# Supplementary material for: A tripartite organelle platform links growth factor receptor signaling to mitochondrial metabolism
Source: Nat Commun. 2024 Jun 15;15:5119. doi: 10.1038/s41467-024-49543-z (PMC11180189; doi:10.1038/s41467-024-49543-z)
Supplement: Supplementary file 11 — Source Data File [file 41467_2024_49543_MOESM11_ESM.zip]

Archive with 18 entries (17 files):
- Source Data file/
- Source Data file/.DS_Store
- Source Data file/SOURCE DATA Fig 1.xlsx
- Source Data file/SOURCE DATA Fig 2.xlsx
- Source Data file/SOURCE DATA Fig 3.xlsx
- Source Data file/SOURCE DATA Fig 4.xlsx
- Source Data file/SOURCE DATA Fig 5.xlsx
- Source Data file/SOURCE DATA Fig 6.xlsx
- Source Data file/SOURCE DATA Fig 7.xlsx
- Source Data file/SOURCE DATA Supplementary Fig 1.xlsx
- Source Data file/SOURCE DATA Supplementary Fig 2.xlsx
- Source Data file/SOURCE DATA Supplementary Fig 3.xlsx
- Source Data file/SOURCE DATA Supplementary Fig 4.xlsx
- Source Data file/SOURCE DATA Supplementary Fig 5.xlsx
- Source Data file/SOURCE DATA Supplementary Fig 6.xlsx
- Source Data file/SOURCE DATA Supplementary Fig 7.xlsx
- Source Data file/SOURCE DATA Supplementary Fig 8.xlsx
- Source Data file/SOURCE DATA Supplementary Fig 9.xlsx
