# Supplementary material for: A tripartite organelle platform links growth factor receptor signaling to mitochondrial metabolism
Source: Nat Commun. 2024 Jun 15;15:5119. doi: 10.1038/s41467-024-49543-z (PMC11180189; doi:10.1038/s41467-024-49543-z)
Supplement: Supplementary file 11 — Source Data File [file 41467_2024_49543_MOESM11_ESM.zip › Source Data file/SOURCE DATA Fig 2.xlsx]

## Sheet: a
	Figure made with Adobe Illustrator

## Sheet: b
PM-GCaMP6f upon NCE regulators KD																						Quantification of area under the curve (AUC) with PRISM
Graphical Rapresentation	RawData	Samples						Normalized over the baseline (Y=1)	Samples													PM-GCaMP6f upon NCE regulators KD
	Time (sec)	Control	RTN3 KD	Low dose	RTN4 KD	IP3R KD		Time (sec)	Control	RTN3 KD	Low dose	RTN4 KD	IP3R KD									Area Under the Curve (AUC)	Sample	Replica I	Replica II	Replica III		Sample	Average	StDev	T Test
	1.2	0.8088	0.81977	1.06733	1.05737	1.27526		1.2	1.00482	0.99806	1.00349	1.13239	1.18358										Control	92.77	194.8	29.99		Control	79.0213	63.4539
	1.8	0.81783	0.83761	1.05259	0.87676	0.96146		1.8	1.01604	1.01978	0.98963	0.938963	0.892339											120.1	76.61	8.429		Low EGF	13.0119	7.50157	2.21376e-07	****
	2.4	0.78813	0.80671	1.07094	0.86713	0.99566		2.4	0.979141	0.98216	1.00688	0.92865	0.924081											90.98	179.9	30.13		RTN3 KD/High EGF	21.713	12.6812	3.59673e-05	****
	3	0.82644	0.86787	1.10243	0.86078	0.93929		3	1.02674	1.05662	1.03649	0.921849	0.871763											101.2	250.1	16.23		RTN4 KD/High EGF	54.2952	52.0536	0.102569	ns
	3.6	0.80902	0.89376	1.07788	0.87266	0.97248		3.6	1.00509	1.08814	1.01341	0.934572	0.902567											108.5	68.54	20.69		IP3R KD/High EGF	26.2548	16.127	0.000135475	***
	4.2	0.83477	0.85457	1.06023	0.87434	0.97958		4.2	1.03708	1.04043	0.996813	0.936371	0.909157											115.1	22.21	6.37
	4.8	0.7769	0.88632	1.09089	0.89888	0.98609		4.8	0.965189	1.07908	1.02564	0.962653	0.915199											87.01	24.2	17.07
	5.4	0.83524	0.84851	1.0825	0.86889	0.98154		5.4	1.03767	1.03305	1.01775	0.930535	0.910976											86.8	95.49	35.77
	6	0.83184	0.8556	1.06545	0.90257	0.96457		6	1.03344	1.04168	1.00172	0.966604	0.895226												72.01	35.35
	6.6	0.82218	0.82072	1.09655	0.87272	1.04466		6.6	1.02144	0.999217	1.03096	0.934637	0.969558												71.2	21.28
	7.2	0.80421	0.85408	1.05179	0.84395	1.02178		7.2	0.999118	1.03983	0.988878	0.903825	0.948323												46.94	284.5
	7.8	0.85219	0.8603	1.07728	0.88824	0.97373		7.8	1.05873	1.0474	1.01284	0.951258	0.903727												105.6	6.654
	8.4	0.83132	0.87314	1.12354	0.90764	0.96537		8.4	1.0328	1.06304	1.05634	0.972034	0.895968												110.3	16.65
	9	0.87404	0.89355	1.03199	0.85027	0.97494		9	1.08587	1.08789	0.970262	0.910594	0.90485												73.3	76.88
	9.6	0.89513	0.88246	1.10345	0.87491	1.01681		9.6	1.11207	1.07438	1.03745	0.936982	0.94371													143.9
	10.2	0.86184	0.8765	1.10681	0.86613	1.024		10.2	1.07072	1.06713	1.04061	0.927579	0.950383													48.71
	10.8	0.84889	0.86247	1.06575	0.88379	1.03019		10.8	1.05463	1.05005	1.002	0.946492	0.956128													86.43
	11.4	0.84347	0.87375	1.07711	0.85384	1.01914		11.4	1.04789	1.06378	1.01268	0.914417	0.945873													82.16
	12	0.83054	0.92749	1.06899	0.88286	1.04056		12	1.03183	1.12921	1.00505	0.945496	0.965753
	12.6	0.7813	0.87275	1.08652	0.89737	1.02318		12.6	0.970655	1.06256	1.02153	0.961035	0.949622
	13.2	0.77291	0.86366	1.12191	0.86158	1.05994		13.2	0.960232	1.0515	1.0548	0.922706	0.98374										Low EGF	17.92	14.28	7.714
	13.8	0.85529	0.88555	1.1033	0.87935	0.95725		13.8	1.06258	1.07815	1.03731	0.941737	0.888432											21.62	11.75	7.725
	14.4	0.82262	0.8965	1.07849	0.84032	0.95838		14.4	1.02199	1.09148	1.01398	0.899938	0.889481											7.889	14.66	25.95
	15	0.78552	0.82301	1.07989	0.87387	0.98568		15	0.975898	1.002	1.0153	0.935868	0.914818											34.7	11.16	25.12
	15.6	0.78519	0.84966	1.06737	0.86987	1.03865		15.6	0.975488	1.03445	1.00353	0.931584	0.96398												3.941	13.27
	16.2	0.79699	0.87904	1.09936	0.85075	1.07215		16.2	0.990148	1.07022	1.0336	0.911108	0.995072		rapresentative traces are shown for each condition normalized over the baseline (Y=1)										9.544	22.45
	16.8	0.80751	0.84641	1.09185	0.91132	1.03439		16.8	1.00322	1.03049	1.02654	0.975975	0.960026												4.2	5.347
	17.4	0.79918	0.88837	1.08483	0.85876	1.06847		17.4	0.992869	1.08158	1.01994	0.919686	0.991656												9.043	6.847
	18	0.8193	0.84726	1.14431	0.83841	1.05235		18	1.01787	1.03153	1.07586	0.897892	0.976695												18.26	17.61
	18.6	0.78216	0.89685	1.06277	0.87174	1.04824		18.6	0.971724	1.0919	0.999201	0.933587	0.972881												4.913	6.127
	19.2	0.80605	0.87298	1.07929	0.83302	1.02505		19.2	1.0014	1.06284	1.01473	0.89212	0.951358												13.19	12.78
	19.8	0.8143	0.90077	1.09133	0.91403	0.99954		19.8	1.01165	1.09668	1.02605	0.978877	0.927682												4.593	13.15
	20.4	0.80495	0.89368	1.05847	0.91988	1.03229		20.4	1.00004	1.08804	0.995158	0.985142	0.958077												17.82	15.61
	21	0.80081	0.87785	1.08239	0.88959	0.9937		21	0.994894	1.06877	1.01765	0.952703	0.922262												4.186
	21.6	0.80738	0.8531	1.14141	0.87499	0.93362		21.6	1.00306	1.03864	1.07314	0.937068	0.866501
	22.2	0.79919	0.8675	1.07631	0.88012	0.97304		22.2	0.992881	1.05617	1.01193	0.942562	0.903087										RTN3 KD/High EGF	28.23	26.51	7.57
	22.8	0.8241	0.94082	1.05071	0.8758	0.96235		22.8	1.02383	1.14544	0.987862	0.937935	0.893165											14.76	33.5	12.34
	23.4	0.80677	0.90699	1.10176	0.86459	0.98876		23.4	1.0023	1.10425	1.03586	0.92593	0.917677											11.82	30.5	17.11
	24	0.83415	0.8952	1.10145	0.88343	1.03439		24	1.03631	1.0899	1.03557	0.946106	0.960026											31.29	41.92	11.24
	24.6	0.80992	0.86925	1.11391	0.86046	1.0079		24.6	1.00621	1.0583	1.04728	0.921507	0.935441											26.06	22.19	14.19
	25.2	0.85711	0.87731	1.08066	0.86207	1.01361		25.2	1.06484	1.06811	1.01602	0.923231	0.94074											13.1	27.85	15.54		pValues are calculated via Student's T Test over the total N (sample size)
	25.8	0.80679	0.90636	1.07416	0.84191	0.97166		25.8	1.00232	1.10348	1.00991	0.901641	0.901806											10.87	29.21			made of three independent experiments
	26.4	0.84111	0.87565	1.0948	0.9117	1.0279		26.4	1.04496	1.06609	1.02931	0.976382	0.954003											25.55	62.34
	27	0.80144	0.91347	1.06151	0.85163	0.98898		27	0.995677	1.11214	0.998016	0.91205	0.917881											12.96	7.731
	27.6	0.82251	0.85231	1.09271	0.92276	1.02381		27.6	1.02185	1.03768	1.02735	0.988227	0.950207												8.445
	28.2	0.80115	0.87938	1.09051	0.91423	0.95662		28.2	0.995316	1.07063	1.02528	0.979092	0.887847
	28.8	0.80014	0.88192	1.09475	0.89071	1.05961		28.8	0.994062	1.07373	1.02927	0.953903	0.983433
	29.4	0.80175	0.91141	1.07575	0.91123	0.99903		29.4	0.996062	1.10963	1.0114	0.975879	0.927208
	30	0.81247	0.89498	1.05516	0.84868	1.08049		30	1.00938	1.08963	0.992046	0.908891	1.00281
	30.6	0.82197	0.86948	1.0505	0.81278	0.96885		30.6	1.02118	1.05858	0.987665	0.870444	0.899198
	31.2	0.79231	0.91462	1.12284	0.86966	1.03253		31.2	0.984334	1.11354	1.05568	0.931359	0.9583
	31.8	0.82262	0.90039	1.08754	0.8683	1.07734		31.8	1.02199	1.09621	1.02249	0.929903	0.999889										RTN4 KD/High EGF	62.28	42.89	22
	32.4	0.83463	0.88017	1.03449	0.8594	0.99521		32.4	1.03691	1.0716	0.972612	0.920372	0.923663											82.4	5.568	21.46
	33	0.8048	0.88154	1.08788	0.89011	1.00241		33	0.999851	1.07326	1.02281	0.95326	0.930345											100.5	12.3	29.75
	33.6	0.78081	0.91333	1.09923	0.86497	1.00396		33.6	0.970047	1.11197	1.03348	0.926337	0.931784											117	9.989	46.74
	34.2	0.79787	0.90138	1.06396	0.85588	1.01974		34.2	0.991241	1.09742	1.00032	0.916602	0.94643											128.9	19.97	62.59
	34.8	0.81503	0.93197	1.05079	0.8525	1.04912		34.8	1.01256	1.13466	0.987937	0.912982	0.973697											153.2	9.936
	35.4	0.78713	0.91445	1.09985	0.84435	1.07882		35.4	0.977898	1.11333	1.03406	0.904254	1.00126											171.9	41.84
	36	0.79384	0.87959	1.10771	0.85665	1.04548		36	0.986235	1.07089	1.04145	0.917426	0.970319											9.405	17.75
	36.6	0.80103	0.87154	1.05408	0.8593	1.0311		36.6	0.995167	1.06109	0.991031	0.920264	0.956973											8.777	158.1
	37.2	0.80789	0.89162	1.06719	0.90147	1.02508		37.2	1.00369	1.08554	1.00336	0.965426	0.951386											16.98	44.9
	37.8	0.82	0.90361	1.05184	0.92179	1.02669		37.8	1.01873	1.10013	0.988925	0.987188	0.95288											14.55
	38.4	0.81931	0.90588	1.08012	0.85792	1.02923		38.4	1.01788	1.1029	1.01551	0.918787	0.955237
	39	0.8101	0.86849	1.08947	0.8864	1.02034		39	1.00644	1.05738	1.0243	0.949287	0.946986										IP3R KD/High EGF	45.09	30.56	4.225
	39.6	0.80301	0.87972	1.07668	0.90939	1.02711		39.6	0.997627	1.07105	1.01228	0.973908	0.95327											46.05	33.02	4.616
	40.2	0.80779	0.91064	1.07189	0.87234	0.98317		40.2	1.00357	1.10869	1.00778	0.93423	0.912489											27.18	17	19.95
	40.8	0.78774	0.8842	1.07407	0.89865	0.9845		40.8	0.978656	1.0765	1.00982	0.962406	0.913723											66.6	32.75	31.55
	41.4	0.78968	0.87861	1.06217	0.92356	1.03141		41.4	0.981066	1.0697	0.998637	0.989083	0.957261											32.78	16.1	19.62
	42	0.81224	0.86022	1.10915	0.85933	0.93593		42	1.00909	1.04731	1.04281	0.920297	0.868645											19.71	11.25	14.78
	42.6	0.83893	0.90116	1.07283	0.90048	0.95555		42.6	1.04225	1.09715	1.00866	0.964366	0.886854													4.487
	43.2	0.81068	0.88275	1.0364	0.8843	1.00098		43.2	1.00716	1.07474	0.974408	0.947038	0.929018													3.692
	43.8	0.79736	0.9504	1.11892	0.86659	1.02224		43.8	0.990608	1.1571	1.05199	0.928072	0.94875													54.48
	44.4	0.77996	0.87703	1.0763	0.8827	1.00965		44.4	0.968991	1.06777	1.01192	0.945325	0.937065													42.14
	45	0.79537	0.87499	1.09688	0.87537	1.00991		45	0.988135	1.06529	1.03127	0.937475	0.937306													28.89
	45.6	0.77354	0.90132	1.09133	0.86207	1.04349		45.6	0.961015	1.09735	1.02605	0.923231	0.968472													28.2
	46.2	0.81526	0.92267	1.10215	0.8842	0.97027		46.2	1.01285	1.12334	1.03623	0.946931	0.900516													21.65
	46.8	0.80896	0.85401	1.0719	0.83573	0.99807		46.8	1.00502	1.03975	1.00778	0.895022	0.926317
	47.4	0.81592	0.87906	1.10345	0.86875	1.01129		47.4	1.01367	1.07024	1.03745	0.930385	0.938587
	48	0.80296	0.87787	1.0979	0.84746	0.97496		48	0.997565	1.0688	1.03223	0.907584	0.904869									n of cells for each replicate
	48.6	0.79296	0.88745	1.06683	0.84244	1.017		48.6	0.985141	1.08046	1.00302	0.902208	0.943887
	49.2	0.81943	0.90559	1.11673	0.86722	0.97825		49.2	1.01803	1.10254	1.04993	0.928746	0.907922
	49.8	0.80766	0.89634	1.11024	0.80321	0.94819		49.8	1.0034	1.09128	1.04383	0.860195	0.880023										Control	Low EGF	RTN3-KD	RTN4-KD	IP3R-KD
	50.4	0.81808	0.87997	1.09116	0.87884	0.91846		50.4	1.01635	1.07135	1.02589	0.941191	0.852431									Replica I	8	4	9	11	6
	51	0.82514	0.86132	1.07174	0.86896	1.00007		51	1.02512	1.04865	1.00763	0.93061	0.928174									Replica II	14	14	10	10	6
	51.6	0.82202	0.86804	1.09778	0.84029	1.0038		51.6	1.02124	1.05683	1.03212	0.899906	0.931636									Replica III	18	13	6	5	13
	52.2	0.79633	0.89392	1.09401	0.80394	1.02303		52.2	0.989328	1.08834	1.02857	0.860977	0.949483
	52.8	0.83311	0.83381	1.10439	0.89438	0.98685		52.8	1.03502	1.01515	1.03833	0.957833	0.915904
	53.4	0.79047	0.8688	1.0651	0.85296	1.0547		53.4	0.982048	1.05775	1.00139	0.913475	0.978876									Total	40	31	25	26	25
	54	0.81165	0.90965	1.07908	0.8605	1.02457		54	1.00836	1.10749	1.01454	0.92155	0.950912
	54.6	0.82115	0.92913	1.05518	0.84137	1.0118		54.6	1.02016	1.1312	0.992065	0.901062	0.93906
	55.2	0.79869	0.91109	1.0979	0.8267	1.02612		55.2	0.99226	1.10924	1.03223	0.885352	0.952351
	55.8	0.79134	0.88054	1.12758	0.84704	0.9887		55.8	0.983129	1.07205	1.06013	0.907135	0.917621
	56.4	0.80412	0.88412	1.04575	0.82377	0.94013		56.4	0.999006	1.07641	0.983199	0.882214	0.872543
	57	0.82235	0.88449	1.08026	0.84069	1.02111		57	1.02165	1.07686	1.01564	0.900334	0.947701
	57.6	0.79113	0.9073	1.07519	0.89227	1.05402		57.6	0.982868	1.10463	1.01088	0.955574	0.978245
	58.2	0.8002	0.88862	1.03996	0.89614	1.01441		58.2	0.994136	1.08188	0.977755	0.959718	0.941483
	58.8	0.76232	0.88837	1.0389	0.88187	1.03417		58.8	0.947075	1.08158	0.976759	0.944436	0.959822
	59.4	0.84438	0.90943	1.09021	0.86459	1.01212		59.4	1.04902	1.10722	1.025	0.92593	0.939357
	60	0.8292	0.89996	1.07626	0.86728	1.0073		60	1.03016	1.09569	1.01188	0.928811	0.934884
	60.6	0.7727	0.92691	1.05001	0.89102	0.98384		60.6	0.959971	1.1285	0.987204	0.954235	0.91311
	61.2	0.82011	0.91786	1.08539	0.85514	0.99715		61.2	1.01887	1.11748	1.02047	0.915809	0.925464
	61.8	0.97033	0.8823	1.06157	0.85556	1.03328		61.8	1.2055	1.07419	0.998073	0.916259	0.958996
	62.4	1.79525	0.89851	1.09642	0.86883	0.97802		62.4	2.23035	1.09393	1.03084	0.930471	0.907709
	63	2.68735	0.81151	1.02319	0.87545	0.9652		63	3.33865	0.988004	0.961988	0.93756	0.895811
	63.6	3.04354	0.86461	1.04729	0.92835	1.05654		63.6	3.78117	1.05265	0.984647	0.994213	0.980584
	64.2	3.1062	0.83802	1.06728	0.92879	0.99331		64.2	3.85902	1.02028	1.00344	0.994685	0.9219
	64.8	2.99418	0.90634	1.05603	0.9385	0.99856		64.8	3.71985	1.10346	0.992864	1.00508	0.926772
	65.4	2.82563	0.85559	1.10285	1.18767	0.98085		65.4	3.51045	1.04167	1.03688	1.27193	0.910335
	66	2.42667	0.87163	1.11129	1.70231	0.98324		66	3.0148	1.0612	1.04482	1.82308	0.912554
	66.6	2.00728	0.88216	1.06967	2.69831	1.0148		66.6	2.49376	1.07402	1.00569	2.88975	0.941845
	67.2	1.78522	0.92244	1.0604	3.67232	0.95566		67.2	2.21789	1.12306	0.996973	3.93286	0.886956
	67.8	1.27336	0.86502	1.08155	4.03809	1.01553		67.8	1.58197	1.05315	1.01686	4.32458	0.942522
	68.4	1.02316	0.89097	1.11752	4.25868	0.98396		68.4	1.27113	1.08475	1.05068	4.56082	0.913222
	69	0.90696	0.87859	1.09382	3.9556	0.98665		69	1.12677	1.06967	1.02839	4.23624	0.915718
	69.6	0.91072	0.90217	1.07612	3.59583	0.97501		69.6	1.13144	1.09838	1.01175	3.85094	0.904915
	70.2	0.88152	0.86881	1.10593	3.30551	1.03246		70.2	1.09516	1.05777	1.03978	3.54002	0.958235
	70.8	0.86232	0.86034	1.00988	2.69097	0.99123		70.8	1.07131	1.04745	0.949474	2.88189	0.919969
	71.4	0.84819	0.88179	1.06177	2.28793	0.99389		71.4	1.05376	1.07357	0.998261	2.45025	0.922438
	72	0.88145	0.87106	1.09577	2.19169	0.97978		72	1.09508	1.06051	1.03023	2.34718	0.909342
	72.6	0.9047	0.88546	1.06438	2.20109	0.94883		72.6	1.12396	1.07804	1.00071	2.35725	0.880617
	73.2	1.04732	0.8443	1.05345	2.43915	0.95192		73.2	1.30115	1.02793	0.990438	2.6122	0.883485
	73.8	1.94832	0.93032	1.07722	2.6851	0.9551		73.8	2.42051	1.13265	1.01279	2.8756	0.886437
	74.4	2.76317	0.93166	1.06439	3.29651	0.97258		74.4	3.43285	1.13428	1.00072	3.53039	0.90266
	75	3.18105	0.93763	1.0582	3.6875	0.98584		75	3.95201	1.14155	0.994904	3.94912	0.914967
	75.6	3.18262	0.97495	1.08761	3.84382	0.97085		75.6	3.95396	1.18699	1.02256	4.11653	0.901054
	76.2	3.02384	0.97949	1.0582	3.67015	0.99625		76.2	3.7567	1.19252	0.994904	3.93053	0.924628
	76.8	2.91393	1.01918	1.08081	3.66717	0.98849		76.8	3.62015	1.24084	1.01616	3.92734	0.917426
	77.4	2.67474	1.02696	1.06715	3.34159	1.04027		77.4	3.32299	1.25031	1.00332	3.57866	0.965484
	78	2.28584	1.00692	1.10212	2.82014	0.9628		78	2.83984	1.22591	1.0362	3.02022	0.893583
	78.6	1.82107	1.10819	1.08089	2.48939	0.93808		78.6	2.26242	1.34921	1.01624	2.666	0.87064
	79.2	1.24928	1.10335	1.10307	2.32179	1.0401		79.2	1.55205	1.34332	1.03709	2.48651	0.965326
	79.8	1.06373	1.03727	1.07404	2.33781	0.98928		79.8	1.32154	1.26286	1.0098	2.50367	0.918159
	80.4	0.94447	1.01676	1.04319	2.73047	0.96845		80.4	1.17337	1.23789	0.980792	2.92419	0.898827
	81	0.85911	1.03832	1.03547	3.05167	0.97517		81	1.06732	1.26414	0.973534	3.26818	0.905064
	81.6	0.83259	1.03139	1.06522	3.40212	0.99389		81.6	1.03438	1.2557	1.0015	3.64349	0.922438
	82.2	0.85516	1.06202	1.08009	3.83501	0.9195		82.2	1.06242	1.293	1.01548	4.10709	0.853396
	82.8	0.82807	1.02818	1.0863	4.00323	0.93112		82.8	1.02876	1.2518	1.02132	4.28725	0.864181
	83.4	0.80249	1.14012	1.07617	3.81391	0.95905		83.4	0.996981	1.38808	1.0118	4.08449	0.890103
	84	0.82198	1.1994	1.09379	3.5531	1.05144		84	1.02119	1.46026	1.02837	3.80518	0.975851
	84.6	0.82515	1.11332	1.04506	2.97345	0.96336		84.6	1.02513	1.35545	0.98255	3.18441	0.894103
	85.2	0.81228	1.16301	1.05864	2.35927	0.94899		85.2	1.00914	1.41595	0.995318	2.52665	0.880766
	85.8	0.87073	1.08181	1.09498	1.74901	0.95111		85.8	1.08176	1.31709	1.02948	1.8731	0.882733
	86.4	1.08408	1.09872	1.10207	1.48244	1.01997		86.4	1.34682	1.33768	1.03615	1.58761	0.946643
	87	1.67079	1.14576	1.1004	1.43847	1.00166		87	2.07572	1.39495	1.03458	1.54052	0.929649
	87.6	2.58577	1.09092	1.09956	1.56181	0.96057		87.6	3.21246	1.32818	1.03379	1.67262	0.891513
	88.2	3.04424	1.02043	1.07682	1.84838	0.97568		88.2	3.78204	1.24236	1.01241	1.97952	0.905537
	88.8	2.93719	0.93935	1.09445	2.2898	0.98144		88.8	3.64905	1.14365	1.02899	2.45225	0.910883
	89.4	2.73014	0.9761	1.05525	2.98582	0.94856		89.4	3.39182	1.18839	0.992131	3.19765	0.880367
	90	2.5043	0.99025	1.0707	3.61417	0.99558		90	3.11124	1.20562	1.00666	3.87058	0.924006
	90.6	1.94893	0.9277	1.06416	3.90366	0.95729		90.6	2.42127	1.12946	1.00051	4.18061	0.888469
	91.2	1.47404	0.9565	1.0698	3.95667	0.98984		91.2	1.83129	1.16453	1.00581	4.23738	0.918679
	91.8	1.08846	0.98203	1.09515	3.89078	1.01627		91.8	1.35226	1.19561	1.02964	4.16682	0.943209
	92.4	0.95811	0.92999	1.06851	3.18869	0.99846		92.4	1.19032	1.13225	1.0046	3.41492	0.926679
	93	0.9688	0.94058	1.08519	2.35671	0.97519		93	1.2036	1.14514	1.02028	2.52391	0.905082
	93.6	1.02649	0.91891	1.07175	1.75428	0.98865		93.6	1.27527	1.11876	1.00764	1.87874	0.917575
	94.2	0.97064	0.88402	1.06558	1.31097	0.9635		94.2	1.20588	1.07628	1.00184	1.40398	0.894233
	94.8	0.95981	0.95713	1.07566	1.1261	0.89588		94.8	1.19243	1.16529	1.01132	1.20599	0.831474
	95.4	0.89567	0.95291	1.06419	1.10031	0.95466		95.4	1.11274	1.16016	1.00054	1.17837	0.886028
	96	0.86918	0.93369	1.07281	1.12025	0.99017		96	1.07983	1.13676	1.00864	1.19973	0.918985
	96.6	0.8333	0.94063	1.07459	1.11883	1.03615		96.6	1.03526	1.14521	1.01031	1.19821	0.96166
	97.2	0.82956	0.83123	1.04454	1.16061	0.98337		97.2	1.03061	1.01201	0.982061	1.24295	0.912674
	97.8	0.80954	0.91997	1.06326	1.47821	0.97493		97.8	1.00574	1.12005	0.999662	1.58308	0.904841
	98.4	0.809	0.89986	1.05165	1.71385	0.9722		98.4	1.00507	1.09557	0.988746	1.83544	0.902307
	99	0.83249	0.92865	1.08938	1.83962	0.94402		99	1.03425	1.13062	1.02422	1.97013	0.876153
	99.6	0.84854	0.85682	1.07333	2.0751	1.0015		99.6	1.05419	1.04317	1.00913	2.22232	0.929501
	100.2	0.85638	0.89496	1.08081	2.27785	1.00367		100.2	1.06393	1.0896	1.01616	2.43946	0.931515
	100.8	1.12312	0.86124	1.07793	2.34847	0.98371		100.8	1.39532	1.04855	1.01345	2.51509	0.91299
	101.4	1.79146	0.9143	1.08332	2.09913	0.98721		101.4	2.22564	1.11315	1.01852	2.24806	0.916238
	102	2.30628	0.84479	1.08794	1.80832	1.01517		102	2.86523	1.02852	1.02287	1.93661	0.942188
	102.6	2.64144	0.90637	1.05207	1.65929	1.01665		102.6	3.28162	1.10349	0.989141	1.77701	0.943562
	103.2	2.6731	0.89581	1.06955	1.55778	0.98352		103.2	3.32095	1.09064	1.00558	1.6683	0.912813
	103.8	2.56923	0.84349	1.08515	1.36685	1.00403		103.8	3.19191	1.02694	1.02024	1.46382	0.931849
	104.4	2.17984	0.86049	1.08207	1.20282	0.95244		104.4	2.70814	1.04764	1.01735	1.28816	0.883968
	105	1.8693	0.89571	1.03032	1.11736	0.97396		105	2.32234	1.09052	0.968692	1.19663	0.903941
	105.6	1.46791	0.86862	1.08347	1.09182	0.99408		105.6	1.82367	1.05753	1.01866	1.16928	0.922614
	106.2	1.07237	0.9141	1.04691	1.06199	0.95874		106.2	1.33227	1.11291	0.98429	1.13733	0.889815
	106.8	1.02026	0.89279	0.99059	0.96075	0.99407		106.8	1.26753	1.08696	0.931338	1.02891	0.922605
	107.4	0.98477	0.88038	1.10664	1.01295	0.99601		107.4	1.22344	1.07185	1.04045	1.08482	0.924406
	108	0.97141	0.90985	1.09194	0.97441	0.96153		108	1.20684	1.10773	1.02663	1.04354	0.892404
	108.6	0.86069	0.90303	1.07715	0.97594	1.00304		108.6	1.06929	1.09943	1.01272	1.04518	0.93093
	109.2	0.82747	0.90782	1.05323	0.95182	1.00671		109.2	1.02802	1.10526	0.990231	1.01935	0.934336
	109.8	0.81835	0.92787	1.09143	0.96309	1.0116		109.8	1.01668	1.12967	1.02615	1.03142	0.938875
	110.4	0.78596	0.88073	1.08165	0.93868	0.98411		110.4	0.976445	1.07228	1.01695	1.00528	0.913361
	111	0.80398	0.89582	1.08985	0.94276	1.04843		111	0.998832	1.09065	1.02466	1.00965	0.973057
	111.6	0.80175	0.90979	1.04053	0.93554	0.99912		111.6	0.996062	1.10766	0.978291	1.00191	0.927292
	112.2	0.81228	0.85295	1.0729	0.88893	1.03606		112.2	1.00914	1.03846	1.00872	0.951997	0.961576
	112.8	0.8102	0.84351	1.09121	0.92297	0.99697		112.8	1.00656	1.02696	1.02594	0.988452	0.925297
	113.4	0.82743	0.92562	1.04421	0.88364	0.9754		113.4	1.02797	1.12693	0.981751	0.946331	0.905277
	114	0.84516	0.897	1.04576	0.89714	1.01582		114	1.04999	1.09209	0.983208	0.960789	0.942791
	114.6	0.86098	0.88311	1.04424	0.86577	1.05193		114.6	1.06965	1.07518	0.981779	0.927193	0.976305
	115.2	0.89933	0.86613	1.08481	0.9162	0.99783		115.2	1.11729	1.0545	1.01992	0.981201	0.926095
	115.8	1.16771	0.89045	1.06047	0.86007	0.98673		115.8	1.45072	1.08411	0.997038	0.921089	0.915793
	116.4	1.86487	0.89941	1.07242	0.87348	1.0081		116.4	2.31684	1.09502	1.00827	0.93545	0.935626
	117	2.3652	0.91333	1.05747	0.88841	1.01125		117	2.93843	1.11197	0.994218	0.95144	0.93855
	117.6	2.54376	0.89241	1.08261	0.88873	0.93642		117.6	3.16026	1.0865	1.01785	0.951782	0.8691
	118.2	2.52255	0.93298	1.01529	0.91352	0.99782		118.2	3.13391	1.13589	0.954561	0.978331	0.926085
	118.8	2.30546	0.86873	1.07862	0.85796	1.04575		118.8	2.86421	1.05767	1.0141	0.918829	0.97057
	119.4	2.19094	0.86973	1.07643	0.85594	0.98882		119.4	2.72194	1.05889	1.01204	0.916666	0.917732
	120	1.74832	0.92335	1.08917	0.82843	1.03628		120	2.17204	1.12417	1.02402	0.887204	0.96178
	120.6	1.23264	0.87038	1.06329	0.86018	0.96817		120.6	1.53138	1.05968	0.99969	0.921207	0.898567
	121.2	0.94382	0.88677	1.05291	0.84338	1.00272		121.2	1.17256	1.07963	0.989931	0.903215	0.930633
	121.8	0.89117	0.89333	1.03029	0.89007	0.95793		121.8	1.10715	1.08762	0.968664	0.953217	0.889063
	122.4	0.84288	0.86327	1.06578	0.918	0.98417		122.4	1.04716	1.05102	1.00203	0.983129	0.913417
	123	0.83518	0.89609	1.05634	0.86429	1.03417		123	1.03759	1.09098	0.993155	0.925608	0.959822
	123.6	0.81993	0.88241	1.06896	0.87841	0.99913		123.6	1.01865	1.07432	1.00502	0.94073	0.927301
	124.2	0.82213	0.91404	1.05924	0.86773	1.05471		124.2	1.02138	1.11283	0.995882	0.929293	0.978886
	124.8	0.82199	0.90345	1.12145	0.8523	0.98772		124.8	1.02121	1.09994	1.05437	0.912768	0.916712
	125.4	0.84889	0.91759	1.07859	0.88324	1.01628		125.4	1.05463	1.11715	1.01407	0.945903	0.943218
	126	0.84175	0.83744	1.05965	0.86347	1.02613		126	1.04576	1.01957	0.996267	0.92473	0.95236
	126.6	0.85967	0.89163	1.0457	0.857	1.0414		126.6	1.06802	1.08555	0.983152	0.917801	0.966532
	127.2	0.82148	0.89294	1.08135	0.8807	1.05029		127.2	1.02057	1.08714	1.01667	0.943183	0.974783
	127.8	0.79282	0.92423	1.07382	0.91184	0.99634		127.8	0.984967	1.12524	1.00959	0.976532	0.924712
	128.4	0.8202	0.9513	1.06043	0.86021	1.005		128.4	1.01898	1.1582	0.997001	0.921239	0.932749
	129	0.81849	0.97982	1.08623	0.89454	0.99786		129	1.01686	1.19292	1.02126	0.958005	0.926123
	129.6	0.80689	0.98058	1.0907	0.90699	0.97875		129.6	1.00245	1.19384	1.02546	0.971338	0.908386
	130.2	0.78465	1.04405	1.04919	0.89751	1.03392		130.2	0.974817	1.27112	0.986433	0.961185	0.95959
	130.8	0.8019	1.02852	1.053	0.85913	1.09232		130.8	0.996248	1.25221	0.990015	0.920082	1.01379
	131.4	0.80075	0.99964	1.0745	0.85648	1.06416		131.4	0.994819	1.21705	1.01023	0.917244	0.987656
	132	0.81934	0.99266	1.07586	0.86675	1.04987		132	1.01791	1.20855	1.01151	0.928243	0.974393
	132.6	0.83699	0.97112	1.09358	0.88558	1.02722		132.6	1.03984	1.18233	1.02817	0.948409	0.953372
	133.2	0.89291	1.01738	1.10935	0.89903	1.01267		133.2	1.10932	1.23865	1.04299	0.962813	0.939868
	133.8	1.12041	0.96044	1.06017	0.88212	1.04937		133.8	1.39195	1.16932	0.996756	0.944703	0.973929
	134.4	1.67874	0.97243	1.06768	0.9368	1.05128		134.4	2.0856	1.18392	1.00382	1.00326	0.975702
	135	2.14374	0.86986	1.06534	0.85932	1.02195		135	2.6633	1.05904	1.00162	0.920286	0.948481
	135.6	2.36892	0.92486	1.06442	0.85055	1.0782		135.6	2.94305	1.12601	1.00075	0.910894	1.00069
	136.2	2.30679	0.88998	1.05063	0.87142	1.04299		136.2	2.86586	1.08354	0.987787	0.933244	0.968008
	136.8	2.12504	0.92893	1.02532	0.87694	1.06083		136.8	2.64006	1.13096	0.963991	0.939156	0.984566
	137.4	2.07469	0.88751	1.04209	0.88917	0.99984		137.4	2.57751	1.08053	0.979758	0.952254	0.92796
	138	1.69112	0.91028	1.09377	0.88039	1.10635		138	2.10098	1.10825	1.02835	0.942851	1.02681
	138.6	1.24785	0.93232	1.08308	0.90642	1.08663		138.6	1.55028	1.13509	1.0183	0.970727	1.00851
	139.2	1.02092	0.85573	1.05523	0.90139	1.04547		139.2	1.26835	1.04184	0.992112	0.965341	0.97031
	139.8	0.92611	0.8897	1.04617	0.9762	1.0859		139.8	1.15056	1.0832	0.983594	1.04546	1.00783
	140.4	0.85377	0.95194	1.08698	0.93501	1.04641		140.4	1.06069	1.15898	1.02196	1.00135	0.971182
	141	0.80788	0.90526	1.02256	1.04562	1.07086		141	1.00368	1.10214	0.961396	1.1198	0.993874
	141.6	0.82733	0.94631	1.02037	0.99265	1.08342		141.6	1.02784	1.15212	0.959337	1.06308	1.00553
	142.2	0.79197	0.91262	1.11509	0.93338	1.05426		142.2	0.983911	1.1111	1.04839	0.9996	0.978468
	142.8	0.8022	0.90258	1.00914	1.02216	1.05495		142.8	0.996621	1.09888	0.948779	1.09468	0.979108
	143.4	0.78812	0.89878	1.05262	0.98997	1.13109		143.4	0.979128	1.09425	0.989658	1.06021	1.04977
	144	0.78215	0.92017	1.02908	1.03132	1.06508		144	0.971711	1.1203	0.967526	1.10449	0.98851
	144.6	0.79819	0.8905	1.0487	1.03869	1.03972		144.6	0.991639	1.08417	0.985972	1.11238	0.964973
	145.2	0.8061	0.91099	1.058	1.02116	1.06967		145.2	1.00147	1.10912	0.994716	1.09361	0.99277
	145.8	0.80328	0.96028	1.04738	0.98462	1.01728		145.8	0.997963	1.16913	0.984731	1.05448	0.944146
	146.4	0.79474	0.95436	1.01637	1.04308	1.09323		146.4	0.987353	1.16192	0.955576	1.11708	1.01464
	147	0.78797	0.92942	1.03446	1.01953	1.06913		147	0.978942	1.13156	0.972584	1.09186	0.992269
	147.6	0.77813	0.94162	1.0511	0.97498	1.1038		147.6	0.966717	1.14641	0.988229	1.04415	1.02445
	148.2	0.77616	0.87896	1.06537	1.04686	1.10196		148.2	0.96427	1.07012	1.00165	1.12113	1.02274
	148.8	0.80141	0.91753	1.04867	0.95314	1.06414		148.8	0.995639	1.11708	0.985944	1.02076	0.987638
	149.4	0.83845	0.91586	1.04497	0.97815	1.07669		149.4	1.04166	1.11505	0.982466	1.04755	0.999285
	150	0.85734	0.89451	1.07368	0.94184	1.10656		150	1.06512	1.08906	1.00946	1.00866	1.02701
	150.6	0.88688	0.88305	1.06359	0.94523	1.08422		150.6	1.10182	1.0751	0.999972	1.01229	1.00627
	151.2	0.96744	0.90236	1.04185	0.94952	1.0589		151.2	1.20191	1.09861	0.979532	1.01689	0.982774
	151.8	1.22583	0.94843	1.03113	0.95585	1.05595		151.8	1.52292	1.1547	0.969453	1.02366	0.980036
	152.4	1.6664	0.86662	1.00479	0.94788	1.05445		152.4	2.07027	1.0551	0.944689	1.01513	0.978644
	153	1.7582	0.90056	1.01971	0.92533	1.10519		153	2.18432	1.09642	0.958716	0.990979	1.02574
	153.6	1.86101	0.91823	1.02129	0.92237	1.17923		153.6	2.31204	1.11793	0.960202	0.987809	1.09445
	154.2	1.73338	0.88508	1.04246	0.96221	1.10135		154.2	2.15348	1.07757	0.980106	1.03048	1.02217
	154.8	1.53801	0.92468	1.02174	0.94963	1.06417		154.8	1.91076	1.12579	0.960625	1.017	0.987665
	155.4	1.32429	0.93907	1.02434	0.94403	1.16096		155.4	1.64524	1.14331	0.96307	1.01101	1.0775
	156	1.11109	0.92181	1.06404	0.94003	1.1272		156	1.38037	1.12229	1.00039	1.00672	1.04616
	156.6	0.98445	0.95288	1.03653	0.89799	1.09561		156.6	1.22304	1.16012	0.97453	0.961699	1.01685
	157.2	0.88964	0.88544	1.08676	0.95061	1.13258		157.2	1.10525	1.07801	1.02176	1.01805	1.05116
	157.8	0.88727	0.84448	1.05703	0.96132	1.1173		157.8	1.10231	1.02814	0.993804	1.02952	1.03698
	158.4	0.94385	0.88655	1.01381	1.04934	1.11885		158.4	1.1726	1.07936	0.953169	1.12379	1.03841
	159	0.93975	0.92952	1.05092	1.00979	1.05567		159	1.16751	1.13168	0.98806	1.08143	0.979777
	159.6	0.926	0.928	1.03149	1.03896	1.13257		159.6	1.15042	1.12983	0.969792	1.11267	1.05115
	160.2	0.87548	0.87102	1.04099	1.01266	1.13546		160.2	1.08766	1.06046	0.978724	1.0845	1.05383
	160.8	0.82469	0.9138	1.04374	1.05197	1.1543		160.8	1.02456	1.11254	0.981309	1.1266	1.07132
	161.4	0.81544	0.91957	1.04689	1.19732	1.11833		161.4	1.01307	1.11957	0.984271	1.28227	1.03793
	162	0.80689	0.93746	1.07589	1.13728	1.17863		162	1.00245	1.14135	1.01154	1.21797	1.0939
	162.6	0.84879	0.8799	1.03726	1.11177	1.13215		162.6	1.0545	1.07127	0.975217	1.19065	1.05076
	163.2	0.8009	0.87221	1.03158	1.09499	1.16981		163.2	0.995006	1.06191	0.969876	1.17268	1.08571
	163.8	0.84169	0.94013	1.03513	1.35134	1.16501		163.8	1.04568	1.1446	0.973214	1.44721	1.08126
	164.4	0.85517	0.90558	0.98415	1.29921	1.15899		164.4	1.06243	1.10253	0.925283	1.39138	1.07567
	165	0.87187	0.90233	1.10036	1.22559	1.15175		165	1.08318	1.09858	1.03454	1.31254	1.06895
	165.6	0.86512	0.91976	1.06058	1.20984	1.158		165.6	1.07479	1.1198	0.997142	1.29567	1.07475
	166.2	0.90208	0.88037	1.03759	1.21504	1.16723		166.2	1.12071	1.07184	0.975527	1.30124	1.08332
	166.8	0.969	0.92105	1.01866	1.16775	1.15668		166.8	1.20385	1.12137	0.957729	1.2506	1.07352
	167.4	1.07	0.85234	1.01968	1.0628	1.12658		167.4	1.32932	1.03771	0.958688	1.1382	1.04559
	168	1.17392	0.95355	1.06118	1.06721	1.14142		168	1.45843	1.16094	0.997706	1.14292	1.05936
	168.6	1.36385	0.89042	1.04357	1.13093	1.1248		168.6	1.69439	1.08408	0.981149	1.21117	1.04394
	169.2	1.47226	0.88481	1.03815	1.09972	1.17808		169.2	1.82908	1.07725	0.976053	1.17774	1.09339
	169.8	1.42586	0.87867	1.06755	1.0104	1.10346		169.8	1.77143	1.06977	1.00369	1.08208	1.02413
	170.4	1.40918	0.89975	1.06239	1.00323	1.15486		170.4	1.75071	1.09543	0.998844	1.07441	1.07184
	171	1.21988	0.91326	1.05763	1.04184	1.18631		171	1.51553	1.11188	0.994368	1.11576	1.10102
	171.6	1.11144	0.86716	1.06835	1.00273	1.12483		171.6	1.38081	1.05576	1.00445	1.07387	1.04396
	172.2	0.90288	0.90112	1.06797	0.93907	1.14686		172.2	1.1217	1.0971	1.00409	1.00569	1.06441
	172.8	0.83543	0.87279	1.0436	0.89071	1.1038		172.8	1.0379	1.06261	0.981177	0.953903	1.02445
	173.4	0.84725	0.84977	1.04722	0.91198	1.1047		173.4	1.05259	1.03458	0.984581	0.976682	1.02528
	174	0.81651	0.93016	1.06957	0.88248	1.10977		174	1.0144	1.13246	1.00559	0.945089	1.02999
	174.6	0.80135	0.90626	1.04519	0.89645	1.14743		174.6	0.995565	1.10336	0.982672	0.96005	1.06494
	175.2	0.81533	0.90383	1.05261	0.85414	1.11201		175.2	1.01293	1.1004	0.989649	0.914738	1.03207
	175.8	0.83686	0.96302	1.05823	0.91883	1.1159		175.8	1.03968	1.17247	0.994932	0.984018	1.03568
	176.4	0.86714	0.90819	1.0142	0.85752	1.11235		176.4	1.0773	1.10571	0.953536	0.918358	1.03238
	177	0.89824	0.89154	1.05756	0.89229	1.14675		177	1.11594	1.08544	0.994302	0.955595	1.06431
	177.6	0.94058	0.89211	1.04911	0.85463	1.11353		177.6	1.16854	1.08613	0.986358	0.915263	1.03348
	178.2	0.87435	0.89363	1.07665	0.88496	1.15769		178.2	1.08626	1.08798	1.01225	0.947745	1.07446
	178.8	0.83779	0.89628	1.05961	0.8577	1.17898		178.8	1.04084	1.09121	0.99623	0.918551	1.09422
	179.4	0.8107	0.92019	1.03945	0.86309	1.16179		179.4	1.00718	1.12032	0.977276	0.924323	1.07827
	180	0.82566	0.8516	1.0383	0.84953	1.13073		180	1.02577	1.03681	0.976195	0.909801	1.04944
	180.6	0.79195	0.9172	1.02371	0.85467	1.16412		180.6	0.983887	1.11668	0.962477	0.915306	1.08043
	181.2	0.83263	0.91655	1.05551	0.84253	1.13611		181.2	1.03443	1.11589	0.992375	0.902305	1.05443
	181.8	0.77753	0.89016	1.03706	0.83509	1.16687		181.8	0.965972	1.08376	0.975029	0.894337	1.08298
	182.4	0.80089	0.93016	1.06457	0.7812	1.09494		182.4	0.994993	1.13246	1.00089	0.836624	1.01622
	183	0.8198	0.92909	1.01563	0.83108	1.14371		183	1.01849	1.13116	0.954881	0.890042	1.06149
	183.6	0.83674	0.84778	1.03505	0.87089	1.14121		183.6	1.03953	1.03216	0.973139	0.932677	1.05917
	184.2	0.8186	0.89314	1.04862	0.85712	1.14801		184.2	1.017	1.08739	0.985897	0.91793	1.06548
	184.8	0.81389	0.92981	1.05188	0.86418	1.19667		184.8	1.01114	1.13203	0.988962	0.925491	1.11064
	185.4	0.78845	0.90078	1.04033	0.84159	1.17595		185.4	0.979538	1.09669	0.978103	0.901298	1.09141
	186	0.78309	0.93757	1.06465	0.80174	1.10557		186	0.972879	1.14148	1.00097	0.858621	1.02609
	186.6	0.80027	0.89295	1.03767	0.85019	1.15962		186.6	0.994223	1.08716	0.975602	0.910508	1.07625
	187.2	0.80509	0.8818	1.04918	0.85746	1.15701		187.2	1.00021	1.07358	0.986424	0.918294	1.07383
	187.8	0.80642	0.89287	1.0509	0.81705	1.19083		187.8	1.00186	1.08706	0.988041	0.875017	1.10522
	188.4	0.79865	0.88266	1.05151	0.84354	1.1631		188.4	0.99221	1.07463	0.988614	0.903386	1.07948
	189	0.80249	0.90378	1.04957	0.82852	1.22414		189	0.996981	1.10034	0.98679	0.887301	1.13613
	189.6	0.81897	0.9111	0.99864	0.86303	1.13256		189.6	1.01746	1.10925	0.938907	0.924259	1.05114
	190.2	0.77613	0.89397	1.03191	0.84655	1.1788		190.2	0.964232	1.0884	0.970187	0.90661	1.09405
	190.8	0.78489	0.92833	1.03942	0.84817	1.18009		190.8	0.975116	1.13023	0.977248	0.908345	1.09525
	191.4	0.79695	0.91628	1.01561	0.82167	1.18561		191.4	0.990098	1.11556	0.954862	0.879965	1.10037
	192	0.83269	0.89588	1.0079	0.8403	1.14882		192	1.0345	1.09072	0.947613	0.899916	1.06623
	192.6	0.78593	0.90743	1.00635	0.8131	1.17678		192.6	0.976408	1.10479	0.946156	0.870787	1.09218
	193.2	0.78872	0.9125	0.99992	0.8242	1.19618		193.2	0.979874	1.11096	0.94011	0.882674	1.11019
	193.8	0.79732	0.90764	1.06271	0.87266	1.23238		193.8	0.990558	1.10504	0.999144	0.934572	1.14378
	194.4	0.79822	0.90036	1.05145	0.83972	1.17447		194.4	0.991676	1.09618	0.988558	0.899295	1.09004
	195	0.79391	0.86818	1.02419	0.87213	1.15589		195	0.986322	1.057	0.962928	0.934005	1.07279
	195.6	0.80415	0.89314	0.96694	0.86547	1.16536		195.6	0.999043	1.08739	0.909103	0.926872	1.08158
	196.2	0.82266	0.90971	1.03622	0.80514	1.18365		196.2	1.02204	1.10756	0.974239	0.862262	1.09856
	196.8	0.78496	0.8876	1.05248	0.83405	1.20929		196.8	0.975203	1.08064	0.989526	0.893223	1.12235
	197.4	0.80599	0.84459	1.05346	0.8451	1.15945		197.4	1.00133	1.02828	0.990448	0.905057	1.0761
	198	0.78926	0.922	1.01342	0.83806	1.1891		198	0.980545	1.12252	0.952803	0.897518	1.10361
	198.6	0.79976	0.88002	0.99845	0.84243	1.20631		198.6	0.993589	1.07141	0.938728	0.902198	1.11959
	199.2	0.79804	0.87039	1.04121	0.8361	1.1874		199.2	0.991453	1.05969	0.97893	0.895418	1.10204
	199.8	0.79253	0.90608	1.05365	0.84703	1.18857		199.8	0.984607	1.10314	0.990626	0.907124	1.10312
	200.4	0.83289	0.91833	1.02406	0.81762	1.21645		200.4	1.03475	1.11806	0.962806	0.875627	1.129
	201	0.80734	0.92678	1.05705	0.82778	1.16565		201	1.00301	1.12834	0.993823	0.886508	1.08185
	201.6	0.80965	0.902	0.98546	0.83802	1.21178		201.6	1.00588	1.09817	0.926515	0.897475	1.12466
	202.2	0.83252	0.9184	1.02495	0.83608	1.14024		202.2	1.03429	1.11814	0.963643	0.895397	1.05827
	202.8	0.82504	0.89487	1.03863	0.83602	1.18084		202.8	1.025	1.08949	0.976505	0.895333	1.09595
	203.4	0.78983	0.86749	1.04144	0.85665	1.15324		203.4	0.981253	1.05616	0.979147	0.917426	1.07033
	204	0.81026	0.8814	1.05072	0.8229	1.2226		204	1.00663	1.07309	0.987872	0.881282	1.13471
	204.6	0.80515	0.88314	1.05237	0.83782	1.19271		204.6	1.00029	1.07521	0.989423	0.897261	1.10696
	205.2	0.82353	0.87551	1.01579	0.8272	1.20621		205.2	1.02312	1.06592	0.955031	0.885887	1.11949
	205.8	0.83068	0.88079	1.05668	0.83502	1.1536		205.8	1.032	1.07235	0.993475	0.894262	1.07067
	206.4	0.82181	0.87451	1.05692	0.86695	1.20005		206.4	1.02098	1.06471	0.993701	0.928457	1.11378
	207	0.85946	0.90646	0.99484	0.83116	1.16647		207	1.06776	1.1036	0.935334	0.890128	1.08261
	207.6	0.85517	0.90239	1.05701	0.82439	1.17993		207.6	1.06243	1.09865	0.993785	0.882878	1.0951
	208.2	0.86583	0.83956	1.05413	0.84782	1.25947		208.2	1.07567	1.02215	0.991078	0.90797	1.16893
	208.8	0.84241	0.90165	1.11431	0.84084	1.2119		208.8	1.04658	1.09775	1.04766	0.900495	1.12477
	209.4	0.78108	0.91435	1.02354	0.84861	1.1989		209.4	0.970382	1.11321	0.962317	0.908816	1.11271
	210	0.80326	0.84387	1.06606	0.82867	1.18495		210	0.997938	1.0274	1.00229	0.887461	1.09976
	210.6	0.78786	0.86548	1.01614	0.83166	1.20577		210.6	0.978805	1.05371	0.95536	0.890663	1.11909
	211.2	0.83454	0.88961	1.00668	0.91019	1.30039		211.2	1.0368	1.08309	0.946466	0.974765	1.2069
	211.8	0.78962	0.85769	1.07968	0.80738	1.22838		211.8	0.980992	1.04423	1.0151	0.864661	1.14007
	212.4	0.80815	0.87396	1.03706	0.79579	1.19831		212.4	1.00401	1.06404	0.975029	0.852249	1.11216
	213	0.80538	0.88236	1.02047	0.8698	1.24269		213	1.00057	1.07426	0.959431	0.931509	1.15335
	213.6	0.77158	0.85363	1.0304	0.84023	1.23453		213.6	0.95858	1.03928	0.968767	0.899841	1.14578
	214.2	0.79508	0.91031	1.02669	0.85078	1.23253		214.2	0.987775	1.10829	0.965279	0.91114	1.14392
	214.8	0.82896	0.87981	1.05702	0.84539	1.25904		214.8	1.02987	1.07116	0.993795	0.905368	1.16853
	215.4	0.80092	0.86712	1.02772	0.83085	1.22907		215.4	0.995031	1.05571	0.966247	0.889796	1.14071
	216	0.8354	0.85975	1.03027	0.80714	1.20177		216	1.03787	1.04674	0.968645	0.864404	1.11537
	216.6	0.80113	0.85914	1.06923	0.80144	1.22946		216.6	0.995291	1.04599	1.00527	0.858299	1.14107
	217.2	0.82506	0.92138	1.03356	0.84653	1.2425		217.2	1.02502	1.12177	0.971738	0.906588	1.15318
	217.8	0.80631	0.86128	1.05915	0.84234	1.2528		217.8	1.00173	1.0486	0.995797	0.902101	1.16273
	218.4	0.92162	0.93489	1.02399	0.84144	1.24603		218.4	1.14498	1.13822	0.96274	0.901137	1.15645
	219	1.02622	0.87487	1.00598	0.86676	1.25391		219	1.27493	1.06514	0.945808	0.928254	1.16376
	219.6	1.38432	0.87148	1.03266	0.83504	1.22277		219.6	1.71982	1.06102	0.970892	0.894283	1.13486
	220.2	1.54898	0.89063	1.02011	0.8254	1.22101		220.2	1.92439	1.08433	0.959093	0.883959	1.13323
	220.8	1.64846	0.93184	0.97826	0.83585	1.24199		220.8	2.04798	1.1345	0.919746	0.895151	1.1527
	221.4	1.63795	0.87838	1.04369	0.82656	1.21652		221.4	2.03492	1.06942	0.981262	0.885202	1.12906
	222	1.49373	0.85574	0.99995	0.81377	1.27647		222	1.85575	1.04185	0.940138	0.871504	1.1847
	222.6	1.26805	0.90274	0.99897	0.84013	1.19236		222.6	1.57537	1.09908	0.939217	0.899734	1.10664
	223.2	1.02087	0.91351	1.05886	0.81363	1.18999		223.2	1.26829	1.11219	0.995525	0.871354	1.10444
	223.8	0.84889	0.91073	1.04166	0.83978	1.21726		223.8	1.05463	1.1088	0.979354	0.89936	1.12975
	224.4	0.80025	0.87331	1.01726	0.81095	1.24807		224.4	0.994198	1.06324	0.956413	0.868484	1.15834
	225	0.80334	0.91989	0.9766	0.87381	1.30493		225	0.998037	1.11996	0.918185	0.935804	1.21112
	225.6	0.75726	0.90887	1.03433	0.80681	1.18249		225.6	0.940789	1.10654	0.972462	0.86405	1.09748
	226.2	0.80102	0.87629	1.02675	0.85438	1.18883		226.2	0.995155	1.06687	0.965335	0.914995	1.10336
	226.8	0.82676	0.89354	1.08259	0.83477	1.23046		226.8	1.02713	1.08787	1.01784	0.893994	1.142
	227.4	0.78557	0.87051	1.01999	0.88903	1.22903		227.4	0.97596	1.05984	0.95898	0.952104	1.14067
	228	0.7947	0.88468	1.02868	0.84651	1.26849		228	0.987303	1.07709	0.96715	0.906567	1.1773
	228.6	0.77731	0.92034	0.99728	0.89246	1.21523		228.6	0.965698	1.1205	0.937628	0.955777	1.12787
	229.2	0.80571	0.885	1.03452	0.87581	1.23034		229.2	1.00098	1.07748	0.972641	0.937946	1.14189
	229.8	0.78517	0.88752	1.07287	0.82302	1.21328		229.8	0.975463	1.08054	1.0087	0.881411	1.12606
	230.4	0.79839	0.89614	1.04363	0.86601	1.24478		230.4	0.991887	1.09104	0.981206	0.927451	1.15529
	231	0.77896	0.89407	1.06471	0.87324	1.27542		231	0.967748	1.08852	1.00102	0.935193	1.18373
	231.6	0.78584	0.86169	1.05604	0.88459	1.23429		231.6	0.976296	1.0491	0.992873	0.947349	1.14556
	232.2	0.82805	0.86854	1.03666	0.86506	1.22388		232.2	1.02874	1.05744	0.974653	0.926433	1.13589
	232.8	0.79628	0.89059	1.05017	0.92741	1.24577		232.8	0.989266	1.08428	0.987355	0.993207	1.15621
	233.4	0.77203	0.89283	1.0256	0.9706	1.19788		233.4	0.959139	1.08701	0.964254	1.03946	1.11176
	234	0.80586	0.85487	1.00771	0.92512	1.22303		234	1.00117	1.04079	0.947434	0.990754	1.1351
	234.6	0.78013	0.87674	1.01602	0.89627	1.20807		234.6	0.969202	1.06742	0.955247	0.959857	1.12122
	235.2	0.81921	0.82372	0.99794	0.93119	1.23444		235.2	1.01775	1.00287	0.938249	0.997255	1.14569
	235.8	0.81989	0.83562	1.02755	0.95515	1.24725		235.8	1.0186	1.01736	0.966088	1.02291	1.15758
	236.4	0.79855	0.88218	1.04869	0.91298	1.24838		236.4	0.992086	1.07404	0.985963	0.977753	1.15863
	237	0.8409	0.87654	1.01403	0.91111	1.18149		237	1.0447	1.06718	0.953376	0.97575	1.09655
	237.6	0.84503	0.86545	1.00211	0.98737	1.19347		237.6	1.04983	1.05367	0.942169	1.05742	1.10767
	238.2	0.84435	0.90317	1.02153	1.11248	1.256		238.2	1.04899	1.0996	0.960428	1.19141	1.1657
	238.8	0.85307	0.85493	0.97886	1.19665	1.20797		238.8	1.05982	1.04087	0.92031	1.28155	1.12113
	239.4	0.82724	0.86589	1.06753	1.25047	1.15788		239.4	1.02773	1.05421	1.00368	1.33919	1.07464
	240	0.81671	0.86546	1.0068	1.42758	1.2706		240	1.01465	1.05369	0.946579	1.52886	1.17925

## Sheet: c
PM-GCaMP6f upon MCU KD															Quantification of area under the curve (AUC) with PRISM
Graphical Rapresentation	RawData	Samples			Normalized over the baseline (Y=1)	Samples									PM-GCaMP6f upon MCU KD
	Time (sec)	Control	MCU KD		Time (sec)	Control	MCU KD								Area Under the Curve (AUC)	Sample	Replica I	Replica II	Replica III	Replica IV
	1.2	0.93814	1.45207		1.2	1.10405	1.28922									Control	92.77	194.8	29.99	4.052
	1.8	0.82782	1.02464		1.8	0.97422	0.909724										120.1	76.61	8.429	6.523
	2.4	0.83533	1.03988		2.4	0.983058	0.923254										90.98	179.9	30.13	8.861
	3	0.83257	1.06217		3	0.97981	0.943045										101.2	68.54	16.23	75.9
	3.6	0.81477	1.05284		3.6	0.958862	0.934761										108.5	22.21	20.69	79.26		Sample	Average	StDev	T Test
	4.2	0.8807	1.04021		4.2	1.03645	0.923547										115.1	24.2	6.37	96.71		Control	65.8536	46.7633
	4.8	0.79477	1.06522		4.8	0.935325	0.945753										87.01	95.49	17.07			MCU KD	24.4452	9.46876	0.000167294	***
	5.4	0.87315	1.04522		5.4	1.02757	0.927996										86.8	72.01	35.77
	6	0.84743	1.04756		6	0.997298	0.930073											71.2	35.35
	6.6	0.80552	1.04951		6.6	0.947976	0.931804											46.94	21.28
	7.2	0.8567	1.06995		7.2	1.00821	0.949952											105.6	6.654
	7.8	0.87407	1.05915		7.8	1.02865	0.940363											110.3	16.65
	8.4	0.80517	1.08904		8.4	0.947564	0.966901											73.3	76.88
	9	0.84922	1.06948		9	0.999405	0.949535												143.9
	9.6	0.83329	1.06776		9.6	0.980657	0.948008												48.71
	10.2	0.86836	1.0718		10.2	1.02193	0.951595												86.43
	10.8	0.8388	1.06995		10.8	0.987142	0.949952												82.16
	11.4	0.8177	1.11315		11.4	0.96231	0.988307
	12	0.82548	1.0567		12	0.971466	0.938188									MCU KD/High EGF	28.07	31.35	42.77	17.77
	12.6	0.84444	1.06488		12.6	0.993779	0.945451										13.15	34.13	13.77	9.259
	13.2	0.83954	1.07603		13.2	0.988013	0.95535										14.59	33.65	37.3	10.73
	13.8	0.86354	1.08691		13.8	1.01626	0.96501		rapresentative traces are shown for each condition normalized over the baseline (Y=1)								23.1	31.64	27.21	26.87
	14.4	0.79816	1.05751		14.4	0.939315	0.938907										28.17		21.77
	15	0.87554	1.10366		15	1.03038	0.979881										29.44
	15.6	0.86171	1.05496		15.6	1.0141	0.936643										12.79
	16.2	0.83864	1.08233		16.2	0.986953	0.960944										25.82				pValues are calculated via Student's T Test over the total N (sample size) made of four independent experiments
	16.8	0.8328	1.06969		16.8	0.980081	0.949721
	17.4	0.90168	1.07567		17.4	1.06114	0.955031
	18	0.84095	1.05389		18	0.989672	0.935693
	18.6	0.8723	1.06221		18.6	1.02657	0.94308
	19.2	0.85334	1.09141		19.2	1.00425	0.969005								n of cells for each replicate
	19.8	0.91216	1.08989		19.8	1.07348	0.967656
	20.4	0.87324	1.06955		20.4	1.02767	0.949597
	21	0.88752	1.07838		21	1.04448	0.957437									Control	MCU-KD
	21.6	0.87327	1.09954		21.6	1.02771	0.976223								Replica I	8	8
	22.2	0.83965	1.081		22.2	0.988142	0.959763								Replica II	13	4
	22.8	0.78158	1.09269		22.8	0.919802	0.970142								Replica III	17	5
	23.4	0.80307	1.10452		23.4	0.945093	0.980645								Replica IV	6	4
	24	0.85286	1.09314		24	1.00369	0.970541
	24.6	0.83907	1.03849		24.6	0.987459	0.92202
	25.2	0.87048	1.06067		25.2	1.02442	0.941713								Total	44	21
	25.8	0.83688	1.08921		25.8	0.984882	0.967052
	26.4	0.83647	1.10051		26.4	0.9844	0.977085
	27	0.86257	1.04953		27	1.01512	0.931822
	27.6	0.84948	1.06368		27.6	0.99971	0.944385
	28.2	0.85173	1.06457		28.2	1.00236	0.945175
	28.8	0.8707	1.09334		28.8	1.02468	0.970719
	29.4	0.83473	1.07529		29.4	0.982352	0.954693
	30	0.82919	1.07668		30	0.975832	0.955927
	30.6	0.77864	1.10379		30.6	0.916342	0.979997
	31.2	0.85753	1.0825		31.2	1.00918	0.961095
	31.8	0.83966	1.10338		31.8	0.988154	0.979633
	32.4	0.78331	1.06598		32.4	0.921838	0.946427
	33	0.78786	1.07767		33	0.927193	0.956806
	33.6	0.81977	1.0812		33.6	0.964746	0.95994
	34.2	0.84967	1.07635		34.2	0.999934	0.955634
	34.8	0.80972	1.06823		34.8	0.952919	0.948425
	35.4	0.77456	1.0422		35.4	0.911541	0.925314
	36	0.81832	1.06929		36	0.96304	0.949366
	36.6	0.84018	1.07449		36.6	0.988766	0.953983
	37.2	0.86279	1.06995		37.2	1.01537	0.949952
	37.8	0.84799	1.05557		37.8	0.997957	0.937185
	38.4	0.80157	1.09884		38.4	0.943328	0.975602
	39	0.82731	1.06311		39	0.97362	0.943879
	39.6	0.85501	1.09368		39.6	1.00622	0.971021
	40.2	0.86428	1.05836		40.2	1.01713	0.939662
	40.8	0.8804	1.06595		40.8	1.0361	0.946401
	41.4	0.83967	1.07366		41.4	0.988166	0.953246
	42	0.81859	1.049		42	0.963358	0.931352
	42.6	0.84538	1.0913		42.6	0.994885	0.968908
	43.2	0.83144	1.07663		43.2	0.97848	0.955883
	43.8	0.88654	1.1192		43.8	1.04332	0.993679
	44.4	0.85073	1.09843		44.4	1.00118	0.975238
	45	0.84845	1.07076		45	0.998498	0.950671
	45.6	0.79662	1.0695		45.6	0.937502	0.949553
	46.2	0.82678	1.08914		46.2	0.972996	0.96699
	46.8	0.84266	1.10666		46.8	0.991684	0.982545
	47.4	0.81997	1.08493		47.4	0.964982	0.963252
	48	0.81352	1.04568		48	0.957391	0.928404
	48.6	0.81515	1.10059		48.6	0.959309	0.977156
	49.2	0.95221	1.07478		49.2	1.12061	0.95424
	49.8	2.30173	1.10387		49.8	2.70879	0.980068
	50.4	5.77606	1.09918		50.4	6.79756	0.975904
	51	6.44447	1.09169		51	7.58417	0.969254
	51.6	6.15273	1.09736		51.6	7.24084	0.974288
	52.2	5.54621	1.07785		52.2	6.52706	0.956966
	52.8	4.59376	1.09036		52.8	5.40617	0.968073
	53.4	3.45793	1.094		53.4	4.06946	0.971305
	54	2.51183	1.08068		54	2.95605	0.959479
	54.6	1.59855	1.09418		54.6	1.88125	0.971465
	55.2	1.15616	1.069		55.2	1.36063	0.949109
	55.8	0.96076	1.09569		55.8	1.13067	0.972805
	56.4	0.98626	1.10193		56.4	1.16068	0.978345
	57	1.02739	1.10252		57	1.20908	0.978869
	57.6	1.01054	1.0532		57.6	1.18925	0.935081
	58.2	1.02002	1.0957		58.2	1.20041	0.972814
	58.8	1.08682	1.09347		58.8	1.27902	0.970834
	59.4	1.38157	1.084		59.4	1.6259	0.962426
	60	2.15831	1.09787		60	2.54001	0.974741
	60.6	3.27654	1.08424		60.6	3.856	0.962639
	61.2	4.18076	1.09588		61.2	4.92013	0.972974
	61.8	4.72932	1.09833		61.8	5.5657	0.975149
	62.4	4.83082	1.09443		62.4	5.68515	0.971687
	63	4.30096	1.08896		63	5.06158	0.96683
	63.6	3.46004	1.06366		63.6	4.07195	0.944367
	64.2	2.51007	1.11218		64.2	2.95398	0.987446
	64.8	1.64232	1.10997		64.8	1.93276	0.985484
	65.4	1.21506	1.09854		65.4	1.42994	0.975336
	66	0.97531	1.05824		66	1.14779	0.939555
	66.6	1.00368	1.08106		66.6	1.18118	0.959816
	67.2	0.95857	1.08204		67.2	1.12809	0.960686
	67.8	0.90105	1.08794		67.8	1.0604	0.965924
	68.4	0.96429	1.10057		68.4	1.13482	0.977138
	69	0.87836	1.09248		69	1.0337	0.969955
	69.6	0.93124	1.10251		69.6	1.09593	0.97886
	70.2	0.93138	1.1015		70.2	1.09609	0.977964
	70.8	1.15241	1.12499		70.8	1.35621	0.998819
	71.4	2.02464	1.08629		71.4	2.3827	0.964459
	72	3.83725	1.07657		72	4.51587	0.95583
	72.6	5.16281	1.10384		72.6	6.07585	0.980041
	73.2	5.59998	1.09916		73.2	6.59034	0.975886
	73.8	4.64622	1.15461		73.8	5.4679	1.02512
	74.4	3.68688	1.26641		74.4	4.3389	1.12438
	75	2.46156	1.59665		75	2.89689	1.41758
	75.6	1.66323	1.78894		75.6	1.95737	1.58831
	76.2	1.15777	2.09319		76.2	1.36252	1.85843
	76.8	1.00603	2.76474		76.8	1.18395	2.45467
	77.4	1.00495	3.41114		77.4	1.18268	3.02857
	78	0.9558	3.82854		78	1.12483	3.39916
	78.6	0.95509	3.96017		78.6	1.124	3.51603
	79.2	0.96478	4.01474		79.2	1.1354	3.56448
	79.8	0.89185	3.74681		79.8	1.04957	3.32659
	80.4	0.92617	3.22394		80.4	1.08996	2.86237
	81	0.97041	2.68005		81	1.14203	2.37947
	81.6	0.98153	2.03909		81.6	1.15511	1.8104
	82.2	1.08353	1.79198		82.2	1.27515	1.591
	82.8	1.42345	1.6365		82.8	1.67519	1.45296
	83.4	1.92665	1.55293		83.4	2.26738	1.37876
	84	2.83988	1.4734		84	3.34211	1.30815
	84.6	3.64774	1.59154		84.6	4.29284	1.41304
	85.2	3.7933	1.5687		85.2	4.46414	1.39277
	85.8	3.6428	1.57209		85.8	4.28703	1.39578
	86.4	2.93199	1.54977		86.4	3.45051	1.37596
	87	2.0629	1.39736		87	2.42772	1.24064
	87.6	1.4974	1.30791		87.6	1.76222	1.16122
	88.2	1.11709	1.29884		88.2	1.31465	1.15317
	88.8	1.09808	1.28577		88.8	1.29228	1.14157
	89.4	1.04811	1.27917		89.4	1.23347	1.13571
	90	0.95637	1.25586		90	1.1255	1.11501
	90.6	0.95851	1.23289		90.6	1.12802	1.09462
	91.2	0.93144	1.1559		91.2	1.09617	1.02626
	91.8	0.91551	1.18006		91.8	1.07742	1.04771
	92.4	0.98151	1.16064		92.4	1.15509	1.03047
	93	0.90122	1.19403		93	1.0606	1.06012
	93.6	0.92142	1.19087		93.6	1.08437	1.05731
	94.2	0.8893	1.17153		94.2	1.04657	1.04014
	94.8	0.89248	1.15102		94.8	1.05032	1.02193
	95.4	0.93963	1.18608		95.4	1.1058	1.05306
	96	0.9205	1.15397		96	1.08329	1.02455
	96.6	0.92734	1.16844		96.6	1.09134	1.0374
	97.2	0.88394	1.1472		97.2	1.04026	1.01854
	97.8	0.89936	1.161		97.8	1.05841	1.03079
	98.4	0.91419	1.14256		98.4	1.07586	1.01442
	99	0.86765	1.149		99	1.02109	1.02014
	99.6	0.86316	1.17753		99.6	1.01581	1.04547
	100.2	0.84486	1.20439		100.2	0.994273	1.06931
	100.8	0.90199	1.18212		100.8	1.06151	1.04954
	101.4	0.86018	1.16208		101.4	1.0123	1.03175
	102	0.88584	1.15075		102	1.0425	1.02169
	102.6	0.8669	1.1158		102.6	1.02021	0.99066
	103.2	0.8871	1.13004		103.2	1.04398	1.0033
	103.8	0.86702	1.12561		103.8	1.02035	0.99937
	104.4	0.82948	1.14267		104.4	0.976173	1.01452
	105	0.88419	1.1408		105	1.04056	1.01286
	105.6	0.9428	1.13228		105.6	1.10953	1.00529
	106.2	1.06891	1.14022		106.2	1.25795	1.01234
	106.8	1.31584	1.15982		106.8	1.54855	1.02974
	107.4	1.84884	1.1244		107.4	2.17581	0.998295
	108	2.35162	1.11102		108	2.7675	0.986416
	108.6	2.79852	1.11558		108.6	3.29344	0.990465
	109.2	2.64938	1.10364		109.2	3.11792	0.979864
	109.8	2.43878	1.11074		109.8	2.87008	0.986167
	110.4	2.17459	1.13758		110.4	2.55917	1.01
	111	1.84857	1.13744		111	2.17549	1.00987
	111.6	1.60701	1.13743		111.6	1.89121	1.00986
	112.2	1.46347	1.12319		112.2	1.72228	0.997221
	112.8	1.31254	1.08905		112.8	1.54466	0.96691
	113.4	1.33939	1.12321		113.4	1.57626	0.997239
	114	1.11385	1.13554		114	1.31083	1.00819
	114.6	1.06271	1.10959		114.6	1.25065	0.985146
	115.2	1.04492	1.11555		115.2	1.22971	0.990438
	115.8	1.01346	1.1062		115.8	1.19269	0.982137
	116.4	0.99945	1.10877		116.4	1.1762	0.984418
	117	1.05354	1.12001		117	1.23986	0.994398
	117.6	0.96436	1.12198		117.6	1.13491	0.996147
	118.2	0.9847	1.08899		118.2	1.15884	0.966857
	118.8	0.98824	1.12744		118.8	1.16301	1.00099
	119.4	0.95771	1.09464		119.4	1.12708	0.971873
	120	0.97359	1.08952		120	1.14577	0.967327
	120.6	0.93613	1.11649		120.6	1.10168	0.991272
	121.2	0.93404	1.09475		121.2	1.09922	0.971971
	121.8	0.90901	1.10457		121.8	1.06977	0.980689
	122.4	0.8537	1.11374		122.4	1.00468	0.988831
	123	0.93305	1.11882		123	1.09806	0.993341
	123.6	0.85479	1.10094		123.6	1.00596	0.977466
	124.2	0.89907	1.10376		124.2	1.05807	0.97997
	124.8	0.91401	1.12336		124.8	1.07565	0.997372
	125.4	0.84022	1.09919		125.4	0.988813	0.975913
	126	0.82901	1.10025		126	0.97562	0.976854
	126.6	0.85615	1.10451		126.6	1.00756	0.980636
	127.2	0.93161	1.07902		127.2	1.09637	0.958005
	127.8	0.86333	1.12806		127.8	1.01601	1.00154
	128.4	0.88503	1.10967		128.4	1.04155	0.985217
	129	0.85887	1.10041		129	1.01076	0.976996
	129.6	0.87431	1.08124		129.6	1.02893	0.959976
	130.2	0.85221	1.1075		130.2	1.00292	0.983291
	130.8	0.86016	1.08175		130.8	1.01228	0.960429
	131.4	0.86056	1.07273		131.4	1.01275	0.95242
	132	0.86542	1.10031		132	1.01847	0.976907
	132.6	0.87316	1.11329		132.6	1.02758	0.988431
	133.2	0.86024	1.0727		133.2	1.01237	0.952394
	133.8	0.89432	1.0911		133.8	1.05248	0.96873
	134.4	0.86032	1.08897		134.4	1.01247	0.966839
	135	0.87934	1.09372		135	1.03485	0.971056
	135.6	0.85375	1.1122		135.6	1.00474	0.987464
	136.2	0.89552	1.10709		136.2	1.05389	0.982927
	136.8	0.88046	1.11615		136.8	1.03617	0.990971
	137.4	0.868	1.06775		137.4	1.02151	0.947999
	138	0.93181	1.12946		138	1.0966	1.00279
	138.6	0.9339	1.1132		138.6	1.09906	0.988351
	139.2	0.92562	1.10485		139.2	1.08932	0.980938
	139.8	0.92179	1.09295		139.8	1.08481	0.970373
	140.4	0.94879	1.10773		140.4	1.11658	0.983495
	141	0.9667	1.12316		141	1.13766	0.997194
	141.6	1.0359	1.08042		141.6	1.2191	0.959248
	142.2	1.13462	1.09729		142.2	1.33528	0.974226
	142.8	1.36606	1.10317		142.8	1.60765	0.979446
	143.4	1.78152	1.09045		143.4	2.09658	0.968153
	144	2.17352	1.09609		144	2.55791	0.97316
	144.6	2.4385	1.10153		144.6	2.86975	0.97799
	145.2	2.32019	1.08159		145.2	2.73052	0.960287
	145.8	2.17646	1.11567		145.8	2.56137	0.990544
	146.4	2.03977	1.09917		146.4	2.4005	0.975895
	147	1.74001	1.08476		147	2.04773	0.963101
	147.6	1.60838	1.10081		147.6	1.89282	0.977351
	148.2	1.41689	1.07727		148.2	1.66747	0.956451
	148.8	1.19492	1.0821		148.8	1.40624	0.960739
	149.4	1.07492	1.09748		149.4	1.26502	0.974394
	150	1.03082	1.06724		150	1.21312	0.947546
	150.6	1.00288	1.10687		150.6	1.18024	0.982731
	151.2	1.01276	1.14104		151.2	1.19187	1.01307
	151.8	0.99109	1.10943		151.8	1.16636	0.985004
	152.4	0.95599	1.1079		152.4	1.12506	0.983646
	153	0.90734	1.07526		153	1.0678	0.954667
	153.6	0.92307	1.06134		153.6	1.08631	0.942308
	154.2	0.85524	1.10047		154.2	1.00649	0.977049
	154.8	0.95211	1.09925		154.8	1.12049	0.975966
	155.4	0.87201	1.08668		155.4	1.02622	0.964806
	156	0.93316	1.10772		156	1.09819	0.983486
	156.6	0.85484	1.1112		156.6	1.00602	0.986576
	157.2	0.85837	1.09727		157.2	1.01017	0.974208
	157.8	0.84761	1.10799		157.8	0.99751	0.983726
	158.4	0.86509	1.1153		158.4	1.01808	0.990216
	159	0.87443	1.09521		159	1.02907	0.972379
	159.6	0.8936	1.11792		159.6	1.05163	0.992542
	160.2	0.8452	1.08414		160.2	0.994674	0.962551
	160.8	0.89114	1.11551		160.8	1.04874	0.990402
	161.4	0.89002	1.10307		161.4	1.04742	0.979358
	162	0.89825	1.10636		162	1.05711	0.982279
	162.6	0.94146	1.06579		162.6	1.10796	0.946259
	163.2	0.84634	1.08894		163.2	0.996015	0.966812
	163.8	0.84264	1.08153		163.8	0.991661	0.960233
	164.4	0.86439	1.08845		164.4	1.01726	0.966377
	165	0.86687	1.09686		165	1.02018	0.973844
	165.6	0.82723	1.09556		165.6	0.973526	0.97269
	166.2	0.88731	1.11959		166.2	1.04423	0.994025
	166.8	0.87585	1.05938		166.8	1.03074	0.940568
	167.4	0.84594	1.10215		167.4	0.995544	0.978541
	168	0.85158	1.10522		168	1.00218	0.981266
	168.6	0.83731	1.09206		168.6	0.985388	0.969582
	169.2	0.85158	1.08208		169.2	1.00218	0.960722
	169.8	0.87338	1.14057		169.8	1.02784	1.01265
	170.4	0.82162	1.121		170.4	0.966923	0.995277
	171	0.88633	1.09754		171	1.04308	0.974448
	171.6	0.8489	1.08794		171.6	0.999028	0.965924
	172.2	0.88519	1.09425		172.2	1.04174	0.971527
	172.8	0.88565	1.09171		172.8	1.04228	0.969272
	173.4	0.87595	1.09977		173.4	1.03086	0.976428
	174	0.85243	1.10295		174	1.00318	0.979251
	174.6	0.91105	1.0978		174.6	1.07217	0.974679
	175.2	0.93324	1.10695		175.2	1.09828	0.982802
	175.8	0.99036	1.12078		175.8	1.16551	0.995081
	176.4	1.02651	1.07553		176.4	1.20805	0.954906
	177	1.15724	1.11013		177	1.3619	0.985626
	177.6	1.28428	1.0824		177.6	1.5114	0.961006
	178.2	1.42641	1.08047		178.2	1.67867	0.959292
	178.8	1.62036	1.09594		178.8	1.90692	0.973027
	179.4	1.84378	1.09551		179.4	2.16985	0.972645
	180	1.75419	1.09689		180	2.06442	0.973871
	180.6	1.81172	1.07367		180.6	2.13212	0.953255
	181.2	1.81036	1.10208		181.2	2.13052	0.978479
	181.8	1.90288	1.09249		181.8	2.2394	0.969964
	182.4	1.71756	1.11649		182.4	2.02131	0.991272
	183	1.39402	1.09249		183	1.64055	0.969964
	183.6	1.14623	1.09828		183.6	1.34894	0.975105
	184.2	1.01296	1.08425		184.2	1.1921	0.962648
	184.8	0.95717	1.11615		184.8	1.12645	0.990971
	185.4	0.89616	1.06613		185.4	1.05465	0.94656
	186	0.9252	1.07203		186	1.08882	0.951799
	186.6	0.89024	1.12378		186.6	1.04768	0.997745
	187.2	0.83043	1.05798		187.2	0.977292	0.939325
	187.8	0.81314	1.09908		187.8	0.956944	0.975815
	188.4	0.79059	1.09667		188.4	0.930406	0.973675
	189	0.83511	1.09255		189	0.982799	0.970017
	189.6	0.80032	1.11874		189.6	0.941857	0.99327
	190.2	0.83711	1.08039		190.2	0.985153	0.959221
	190.8	0.81192	1.12098		190.8	0.955508	0.995259
	191.4	0.84123	1.08074		191.4	0.990001	0.959532
	192	0.83502	1.11031		192	0.982693	0.985786
	192.6	0.90926	1.09613		192.6	1.07006	0.973196
	193.2	0.86969	1.1139		193.2	1.02349	0.988973
	193.8	0.8589	1.0852		193.8	1.0108	0.963492
	194.4	0.87336	1.13377		194.4	1.02781	1.00661
	195	0.8692	1.09325		195	1.02292	0.970639
	195.6	0.87014	1.09756		195.6	1.02402	0.974466
	196.2	0.89443	1.11469		196.2	1.05261	0.989674
	196.8	0.87003	1.11178		196.8	1.02389	0.987091
	197.4	0.91947	1.09383		197.4	1.08208	0.971154
	198	0.93387	1.11306		198	1.09902	0.988227
	198.6	0.84253	1.13087		198.6	0.991531	1.00404
	199.2	0.85956	1.09901		199.2	1.01157	0.975753
	199.8	0.89123	1.09063		199.8	1.04884	0.968313
	200.4	0.82126	1.09843		200.4	0.9665	0.975238
	201	0.87143	1.11298		201	1.02554	0.988156
	201.6	0.85905	1.1096		201.6	1.01097	0.985155
	202.2	0.88247	1.12299		202.2	1.03853	0.997043
	202.8	0.87895	1.09292		202.8	1.03439	0.970346
	203.4	0.84823	1.08492		203.4	0.998239	0.963243
	204	0.8488	1.08553		204	0.99891	0.963785
	204.6	0.86257	1.09101		204.6	1.01512	0.96865
	205.2	0.82328	1.09866		205.2	0.968877	0.975442
	205.8	0.82846	1.09906		205.8	0.974973	0.975797
	206.4	0.8397	1.10206		206.4	0.988201	0.978461
	207	0.88907	1.08121		207	1.0463	0.959949
	207.6	0.87948	1.0863		207.6	1.03502	0.964468
	208.2	0.8575	1.07344		208.2	1.00915	0.953051
	208.8	0.87305	1.1206		208.8	1.02745	0.994922
	209.4	0.84738	1.13417		209.4	0.997239	1.00697
	210	0.83488	1.07637		210	0.982528	0.955652
	210.6	0.80923	1.12354		210.6	0.952342	0.997532
	211.2	0.87997	1.07912		211.2	1.03559	0.958094
	211.8	0.87633	1.10769		211.8	1.03131	0.983459
	212.4	0.87951	1.0975		212.4	1.03505	0.974412
	213	0.91279	1.12352		213	1.07422	0.997514
	213.6	0.8884	1.09255		213.6	1.04551	0.970017
	214.2	0.96952	1.08266		214.2	1.14098	0.961237
	214.8	1.03714	1.08406		214.8	1.22056	0.96248
	215.4	1.11197	1.11448		215.4	1.30862	0.989488
	216	1.38634	1.09577		216	1.63151	0.972876
	216.6	1.71772	1.0985		216.6	2.0215	0.9753
	217.2	2.04149	1.10135		217.2	2.40253	0.97783
	217.8	2.1208	1.09126		217.8	2.49586	0.968872
	218.4	1.94008	1.08471		218.4	2.28318	0.963057
	219	1.62821	1.07793		219	1.91616	0.957037
	219.6	1.44848	1.10069		219.6	1.70464	0.977244
	220.2	1.34577	1.11958		220.2	1.58377	0.994016
	220.8	1.13573	1.08477		220.8	1.33658	0.96311
	221.4	1.12709	1.12586		221.4	1.32642	0.999592
	222	1.05815	1.1046		222	1.24528	0.980716
	222.6	1.04978	1.09293		222.6	1.23543	0.970355
	223.2	0.99718	1.10243		223.2	1.17353	0.978789
	223.8	0.9753	1.09421		223.8	1.14778	0.971491
	224.4	0.94339	1.05893		224.4	1.11023	0.940168
	225	0.9227	1.0873		225	1.08588	0.965356
	225.6	0.86753	1.08147		225.6	1.02095	0.96018
	226.2	0.87887	1.12178		226.2	1.0343	0.995969
	226.8	0.91275	1.08937		226.8	1.07417	0.967194
	227.4	0.87545	1.07948		227.4	1.03027	0.958413
	228	0.77574	1.09774		228	0.91293	0.974625
	228.6	0.80464	1.10635		228.6	0.946941	0.98227
	229.2	0.82553	1.10951		229.2	0.971525	0.985075
	229.8	0.79166	1.07411		229.8	0.931665	0.953646
	230.4	0.80566	1.09685		230.4	0.948141	0.973835
	231	0.82279	1.10503		231	0.9683	0.981098
	231.6	0.82035	1.08608		231.6	0.965429	0.964273
	232.2	0.89137	1.085		232.2	1.04901	0.963314
	232.8	0.80442	1.10082		232.8	0.946682	0.97736
	233.4	0.84393	1.0721		233.4	0.993179	0.951861
	234	0.88065	1.08656		234	1.03639	0.964699
	234.6	0.85801	1.10142		234.6	1.00975	0.977893
	235.2	0.92302	1.1253		235.2	1.08626	0.999094
	235.8	0.86917	1.08652		235.8	1.02288	0.964664
	236.4	0.82908	1.09269		236.4	0.975703	0.970142
	237	0.87356	1.06591		237	1.02805	0.946365
	237.6	0.87378	1.10916		237.6	1.02831	0.984765
	238.2	0.88786	1.10726		238.2	1.04488	0.983078
	238.8	0.88095	1.09746		238.8	1.03675	0.974377
	239.4	0.87534	1.09493		239.4	1.03014	0.97213
	240	0.84678	1.09774		240	0.996533	0.974625

## Sheet: d
PM-GCaMP6f upon MCU inhibitor (MCUi11)
Graph																	Quantification of area under the curve (AUC) with PRISM
graphical rapresentation	RawData	Samples			Normalized over the baseline (Y=1)	Samples
	Time (sec)	Control	MCUi11		Time (sec)	Control	MCUi11										Experiment 1:
	0.2	0.405	0.725		0.2	1.02844	1.03071										Area Under the Curve (AUC)	Sample	Replica I							Experiment shown in Fig.2 Panel d of the paper as rapresentative experiment out of two independent replicates		n of cells for Replica #1
	0.4	0.37	0.721		0.4	0.939563	1.02502											DMSO	266.3		Sample	Average	StDev	T Test
	0.6	0.396	0.692		0.6	1.00559	0.983793												591.4		DMSO	350.668	302.582
	0.8	0.41	0.717		0.8	1.04114	1.01933												938.8		MCUi11	8.63865	5.99036	1.12083e-05	****				DMSO	MCUi11
	1	0.388	0.662		1	0.985272	0.941143												759.8									Replica I	20	20
	1.2	0.388	0.684		1.2	0.985272	0.97242												530.1
	1.4	0.364	0.69		1.4	0.924327	0.98095												525.1									Total	20	20
	1.6	0.388	0.748		1.6	0.985272	1.06341												561.7
	1.8	0.388	0.72		1.8	0.985272	1.0236												303.5
	2	0.34	0.744		2	0.863382	1.05772												591.5
	2.2	0.381	0.67		2.2	0.967496	0.952516												946.6
	2.4	0.399	0.747		2.4	1.0132	1.06198												122.5
	2.6	0.372	0.686		2.6	0.944642	0.975263												92.2
	2.8	0.403	0.715		2.8	1.02336	1.01649												70.18
	3	0.457	0.655		3	1.16049	0.931191												85.1
	3.2	0.414	0.671		3.2	1.0513	0.953938												77.34
	3.4	0.428	0.743		3.4	1.08685	1.0563												84.97
	3.6	0.362	0.725		3.6	0.919248	1.03071												117.8
	3.8	0.393	0.752		3.8	0.997969	1.06909												57.86
	4	0.407	0.722		4	1.03352	1.02644												122.9
	4.2	0.393	0.688		4.2	0.997969	0.978106												167.7
	4.4	0.373	0.699		4.4	0.947181	0.993745
	4.6	0.416	0.736		4.6	1.05637	1.04635											MCU inhibitor (MCUi11)	30.23
	4.8	0.395	0.69		4.8	1.00305	0.98095												4.852
	5	0.372	0.707		5	0.944642	1.00512												4.932
	5.2	0.385	0.729		5.2	0.977654	1.03639												11.33
	5.4	0.42	0.687		5.4	1.06653	0.976685		rapresentative traces are shown for each condition normalized over the baseline (Y=1)										10.71		pValue is calculated via Student's T Test over the total N (sample size)
	5.6	0.424	0.679		5.6	1.07669	0.965311												10.21		of one experiment out of two indepenent replicates
	5.8	0.374	0.722		5.8	0.949721	1.02644												4.342
	6	0.388	0.698		6	0.985272	0.992323												9.954
	6.2	0.363	0.698		6.2	0.921788	0.992323												11.37
	6.4	0.425	0.719		6.4	1.07923	1.02218												6.233
	6.6	0.365	0.692		6.6	0.926866	0.983793												12.14
	6.8	0.358	0.707		6.8	0.909091	1.00512												5.865
	7	0.373	0.743		7	0.947181	1.0563												6.302
	7.2	0.411	0.728		7.2	1.04368	1.03497												5.751
	7.4	0.38	0.737		7.4	0.964957	1.04777												4.561
	7.6	0.361	0.707		7.6	0.916709	1.00512												5.93
	7.8	0.404	0.747		7.8	1.0259	1.06198												4.84
	8	0.399	0.673		8	1.0132	0.956781												5.853
	8.2	0.415	0.703		8.2	1.05383	0.999431												3.568
	8.4	0.408	0.711		8.4	1.03606	1.0108												13.8
	8.6	0.348	0.757		8.6	0.883697	1.0762
	8.8	0.383	0.726		8.8	0.972575	1.03213
	9	0.439	0.674		9	1.11478	0.958203										Experiment 2:
	9.2	0.384	0.715		9.2	0.975114	1.01649										Area Under the Curve (AUC)	DMSO	58.97									n of cells for Replica #2
	9.4	0.441	0.712		9.4	1.11986	1.01223												40.35		Sample	Average	StDev	T Test
	9.6	0.399	0.71		9.6	1.0132	1.00938												91.61		DMSO	75.135	24.7865
	9.8	0.382	0.699		9.8	0.970036	0.993745												83.49		MCUi11	45.7464	17.5888	7.93e-05	****				DMSO	MCUi11
	10	0.363	0.721		10	0.921788	1.02502												93.13									Replica II	10	39
	10.2	0.401	0.692		10.2	1.01828	0.983793												71.06
	10.4	0.416	0.741		10.4	1.05637	1.05345												108.7									Total	10	39
	10.6	0.373	0.729		10.6	0.947181	1.03639												48.63
	10.8	0.363	0.761		10.8	0.921788	1.08189												50.01
	11	0.379	0.755		11	0.962417	1.07336												105.4
	11.2	0.426	0.728		11.2	1.08177	1.03497
	11.4	0.402	0.676		11.4	1.02082	0.961046											MCU inhibitor (MCUi11)	104.8
	11.6	0.416	0.745		11.6	1.05637	1.05914												56.6
	11.8	0.396	0.695		11.8	1.00559	0.988058												48.7
	12	0.407	0.696		12	1.03352	0.98948												43.2
	12.2	0.377	0.77		12.2	0.957339	1.09468												47.81
	12.4	0.352	0.749		12.4	0.893855	1.06483												70.47
	12.6	0.426	0.705		12.6	1.08177	1.00227												66.19
	12.8	0.386	0.71		12.8	0.980193	1.00938												46.77
	13	0.4	0.673		13	1.01574	0.956781												66.95
	13.2	0.425	0.744		13.2	1.07923	1.05772												52.12
	13.4	0.406	0.687		13.4	1.03098	0.976685												39.16
	13.6	0.396	0.703		13.6	1.00559	0.999431												53.06
	13.8	0.405	0.699		13.8	1.02844	0.993745												66.23
	14	0.397	0.738		14	1.00813	1.04919												80.13
	14.2	0.404	0.762		14.2	1.0259	1.08331												44.3
	14.4	0.43	0.666		14.4	1.09192	0.94683												53.83
	14.6	0.416	0.691		14.6	1.05637	0.982371												62.33
	14.8	0.396	0.726		14.8	1.00559	1.03213												49.58
	15	0.387	0.737		15	0.982732	1.04777												48.52
	15.2	0.374	0.72		15.2	0.949721	1.0236												30.27		pValue is calculated via Student's T Test over the total N (sample size)
	15.4	0.389	0.737		15.4	0.987811	1.04777												39.36		of one experiment out of two indepenent replicates
	15.6	0.368	0.682		15.6	0.934485	0.969576												36.18
	15.8	0.38	0.714		15.8	0.964957	1.01507												19.83
	16	0.401	0.744		16	1.01828	1.05772												18.18
	16.2	0.44	0.707		16.2	1.11732	1.00512												34.85
	16.4	0.389	0.686		16.4	0.987811	0.975263												31.72
	16.6	0.392	0.648		16.6	0.995429	0.92124												28.35
	16.8	0.416	0.74		16.8	1.05637	1.05203												41.55
	17	0.365	0.69		17	0.926866	0.98095												21.97
	17.2	0.393	0.721		17.2	0.997969	1.02502												51.9
	17.4	0.409	0.671		17.4	1.0386	0.953938												19.98
	17.6	0.399	0.683		17.6	1.0132	0.970998												32.73
	17.8	0.409	0.718		17.8	1.0386	1.02076												34.57
	18	0.392	0.694		18	0.995429	0.986636												39.52
	18.2	0.381	0.706		18.2	0.967496	1.0037												44.99
	18.4	0.401	0.708		18.4	1.01828	1.00654												44.43
	18.6	0.411	0.687		18.6	1.04368	0.976685												49.17
	18.8	0.423	0.707		18.8	1.07415	1.00512												24.46
	19	0.435	0.714		19	1.10462	1.01507												39.35
	19.2	0.368	0.747		19.2	0.934485	1.06198
	19.4	0.414	0.708		19.4	1.0513	1.00654
	19.6	0.39	0.723		19.6	0.99035	1.02786
	19.8	0.36	0.704		19.8	0.91417	1.00085
	20	0.385	0.737		20	0.977654	1.04777
	20.2	0.387	0.695		20.2	0.982732	0.988058
	20.4	0.42	0.734		20.4	1.06653	1.0435
	20.6	0.406	0.765		20.6	1.03098	1.08757
	20.8	0.447	0.713		20.8	1.13509	1.01365
	21	0.403	0.743		21	1.02336	1.0563
	21.2	0.429	0.737		21.2	1.08939	1.04777
	21.4	0.423	0.713		21.4	1.07415	1.01365
	21.6	0.413	0.686		21.6	1.04876	0.975263
	21.8	0.407	0.706		21.8	1.03352	1.0037
	22	0.335	0.736		22	0.850686	1.04635
	22.2	0.449	0.681		22.2	1.14017	0.968155
	22.4	0.403	0.715		22.4	1.02336	1.01649
	22.6	0.378	0.774		22.6	0.959878	1.10037
	22.8	0.399	0.741		22.8	1.0132	1.05345
	23	0.44	0.766		23	1.11732	1.089
	23.2	0.422	0.704		23.2	1.07161	1.00085
	23.4	0.411	0.673		23.4	1.04368	0.956781
	23.6	0.404	0.717		23.6	1.0259	1.01933
	23.8	0.417	0.707		23.8	1.05891	1.00512
	24	0.409	0.739		24	1.0386	1.05061
	24.2	0.364	0.74		24.2	0.924327	1.05203
	24.4	0.409	0.706		24.4	1.0386	1.0037
	24.6	0.447	0.72		24.6	1.13509	1.0236
	24.8	0.399	0.77		24.8	1.0132	1.09468
	25	0.343	0.75		25	0.871001	1.06625
	25.2	0.389	0.688		25.2	0.987811	0.978106
	25.4	0.414	0.687		25.4	1.0513	0.976685
	25.6	0.426	0.696		25.6	1.08177	0.98948
	25.8	0.37	0.712		25.8	0.939563	1.01223
	26	0.434	0.725		26	1.10208	1.03071
	26.2	0.44	0.689		26.2	1.11732	0.979528
	26.4	0.449	0.734		26.4	1.14017	1.0435
	26.6	0.424	0.72		26.6	1.07669	1.0236
	26.8	0.371	0.749		26.8	0.942103	1.06483
	27	0.418	0.727		27	1.06145	1.03355
	27.2	0.413	0.757		27.2	1.04876	1.0762
	27.4	0.463	0.785		27.4	1.17572	1.11601
	27.6	0.383	0.747		27.6	0.972575	1.06198
	27.8	0.419	0.792		27.8	1.06399	1.12596
	28	0.42	0.753		28	1.06653	1.07051
	28.2	0.357	0.748		28.2	0.906552	1.06341
	28.4	0.43	0.784		28.4	1.09192	1.11459
	28.6	0.353	0.748		28.6	0.896394	1.06341
	28.8	0.394	0.729		28.8	1.00051	1.03639
	29	0.448	0.796		29	1.13763	1.13165
	29.2	0.415	0.802		29.2	1.05383	1.14018
	29.4	0.447	0.727		29.4	1.13509	1.03355
	29.6	0.407	0.736		29.6	1.03352	1.04635
	29.8	0.372	0.776		29.8	0.944642	1.10321
	30	0.403	0.802		30	1.02336	1.14018
	30.2	0.42	0.766		30.2	1.06653	1.089
	30.4	0.439	0.803		30.4	1.11478	1.1416
	30.6	0.394	0.77		30.6	1.00051	1.09468
	30.8	0.4	0.757		30.8	1.01574	1.0762
	31	0.391	0.769		31	0.99289	1.09326
	31.2	0.46	0.756		31.2	1.16811	1.07478
	31.4	0.407	0.744		31.4	1.03352	1.05772
	31.6	0.43	0.756		31.6	1.09192	1.07478
	31.8	0.437	0.737		31.8	1.1097	1.04777
	32	0.419	0.749		32	1.06399	1.06483
	32.2	0.403	0.751		32.2	1.02336	1.06767
	32.4	0.411	0.726		32.4	1.04368	1.03213
	32.6	0.373	0.772		32.6	0.947181	1.09753
	32.8	0.396	0.728		32.8	1.00559	1.03497
	33	0.469	0.783		33	1.19096	1.11316
	33.2	0.441	0.717		33.2	1.11986	1.01933
	33.4	0.422	0.787		33.4	1.07161	1.11885
	33.6	0.432	0.746		33.6	1.097	1.06056
	33.8	0.413	0.745		33.8	1.04876	1.05914
	34	0.42	0.747		34	1.06653	1.06198
	34.2	0.403	0.781		34.2	1.02336	1.11032
	34.4	0.405	0.764		34.4	1.02844	1.08615
	34.6	0.447	0.76		34.6	1.13509	1.08047
	34.8	0.401	0.777		34.8	1.01828	1.10463
	35	0.449	0.824		35	1.14017	1.17145
	35.2	0.401	0.75		35.2	1.01828	1.06625
	35.4	0.435	0.78		35.4	1.10462	1.1089
	35.6	0.452	0.739		35.6	1.14779	1.05061
	35.8	0.429	0.757		35.8	1.08939	1.0762
	36	0.458	0.745		36	1.16303	1.05914
	36.2	0.469	0.685		36.2	1.19096	0.973841
	36.4	0.475	0.741		36.4	1.2062	1.05345
	36.6	0.434	0.76		36.6	1.10208	1.08047
	36.8	0.426	0.748		36.8	1.08177	1.06341
	37	0.438	0.73		37	1.11224	1.03782
	37.2	0.453	0.711		37.2	1.15033	1.0108
	37.4	0.39	0.677		37.4	0.99035	0.962468
	37.6	0.466	0.709		37.6	1.18334	1.00796
	37.8	0.444	0.785		37.8	1.12748	1.11601
	38	0.45	0.736		38	1.14271	1.04635
	38.2	0.421	0.764		38.2	1.06907	1.08615
	38.4	0.43	0.746		38.4	1.09192	1.06056
	38.6	0.44	0.73		38.6	1.11732	1.03782
	38.8	0.44	0.744		38.8	1.11732	1.05772
	39	0.484	0.771		39	1.22905	1.0961
	39.2	0.53	0.704		39.2	1.34586	1.00085
	39.4	0.617	0.752		39.4	1.56679	1.06909
	39.6	0.62	0.783		39.6	1.5744	1.11316
	39.8	0.603	0.741		39.8	1.53123	1.05345
	40	0.691	0.728		40	1.7547	1.03497
	40.2	0.794	0.727		40.2	2.01625	1.03355
	40.4	1.087	0.798		40.4	2.76028	1.13449
	40.6	1.769	0.784		40.6	4.49213	1.11459
	40.8	2.95	0.716		40.8	7.49111	1.01791
	41	3.919	0.761		41	9.95175	1.08189
	41.2	4.514	0.718		41.2	11.4627	1.02076
	41.4	5.129	0.765		41.4	13.0244	1.08757
	41.6	4.767	0.826		41.6	12.1051	1.1743
	41.8	5.187	0.748		41.8	13.1717	1.06341
	42	4.925	0.732		42	12.5063	1.04066
	42.2	5.118	0.716		42.2	12.9964	1.01791
	42.4	5.266	0.734		42.4	13.3723	1.0435
	42.6	5.023	0.776		42.6	12.7552	1.10321
	42.8	5.124	0.774		42.8	13.0117	1.10037
	43	4.927	0.73		43	12.5114	1.03782
	43.2	5.284	0.717		43.2	13.418	1.01933
	43.4	4.629	0.776		43.4	11.7547	1.10321
	43.6	4.83	0.755		43.6	12.2651	1.07336
	43.8	4.633	0.763		43.8	11.7649	1.08473
	44	4.025	0.773		44	10.2209	1.09895
	44.2	4.02	0.741		44.2	10.2082	1.05345
	44.4	3.876	0.814		44.4	9.84256	1.15724
	44.6	3.666	0.7		44.6	9.30929	0.995166
	44.8	3.598	0.719		44.8	9.13662	1.02218
	45	3.135	0.764		45	7.96089	1.08615
	45.2	2.9	0.746		45.2	7.36414	1.06056
	45.4	2.825	0.79		45.4	7.17369	1.12312
	45.6	2.822	0.708		45.6	7.16607	1.00654
	45.8	2.575	0.746		45.8	6.53885	1.06056
	46	2.447	0.738		46	6.21381	1.04919
	46.2	2.31	0.768		46.2	5.86592	1.09184
	46.4	2.338	0.707		46.4	5.93702	1.00512
	46.6	2.281	0.73		46.6	5.79228	1.03782
	46.8	2.108	0.703		46.8	5.35297	0.999431
	47	2.209	0.74		47	5.60945	1.05203
	47.2	2.301	0.761		47.2	5.84307	1.08189
	47.4	2.699	0.722		47.4	6.85373	1.02644
	47.6	2.948	0.714		47.6	7.48603	1.01507
	47.8	3.055	0.739		47.8	7.75775	1.05061
	48	3.502	0.734		48	8.89284	1.0435
	48.2	3.849	0.794		48.2	9.774	1.1288
	48.4	4.453	0.761		48.4	11.3078	1.08189
	48.6	4.519	0.748		48.6	11.4754	1.06341
	48.8	4.693	0.785		48.8	11.9172	1.11601
	49	4.922	0.769		49	12.4987	1.09326
	49.2	5.3	0.761		49.2	13.4586	1.08189
	49.4	5.032	0.768		49.4	12.7781	1.09184
	49.6	5.068	0.779		49.6	12.8695	1.10748
	49.8	5.033	0.728		49.8	12.7806	1.03497
	50	4.998	0.736		50	12.6917	1.04635
	50.2	5.218	0.742		50.2	13.2504	1.05488
	50.4	4.767	0.757		50.4	12.1051	1.0762
	50.6	5.059	0.726		50.6	12.8466	1.03213
	50.8	4.95	0.728		50.8	12.5698	1.03497
	51	5.047	0.756		51	12.8162	1.07478
	51.2	4.627	0.759		51.2	11.7496	1.07904
	51.4	4.337	0.76		51.4	11.0132	1.08047
	51.6	4.469	0.752		51.6	11.3484	1.06909
	51.8	3.927	0.752		51.8	9.97207	1.06909
	52	3.882	0.754		52	9.8578	1.07194
	52.2	3.397	0.707		52.2	8.62621	1.00512
	52.4	3.06	0.719		52.4	7.77044	1.02218
	52.6	2.776	0.784		52.6	7.04926	1.11459
	52.8	2.656	0.733		52.8	6.74454	1.04208
	53	2.443	0.765		53	6.20366	1.08757
	53.2	2.279	0.774		53.2	5.7872	1.10037
	53.4	2.075	0.765		53.4	5.26917	1.08757
	53.6	2.212	0.737		53.6	5.61706	1.04777
	53.8	1.996	0.772		53.8	5.06856	1.09753
	54	2.04	0.727		54	5.18029	1.03355
	54.2	1.754	0.764		54.2	4.45404	1.08615
	54.4	1.775	0.805		54.4	4.50736	1.14444
	54.6	1.961	0.761		54.6	4.97969	1.08189
	54.8	1.935	0.746		54.8	4.91366	1.06056
	55	2.067	0.745		55	5.24886	1.05914
	55.2	2.375	0.779		55.2	6.03098	1.10748
	55.4	2.81	0.758		55.4	7.1356	1.07762
	55.6	3.01	0.747		55.6	7.64347	1.06198
	55.8	3.348	0.771		55.8	8.50178	1.0961
	56	3.671	0.762		56	9.32199	1.08331
	56.2	4.472	0.764		56.2	11.356	1.08615
	56.4	4.346	0.709		56.4	11.0361	1.00796
	56.6	4.54	0.688		56.6	11.5287	0.978106
	56.8	4.596	0.75		56.8	11.6709	1.06625
	57	4.72	0.783		57	11.9858	1.11316
	57.2	4.495	0.732		57.2	11.4144	1.04066
	57.4	4.777	0.725		57.4	12.1305	1.03071
	57.6	4.328	0.719		57.6	10.9904	1.02218
	57.8	4.371	0.733		57.8	11.0995	1.04208
	58	4.25	0.759		58	10.7923	1.07904
	58.2	4.34	0.753		58.2	11.0208	1.07051
	58.4	3.842	0.81		58.4	9.75622	1.15155
	58.6	3.56	0.775		58.6	9.04012	1.10179
	58.8	3.413	0.72		58.8	8.66684	1.0236
	59	3.162	0.77		59	8.02946	1.09468
	59.2	3.18	0.777		59.2	8.07517	1.10463
	59.4	2.657	0.738		59.4	6.74708	1.04919
	59.6	2.498	0.726		59.6	6.34332	1.03213
	59.8	2.254	0.696		59.8	5.72372	0.98948
	60	1.868	0.754		60	4.74352	1.07194
	60.2	1.721	0.706		60.2	4.37024	1.0037
	60.4	1.681	0.77		60.4	4.26866	1.09468
	60.6	1.507	0.753		60.6	3.82682	1.07051
	60.8	1.554	0.717		60.8	3.94617	1.01933
	61	1.549	0.753		61	3.93347	1.07051
	61.2	1.722	0.746		61.2	4.37278	1.06056
	61.4	1.682	0.735		61.4	4.2712	1.04492
	61.6	1.874	0.769		61.6	4.75876	1.09326
	61.8	2.226	0.743		61.8	5.65262	1.0563
	62	2.16	0.765		62	5.48502	1.08757
	62.2	2.678	0.762		62.2	6.80041	1.08331
	62.4	3.395	0.743		62.4	8.62113	1.0563
	62.6	3.608	0.774		62.6	9.16201	1.10037
	62.8	4.744	0.74		62.8	12.0467	1.05203
	63	4.72	0.765		63	11.9858	1.08757
	63.2	4.576	0.726		63.2	11.6201	1.03213
	63.4	4.61	0.769		63.4	11.7064	1.09326
	63.6	5.175	0.737		63.6	13.1412	1.04777
	63.8	5.132	0.748		63.8	13.032	1.06341
	64	5.002	0.76		64	12.7019	1.08047
	64.2	4.769	0.735		64.2	12.1102	1.04492
	64.4	4.857	0.759		64.4	12.3337	1.07904
	64.6	4.589	0.801		64.6	11.6531	1.13875
	64.8	4.52	0.765		64.8	11.4779	1.08757
	65	4.238	0.818		65	10.7618	1.16292
	65.2	3.966	0.721		65.2	10.0711	1.02502
	65.4	3.839	0.751		65.4	9.7486	1.06767
	65.6	3.495	0.828		65.6	8.87506	1.17714
	65.8	3.133	0.745		65.8	7.95582	1.05914
	66	2.826	0.699		66	7.17623	0.993745
	66.2	2.372	0.769		66.2	6.02336	1.09326
	66.4	1.988	0.729		66.4	5.04825	1.03639
	66.6	1.723	0.73		66.6	4.37532	1.03782
	66.8	1.642	0.802		66.8	4.16963	1.14018
	67	1.303	0.728		67	3.30879	1.03497
	67.2	1.227	0.747		67.2	3.11579	1.06198
	67.4	1.032	0.794		67.4	2.62062	1.1288
	67.6	0.955	0.74		67.6	2.42509	1.05203
	67.8	0.908	0.753		67.8	2.30574	1.07051
	68	0.842	0.737		68	2.13814	1.04777
	68.2	0.861	0.8		68.2	2.18639	1.13733
	68.4	0.852	0.757		68.4	2.16353	1.0762
	68.6	0.913	0.747		68.6	2.31844	1.06198
	68.8	0.86	0.807		68.8	2.18385	1.14728
	69	0.989	0.764		69	2.51143	1.08615
	69.2	1.032	0.775		69.2	2.62062	1.10179
	69.4	1.192	0.748		69.4	3.02692	1.06341
	69.6	1.406	0.785		69.6	3.57034	1.11601
	69.8	1.741	0.716		69.8	4.42103	1.01791
	70	2.198	0.683		70	5.58151	0.970998
	70.2	2.613	0.773		70.2	6.63535	1.09895
	70.4	3.506	0.728		70.4	8.903	1.03497
	70.6	4.197	0.764		70.6	10.6577	1.08615
	70.8	4.097	0.733		70.8	10.4038	1.04208
	71	4.583	0.752		71	11.6379	1.06909
	71.2	4.843	0.64		71.2	12.2981	0.909866
	71.4	4.745	0.641		71.4	12.0493	0.911288
	71.6	4.819	0.71		71.6	12.2372	1.00938
	71.8	4.726	0.783		71.8	12.001	1.11316
	72	4.795	0.726		72	12.1762	1.03213
	72.2	4.517	0.691		72.2	11.4703	0.982371
	72.4	4.452	0.639		72.4	11.3052	0.908445
	72.6	4.237	0.627		72.6	10.7593	0.891385
	72.8	3.811	0.624		72.8	9.6775	0.88712
	73	4.01	0.61		73	10.1828	0.867216
	73.2	3.616	0.619		73.2	9.18233	0.880011
	73.4	2.944	0.64		73.4	7.47588	0.909866
	73.6	2.587	0.604		73.6	6.56932	0.858686
	73.8	2.497	0.63		73.8	6.34078	0.89565
	74	2.089	0.63		74	5.30472	0.89565
	74.2	1.804	0.637		74.2	4.58101	0.905601
	74.4	1.651	0.645		74.4	4.19248	0.916975
	74.6	1.342	0.645		74.6	3.40782	0.916975
	74.8	1.285	0.648		74.8	3.26308	0.92124
	75	1.113	0.64		75	2.82631	0.909866
	75.2	1.135	0.655		75.2	2.88217	0.931191
	75.4	0.987	0.665		75.4	2.50635	0.945408
	75.6	0.91	0.64		75.6	2.31082	0.909866
	75.8	0.972	0.657		75.8	2.46826	0.934035
	76	1.045	0.672		76	2.65363	0.95536
	76.2	1.017	0.665		76.2	2.58253	0.945408
	76.4	1.126	0.645		76.4	2.85932	0.916975
	76.6	1.094	0.664		76.6	2.77806	0.943986
	76.8	1.307	0.636		76.8	3.31894	0.90418
	77	1.257	0.661		77	3.19198	0.939721
	77.2	1.257	0.631		77.2	3.19198	0.897071
	77.4	1.543	0.629		77.4	3.91823	0.894228
	77.6	2.043	0.663		77.6	5.18791	0.942565
	77.8	2.321	0.639		77.8	5.89385	0.908445
	78	2.597	0.661		78	6.59472	0.939721
	78.2	2.851	0.654		78.2	7.23972	0.92977
	78.4	3.295	0.618		78.4	8.36719	0.87859
	78.6	3.367	0.664		78.6	8.55003	0.943986
	78.8	3.778	0.659		78.8	9.5937	0.936878
	79	3.919	0.651		79	9.95175	0.925505
	79.2	3.588	0.66		79.2	9.11122	0.9383
	79.4	3.736	0.673		79.4	9.48705	0.956781
	79.6	3.69	0.652		79.6	9.37024	0.926926
	79.8	3.808	0.693		79.8	9.66988	0.985215
	80	3.389	0.607		80	8.60589	0.862951
	80.2	3.177	0.666		80.2	8.06755	0.94683
	80.4	2.755	0.618		80.4	6.99594	0.87859
	80.6	2.572	0.675		80.6	6.53123	0.959625
	80.8	2.376	0.669		80.8	6.03352	0.951095
	81	2.304	0.673		81	5.85069	0.956781
	81.2	2.209	0.683		81.2	5.60945	0.970998
	81.4	2.078	0.647		81.4	5.27679	0.919818
	81.6	2.055	0.638		81.6	5.21838	0.907023
	81.8	1.852	0.626		81.8	4.70289	0.889963
	82	1.849	0.65		82	4.69528	0.924083
	82.2	1.973	0.654		82.2	5.01016	0.92977
	82.4	1.839	0.712		82.4	4.66988	1.01223
	82.6	1.858	0.704		82.6	4.71813	1.00085
	82.8	1.948	0.63		82.8	4.94667	0.89565
	83	2.162	0.647		83	5.4901	0.919818
	83.2	2.184	0.665		83.2	5.54596	0.945408
	83.4	2.377	0.646		83.4	6.03606	0.918396
	83.6	2.604	0.658		83.6	6.61249	0.935456
	83.8	2.619	0.681		83.8	6.65058	0.968155
	84	2.668	0.636		84	6.77501	0.90418
	84.2	3.08	0.651		84.2	7.82123	0.925505
	84.4	3.167	0.713		84.4	8.04215	1.01365
	84.6	2.971	0.673		84.6	7.54444	0.956781
	84.8	3.077	0.621		84.8	7.81361	0.882855
	85	3.061	0.695		85	7.77298	0.988058
	85.2	2.833	0.65		85.2	7.19401	0.924083
	85.4	2.71	0.632		85.4	6.88167	0.898493
	85.6	2.575	0.649		85.6	6.53885	0.922661
	85.8	2.315	0.614		85.8	5.87862	0.872903
	86	2.076	0.672		86	5.27171	0.95536
	86.2	1.867	0.681		86.2	4.74099	0.968155
	86.4	1.724	0.646		86.4	4.37786	0.918396
	86.6	1.562	0.617		86.6	3.96648	0.877168
	86.8	1.501	0.619		86.8	3.81158	0.880011
	87	1.28	0.653		87	3.25038	0.928348
	87.2	1.208	0.687		87.2	3.06755	0.976685
	87.4	0.996	0.683		87.4	2.5292	0.970998
	87.6	1.081	0.651		87.6	2.74505	0.925505
	87.8	0.922	0.644		87.8	2.34129	0.915553
	88	1.06	0.667		88	2.69172	0.948251
	88.2	1.074	0.641		88.2	2.72727	0.911288
	88.4	1.011	0.7		88.4	2.56729	0.995166
	88.6	1.149	0.646		88.6	2.91772	0.918396
	88.8	1.229	0.649		88.8	3.12087	0.922661
	89	1.307	0.676		89	3.31894	0.961046
	89.2	1.22	0.689		89.2	3.09802	0.979528
	89.4	1.46	0.685		89.4	3.70747	0.973841
	89.6	1.514	0.696		89.6	3.84459	0.98948
	89.8	1.497	0.606		89.8	3.80142	0.86153
	90	1.679	0.652		90	4.26359	0.926926
	90.2	1.957	0.664		90.2	4.96953	0.943986
	90.4	2.284	0.635		90.4	5.7999	0.902758
	90.6	2.451	0.702		90.6	6.22397	0.99801
	90.8	2.644	0.686		90.8	6.71407	0.975263
	91	2.93	0.694		91	7.44033	0.986636
	91.2	3.009	0.668		91.2	7.64093	0.949673
	91.4	3.216	0.682		91.4	8.16658	0.969576
	91.6	3.064	0.677		91.6	7.7806	0.962468
	91.8	3.375	0.652		91.8	8.57034	0.926926
	92	3.277	0.719		92	8.32148	1.02218
	92.2	3.115	0.621		92.2	7.91011	0.882855
	92.4	3.238	0.644		92.4	8.22245	0.915553
	92.6	2.792	0.683		92.6	7.08989	0.970998
	92.8	2.825	0.636		92.8	7.17369	0.90418
	93	2.749	0.709		93	6.9807	1.00796
	93.2	2.34	0.677		93.2	5.9421	0.962468
	93.4	2.165	0.678		93.4	5.49771	0.96389
	93.6	2.191	0.658		93.6	5.56374	0.935456
	93.8	2.003	0.674		93.8	5.08634	0.958203
	94	1.789	0.666		94	4.54292	0.94683
	94.2	1.692	0.656		94.2	4.2966	0.932613
	94.4	1.488	0.66		94.4	3.77857	0.9383
	94.6	1.428	0.693		94.6	3.62621	0.985215
	94.8	1.198	0.651		94.8	3.04215	0.925505
	95	1.213	0.663		95	3.08024	0.942565
	95.2	1.03	0.633		95.2	2.61554	0.899915
	95.4	0.947	0.678		95.4	2.40477	0.96389
	95.6	0.85	0.684		95.6	2.15846	0.97242
	95.8	0.95	0.657		95.8	2.41239	0.934035
	96	0.954	0.678		96	2.42255	0.96389
	96.2	0.913	0.682		96.2	2.31844	0.969576
	96.4	0.908	0.648		96.4	2.30574	0.92124
	96.6	0.88	0.647		96.6	2.23464	0.919818
	96.8	0.988	0.638		96.8	2.50889	0.907023
	97	0.939	0.636		97	2.38446	0.90418
	97.2	0.982	0.661		97.2	2.49365	0.939721
	97.4	1.046	0.669		97.4	2.65617	0.951095
	97.6	0.945	0.665		97.6	2.3997	0.945408
	97.8	1.013	0.685		97.8	2.57237	0.973841
	98	1.147	0.686		98	2.91265	0.975263
	98.2	1.104	0.677		98.2	2.80345	0.962468
	98.4	1.326	0.658		98.4	3.36719	0.935456
	98.6	1.258	0.64		98.6	3.19451	0.909866
	98.8	1.375	0.673		98.8	3.49162	0.956781
	99	1.594	0.616		99	4.04774	0.875746
	99.2	1.753	0.68		99.2	4.4515	0.966733
	99.4	1.995	0.628		99.4	5.06602	0.892806
	99.6	2.255	0.649		99.6	5.72626	0.922661
	99.8	2.427	0.644		99.8	6.16303	0.915553
	100	2.311	0.656		100	5.86846	0.932613
	100.2	2.478	0.703		100.2	6.29253	0.999431
	100.4	2.443	0.659		100.4	6.20366	0.936878
	100.6	2.485	0.657		100.6	6.31031	0.934035
	100.8	2.37	0.658		100.8	6.01828	0.935456
	101	2.652	0.669		101	6.73438	0.951095
	101.2	2.443	0.666		101.2	6.20366	0.94683
	101.4	2.226	0.679		101.4	5.65262	0.965311
	101.6	2.213	0.658		101.6	5.6196	0.935456
	101.8	2.37	0.628		101.8	6.01828	0.892806
	102	2.292	0.653		102	5.82021	0.928348
	102.2	2.187	0.685		102.2	5.55358	0.973841
	102.4	2.363	0.698		102.4	6.00051	0.992323
	102.6	2.355	0.646		102.6	5.98019	0.918396
	102.8	2.444	0.665		102.8	6.2062	0.945408
	103	2.391	0.678		103	6.07161	0.96389
	103.2	2.398	0.706		103.2	6.08939	1.0037
	103.4	2.374	0.672		103.4	6.02844	0.95536
	103.6	2.158	0.663		103.6	5.47994	0.942565
	103.8	2.063	0.652		103.8	5.2387	0.926926
	104	2.124	0.671		104	5.3936	0.953938
	104.2	1.865	0.653		104.2	4.73591	0.928348
	104.4	1.855	0.637		104.4	4.71051	0.905601
	104.6	1.572	0.707		104.6	3.99187	1.00512
	104.8	1.392	0.669		104.8	3.53479	0.951095
	105	1.464	0.678		105	3.71762	0.96389
	105.2	1.196	0.687		105.2	3.03707	0.976685
	105.4	1.082	0.697		105.4	2.74759	0.990901
	105.6	1.005	0.704		105.6	2.55206	1.00085
	105.8	0.987	0.625		105.8	2.50635	0.888541
	106	0.941	0.671		106	2.38954	0.953938
	106.2	0.874	0.688		106.2	2.2194	0.978106
	106.4	0.977	0.674		106.4	2.48095	0.958203
	106.6	0.797	0.623		106.6	2.02387	0.885698
	106.8	0.848	0.654		106.8	2.15338	0.92977
	107	0.861	0.675		107	2.18639	0.959625
	107.2	0.825	0.718		107.2	2.09497	1.02076
	107.4	0.822	0.643		107.4	2.08735	0.914131
	107.6	0.8	0.636		107.6	2.03149	0.90418
	107.8	0.829	0.678		107.8	2.10513	0.96389
	108	0.831	0.634		108	2.11021	0.901336
	108.2	0.881	0.714		108.2	2.23718	1.01507
	108.4	0.94	0.69		108.4	2.387	0.98095
	108.6	1.029	0.658		108.6	2.613	0.935456
	108.8	1.085	0.742		108.8	2.75521	1.05488
	109	1.063	0.62		109	2.69934	0.881433
	109.2	1.196	0.686		109.2	3.03707	0.975263
	109.4	1.218	0.681		109.4	3.09294	0.968155
	109.6	1.244	0.613		109.6	3.15896	0.871481
	109.8	1.234	0.623		109.8	3.13357	0.885698
	110	1.427	0.672		110	3.62367	0.95536
	110.2	1.465	0.671		110.2	3.72016	0.953938
	110.4	1.433	0.647		110.4	3.6389	0.919818
	110.6	1.738	0.666		110.6	4.41341	0.94683
	110.8	1.821	0.647		110.8	4.62417	0.919818
	111	2.085	0.72		111	5.29457	1.0236
	111.2	2.305	0.633		111.2	5.85322	0.899915
	111.4	2.106	0.643		111.4	5.34789	0.914131
	111.6	2.416	0.674		111.6	6.13509	0.958203
	111.8	2.623	0.636		111.8	6.66074	0.90418
	112	2.784	0.659		112	7.06958	0.936878
	112.2	2.648	0.676		112.2	6.72423	0.961046
	112.4	2.537	0.713		112.4	6.44236	1.01365
	112.6	2.716	0.653		112.6	6.8969	0.928348
	112.8	2.571	0.651		112.8	6.52869	0.925505
	113	2.592	0.667		113	6.58202	0.948251
	113.2	2.221	0.678		113.2	5.63992	0.96389
	113.4	2.306	0.666		113.4	5.85576	0.94683
	113.6	2.293	0.7		113.6	5.82275	0.995166
	113.8	1.858	0.684		113.8	4.71813	0.97242
	114	1.83	0.666		114	4.64703	0.94683
	114.2	1.652	0.657		114.2	4.19502	0.934035
	114.4	1.552	0.703		114.4	3.94109	0.999431
	114.6	1.498	0.658		114.6	3.80396	0.935456
	114.8	1.438	0.674		114.8	3.6516	0.958203
	115	1.369	0.671		115	3.47638	0.953938
	115.2	1.372	0.683		115.2	3.484	0.970998
	115.4	1.284	0.675		115.4	3.26054	0.959625
	115.6	1.225	0.641		115.6	3.11072	0.911288
	115.8	1.359	0.685		115.8	3.45099	0.973841
	116	1.602	0.641		116	4.06805	0.911288
	116.2	1.557	0.65		116.2	3.95378	0.924083
	116.4	1.528	0.7		116.4	3.88014	0.995166
	116.6	1.626	0.619		116.6	4.129	0.880011
	116.8	1.804	0.659		116.8	4.58101	0.936878
	117	1.763	0.665		117	4.47689	0.945408
	117.2	1.765	0.666		117.2	4.48197	0.94683
	117.4	1.798	0.642		117.4	4.56577	0.91271
	117.6	1.59	0.675		117.6	4.03758	0.959625
	117.8	1.714	0.638		117.8	4.35246	0.907023
	118	1.738	0.703		118	4.41341	0.999431
	118.2	1.398	0.647		118.2	3.55003	0.919818
	118.4	1.48	0.641		118.4	3.75825	0.911288
	118.6	1.373	0.685		118.6	3.48654	0.973841
	118.8	1.285	0.699		118.8	3.26308	0.993745
	119	1.127	0.66		119	2.86186	0.9383
	119.2	1.075	0.63		119.2	2.72981	0.89565
	119.4	1.073	0.646		119.4	2.72473	0.918396
	119.6	1.036	0.652		119.6	2.63078	0.926926
	119.8	1.036	0.687		119.8	2.63078	0.976685
	120	1.023	0.653		120	2.59777	0.928348
	120.2	1.045	0.665		120.2	2.65363	0.945408
	120.4	1.103	0.674		120.4	2.80091	0.958203
	120.6	1	0.662		120.6	2.53936	0.941143
	120.8	1.08	0.665		120.8	2.74251	0.945408
	121	1.05	0.661		121	2.66633	0.939721
	121.2	1.008	0.664		121.2	2.55967	0.943986
	121.4	1.031	0.651		121.4	2.61808	0.925505
	121.6	1.183	0.718		121.6	3.00406	1.02076
	121.8	1.185	0.651		121.8	3.00914	0.925505
	122	1.235	0.697		122	3.13611	0.990901
	122.2	1.201	0.638		122.2	3.04977	0.907023
	122.4	1.198	0.678		122.4	3.04215	0.96389
	122.6	1.298	0.664		122.6	3.29609	0.943986
	122.8	1.332	0.697		122.8	3.38243	0.990901
	123	1.342	0.656		123	3.40782	0.932613
	123.2	1.333	0.691		123.2	3.38497	0.982371
	123.4	1.38	0.669		123.4	3.50432	0.951095
	123.6	1.286	0.668		123.6	3.26562	0.949673
	123.8	1.227	0.676		123.8	3.11579	0.961046
	124	1.255	0.643		124	3.1869	0.914131
	124.2	1.421	0.666		124.2	3.60843	0.94683
	124.4	1.254	0.658		124.4	3.18436	0.935456
	124.6	1.099	0.688		124.6	2.79076	0.978106
	124.8	1.131	0.659		124.8	2.87202	0.936878
	125	0.998	0.671		125	2.53428	0.953938
	125.2	1.024	0.664		125.2	2.6003	0.943986
	125.4	0.938	0.69		125.4	2.38192	0.98095
	125.6	0.963	0.691		125.6	2.4454	0.982371
	125.8	0.915	0.616		125.8	2.32351	0.875746
	126	0.891	0.673		126	2.26257	0.956781
	126.2	0.909	0.677		126.2	2.30828	0.962468
	126.4	0.858	0.677		126.4	2.17877	0.962468
	126.6	0.904	0.673		126.6	2.29558	0.956781
	126.8	0.806	0.713		126.8	2.04672	1.01365
	127	0.88	0.674		127	2.23464	0.958203
	127.2	0.834	0.669		127.2	2.11783	0.951095
	127.4	0.789	0.672		127.4	2.00356	0.95536
	127.6	0.832	0.649		127.6	2.11275	0.922661
	127.8	0.822	0.671		127.8	2.08735	0.953938
	128	0.815	0.681		128	2.06958	0.968155
	128.2	0.823	0.635		128.2	2.08989	0.902758
	128.4	0.857	0.683		128.4	2.17623	0.970998
	128.6	0.73	0.663		128.6	1.85373	0.942565
	128.8	0.806	0.686		128.8	2.04672	0.975263
	129	0.853	0.706		129	2.16607	1.0037
	129.2	0.813	0.656		129.2	2.0645	0.932613
	129.4	0.837	0.664		129.4	2.12544	0.943986
	129.6	0.782	0.704		129.6	1.98578	1.00085
	129.8	0.867	0.686		129.8	2.20163	0.975263
	130	0.825	0.694		130	2.09497	0.986636
	130.2	0.818	0.659		130.2	2.0772	0.936878
	130.4	0.868	0.699		130.4	2.20416	0.993745
	130.6	0.835	0.674		130.6	2.12037	0.958203
	130.8	0.902	0.676		130.8	2.2905	0.961046
	131	0.907	0.702		131	2.3032	0.99801
	131.2	0.921	0.667		131.2	2.33875	0.948251
	131.4	0.959	0.661		131.4	2.43525	0.939721
	131.6	0.909	0.691		131.6	2.30828	0.982371
	131.8	0.965	0.659		131.8	2.45048	0.936878
	132	1.162	0.691		132	2.95074	0.982371
	132.2	1.083	0.653		132.2	2.75013	0.928348
	132.4	1.154	0.668		132.4	2.93042	0.949673
	132.6	1.078	0.666		132.6	2.73743	0.94683
	132.8	1.178	0.689		132.8	2.99137	0.979528
	133	1.325	0.642		133	3.36465	0.91271
	133.2	1.365	0.67		133.2	3.46623	0.952516
	133.4	1.442	0.643		133.4	3.66176	0.914131
	133.6	1.295	0.652		133.6	3.28847	0.926926
	133.8	1.591	0.655		133.8	4.04012	0.931191
	134	1.46	0.656		134	3.70747	0.932613
	134.2	1.556	0.674		134.2	3.95124	0.958203
	134.4	1.43	0.638		134.4	3.63128	0.907023
	134.6	1.53	0.667		134.6	3.88522	0.948251
	134.8	1.442	0.649		134.8	3.66176	0.922661
	135	1.413	0.662		135	3.58812	0.941143
	135.2	1.407	0.658		135.2	3.57288	0.935456
	135.4	1.359	0.652		135.4	3.45099	0.926926
	135.6	1.214	0.692		135.6	3.08278	0.983793
	135.8	1.294	0.703		135.8	3.28593	0.999431
	136	1.212	0.679		136	3.0777	0.965311
	136.2	1.158	0.647		136.2	2.94058	0.919818
	136.4	1.04	0.65		136.4	2.64093	0.924083
	136.6	1.057	0.617		136.6	2.6841	0.877168
	136.8	0.982	0.64		136.8	2.49365	0.909866
	137	0.887	0.638		137	2.25241	0.907023
	137.2	0.918	0.676		137.2	2.33113	0.961046
	137.4	0.91	0.647		137.4	2.31082	0.919818
	137.6	0.829	0.682		137.6	2.10513	0.969576
	137.8	0.897	0.664		137.8	2.27781	0.943986
	138	0.893	0.654		138	2.26765	0.92977
	138.2	0.749	0.67		138.2	1.90198	0.952516
	138.4	0.802	0.634		138.4	2.03657	0.901336
	138.6	0.776	0.667		138.6	1.97054	0.948251
	138.8	0.787	0.654		138.8	1.99848	0.92977
	139	0.824	0.635		139	2.09243	0.902758
	139.2	0.821	0.702		139.2	2.08481	0.99801
	139.4	0.803	0.723		139.4	2.03911	1.02786
	139.6	0.77	0.678		139.6	1.95531	0.96389
	139.8	0.783	0.721		139.8	1.98832	1.02502
	140	0.823	0.625		140	2.08989	0.888541
	140.2	0.829	0.7		140.2	2.10513	0.995166
	140.4	0.844	0.69		140.4	2.14322	0.98095
	140.6	0.844	0.617		140.6	2.14322	0.877168
	140.8	0.807	0.679		140.8	2.04926	0.965311
	141	0.775	0.694		141	1.968	0.986636
	141.2	0.837	0.683		141.2	2.12544	0.970998
	141.4	0.796	0.698		141.4	2.02133	0.992323
	141.6	0.748	0.713		141.6	1.89944	1.01365
	141.8	0.8	0.677		141.8	2.03149	0.962468
	142	0.758	0.653		142	1.92483	0.928348
	142.2	0.778	0.653		142.2	1.97562	0.928348
	142.4	0.772	0.697		142.4	1.96039	0.990901
	142.6	0.707	0.677		142.6	1.79533	0.962468
	142.8	0.727	0.631		142.8	1.84611	0.897071
	143	0.669	0.661		143	1.69883	0.939721
	143.2	0.772	0.691		143.2	1.96039	0.982371
	143.4	0.726	0.619		143.4	1.84358	0.880011
	143.6	0.732	0.687		143.6	1.85881	0.976685
	143.8	0.774	0.632		143.8	1.96546	0.898493
	144	0.794	0.689		144	2.01625	0.979528
	144.2	0.811	0.652		144.2	2.05942	0.926926
	144.4	0.791	0.661		144.4	2.00863	0.939721
	144.6	0.683	0.663		144.6	1.73438	0.942565
	144.8	0.726	0.657		144.8	1.84358	0.934035
	145	0.865	0.646		145	2.19655	0.918396
	145.2	0.789	0.711		145.2	2.00356	1.0108
	145.4	0.797	0.691		145.4	2.02387	0.982371
	145.6	0.812	0.716		145.6	2.06196	1.01791
	145.8	0.787	0.669		145.8	1.99848	0.951095
	146	0.77	0.663		146	1.95531	0.942565
	146.2	0.879	0.701		146.2	2.2321	0.996588
	146.4	0.759	0.668		146.4	1.92737	0.949673
	146.6	0.791	0.707		146.6	2.00863	1.00512
	146.8	0.951	0.675		146.8	2.41493	0.959625
	147	0.848	0.64		147	2.15338	0.909866
	147.2	0.857	0.675		147.2	2.17623	0.959625
	147.4	0.889	0.64		147.4	2.25749	0.909866
	147.6	0.977	0.622		147.6	2.48095	0.884276
	147.8	1.165	0.633		147.8	2.95835	0.899915
	148	1.088	0.672		148	2.76282	0.95536
	148.2	1.296	0.648		148.2	3.29101	0.92124
	148.4	1.347	0.684		148.4	3.42052	0.97242
	148.6	1.295	0.647		148.6	3.28847	0.919818
	148.8	1.437	0.676		148.8	3.64906	0.961046
	149	1.57	0.705		149	3.9868	1.00227
	149.2	1.56	0.645		149.2	3.9614	0.916975
	149.4	1.946	0.632		149.4	4.94159	0.898493
	149.6	1.815	0.657		149.6	4.60894	0.934035
	149.8	1.823	0.668		149.8	4.62925	0.949673
	150	1.813	0.63		150	4.60386	0.89565
	150.2	1.673	0.702		150.2	4.24835	0.99801
	150.4	1.892	0.718		150.4	4.80447	1.02076
	150.6	1.73	0.662		150.6	4.39309	0.941143
	150.8	1.59	0.696		150.8	4.03758	0.98948
	151	1.742	0.621		151	4.42357	0.882855
	151.2	1.637	0.652		151.2	4.15693	0.926926
	151.4	1.42	0.668		151.4	3.60589	0.949673
	151.6	1.366	0.694		151.6	3.46877	0.986636
	151.8	1.279	0.678		151.8	3.24784	0.96389
	152	1.191	0.667		152	3.02438	0.948251
	152.2	1.189	0.623		152.2	3.0193	0.885698
	152.4	1.052	0.691		152.4	2.67141	0.982371
	152.6	0.992	0.656		152.6	2.51905	0.932613
	152.8	0.894	0.68		152.8	2.27019	0.966733
	153	0.97	0.636		153	2.46318	0.90418
	153.2	0.969	0.657		153.2	2.46064	0.934035
	153.4	0.851	0.642		153.4	2.161	0.91271
	153.6	0.943	0.644		153.6	2.39462	0.915553
	153.8	0.842	0.692		153.8	2.13814	0.983793
	154	0.876	0.665		154	2.22448	0.945408
	154.2	0.843	0.643		154.2	2.14068	0.914131
	154.4	0.844	0.65		154.4	2.14322	0.924083
	154.6	0.786	0.678		154.6	1.99594	0.96389
	154.8	0.74	0.664		154.8	1.87913	0.943986
	155	0.818	0.656		155	2.0772	0.932613
	155.2	0.772	0.679		155.2	1.96039	0.965311
	155.4	0.78	0.625		155.4	1.9807	0.888541
	155.6	0.764	0.716		155.6	1.94007	1.01791
	155.8	0.784	0.667		155.8	1.99086	0.948251
	156	0.751	0.644		156	1.90706	0.915553
	156.2	0.784	0.687		156.2	1.99086	0.976685
	156.4	0.755	0.7		156.4	1.91722	0.995166
	156.6	0.799	0.674		156.6	2.02895	0.958203
	156.8	0.679	0.673		156.8	1.72423	0.956781
	157	0.718	0.65		157	1.82326	0.924083
	157.2	0.681	0.661		157.2	1.7293	0.939721
	157.4	0.706	0.684		157.4	1.79279	0.97242
	157.6	0.749	0.644		157.6	1.90198	0.915553
	157.8	0.685	0.676		157.8	1.73946	0.961046
	158	0.784	0.644		158	1.99086	0.915553
	158.2	0.737	0.628		158.2	1.87151	0.892806
	158.4	0.706	0.716		158.4	1.79279	1.01791
	158.6	0.687	0.675		158.6	1.74454	0.959625
	158.8	0.739	0.677		158.8	1.87659	0.962468
	159	0.679	0.708		159	1.72423	1.00654
	159.2	0.666	0.661		159.2	1.69121	0.939721
	159.4	0.687	0.635		159.4	1.74454	0.902758
	159.6	0.712	0.644		159.6	1.80802	0.915553
	159.8	0.749	0.647		159.8	1.90198	0.919818
	160	0.737	0.641		160	1.87151	0.911288
	160.2	0.707	0.653		160.2	1.79533	0.928348
	160.4	0.776	0.62		160.4	1.97054	0.881433
	160.6	0.743	0.673		160.6	1.88674	0.956781
	160.8	0.723	0.678		160.8	1.83596	0.96389
	161	0.705	0.709		161	1.79025	1.00796
	161.2	0.779	0.704		161.2	1.97816	1.00085
	161.4	0.741	0.668		161.4	1.88167	0.949673
	161.6	0.71	0.651		161.6	1.80295	0.925505
	161.8	0.689	0.675		161.8	1.74962	0.959625
	162	0.722	0.653		162	1.83342	0.928348
	162.2	0.696	0.689		162.2	1.76739	0.979528
	162.4	0.711	0.677		162.4	1.80549	0.962468
	162.6	0.709	0.619		162.6	1.80041	0.880011
	162.8	0.811	0.757		162.8	2.05942	1.0762
	163	0.733	0.676		163	1.86135	0.961046
	163.2	0.654	0.661		163.2	1.66074	0.939721
	163.4	0.727	0.656		163.4	1.84611	0.932613
	163.6	0.768	0.678		163.6	1.95023	0.96389
	163.8	0.694	0.657		163.8	1.76232	0.934035
	164	0.79	0.691		164	2.00609	0.982371
	164.2	0.728	0.645		164.2	1.84865	0.916975
	164.4	0.777	0.709		164.4	1.97308	1.00796
	164.6	0.895	0.676		164.6	2.27273	0.961046
	164.8	0.838	0.67		164.8	2.12798	0.952516
	165	1.034	0.695		165	2.6257	0.988058
	165.2	1.032	0.703		165.2	2.62062	0.999431
	165.4	0.996	0.676		165.4	2.5292	0.961046
	165.6	0.969	0.699		165.6	2.46064	0.993745
	165.8	1.058	0.668		165.8	2.68664	0.949673
	166	1.122	0.675		166	2.84916	0.959625
	166.2	1.035	0.696		166.2	2.62824	0.98948
	166.4	1.126	0.66		166.4	2.85932	0.9383
	166.6	1.226	0.703		166.6	3.11326	0.999431
	166.8	1.084	0.688		166.8	2.75267	0.978106
	167	1.102	0.689		167	2.79837	0.979528
	167.2	1.207	0.728		167.2	3.06501	1.03497
	167.4	1.264	0.739		167.4	3.20975	1.05061
	167.6	1.231	0.696		167.6	3.12595	0.98948
	167.8	1.383	0.665		167.8	3.51193	0.945408
	168	1.371	0.71		168	3.48146	1.00938
	168.2	1.474	0.666		168.2	3.74302	0.94683
	168.4	1.453	0.628		168.4	3.68969	0.892806
	168.6	1.596	0.575		168.6	4.05282	0.817458
	168.8	1.645	0.518		168.8	4.17725	0.736423
	169	1.806	0.539		169	4.58608	0.766278
	169.2	1.76	0.569		169.2	4.46927	0.808928
	169.4	1.706	0.529		169.4	4.33215	0.752061
	169.6	1.718	0.605		169.6	4.36262	0.860108
	169.8	1.698	0.586		169.8	4.31183	0.833096
	170	1.99	0.549		170	5.05333	0.780495
	170.2	1.916	0.562		170.2	4.86541	0.798976
	170.4	1.827	0.578		170.4	4.63941	0.821723
	170.6	1.852	0.542		170.6	4.70289	0.770543
	170.8	1.914	0.531		170.8	4.86034	0.754905
	171	1.74	0.551		171	4.41849	0.783338
	171.2	1.93	0.591		171.2	4.90096	0.840205
	171.4	1.928	0.555		171.4	4.89589	0.789025
	171.6	1.666	0.572		171.6	4.23057	0.813193
	171.8	1.682	0.559		171.8	4.2712	0.794711
	172	1.685	0.579		172	4.27882	0.823145
	172.2	1.713	0.558		172.2	4.34992	0.79329
	172.4	1.559	0.575		172.4	3.95886	0.817458
	172.6	1.533	0.524		172.6	3.89284	0.744953
	172.8	1.653	0.568		172.8	4.19756	0.807506
	173	1.719	0.551		173	4.36516	0.783338
	173.2	1.574	0.543		173.2	3.99695	0.771965
	173.4	1.593	0.573		173.4	4.0452	0.814615
	173.6	1.702	0.506		173.6	4.32199	0.719363
	173.8	1.622	0.55		173.8	4.11884	0.781916
	174	1.557	0.588		174	3.95378	0.83594
	174.2	1.445	0.56		174.2	3.66938	0.796133
	174.4	1.352	0.524		174.4	3.43321	0.744953
	174.6	1.309	0.582		174.6	3.32402	0.82741
	174.8	1.323	0.536		174.8	3.35957	0.762013
	175	1.226	0.53		175	3.11326	0.753483
	175.2	1.254	0.512		175.2	3.18436	0.727893
	175.4	1.081	0.536		175.4	2.74505	0.762013
	175.6	1.055	0.579		175.6	2.67902	0.823145
	175.8	1.003	0.611		175.8	2.54698	0.868638
	176	1.009	0.538		176	2.56221	0.764856
	176.2	1.114	0.587		176.2	2.82885	0.834518
	176.4	0.996	0.596		176.4	2.5292	0.847313
	176.6	1.1	0.551		176.6	2.7933	0.783338
	176.8	1.002	0.567		176.8	2.54444	0.806085
	177	0.93	0.57		177	2.3616	0.81035
	177.2	0.921	0.504		177.2	2.33875	0.71652
	177.4	0.913	0.529		177.4	2.31844	0.752061
	177.6	0.885	0.558		177.6	2.24733	0.79329
	177.8	0.935	0.539		177.8	2.3743	0.766278
	178	0.801	0.571		178	2.03403	0.811771
	178.2	0.806	0.514		178.2	2.04672	0.730736
	178.4	0.842	0.535		178.4	2.13814	0.760591
	178.6	0.804	0.554		178.6	2.04165	0.787603
	178.8	0.734	0.54		178.8	1.86389	0.7677
	179	0.809	0.558		179	2.05434	0.79329
	179.2	0.809	0.56		179.2	2.05434	0.796133
	179.4	0.758	0.567		179.4	1.92483	0.806085
	179.6	0.839	0.57		179.6	2.13052	0.81035
	179.8	0.728	0.561		179.8	1.84865	0.797555
	180	0.745	0.529		180	1.89182	0.752061
	180.2	0.702	0.568		180.2	2	0.807506
	180.4	0.71	0.536		180.4	1.84673	0.762013
	180.6	0.654	0.568		180.6	1.83668	0.807506
	180.8	0.816	0.593		180.8	1.89196	0.843048
	181	0.816	0.543		181	1.64824	0.771965
	181.2	0.697	0.543		181.2	1.8593	0.771965
	181.4	0.701	0.53		181.4	1.73367	0.753483
	181.6	0.841	0.573		181.6	1.74372	0.814615
	181.8	0.79	0.57		181.8	1.81658	0.81035
	182	0.72	0.593		182	1.8392	0.843048
	182.2	0.701	0.643		182.2	1.80905	0.914131
	182.4	0.727	0.545		182.4	1.84422	0.774808
	182.6	0.67	0.592		182.6	1.71106	0.841626
	182.8	0.724	0.539		182.8	1.60302	0.766278
	183	0.747	0.583		183	1.78392	0.828831
	183.2	0.694	0.556		183.2	1.76884	0.790446
	183.4	0.699	0.532		183.4	1.83668	0.756326
	183.6	0.746	0.547		183.6	1.72111	0.777651
	183.8	0.725	0.551		183.8	1.74121	0.783338
	184	0.734	0.569		184	1.78141	0.808928
	184.2	0.719	0.554		184.2	1.85427	0.787603
	184.4	0.711	0.566		184.4	1.76382	0.804663
	184.6	0.698	0.547		184.6	1.79648	0.777651
	184.8	0.689	0.62		184.8	1.80151	0.881433
	185	0.797	0.54		185	1.86181	0.7677
	185.2	0.763	0.54		185.2	1.80905	0.7677
	185.4	0.708	0.519		185.4	1.94221	0.737845
	185.6	0.685	0.555		185.6	1.90201	0.789025
	185.8	0.718	0.598		185.8	1.9397	0.850156
	186	0.679	0.522		186	2.14322	0.74211
	186.2	0.771	0.582		186.2	2.88191	0.82741
	186.4	0.789	0.537		186.4	2.53015	0.763435
	186.6	0.799	0.563		186.6	2.76131	0.800398
	186.8	0.751	0.524		186.8	2.86432	0.744953
	187	0.693	0.583		187	2.99497	0.828831
	187.2	0.768	0.587		187.2	2.74623	0.834518
	187.4	0.749	0.569		187.4	2.91709	0.808928
	187.6	0.688	0.522		187.6	2.59548	0.74211
	187.8	0.752	0.587		187.8	2.50251	0.834518
	188	0.784	0.524		188	2.68593	0.744953
	188.2	0.701	0.592		188.2	2.46231	0.841626
	188.4	0.679	0.562		188.4	2.35427	0.798976
	188.6	0.719	0.576		188.6	2.27136	0.81888
	188.8	0.763	0.566		188.8	2.28894	0.804663
	189	0.732	0.541		189	2.36683	0.769121
	189.2	0.752	0.572		189.2	2.20603	0.813193
	189.4	0.71	0.584		189.4	2.04271	0.830253
	189.6	0.671	0.568		189.6	2.13317	0.807506
	189.8	0.684	0.597		189.8	1.95477	0.848735
	190	0.729	0.57		190	1.88693	0.81035
	190.2	0.779	0.525		190.2	1.90452	0.746375
	190.4	0.739	0.583		190.4	2.13317	0.828831
	190.6	0.785	0.559		190.6	1.71106	0.794711
	190.8	0.705	0.579		190.8	1.9397	0.823145
	191	0.785	0.544		191	2.17337	0.773386
	191.2	0.704	0.552		191.2	2.08794	0.78476
	191.4	0.727	0.578		191.4	2.74372	0.821723
	191.6	0.737	0.523		191.6	3.09045	0.743531
	191.8	0.737	0.569		191.8	3.44724	0.808928
	192	0.753	0.523		192	3.73116	0.743531
	192.2	0.82	0.582		192.2	4.12312	0.82741
	192.4	0.711	0.559		192.4	3.96231	0.794711
	192.6	0.665	0.545		192.6	3.78643	0.774808
	192.8	0.732	0.53		192.8	3.91709	0.753483
	193	0.851	0.551		193	4.34422	0.783338
	193.2	0.875	0.561		193.2	3.98492	0.797555
	193.4	0.825	0.591		193.4	4.02261	0.840205
	193.6	0.981	0.565		193.6	3.77638	0.803241
	193.8	0.944	0.522		193.8	4.38945	0.74211
	194	1.001	0.542		194	4.06533	0.770543
	194.2	1.06	0.553		194.2	4.77136	0.786181
	194.4	1.191	0.522		194.4	5.68593	0.74211
	194.6	1.177	0.545		194.6	5.62563	0.774808
	194.8	1.239	0.555		194.8	5.95477	0.789025
	195	1.093	0.561		195	6.12563	0.797555
	195.2	1.337	0.569		195.2	5.80151	0.808928
	195.4	1.231	0.55		195.4	6.52764	0.781916
	195.6	1.414	0.542		195.6	5.79146	0.770543
	195.8	1.436	0.571		195.8	5.75377	0.811771
	196	1.383	0.545		196	5.56281	0.774808
	196.2	1.365	0.576		196.2	5.53769	0.81888
	196.4	1.468	0.544		196.4	5.25126	0.773386
	196.6	1.708	0.519		196.6	5.09799	0.737845
	196.8	1.976	0.549		196.8	4.50754	0.780495
	197	1.87	0.577		197	3.98241	0.820301
	197.2	1.9	0.582		197.2	3.6005	0.82741
	197.4	1.985	0.555		197.4	3.54523	0.789025
	197.6	2.036	0.578		197.6	3.44472	0.821723
	197.8	1.754	0.62		197.8	3.04774	0.881433
	198	1.825	0.528		198	2.81407	0.75064
	198.2	2.104	0.554		198.2	2.6206	0.787603
	198.4	1.694	0.532		198.4	2.68593	0.756326
	198.6	2.035	0.536		198.6	2.48744	0.762013
	198.8	1.937	0.57		198.8	2.37688	0.81035
	199	2.031	0.545		199	2.22864	0.774808
	199.2	2.079	0.571		199.2	2.11307	0.811771
	199.4	2.01	0.549		199.4	2.03266	0.780495
	199.6	1.817	0.533		199.6	2.1005	0.757748
	199.8	2.034	0.523		199.8	2.06533	0.743531
	200	1.747	0.525		200	1.90452	0.746375
	200.2	1.79	0.536		200.2	2.02261	0.762013
	200.4	1.525	0.58		200.4	1.88442	0.824566
	200.6	1.448	0.552		200.6	2.11558	0.78476
	200.8	1.449	0.595		200.8	2.03769	0.845891
	201	1.322	0.534		201	2.09045	0.75917
	201.2	1.361	0.539		201.2	2.23367	0.766278
	201.4	1.238	0.551		201.4	2.23869	0.783338
	201.6	1.335	0.524		201.6	2.20603	0.744953
	201.8	1.233	0.512		201.8	2.12814	0.727893
	202	1.286	0.535		202	2.36181	0.760591
	202.2	1.024	0.544		202.2	1.99749	0.773386
	202.4	1.056	0.558		202.4	2.27387	0.79329
	202.6	1.183	0.559		202.6	2.19598	0.794711
	202.8	1.051	0.582		202.8	2.19095	0.82741
	203	1.04	0.568		203	2.06533	0.807506
	203.2	0.991	0.572		203.2	2.13568	0.813193
	203.4	0.926	0.558		203.4	1.96231	0.79329
	203.6	0.913	0.543		203.6	1.96985	0.771965
	203.8	0.987	0.537		203.8	1.96231	0.763435
	204	0.985	0.563		204	1.8191	0.800398
	204.2	0.941	0.553		204.2	1.76131	0.786181
	204.4	0.984	0.583		204.4	1.87437	0.828831
	204.6	1.005	0.575		204.6	1.81407	0.817458
	204.8	0.998	0.575		204.8	1.74874	0.817458
	205	1.041	0.514		205	1.8593	0.730736
	205.2	0.839	0.573		205.2	1.67588	0.814615
	205.4	0.942	0.58		205.4	1.90955	0.824566
	205.6	1.014	0.547		205.6	1.65327	0.777651
	205.8	0.939	0.543		205.8	1.88945	0.771965
	206	0.854	0.545		206	1.84171	0.774808
	206.2	0.851	0.578		206.2	1.76382	0.821723
	206.4	0.968	0.554		206.4	1.95477	0.787603
	206.6	0.876	0.512		206.6	1.77889	0.727893
	206.8	0.862	0.56		206.8	1.73116	0.796133
	207	0.916	0.528		207	1.84925	0.75064
	207.2	0.866	0.554		207.2	1.95729	0.787603
	207.4	0.888	0.569		207.4	2.02513	0.808928
	207.6	0.768	0.531		207.6	1.74372	0.754905
	207.8	0.807	0.525		207.8	1.75377	0.746375
	208	0.766	0.533		208	1.71859	0.757748
	208.2	0.769	0.571		208.2	1.91457	0.811771
	208.4	0.749	0.528		208.4	1.89447	0.75064
	208.6	0.804	0.583		208.6	1.76131	0.828831
	208.8	0.821	0.586		208.8	1.87688	0.833096
	209	0.741	0.565		209	1.74874	0.803241
	209.2	0.761	0.563		209.2	1.93216	0.800398
	209.4	0.738	0.553		209.4	1.76131	0.786181
	209.6	0.758	0.603		209.6	1.71106	0.857265
	209.8	0.727	0.531		209.8	1.82412	0.754905
	210	0.839	0.529		210	1.86935	0.752061
	210.2	0.782	0.547		210.2	1.77136	0.777651
	210.4	0.792	0.546		210.4	1.96482	0.77623
	210.6	0.831	0.492		210.6	1.77136	0.69946
	210.8	0.874	0.584		210.8	1.74372	0.830253
	211	1.011	0.57		211	1.8794	0.81035
	211.2	1.027	0.545		211.2	1.80151	0.774808
	211.4	1.085	0.541		211.4	1.87688	0.769121
	211.6	1.227	0.559		211.6	1.9397	0.794711
	211.8	1.163	0.55		211.8	1.91206	0.781916
	212	1.011	0.572		212	1.99749	0.813193
	212.2	1.171	0.587		212.2	2.17588	0.834518
	212.4	1.097	0.542		212.4	2.03518	0.770543
	212.6	0.986	0.541		212.6	2.39447	0.769121
	212.8	1.046	0.521		212.8	2.01256	0.740688
	213	1.01	0.567		213	2.20603	0.806085
	213.2	0.948	0.553		213.2	2.48492	0.786181
	213.4	0.917	0.561		213.4	2.21357	0.797555
	213.6	0.833	0.559		213.6	2.12814	0.794711
	213.8	0.782	0.537		213.8	2.11809	0.763435
	214	0.836	0.577		214	2.01256	0.820301
	214.2	0.836	0.551		214.2	1.91206	0.783338
	214.4	0.835	0.566		214.4	2.11307	0.804663
	214.6	0.806	0.533		214.6	1.85678	0.757748
	214.8	0.812	0.582		214.8	1.76884	0.82741
	215	0.735	0.583		215	1.86432	0.828831
	215.2	0.679	0.559		215.2	1.82663	0.794711
	215.4	0.824	0.597		215.4	1.79397	0.848735
	215.6	0.752	0.545		215.6	2.05025	0.774808
	215.8	0.838	0.537		215.8	1.93467	0.763435
	216	0.848	0.548		216	1.88191	0.779073
	216.2	0.791	0.536		216.2	1.88945	0.762013
	216.4	0.826	0.529		216.4	1.86935	0.752061
	216.6	0.87	0.514		216.6	2.1206	0.730736
	216.8	0.835	0.576		216.8	1.95477	0.81888
	217	0.859	0.563		217	2.07035	0.800398
	217.2	0.838	0.556		217.2	2.26884	0.790446
	217.4	0.894	0.522		217.4	2.52764	0.74211
	217.6	0.896	0.565		217.6	2.42965	0.803241
	217.8	0.953	0.521		217.8	2.75126	0.740688
	218	1.155	0.578		218	2.84925	0.821723
	218.2	1.214	0.541		218.2	2.9598	0.769121
	218.4	1.287	0.529		218.4	2.9397	0.752061
	218.6	1.274	0.6		218.6	2.90452	0.853
	218.8	1.343	0.541		218.8	2.9196	0.769121
	219	1.438	0.544		219	2.81658	0.773386
	219.2	1.619	0.488		219.2	2.9598	0.693773
	219.4	1.774	0.568		219.4	2.73367	0.807506
	219.6	1.562	0.541		219.6	2.76382	0.769121
	219.8	1.72	0.527		219.8	2.6407	0.749218
	220	1.668	0.588		220	2.39196	0.83594
	220.2	1.654	0.524		220.2	2.00503	0.744953
	220.4	1.487	0.568		220.4	2.08794	0.807506
	220.6	1.597	0.52		220.6	1.98995	0.739266
	220.8	1.471	0.509		220.8	2.04523	0.723628
	221	1.522	0.555		221	2.01759	0.789025
	221.2	1.42	0.562		221.2	2.03518	0.798976
	221.4	1.451	0.549		221.4	2.17588	0.780495
	221.6	1.665	0.534		221.6	2.00503	0.75917
	221.8	1.542	0.551		221.8	1.95729	0.783338
	222	1.382	0.519		222	1.98241	0.737845
	222.2	1.497	0.57		222.2	2.03266	0.81035
	222.4	1.43	0.581		222.4	1.97487	0.825988
	222.6	1.4	0.514		222.6	2.09045	0.730736
	222.8	1.334	0.549		222.8	1.98744	0.780495
	223	1.094	0.552		223	1.91206	0.78476
	223.2	1.046	0.585		223.2	1.98995	0.831675
	223.4	1.109	0.552		223.4	1.90955	0.78476
	223.6	1.163	0.534		223.6	2.10804	0.75917
	223.8	1.113	0.544		223.8	1.97236	0.773386
	224	1.237	0.541		224	1.88693	0.769121
	224.2	1.212	0.559		224.2	1.83166	0.794711
	224.4	1.183	0.574		224.4	2.05528	0.816036
	224.6	1.291	0.592		224.6	1.86181	0.841626
	224.8	1.229	0.552		224.8	1.96231	0.78476
	225	1.244	0.558		225	1.98241	0.79329
	225.2	1.156	0.542		225.2	1.84422	0.770543
	225.4	1.234	0.542		225.4	2.01508	0.770543
	225.6	1.184	0.519		225.6	1.79899	0.737845
	225.8	1.048	0.55		225.8	1.91206	0.781916
	226	0.931	0.503		226	2.06784	0.715098
	226.2	1.019	0.594		226.2	2.07789	0.84447
	226.4	0.943	0.541		226.4	2.11055	0.769121
	226.6	0.834	0.565		226.6	2.27638	0.803241
	226.8	0.792	0.548		226.8	2.11307	0.779073
	227	0.867	0.577		227	2.29397	0.820301
	227.2	0.777	0.589		227.2	2.3392	0.837361
	227.4	0.909	0.54		227.4	2.30151	0.7677
	227.6	0.796	0.556		227.6	2.26884	0.790446
	227.8	0.825	0.537		227.8	2.45729	0.763435
	228	0.783	0.569		228	2.1005	0.808928
	228.2	0.814	0.522		228.2	2.21357	0.74211
	228.4	0.828	0.569		228.4	2.11055	0.808928
	228.6	0.795	0.563		228.6	2.29899	0.800398
	228.8	0.8	0.525		228.8	1.97487	0.746375
	229	0.859	0.569		229	2.06281	0.808928
	229.2	0.802	0.553		229.2	2	0.786181
	229.4	0.75	0.54		229.4	2.13819	0.7677
	229.6	0.768	0.535		229.6	2.00251	0.760591
	229.8	0.782	0.511		229.8	1.83668	0.726471
	230	0.81	0.551		230	1.95226	0.783338
	230.2	0.836	0.54		230.2	1.79648	0.7677
	230.4	0.752	0.558		230.4	1.99749	0.79329
	230.6	0.79	0.562		230.6	1.92714	0.798976
	230.8	0.713	0.526		230.8	1.71106	0.747796
	231	0.806	0.564		231	1.96482	0.80182
	231.2	0.814	0.54		231.2	1.86181	0.7677
	231.4	0.719	0.548		231.4	1.88693	0.779073
	231.6	0.824	0.551		231.6	1.98241	0.783338
	231.8	0.767	0.558		231.8	1.91457	0.79329
	232	0.669	0.554		232	1.74623	0.787603
	232.2	0.815	0.528		232.2	2.0201	0.75064
	232.4	0.788	0.538		232.4	1.99246	0.764856
	232.6	0.846	0.549		232.6	1.90704	0.780495
	232.8	0.806	0.566		232.8	1.84171	0.804663
	233	0.817	0.565		233	1.92714	0.803241
	233.2	0.916	0.612		233.2	1.91709	0.87006
	233.4	0.864	0.572		233.4	1.91206	0.813193
	233.6	0.846	0.562		233.6	1.86432	0.798976
	233.8	0.905	0.556		233.8	1.94724	0.790446
	234	0.863	0.565		234	1.72864	0.803241
	234.2	0.876	0.547		234.2	1.94472	0.777651
	234.4	0.941	0.542		234.4	1.82915	0.770543
	234.6	0.801	0.52		234.6	1.85678	0.739266
	234.8	0.899	0.542		234.8	1.6809	0.770543
	235	0.854	0.578		235	1.85176	0.821723
	235.2	0.814	0.608		235.2	1.96231	0.864373
	235.4	1.011	0.567		235.4	1.84171	0.806085
	235.6	0.919	0.558		235.6	2.08291	0.79329
	235.8	0.83	0.577		235.8	2.05528	0.820301
	236	0.89	0.541		236	1.92965	0.769121
	236.2	0.936	0.597		236.2	1.76633	0.848735
	236.4	0.894	0.563		236.4	1.9598	0.800398
	236.6	0.798	0.569		236.6	1.85678	0.808928
	236.8	0.95	0.567		236.8	1.82161	0.806085
	237	0.904	0.528		237	2.14824	0.75064
	237.2	0.859	0.547		237.2	1.73618	0.777651
	237.4	0.8	0.561		237.4	1.87437	0.797555
	237.6	1.053	0.571		237.6	1.94724	0.811771
	237.8	1.243	0.569		237.8	1.84673	0.808928
	238	1.298	0.52		238	2.05276	0.739266
	238.2	1.212	0.607		238.2	2.04271	0.862951
	238.4	1.208	0.566		238.4	2.17839	0.804663
	238.6	1.197	0.559		238.6	1.97236	0.794711
	238.8	1.103	0.596		238.8	1.88442	0.847313
	239	1.16	0.559		239	1.85427	0.794711
	239.2	1.052	0.551		239.2	1.95477	0.783338
	239.4	1.003	0.578		239.4	1.94221	0.821723
	239.6	0.951	0.542		239.6	2.05779	0.770543
	239.8	1.001	0.578		239.8	2.1608	0.821723
	240	0.899	0.531		240	2.07286	0.754905

## Sheet: e
Mito-GCaMP6s upon MCU inhibitor (MCUi11)																Quantification of area under the curve (AUC) with PRISM
Graphical rapresentation	RawData	Samples				Normalized over the baseline (Y=1)	Samples									Mito-GCaMP6s upon MCU inhibitor (MCUi11)
	Time (sec)	High EGF	Low EGF	MCUi11/HighEGF		Time (sec)	High EGF	Low EGF	MCUi11/HighEGF							Area Under the Curve (AUC)	Sample	Replica I		Sample	Average	StDev	T Test
	0	3.753	0.86	1.294		0	1.04065	1.00023	1.0631								Low EGF	20.91		Low EGF	78.95	70.7433	9.45752e-08	****
	0.2	3.356	0.877	1.245		0.2	0.930568	1.02	1.02284									24.75		High EGF	492.111	294.582
	0.4	3.562	0.836	1.242		0.4	0.987689	0.972319	1.02037									133.1		MCUIi11/High EGF	108.288	97.3322	9.86923e-09	****
	0.6	3.631	0.86	1.267		0.6	1.00682	1.00023	1.04091									87.82
	0.8	3.73	0.866	1.038		0.8	1.03427	1.00721	0.852777									21.16
	1	3.531	0.894	1.264		1	0.979093	1.03978	1.03845									26.23
	1.2	3.53	0.849	1.009		1.2	0.978815	0.987439	0.828952									189.6
	1.4	3.699	0.839	1.35		1.4	1.02568	0.975808	1.1091									26.91
	1.6	3.663	0.856	1.224		1.6	1.01569	0.99558	1.00559									16.76
	1.8	3.683	0.834	1.332		1.8	1.02124	0.969993	1.09431									44.66
	2	3.392	0.846	1.106		2	0.94055	0.98395	0.908643									170.8
	2.2	3.965	0.884	1.342		2.2	1.09943	1.02815	1.10253									184.7
	2.4	3.544	0.813	1.157		2.4	0.982697	0.945569	0.950542
	2.6	3.464	0.889	1.126		2.6	0.960515	1.03396	0.925074								High EGF	1047
	2.8	3.281	0.851	1.103		2.8	0.909772	0.989765	0.906178									1101
	3	3.066	0.855	1.052		3	0.850155	0.994417	0.864279									495.4
	3.2	3.791	0.899	1.081		3.2	1.05119	1.04559	0.888104									517.6
	3.4	3.423	0.815	1.224		3.4	0.949146	0.947895	1.00559									1220
	3.6	3.318	0.892	1.06		3.6	0.920031	1.03745	0.870851		rapresentative traces are shown for each							648.7
	3.8	3.6	0.865	1.162		3.8	0.998225	1.00605	0.95465		condition normalized over the baseline (Y=1)							563.3
	4	3.434	0.919	1.178		4	0.952196	1.06885	0.967795									397.2
	4.2	3.704	0.826	1.177		4.2	1.02706	0.960689	0.966973									759
	4.4	3.581	0.889	1.069		4.4	0.992957	1.03396	0.878245									551.2
	4.6	3.58	0.857	1.216		4.6	0.99268	0.996743	0.999014									224.5
	4.8	3.473	0.854	1.122		4.8	0.96301	0.993254	0.921788									240.3
	5	3.638	0.845	1.182		5	1.00876	0.982787	0.971081									133.1
	5.2	3.578	0.9	1.42		5.2	0.992125	1.04676	1.16661									456.4
	5.4	3.55	0.845	1.123		5.4	0.984361	0.982787	0.922609									287.4
	5.6	3.492	0.87	1.291		5.6	0.968279	1.01186	1.06063									437.1
	5.8	3.466	0.863	1.248		5.8	0.961069	1.00372	1.0253									225.1		pValues are calculated via Student's T Test over the total N (sample size) of one experiment
	6	3.667	0.856	1.199		6	1.0168	0.99558	0.985048									439.9
	6.2	3.368	0.866	1.387		6.2	0.933895	1.00721	1.1395									244.3
	6.4	3.253	0.858	1.131		6.4	0.902008	0.997906	0.929182									502.4
	6.6	3.743	0.858	1.219		6.6	1.03788	0.997906	1.00148									340.7
	6.8	3.302	0.897	1.154		6.8	0.915594	1.04327	0.948078									573.1
	7	3.269	0.878	1.16		7	0.906444	1.02117	0.953007									888.5
	7.2	3.111	0.84	1.164		7.2	0.862633	0.976971	0.956293									445.8
	7.4	3.691	0.878	1.197		7.4	1.02346	1.02117	0.983405									109.2
	7.6	3.673	0.865	1.13		7.6	1.01847	1.00605	0.92836									174.6
	7.8	3.417	0.847	1.109		7.8	0.947482	0.985113	0.911107									264.2
	8	3.643	0.873	1.1		8	1.01015	1.01535	0.903713
	8.2	3.32	0.868	1.109		8.2	0.920586	1.00954	0.911107								MCUi11/High EGF	116.9
	8.4	3.438	0.868	1.188		8.4	0.953305	1.00954	0.976011									307.5
	8.6	3.284	0.868	1.088		8.6	0.910603	1.00954	0.893855									32.76
	8.8	3.453	0.861	1.278		8.8	0.957465	1.0014	1.04995									97.89
	9	3.628	0.848	1.259		9	1.00599	0.986276	1.03434									85.56
	9.2	3.348	0.841	1.213		9.2	0.92835	0.978134	0.996549									73.67
	9.4	3.615	0.859	1.283		9.4	1.00238	0.99907	1.05406									312.5
	9.6	3.466	0.866	1.117		9.6	0.961069	1.00721	0.91768									212.2
	9.8	3.394	0.878	0.989		9.8	0.941105	1.02117	0.812521									152.1
	10	3.347	0.827	1.162		10	0.928072	0.961852	0.95465									344.7
	10.2	3.373	0.823	1.133		10.2	0.935282	0.957199	0.930825									316.6
	10.4	3.518	0.864	1.107		10.4	0.975488	1.00488	0.909464									45.44
	10.6	3.21	0.863	1.178		10.6	0.890084	1.00372	0.967795									35.11
	10.8	3.552	0.844	1.357		10.8	0.984916	0.981624	1.11485									27.26
	11	3.478	0.871	1.107		11	0.964397	1.01303	0.909464									48.21
	11.2	3.171	0.805	1.038		11.2	0.87927	0.936264	0.852777									46.07
	11.4	3.113	0.828	1.241		11.4	0.863188	0.963015	1.01955									13.32
	11.6	3.397	0.864	1.106		11.6	0.941937	1.00488	0.908643									29.03
	11.8	3.628	0.857	1.266		11.8	1.00599	0.996743	1.04009									34.35
	12	3.469	0.865	1.117		12	0.961901	1.00605	0.91768									82.59
	12.2	3.289	0.824	1.092		12.2	0.91199	0.958362	0.897141									94.33
	12.4	3.488	0.862	1.219		12.4	0.967169	1.00256	1.00148									56.06
	12.6	3.421	0.841	1.145		12.6	0.948591	0.978134	0.940684									213.3
	12.8	3.644	0.871	1.266		12.8	1.01043	1.01303	1.04009									82.41
	13	3.573	0.874	1.229		13	0.990739	1.01652	1.00969									76.1
	13.2	3.611	0.85	1.093		13.2	1.00128	0.988602	0.897963									100
	13.4	3.533	0.857	1.049		13.4	0.979647	0.996743	0.861814									38.44
	13.6	3.411	0.873	1.146		13.6	0.945819	1.01535	0.941505									35.41
	13.8	3.511	0.879	1.232		13.8	0.973547	1.02233	1.01216									72.99
	14	3.473	0.857	1.158		14	0.96301	0.996743	0.951364									65.83
	14.2	3.172	0.828	1.198		14.2	0.879547	0.963015	0.984226
	14.4	3.24	0.862	1.146		14.4	0.898403	1.00256	0.941505
	14.6	3.544	0.832	1.178		14.6	0.982697	0.967667	0.967795							n of cells for each replicate
	14.8	3.666	0.853	1.028		14.8	1.01653	0.992091	0.844561
	15	3.493	0.841	1.105		15	0.968556	0.978134	0.907821
	15.2	3.476	0.886	1.259		15.2	0.963842	1.03047	1.03434								Low EGF	High EGF	MCUi11/High EGF
	15.4	3.511	0.86	1.368		15.4	0.973547	1.00023	1.12389							Replica I	12	27	30
	15.6	3.498	0.83	1.078		15.6	0.969942	0.965341	0.885639
	15.8	3.269	0.806	1.141		15.8	0.906444	0.937427	0.937397							Total	12	27	30
	16	3.184	0.844	1.183		16	0.882875	0.981624	0.971903
	16.2	3.354	0.872	0.995		16.2	0.930013	1.01419	0.81745
	16.4	3.338	0.857	1.22		16.4	0.925577	0.996743	1.0023
	16.6	3.347	0.841	1.08		16.6	0.928072	0.978134	0.887282
	16.8	3.432	0.862	1.279		16.8	0.951642	1.00256	1.05077
	17	3.156	0.866	1.251		17	0.875111	1.00721	1.02777
	17.2	3.481	0.82	1.186		17.2	0.965228	0.95371	0.974367
	17.4	3.464	0.839	1.248		17.4	0.960515	0.975808	1.0253
	17.6	3.397	0.849	1.144		17.6	0.941937	0.987439	0.939862
	17.8	3.548	0.851	0.988		17.8	0.983807	0.989765	0.811699
	18	3.414	0.837	1.186		18	0.94665	0.973482	0.974367
	18.2	3.501	0.834	1.252		18.2	0.970774	0.969993	1.02859
	18.4	3.441	0.883	1.14		18.4	0.954137	1.02698	0.936576
	18.6	3.029	0.882	1.397		18.6	0.839896	1.02582	1.14772
	18.8	3.494	0.846	1.237		18.8	0.968833	0.98395	1.01627
	19	3.104	0.839	1.231		19	0.860692	0.975808	1.01134
	19.2	3.32	0.807	1.195		19.2	0.920586	0.93859	0.981761
	19.4	3.428	0.859	1.204		19.4	0.950532	0.99907	0.989155
	19.6	3.316	0.844	1.119		19.6	0.919476	0.981624	0.919323
	19.8	3.517	0.884	1.145		19.8	0.975211	1.02815	0.940684
	20	3.342	0.893	1.391		20	0.926686	1.03861	1.14279
	20.2	3.193	0.879	1.125		20.2	0.88537	1.02233	0.924252
	20.4	3.077	0.887	1.277		20.4	0.853205	1.03164	1.04913
	20.6	3.058	0.87	1.263		20.6	0.847937	1.01186	1.03763
	20.8	3.431	0.852	1.18		20.8	0.951364	0.990928	0.969438
	21	2.897	0.871	1.119		21	0.803294	1.01303	0.919323
	21.2	3.538	0.881	1.059		21.2	0.981034	1.02466	0.87003
	21.4	3.575	0.861	1.147		21.4	0.991293	1.0014	0.942327
	21.6	3.115	0.828	1.106		21.6	0.863742	0.963015	0.908643
	21.8	3.304	0.85	1.179		21.8	0.916149	0.988602	0.968616
	22	2.957	0.882	1.314		22	0.819931	1.02582	1.07953
	22.2	3.346	0.837	1.131		22.2	0.927795	0.973482	0.929182
	22.4	3.147	0.888	0.902		22.4	0.872615	1.0328	0.741045
	22.6	3.555	0.896	1.082		22.6	0.985748	1.0421	0.888925
	22.8	3.25	0.85	1.065		22.8	0.901176	0.988602	0.874959
	23	3.275	0.88	1.234		23	0.908108	1.02349	1.0138
	23.2	3.089	0.877	1.179		23.2	0.856533	1.02	0.968616
	23.4	3.012	0.84	1.21		23.4	0.835182	0.976971	0.994085
	23.6	3.605	0.872	1.177		23.6	0.999612	1.01419	0.966973
	23.8	3.349	0.849	0.991		23.8	0.928627	0.987439	0.814164
	24	3.259	0.897	1.073		24	0.903671	1.04327	0.881531
	24.2	3.388	0.816	1.048		24.2	0.939441	0.949058	0.860992
	24.4	3.469	0.865	1.161		24.4	0.961901	1.00605	0.953828
	24.6	3.232	0.886	1.079		24.6	0.896185	1.03047	0.886461
	24.8	3.347	0.885	1.102		24.8	0.928072	1.02931	0.905357
	25	3.253	0.861	1.091		25	0.902008	1.0014	0.896319
	25.2	3.138	0.868	1.09		25.2	0.87012	1.00954	0.895498
	25.4	3.102	0.856	1.239		25.4	0.860138	0.99558	1.01791
	25.6	3.148	0.889	0.994		25.6	0.872893	1.03396	0.816628
	25.8	3.242	0.87	1.17		25.8	0.898957	1.01186	0.961222
	26	3.263	0.879	1.164		26	0.90478	1.02233	0.956293
	26.2	3.171	0.895	1.243		26.2	0.87927	1.04094	1.0212
	26.4	3.461	0.872	1.02		26.4	0.959683	1.01419	0.837989
	26.6	3.047	0.888	0.985		26.6	0.844887	1.0328	0.809234
	26.8	3.284	0.837	0.978		26.8	0.910603	0.973482	0.803483
	27	3.039	0.883	1.207		27	0.842669	1.02698	0.99162
	27.2	3.017	0.856	1.118		27.2	0.836568	0.99558	0.918501
	27.4	3.43	0.837	1.094		27.4	0.951087	0.973482	0.898784
	27.6	3.192	0.848	1.164		27.6	0.885093	0.986276	0.956293
	27.8	2.904	0.857	0.975		27.8	0.805235	0.996743	0.801019
	28	2.97	0.866	1.044		28	0.823536	1.00721	0.857706
	28.2	3.143	0.917	1.038		28.2	0.871506	1.06653	0.852777
	28.4	3.122	0.882	1.121		28.4	0.865683	1.02582	0.920966
	28.6	3.032	0.882	1.105		28.6	0.840728	1.02582	0.907821
	28.8	3.119	0.867	1.251		28.8	0.864851	1.00837	1.02777
	29	3.212	0.871	1.088		29	0.890639	1.01303	0.893855
	29.2	3.194	0.895	1.298		29.2	0.885648	1.04094	1.06638
	29.4	3.149	0.899	1.045		29.4	0.87317	1.04559	0.858528
	29.6	3.281	0.84	1.124		29.6	0.909772	0.976971	0.923431
	29.8	2.957	0.868	1.283		29.8	0.819931	1.00954	1.05406
	30	3.006	0.846	1.198		30	0.833518	0.98395	0.984226
	30.2	3.2	0.93	1.207		30.2	0.887311	1.08165	0.99162
	30.4	2.904	0.86	1.069		30.4	0.805235	1.00023	0.878245
	30.6	3.117	0.84	1.244		30.6	0.864297	0.976971	1.02202
	30.8	3.173	0.854	1.343		30.8	0.879825	0.993254	1.10335
	31	3.232	0.882	1.074		31	0.896185	1.02582	0.882353
	31.2	2.92	0.875	1.009		31.2	0.809672	1.01768	0.828952
	31.4	3.327	0.89	1.136		31.4	0.922527	1.03512	0.93329
	31.6	3.396	0.89	1.033		31.6	0.941659	1.03512	0.848669
	31.8	3.429	0.86	1.181		31.8	0.95081	1.00023	0.97026
	32	3.044	0.881	1.16		32	0.844055	1.02466	0.953007
	32.2	2.987	0.865	0.966		32.2	0.82825	1.00605	0.793625
	32.4	3.256	0.878	1.079		32.4	0.902839	1.02117	0.886461
	32.6	3.287	0.883	1.091		32.6	0.911435	1.02698	0.896319
	32.8	3.211	0.861	1.143		32.8	0.890362	1.0014	0.93904
	33	3.148	0.877	1.078		33	0.872893	1.02	0.885639
	33.2	3.039	0.875	1.081		33.2	0.842669	1.01768	0.888104
	33.4	3.222	0.854	1.072		33.4	0.893412	0.993254	0.88071
	33.6	3.107	0.897	0.941		33.6	0.861524	1.04327	0.773086
	33.8	3.053	0.875	1.099		33.8	0.846551	1.01768	0.902892
	34	3.248	0.832	1.275		34	0.900621	0.967667	1.04749
	34.2	3.145	0.874	1.035		34.2	0.872061	1.01652	0.850312
	34.4	3.06	0.857	1.058		34.4	0.848492	0.996743	0.869208
	34.6	2.885	0.845	1.112		34.6	0.799967	0.982787	0.913572
	34.8	3.192	0.879	0.985		34.8	0.885093	1.02233	0.809234
	35	3.227	0.895	1.271		35	0.894798	1.04094	1.0442
	35.2	3.377	0.876	1.253		35.2	0.936391	1.01884	1.02941
	35.4	3.053	0.84	1.206		35.4	0.846551	0.976971	0.990799
	35.6	3.248	0.861	0.968		35.6	0.900621	1.0014	0.795268
	35.8	3.262	0.857	1.099		35.8	0.904503	0.996743	0.902892
	36	3.211	0.873	1.083		36	0.890362	1.01535	0.889747
	36.2	3.082	0.846	1.25		36.2	0.854592	0.98395	1.02695
	36.4	2.878	0.857	1.169		36.4	0.798026	0.996743	0.960401
	36.6	3.133	0.921	1.162		36.6	0.868733	1.07118	0.95465
	36.8	3.004	0.867	1.205		36.8	0.832964	1.00837	0.989977
	37	2.895	0.875	1.108		37	0.80274	1.01768	0.910286
	37.2	3.263	0.871	1.154		37.2	0.90478	1.01303	0.948078
	37.4	2.9	0.875	1.159		37.4	0.804126	1.01768	0.952185
	37.6	3.034	0.871	1.094		37.6	0.841282	1.01303	0.898784
	37.8	3.119	0.858	1.111		37.8	0.864851	0.997906	0.912751
	38	2.924	0.866	1.213		38	0.810781	1.00721	0.996549
	38.2	3.077	0.85	1.274		38.2	0.853205	0.988602	1.04666
	38.4	3.133	0.872	0.89		38.4	0.868733	1.01419	0.731186
	38.6	3.086	0.905	1.19		38.6	0.855701	1.05257	0.977654
	38.8	3.013	0.843	1.018		38.8	0.835459	0.980461	0.836346
	39	2.889	0.855	1.091		39	0.801076	0.994417	0.896319
	39.2	2.955	0.892	1.248		39.2	0.819377	1.03745	1.0253
	39.4	3.303	0.878	1.271		39.4	0.915872	1.02117	1.0442
	39.6	3.112	0.851	1.074		39.6	0.86291	0.989765	0.882353
	39.8	2.969	0.867	1.134		39.8	0.823259	1.00837	0.931646
	40	3.26	0.833	0.977		40	0.903949	0.96883	0.802662
	40.2	3.216	0.895	1.115		40.2	0.891748	1.04094	0.916037
	40.4	3.02	0.848	1.011		40.4	0.8374	0.986276	0.830595
	40.6	3.27	0.868	1.054		40.6	0.906721	1.00954	0.865922
	40.8	2.982	0.849	1.23		40.8	0.826863	0.987439	1.01052
	41	3.132	0.877	1.193		41	0.868456	1.02	0.980118
	41.2	3.087	0.834	1.199		41.2	0.855978	0.969993	0.985048
	41.4	3.148	0.857	1.124		41.4	0.872893	0.996743	0.923431
	41.6	3.1	0.879	0.93		41.6	0.859583	1.02233	0.764049
	41.8	3.211	0.862	1.05		41.8	0.890362	1.00256	0.862636
	42	3.281	0.864	1.295		42	0.909772	1.00488	1.06392
	42.2	3.251	0.878	1.203		42.2	0.901453	1.02117	0.988334
	42.4	3.275	0.865	1.097		42.4	0.908108	1.00605	0.901249
	42.6	3.038	0.859	1.182		42.6	0.842391	0.99907	0.971081
	42.8	3.057	0.87	0.925		42.8	0.84766	1.01186	0.759941
	43	3.477	0.838	1.182		43	0.964119	0.974645	0.971081
	43.2	3.096	0.846	1.14		43.2	0.858474	0.98395	0.936576
	43.4	3.11	0.838	1.057		43.4	0.862356	0.974645	0.868386
	43.6	3.142	0.828	1.151		43.6	0.871229	0.963015	0.945613
	43.8	3.004	0.852	1.2		43.8	0.832964	0.990928	0.985869
	44	3.034	0.876	1.174		44	0.841282	1.01884	0.964509
	44.2	3.126	0.846	1.105		44.2	0.866792	0.98395	0.907821
	44.4	3.047	0.833	1.068		44.4	0.844887	0.96883	0.877424
	44.6	2.929	0.858	1.026		44.6	0.812167	0.997906	0.842918
	44.8	3.06	0.85	1.045		44.8	0.848492	0.988602	0.858528
	45	3.203	0.849	1.045		45	0.888143	0.987439	0.858528
	45.2	3.161	0.854	1.134		45.2	0.876497	0.993254	0.931646
	45.4	3.103	0.855	0.987		45.4	0.860415	0.994417	0.810877
	45.6	2.869	0.872	1.02		45.6	0.79553	1.01419	0.837989
	45.8	3.152	0.84	1.13		45.8	0.874002	0.976971	0.92836
	46	3.06	0.856	1.119		46	0.848492	0.99558	0.919323
	46.2	2.987	0.828	1.067		46.2	0.82825	0.963015	0.876602
	46.4	2.953	0.865	0.978		46.4	0.818822	1.00605	0.803483
	46.6	2.989	0.879	1.144		46.6	0.828804	1.02233	0.939862
	46.8	2.906	0.837	1.226		46.8	0.80579	0.973482	1.00723
	47	3.053	0.881	1.075		47	0.846551	1.02466	0.883174
	47.2	3.028	0.899	1.28		47.2	0.839618	1.04559	1.05159
	47.4	2.843	0.854	1.001		47.4	0.788321	0.993254	0.822379
	47.6	3.228	0.864	1.149		47.6	0.895075	1.00488	0.94397
	47.8	3.151	0.821	1.126		47.8	0.873724	0.954873	0.925074
	48	2.864	0.846	1.126		48	0.794144	0.98395	0.925074
	48.2	3.123	0.86	1.319		48.2	0.865961	1.00023	1.08363
	48.4	3.201	0.856	1.215		48.4	0.887589	0.99558	0.998193
	48.6	2.882	0.845	1.225		48.6	0.799135	0.982787	1.00641
	48.8	3.167	0.848	1.073		48.8	0.878161	0.986276	0.881531
	49	3.023	0.829	1.231		49	0.838232	0.964178	1.01134
	49.2	3.006	0.846	1.233		49.2	0.833518	0.98395	1.01298
	49.4	2.985	0.853	1.365		49.4	0.827695	0.992091	1.12143
	49.6	2.889	0.826	1.111		49.6	0.801076	0.960689	0.912751
	49.8	3.011	0.858	1.123		49.8	0.834905	0.997906	0.922609
	50	3.113	0.868	1.147		50	0.863188	1.00954	0.942327
	50.2	2.926	0.831	1.296		50.2	0.811335	0.966504	1.06474
	50.4	3.163	0.841	1.089		50.4	0.877052	0.978134	0.894676
	50.6	2.786	0.864	1.113		50.6	0.772516	1.00488	0.914394
	50.8	3.035	0.871	1.23		50.8	0.841559	1.01303	1.01052
	51	3.118	0.859	1.058		51	0.864574	0.99907	0.869208
	51.2	2.883	0.858	1.069		51.2	0.799412	0.997906	0.878245
	51.4	3.022	0.86	1.281		51.4	0.837955	1.00023	1.05242
	51.6	2.855	0.846	0.869		51.6	0.791648	0.98395	0.713934
	51.8	2.936	0.826	1.093		51.8	0.814108	0.960689	0.897963
	52	3.052	0.889	1.067		52	0.846273	1.03396	0.876602
	52.2	2.869	0.849	1.247		52.2	0.79553	0.987439	1.02448
	52.4	2.795	0.888	1.144		52.4	0.775011	1.0328	0.939862
	52.6	3.246	0.889	1.216		52.6	0.900067	1.03396	0.999014
	52.8	3.028	0.87	0.99		52.8	0.839618	1.01186	0.813342
	53	2.978	0.843	1.084		53	0.825754	0.980461	0.890569
	53.2	3.135	0.871	1.196		53.2	0.869288	1.01303	0.982583
	53.4	2.937	0.863	1.07		53.4	0.814386	1.00372	0.879067
	53.6	3.067	0.861	1.08		53.6	0.850433	1.0014	0.887282
	53.8	3.027	0.908	1.026		53.8	0.839341	1.05606	0.842918
	54	2.972	0.831	1.099		54	0.824091	0.966504	0.902892
	54.2	2.836	0.845	1.309		54.2	0.78638	0.982787	1.07542
	54.4	2.942	0.88	1.09		54.4	0.815772	1.02349	0.895498
	54.6	3.039	0.848	1.115		54.6	0.842669	0.986276	0.916037
	54.8	2.973	0.889	0.936		54.8	0.824368	1.03396	0.768978
	55	3.202	0.88	0.943		55	0.887866	1.02349	0.774729
	55.2	2.873	0.856	1.052		55.2	0.796639	0.99558	0.864279
	55.4	3.025	0.849	1.105		55.4	0.838787	0.987439	0.907821
	55.6	2.775	0.888	1.012		55.6	0.769465	1.0328	0.831416
	55.8	3.107	0.847	0.986		55.8	0.861524	0.985113	0.810056
	56	2.87	0.812	1.569		56	0.795807	0.944406	1.28902
	56.2	2.709	0.866	1.038		56.2	0.751165	1.00721	0.852777
	56.4	2.875	0.835	1.104		56.4	0.797194	0.971156	0.907
	56.6	2.8	0.859	1.184		56.6	0.776398	0.99907	0.972724
	56.8	2.862	0.84	0.937		56.8	0.793589	0.976971	0.7698
	57	2.87	0.839	1.314		57	0.795807	0.975808	1.07953
	57.2	2.78	0.819	1.13		57.2	0.770852	0.952547	0.92836
	57.4	2.935	0.839	1.088		57.4	0.813831	0.975808	0.893855
	57.6	2.921	0.859	1.154		57.6	0.809949	0.99907	0.948078
	57.8	3.012	0.839	1.195		57.8	0.835182	0.975808	0.981761
	58	2.749	0.84	1.062		58	0.762256	0.976971	0.872494
	58.2	2.835	0.844	1.151		58.2	0.786102	0.981624	0.945613
	58.4	3.128	0.884	1.069		58.4	0.867347	1.02815	0.878245
	58.6	2.697	0.834	0.982		58.6	0.747837	0.969993	0.80677
	58.8	2.96	0.861	1.144		58.8	0.820763	1.0014	0.939862
	59	2.98	0.847	1.077		59	0.826309	0.985113	0.884818
	59.2	3.046	0.879	1.15		59.2	0.84461	1.02233	0.944791
	59.4	2.939	0.877	1.26		59.4	0.81494	1.02	1.03516
	59.6	2.957	0.85	0.969		59.6	0.819931	0.988602	0.796089
	59.8	2.811	0.867	1.067		59.8	0.779448	1.00837	0.876602
	60	2.667	0.799	1.047		60	0.739519	0.929286	0.860171
	60.2	2.785	0.86	1.161		60.2	0.772238	1.00023	0.953828
	60.4	2.785	0.824	1.076		60.4	0.772238	0.958362	0.883996
	60.6	2.924	0.845	1.001		60.6	0.810781	0.982787	0.822379
	60.8	2.889	0.868	1.079		60.8	0.801076	1.00954	0.886461
	61	2.922	0.866	1.075		61	0.810226	1.00721	0.883174
	61.2	2.823	0.84	1.101		61.2	0.782775	0.976971	0.904535
	61.4	2.895	0.859	1.222		61.4	0.80274	0.99907	1.00394
	61.6	2.78	0.876	1.176		61.6	0.770852	1.01884	0.966152
	61.8	2.986	0.86	1.082		61.8	0.827972	1.00023	0.888925
	62	3	0.838	1.129		62	0.831854	0.974645	0.927539
	62.2	2.697	0.808	1.316		62.2	0.747837	0.939753	1.08117
	62.4	2.857	0.819	1.191		62.4	0.792203	0.952547	0.978475
	62.6	2.869	0.844	0.994		62.6	0.79553	0.981624	0.816628
	62.8	2.841	0.831	1.095		62.8	0.787766	0.966504	0.899606
	63	2.983	0.818	1.103		63	0.827141	0.951384	0.906178
	63.2	3.057	0.857	1.028		63.2	0.84766	0.996743	0.844561
	63.4	3.086	0.836	1.072		63.4	0.855701	0.972319	0.88071
	63.6	2.945	0.871	1.249		63.6	0.816604	1.01303	1.02613
	63.8	2.813	0.845	1.191		63.8	0.780002	0.982787	0.978475
	64	2.824	0.853	1.051		64	0.783052	0.992091	0.863457
	64.2	2.988	0.808	1.084		64.2	0.828527	0.939753	0.890569
	64.4	2.986	0.841	1.135		64.4	0.827972	0.978134	0.932468
	64.6	2.7	0.824	1.231		64.6	0.748669	0.958362	1.01134
	64.8	2.829	0.86	1.012		64.8	0.784439	1.00023	0.831416
	65	2.662	0.802	1.083		65	0.738132	0.932775	0.889747
	65.2	3.051	0.83	1.237		65.2	0.845996	0.965341	1.01627
	65.4	2.971	0.852	1.028		65.4	0.823813	0.990928	0.844561
	65.6	2.819	0.821	0.997		65.6	0.781666	0.954873	0.819093
	65.8	2.79	0.857	1.057		65.8	0.773625	0.996743	0.868386
	66	2.9	0.857	0.95		66	0.804126	0.996743	0.78048
	66.2	2.852	0.839	1.067		66.2	0.790816	0.975808	0.876602
	66.4	2.734	0.899	1.055		66.4	0.758097	1.04559	0.866743
	66.6	2.65	0.839	1.2		66.6	0.734805	0.975808	0.985869
	66.8	2.801	0.818	1.171		66.8	0.776675	0.951384	0.962044
	67	2.458	0.855	1.239		67	0.681566	0.994417	1.01791
	67.2	2.816	0.827	1.248		67.2	0.780834	0.961852	1.0253
	67.4	2.946	0.848	1.423		67.4	0.816881	0.986276	1.16908
	67.6	2.725	0.852	1.124		67.6	0.755601	0.990928	0.923431
	67.8	2.962	0.852	1.042		67.8	0.821318	0.990928	0.856063
	68	2.837	0.839	0.881		68	0.786657	0.975808	0.723792
	68.2	2.772	0.839	0.979		68.2	0.768634	0.975808	0.804305
	68.4	2.799	0.851	1.054		68.4	0.77612	0.989765	0.865922
	68.6	2.711	0.867	1.041		68.6	0.751719	1.00837	0.855242
	68.8	2.998	0.803	1.066		68.8	0.8313	0.933938	0.87578
	69	2.8	0.831	1.126		69	0.776398	0.966504	0.925074
	69.2	2.758	0.876	1.034		69.2	0.764752	1.01884	0.849491
	69.4	2.834	0.857	1.094		69.4	0.785825	0.996743	0.898784
	69.6	2.881	0.836	1.116		69.6	0.798858	0.972319	0.916858
	69.8	2.879	0.864	1.106		69.8	0.798303	1.00488	0.908643
	70	2.863	0.821	1.162		70	0.793866	0.954873	0.95465
	70.2	2.786	0.864	1.017		70.2	0.772516	1.00488	0.835524
	70.4	2.781	0.812	1.03		70.4	0.771129	0.944406	0.846204
	70.6	2.853	0.854	1.076		70.6	0.791094	0.993254	0.883996
	70.8	2.658	0.866	1.133		70.8	0.737023	1.00721	0.930825
	71	2.822	0.846	1.123		71	0.782498	0.98395	0.922609
	71.2	2.884	0.837	1.057		71.2	0.799689	0.973482	0.868386
	71.4	2.972	0.861	1.281		71.4	0.824091	1.0014	1.05242
	71.6	2.846	0.83	1.038		71.6	0.789153	0.965341	0.852777
	71.8	2.761	0.838	0.96		71.8	0.765583	0.974645	0.788695
	72	2.762	0.849	1.253		72	0.765861	0.987439	1.02941
	72.2	2.916	0.829	1.204		72.2	0.808563	0.964178	0.989155
	72.4	2.923	0.828	0.937		72.4	0.810504	0.963015	0.7698
	72.6	3.07	0.861	0.958		72.6	0.851264	1.0014	0.787052
	72.8	3.197	0.859	1.021		72.8	0.88648	0.99907	0.83881
	73	2.92	0.841	1.227		73	0.809672	0.978134	1.00805
	73.2	2.912	0.858	1.154		73.2	0.807453	0.997906	0.948078
	73.4	2.972	0.846	0.988		73.4	0.824091	0.98395	0.811699
	73.6	3.135	0.911	1.133		73.6	0.869288	1.05955	0.930825
	73.8	3.383	0.844	1.006		73.8	0.938055	0.981624	0.826487
	74	3.496	0.825	1.219		74	0.969388	0.959525	1.00148
	74.2	3.607	0.855	0.898		74.2	1.00017	0.994417	0.737759
	74.4	3.543	0.855	1.229		74.4	0.98242	0.994417	1.00969
	74.6	3.677	0.805	1.095		74.6	1.01958	0.936264	0.899606
	74.8	3.503	0.84	1.178		74.8	0.971329	0.976971	0.967795
	75	3.723	0.852	1.146		75	1.03233	0.990928	0.941505
	75.2	3.284	0.824	1.145		75.2	0.910603	0.958362	0.940684
	75.4	3.472	0.914	1.068		75.4	0.962733	1.06304	0.877424
	75.6	3.598	0.847	1.298		75.6	0.997671	0.985113	1.06638
	75.8	3.4	0.832	1.187		75.8	0.942768	0.967667	0.975189
	76	3.741	0.857	1.022		76	1.03732	0.996743	0.839632
	76.2	3.479	0.913	0.982		76.2	0.964674	1.06187	0.80677
	76.4	3.447	0.844	1.236		76.4	0.955801	0.981624	1.01545
	76.6	3.748	0.866	1.046		76.6	1.03926	1.00721	0.859349
	76.8	3.724	0.869	1.177		76.8	1.03261	1.0107	0.966973
	77	3.701	0.873	1.097		77	1.02623	1.01535	0.901249
	77.2	3.558	0.897	1.119		77.2	0.986579	1.04327	0.919323
	77.4	3.451	0.87	1.149		77.4	0.95691	1.01186	0.94397
	77.6	3.216	0.874	1.081		77.6	0.891748	1.01652	0.888104
	77.8	3.323	0.878	1.012		77.8	0.921417	1.02117	0.831416
	78	3.585	0.816	1.058		78	0.994066	0.949058	0.869208
	78.2	3.695	0.868	1.113		78.2	1.02457	1.00954	0.914394
	78.4	3.888	0.84	0.962		78.4	1.07808	0.976971	0.790338
	78.6	3.576	0.869	1.076		78.6	0.991571	1.0107	0.883996
	78.8	3.564	0.823	1.108		78.8	0.988243	0.957199	0.910286
	79	3.538	0.894	1.176		79	0.981034	1.03978	0.966152
	79.2	3.531	0.847	1.105		79.2	0.979093	0.985113	0.907821
	79.4	3.814	0.882	1.1		79.4	1.05756	1.02582	0.903713
	79.6	3.727	0.842	1.067		79.6	1.03344	0.979298	0.876602
	79.8	3.526	0.873	1.154		79.8	0.977706	1.01535	0.948078
	80	3.445	0.862	1.099		80	0.955246	1.00256	0.902892
	80.2	3.672	0.894	1.032		80.2	1.01819	1.03978	0.847848
	80.4	3.671	0.871	1.227		80.4	1.01791	1.01303	1.00805
	80.6	3.823	0.883	1.122		80.6	1.06006	1.02698	0.921788
	80.8	3.695	0.871	1.155		80.8	1.02457	1.01303	0.948899
	81	3.691	0.87	1.135		81	1.02346	1.01186	0.932468
	81.2	3.886	0.869	1.091		81.2	1.07753	1.0107	0.896319
	81.4	3.862	0.854	0.943		81.4	1.07087	0.993254	0.774729
	81.6	3.928	0.859	0.977		81.6	1.08917	0.99907	0.802662
	81.8	4.111	0.874	0.988		81.8	1.13992	1.01652	0.811699
	82	4.07	0.873	1.17		82	1.12855	1.01535	0.961222
	82.2	3.915	0.867	1.014		82.2	1.08557	1.00837	0.833059
	82.4	4.252	0.858	1.101		82.4	1.17902	0.997906	0.904535
	82.6	3.856	0.916	1.118		82.6	1.06921	1.06536	0.918501
	82.8	4.028	0.912	1.21		82.8	1.1169	1.06071	0.994085
	83	3.78	0.881	1.331		83	1.04814	1.02466	1.09349
	83.2	3.969	0.844	1.022		83.2	1.10054	0.981624	0.839632
	83.4	4.171	0.839	1.11		83.4	1.15656	0.975808	0.911929
	83.6	3.985	0.873	1.145		83.6	1.10498	1.01535	0.940684
	83.8	4.23	0.874	1.055		83.8	1.17291	1.01652	0.866743
	84	4.16	0.839	1.158		84	1.1535	0.975808	0.951364
	84.2	4.272	0.857	1.089		84.2	1.18456	0.996743	0.894676
	84.4	4.048	0.864	1.095		84.4	1.12245	1.00488	0.899606
	84.6	4.644	0.864	1.086		84.6	1.28771	1.00488	0.892212
	84.8	3.955	0.854	1.082		84.8	1.09666	0.993254	0.888925
	85	4.039	0.888	1.22		85	1.11995	1.0328	1.0023
	85.2	4.171	0.907	1.072		85.2	1.15656	1.0549	0.88071
	85.4	4.199	0.837	1.126		85.4	1.16432	0.973482	0.925074
	85.6	4.407	0.881	1.165		85.6	1.22199	1.02466	0.957115
	85.8	4.877	0.873	1.088		85.8	1.35232	1.01535	0.893855
	86	4.531	0.88	1.224		86	1.25638	1.02349	1.00559
	86.2	4.126	0.861	1.037		86.2	1.14408	1.0014	0.851955
	86.4	4.385	0.914	1.01		86.4	1.21589	1.06304	0.829773
	86.6	4.522	0.862	1.228		86.6	1.25388	1.00256	1.00887
	86.8	4.538	0.836	1.125		86.8	1.25832	0.972319	0.924252
	87	4.527	0.856	1.052		87	1.25527	0.99558	0.864279
	87.2	4.682	0.854	1.091		87.2	1.29825	0.993254	0.896319
	87.4	4.876	0.851	0.966		87.4	1.35204	0.989765	0.793625
	87.6	4.82	0.851	1.228		87.6	1.33651	0.989765	1.00887
	87.8	4.874	0.836	1.149		87.8	1.35149	0.972319	0.94397
	88	5.014	0.861	1.04		88	1.39031	1.0014	0.85442
	88.2	4.823	0.81	1.254		88.2	1.33734	0.94208	1.03023
	88.4	5.288	0.866	0.96		88.4	1.46628	1.00721	0.788695
	88.6	5.327	0.818	1.084		88.6	1.4771	0.951384	0.890569
	88.8	5.538	0.865	1.091		88.8	1.5356	1.00605	0.896319
	89	5.523	0.837	0.829		89	1.53144	0.973482	0.681071
	89.2	5.271	0.863	0.845		89.2	1.46157	1.00372	0.694216
	89.4	5.863	0.832	1.291		89.4	1.62572	0.967667	1.06063
	89.6	5.82	0.867	1.267		89.6	1.6138	1.00837	1.04091
	89.8	5.89	0.855	1.195		89.8	1.63321	0.994417	0.981761
	90	5.911	0.858	1.132		90	1.63903	0.997906	0.930003
	90.2	6.539	0.859	1.383		90.2	1.81317	0.99907	1.13621
	90.4	5.419	0.85	1.295		90.4	1.50261	0.988602	1.06392
	90.6	5.836	0.897	1.102		90.6	1.61823	1.04327	0.905357
	90.8	5.821	0.843	0.934		90.8	1.61407	0.980461	0.767335
	91	5.737	0.836	1.042		91	1.59078	0.972319	0.856063
	91.2	5.678	0.838	1.036		91.2	1.57442	0.974645	0.851134
	91.4	6.757	0.889	1.07		91.4	1.87361	1.03396	0.879067
	91.6	6.096	0.848	1.255		91.6	1.69033	0.986276	1.03105
	91.8	5.657	0.818	1.068		91.8	1.5686	0.951384	0.877424
	92	5.904	0.831	0.988		92	1.63709	0.966504	0.811699
	92.2	5.9	0.892	1.245		92.2	1.63598	1.03745	1.02284
	92.4	6.171	0.846	1.266		92.4	1.71112	0.98395	1.04009
	92.6	6.126	0.831	1.079		92.6	1.69865	0.966504	0.886461
	92.8	6.057	0.876	1.03		92.8	1.67951	1.01884	0.846204
	93	5.994	0.852	1.191		93	1.66205	0.990928	0.978475
	93.2	6.775	0.864	1.105		93.2	1.8786	1.00488	0.907821
	93.4	5.919	0.852	1.137		93.4	1.64125	0.990928	0.934111
	93.6	6.465	0.866	1.017		93.6	1.79265	1.00721	0.835524
	93.8	6.09	0.837	1.033		93.8	1.68866	0.973482	0.848669
	94	6.75	0.844	0.919		94	1.87167	0.981624	0.755012
	94.2	6.287	0.868	1.152		94.2	1.74329	1.00954	0.946434
	94.4	6.913	0.88	0.992		94.4	1.91687	1.02349	0.814985
	94.6	6.662	0.83	1.061		94.6	1.84727	0.965341	0.871673
	94.8	6.882	0.812	1.085		94.8	1.90827	0.944406	0.89139
	95	6.681	0.841	1.121		95	1.85254	0.978134	0.920966
	95.2	7.428	0.889	1.31		95.2	2.05967	1.03396	1.07624
	95.4	7.488	0.824	1.111		95.4	2.07631	0.958362	0.912751
	95.6	6.938	0.824	1.087		95.6	1.9238	0.958362	0.893033
	95.8	7.582	0.824	1.342		95.8	2.10237	0.958362	1.10253
	96	7.665	0.831	1.255		96	2.12539	0.966504	1.03105
	96.2	7.855	0.867	0.972		96.2	2.17807	1.00837	0.798554
	96.4	7.287	0.865	1.259		96.4	2.02057	1.00605	1.03434
	96.6	7.459	0.824	1.081		96.6	2.06827	0.958362	0.888104
	96.8	7.863	0.853	1.163		96.8	2.18029	0.992091	0.955472
	97	7.541	0.835	1.109		97	2.091	0.971156	0.911107
	97.2	7.611	0.844	1.154		97.2	2.11041	0.981624	0.948078
	97.4	8.073	0.821	1.215		97.4	2.23852	0.954873	0.998193
	97.6	7.186	0.825	1.143		97.6	1.99257	0.959525	0.93904
	97.8	7.643	0.836	0.887		97.8	2.11929	0.972319	0.728722
	98	7.089	0.817	1.121		98	1.96567	0.950221	0.920966
	98.2	7.498	0.838	0.946		98.2	2.07908	0.974645	0.777194
	98.4	8.19	0.856	0.907		98.4	2.27096	0.99558	0.745153
	98.6	8.251	0.829	1.014		98.6	2.28788	0.964178	0.833059
	98.8	7.479	0.852	0.996		98.8	2.07381	0.990928	0.818271
	99	8.279	0.837	1.009		99	2.29564	0.973482	0.828952
	99.2	7.84	0.848	1.101		99.2	2.17391	0.986276	0.904535
	99.4	8.383	0.848	0.954		99.4	2.32448	0.986276	0.783766
	99.6	8.212	0.839	1.007		99.6	2.27706	0.975808	0.827309
	99.8	8.086	0.835	1.329		99.8	2.24213	0.971156	1.09185
	100	7.759	0.874	1.045		100	2.15145	1.01652	0.858528
	100.2	7.831	0.818	1.059		100.2	2.17142	0.951384	0.87003
	100.4	8.081	0.828	0.978		100.4	2.24074	0.963015	0.803483
	100.6	8.367	0.878	1.188		100.6	2.32004	1.02117	0.976011
	100.8	8.154	0.856	1.035		100.8	2.26098	0.99558	0.850312
	101	7.643	0.843	1.077		101	2.11929	0.980461	0.884818
	101.2	8.152	0.833	1.031		101.2	2.26043	0.96883	0.847026
	101.4	8.797	0.886	1.032		101.4	2.43927	1.03047	0.847848
	101.6	7.919	0.865	1.133		101.6	2.19582	1.00605	0.930825
	101.8	8.228	0.882	1.135		101.8	2.2815	1.02582	0.932468
	102	8.751	0.824	1.158		102	2.42652	0.958362	0.951364
	102.2	8.362	0.894	1.056		102.2	2.31866	1.03978	0.867565
	102.4	9.054	0.861	1.102		102.4	2.51054	1.0014	0.905357
	102.6	9.146	0.861	1.319		102.6	2.53605	1.0014	1.08363
	102.8	9.367	0.878	1.184		102.8	2.59733	1.02117	0.972724
	103	8.673	0.823	1.235		103	2.40489	0.957199	1.01462
	103.2	9.084	0.876	0.872		103.2	2.51886	1.01884	0.716398
	103.4	9.817	0.865	0.955		103.4	2.72211	1.00605	0.784588
	103.6	9.255	0.851	1.042		103.6	2.56627	0.989765	0.856063
	103.8	9.138	0.837	1.091		103.8	2.53383	0.973482	0.896319
	104	9.129	0.761	1.17		104	2.53133	0.88509	0.961222
	104.2	9.066	0.83	1.094		104.2	2.51386	0.965341	0.898784
	104.4	9.521	0.871	0.953		104.4	2.64003	1.01303	0.782944
	104.6	8.957	0.825	1.265		104.6	2.48364	0.959525	1.03927
	104.8	9.565	0.834	1.045		104.8	2.65223	0.969993	0.858528
	105	8.893	0.84	1.026		105	2.46589	0.976971	0.842918
	105.2	8.637	0.824	1.165		105.2	2.39491	0.958362	0.957115
	105.4	8.358	0.832	1.109		105.4	2.31755	0.967667	0.911107
	105.6	8.491	0.849	1.128		105.6	2.35443	0.987439	0.926717
	105.8	8.371	0.835	1.271		105.8	2.32115	0.971156	1.0442
	106	8.502	0.814	1.141		106	2.35748	0.946732	0.937397
	106.2	8.674	0.816	1.069		106.2	2.40517	0.949058	0.878245
	106.4	9.186	0.856	1.085		106.4	2.54714	0.99558	0.89139
	106.6	9.22	0.873	0.848		106.6	2.55657	1.01535	0.696681
	106.8	9.389	0.879	1.074		106.8	2.60343	1.02233	0.882353
	107	9.211	0.852	1.205		107	2.55407	0.990928	0.989977
	107.2	9.31	0.824	1.151		107.2	2.58152	0.958362	0.945613
	107.4	9.802	0.86	0.976		107.4	2.71795	1.00023	0.80184
	107.6	9.024	0.86	1.274		107.6	2.50222	1.00023	1.04666
	107.8	9.793	0.865	1.074		107.8	2.71545	1.00605	0.882353
	108	9.021	0.834	0.986		108	2.50139	0.969993	0.810056
	108.2	9.654	0.836	1.057		108.2	2.67691	0.972319	0.868386
	108.4	9.243	0.836	1.081		108.4	2.56294	0.972319	0.888104
	108.6	9.485	0.814	0.973		108.6	2.63005	0.946732	0.799376
	108.8	10.359	0.857	0.987		108.8	2.87239	0.996743	0.810877
	109	10.12	0.834	1.212		109	2.80612	0.969993	0.995728
	109.2	10.006	0.837	1.073		109.2	2.77451	0.973482	0.881531
	109.4	10.532	0.849	1.048		109.4	2.92036	0.987439	0.860992
	109.6	10.155	0.865	0.964		109.6	2.81583	1.00605	0.791982
	109.8	10.662	0.851	1.142		109.8	2.95641	0.989765	0.938219
	110	10.376	0.877	1.076		110	2.87711	1.02	0.883996
	110.2	9.919	0.833	1.184		110.2	2.75039	0.96883	0.972724
	110.4	10.759	0.83	1.118		110.4	2.98331	0.965341	0.918501
	110.6	10.581	0.833	1.239		110.6	2.93395	0.96883	1.01791
	110.8	10.151	0.826	1.215		110.8	2.81472	0.960689	0.998193
	111	9.902	0.828	1.074		111	2.74567	0.963015	0.882353
	111.2	9.938	0.828	1.008		111.2	2.75566	0.963015	0.82813
	111.4	10.241	0.819	1.096		111.4	2.83967	0.952547	0.900427
	111.6	9.749	0.832	1.09		111.6	2.70325	0.967667	0.895498
	111.8	9.186	0.812	1.242		111.8	2.54714	0.944406	1.02037
	112	10.418	0.878	0.94		112	2.88875	1.02117	0.772264
	112.2	9.691	0.771	0.95		112.2	2.68717	0.89672	0.78048
	112.4	9.488	0.832	0.905		112.4	2.63088	0.967667	0.74351
	112.6	9.49	0.818	0.951		112.6	2.63143	0.951384	0.781301
	112.8	9.118	0.825	1.018		112.8	2.52828	0.959525	0.836346
	113	9.421	0.841	0.831		113	2.6123	0.978134	0.682714
	113.2	9.792	0.773	1.211		113.2	2.71517	0.899046	0.994906
	113.4	9.761	0.826	1.242		113.4	2.70658	0.960689	1.02037
	113.6	10.073	0.793	1.176		113.6	2.79309	0.922308	0.966152
	113.8	9.84	0.794	1.115		113.8	2.72848	0.923471	0.916037
	114	9.865	0.843	1.079		114	2.73541	0.980461	0.886461
	114.2	10.444	0.78	1.083		114.2	2.89596	0.907188	0.889747
	114.4	10.272	0.875	0.951		114.4	2.84827	1.01768	0.781301
	114.6	10.138	0.806	1.17		114.6	2.81111	0.937427	0.961222
	114.8	10.043	0.833	1.148		114.8	2.78477	0.96883	0.943148
	115	10.155	0.867	1.038		115	2.81583	1.00837	0.852777
	115.2	10.568	0.822	1.029		115.2	2.93035	0.956036	0.845383
	115.4	10.005	0.843	0.992		115.4	2.77423	0.980461	0.814985
	115.6	10.094	0.831	0.925		115.6	2.79891	0.966504	0.759941
	115.8	9.803	0.837	1.041		115.8	2.71822	0.973482	0.855242
	116	11.682	0.852	0.898		116	3.23924	0.990928	0.737759
	116.2	9.748	0.829	1.088		116.2	2.70297	0.964178	0.893855
	116.4	9.883	0.815	1.027		116.4	2.74041	0.947895	0.84374
	116.6	9.966	0.824	1.024		116.6	2.76342	0.958362	0.841275
	116.8	10.471	0.825	1.1		116.8	2.90345	0.959525	0.903713
	117	11.475	0.809	0.799		117	3.18184	0.940916	0.656425
	117.2	11.559	0.815	1.063		117.2	3.20514	0.947895	0.873316
	117.4	10.503	0.856	1.094		117.4	2.91232	0.99558	0.898784
	117.6	10.295	0.843	1.073		117.6	2.85465	0.980461	0.881531
	117.8	10.811	0.781	1.031		117.8	2.99773	0.908351	0.847026
	118	9.748	0.841	0.958		118	2.70297	0.978134	0.787052
	118.2	10.91	0.822	1.035		118.2	3.02518	0.956036	0.850312
	118.4	10.206	0.826	1.004		118.4	2.82997	0.960689	0.824844
	118.6	9.608	0.804	0.955		118.6	2.66415	0.935101	0.784588
	118.8	9.389	0.811	0.942		118.8	2.60343	0.943243	0.773907
	119	10.604	0.797	1.073		119	2.94033	0.92696	0.881531
	119.2	9.76	0.798	1.089		119.2	2.7063	0.928123	0.894676
	119.4	10.097	0.817	1.169		119.4	2.79974	0.950221	0.960401
	119.6	8.998	0.838	1.089		119.6	2.49501	0.974645	0.894676
	119.8	9.509	0.801	0.957		119.8	2.6367	0.931612	0.786231
	120	10.036	0.818	1.12		120	2.78283	0.951384	0.920145
	120.2	9.263	0.841	1.024		120.2	2.56849	0.978134	0.841275
	120.4	9.459	0.845	1.042		120.4	2.62284	0.982787	0.856063
	120.6	9.188	0.799	0.991		120.6	2.54769	0.929286	0.814164
	120.8	9.514	0.792	1.103		120.8	2.63809	0.921144	0.906178
	121	9.914	0.853	0.887		121	2.749	0.992091	0.728722
	121.2	11.019	0.828	1.022		121.2	3.0554	0.963015	0.839632
	121.4	10.135	0.818	1.052		121.4	2.81028	0.951384	0.864279
	121.6	9.043	0.808	0.974		121.6	2.50749	0.939753	0.800197
	121.8	10.704	0.854	0.905		121.8	2.96806	0.993254	0.74351
	122	9.26	0.768	1.119		122	2.56766	0.893231	0.919323
	122.2	8.985	0.828	0.975		122.2	2.4914	0.963015	0.801019
	122.4	10.645	0.834	1.059		122.4	2.9517	0.969993	0.87003
	122.6	10.338	0.813	0.985		122.6	2.86657	0.945569	0.809234
	122.8	9.829	0.832	0.902		122.8	2.72543	0.967667	0.741045
	123	9.819	0.823	0.99		123	2.72266	0.957199	0.813342
	123.2	9.504	0.832	1.111		123.2	2.63531	0.967667	0.912751
	123.4	9.887	0.804	0.944		123.4	2.74152	0.935101	0.77555
	123.6	10.106	0.825	0.965		123.6	2.80224	0.959525	0.792803
	123.8	10.646	0.829	0.842		123.8	2.95197	0.964178	0.691752
	124	9.276	0.832	0.925		124	2.57209	0.967667	0.759941
	124.2	10.452	0.801	1.093		124.2	2.89818	0.931612	0.897963
	124.4	9.811	0.825	0.908		124.4	2.72044	0.959525	0.745974
	124.6	10.775	0.836	0.976		124.6	2.98774	0.972319	0.80184
	124.8	10.408	0.782	0.901		124.8	2.88598	0.909514	0.740223
	125	10.953	0.859	1.076		125	3.0371	0.99907	0.883996
	125.2	9.673	0.801	1.007		125.2	2.68218	0.931612	0.827309
	125.4	10.759	0.787	0.967		125.4	2.98331	0.915329	0.794446
	125.6	9.927	0.832	0.95		125.6	2.75261	0.967667	0.78048
	125.8	10.35	0.828	1.055		125.8	2.8699	0.963015	0.866743
	126	9.894	0.813	0.923		126	2.74346	0.945569	0.758298
	126.2	9.652	0.851	1.009		126.2	2.67635	0.989765	0.828952
	126.4	11.053	0.815	1.021		126.4	3.06483	0.947895	0.83881
	126.6	9.479	0.842	0.836		126.6	2.62838	0.979298	0.686822
	126.8	9.511	0.826	1.022		126.8	2.63726	0.960689	0.839632
	127	9.383	0.848	0.983		127	2.60176	0.986276	0.807591
	127.2	9.646	0.821	0.901		127.2	2.67469	0.954873	0.740223
	127.4	9.704	0.864	0.861		127.4	2.69077	1.00488	0.707361
	127.6	8.985	0.819	0.873		127.6	2.4914	0.952547	0.71722
	127.8	9.345	0.848	1.002		127.8	2.59123	0.986276	0.823201
	128	9.134	0.787	0.978		128	2.53272	0.915329	0.803483
	128.2	9.006	0.816	0.904		128.2	2.49723	0.949058	0.742688
	128.4	9.125	0.805	1.051		128.4	2.53022	0.936264	0.863457
	128.6	8.887	0.835	1		128.6	2.46423	0.971156	0.821558
	128.8	9.167	0.765	1.104		128.8	2.54187	0.889742	0.907
	129	9.094	0.834	0.874		129	2.52163	0.969993	0.718041
	129.2	9.514	0.826	1.053		129.2	2.63809	0.960689	0.8651
	129.4	9.625	0.844	1.149		129.4	2.66887	0.981624	0.94397
	129.6	10.132	0.844	1.011		129.6	2.80945	0.981624	0.830595
	129.8	9.585	0.836	0.914		129.8	2.65778	0.972319	0.750904
	130	9.928	0.827	1.014		130	2.75288	0.961852	0.833059
	130.2	9.533	0.824	0.942		130.2	2.64336	0.958362	0.773907
	130.4	9.104	0.817	1.011		130.4	2.5244	0.950221	0.830595
	130.6	10.955	0.863	1.041		130.6	3.03766	1.00372	0.855242
	130.8	10.283	0.827	1.011		130.8	2.85132	0.961852	0.830595
	131	9.672	0.832	1.148		131	2.6819	0.967667	0.943148
	131.2	10.799	0.832	1.042		131.2	2.9944	0.967667	0.856063
	131.4	10.565	0.828	0.987		131.4	2.92951	0.963015	0.810877
	131.6	10.643	0.831	0.908		131.6	2.95114	0.966504	0.745974
	131.8	9.377	0.845	0.995		131.8	2.6001	0.982787	0.81745
	132	9.516	0.851	0.996		132	2.63864	0.989765	0.818271
	132.2	10.979	0.843	1.019		132.2	3.04431	0.980461	0.837167
	132.4	10.663	0.773	1.028		132.4	2.95669	0.899046	0.844561
	132.6	9.91	0.82	1.13		132.6	2.74789	0.95371	0.92836
	132.8	10.525	0.783	1.061		132.8	2.91842	0.910677	0.871673
	133	10.113	0.852	0.915		133	2.80418	0.990928	0.751725
	133.2	9.623	0.803	1.143		133.2	2.66831	0.933938	0.93904
	133.4	9.942	0.868	0.917		133.4	2.75677	1.00954	0.753368
	133.6	11.52	0.854	1.004		133.6	3.19432	0.993254	0.824844
	133.8	9.39	0.804	1.108		133.8	2.6037	0.935101	0.910286
	134	9.894	0.847	0.995		134	2.74346	0.985113	0.81745
	134.2	9.485	0.801	0.962		134.2	2.63005	0.931612	0.790338
	134.4	9.701	0.837	0.862		134.4	2.68994	0.973482	0.708183
	134.6	9.199	0.848	1.112		134.6	2.55074	0.986276	0.913572
	134.8	8.809	0.817	1.094		134.8	2.4426	0.950221	0.898784
	135	8.721	0.838	0.987		135	2.4182	0.974645	0.810877
	135.2	10.024	0.814	0.88		135.2	2.7795	0.946732	0.722971
	135.4	9.42	0.844	0.879		135.4	2.61202	0.981624	0.722149
	135.6	8.46	0.85	0.977		135.6	2.34583	0.988602	0.802662
	135.8	9.432	0.843	0.929		135.8	2.61535	0.980461	0.763227
	136	9.721	0.821	0.88		136	2.69549	0.954873	0.722971
	136.2	9.942	0.841	0.772		136.2	2.75677	0.978134	0.634243
	136.4	8.903	0.812	0.645		136.4	2.46867	0.944406	0.529905
	136.6	9.225	0.835	0.708		136.6	2.55795	0.971156	0.581663
	136.8	9.259	0.814	0.749		136.8	2.56738	0.946732	0.615347
	137	9.383	0.862	0.698		137	2.60176	1.00256	0.573447
	137.2	9.439	0.836	0.993		137.2	2.61729	0.972319	0.815807
	137.4	9.305	0.828	1.105		137.4	2.58014	0.963015	0.907821
	137.6	9.64	0.86	1.016		137.6	2.67303	1.00023	0.834703
	137.8	9.091	0.818	0.95		137.8	2.5208	0.951384	0.78048
	138	9.236	0.845	1.002		138	2.561	0.982787	0.823201
	138.2	9.285	0.856	0.881		138.2	2.57459	0.99558	0.723792
	138.4	9.274	0.824	0.887		138.4	2.57154	0.958362	0.728722
	138.6	9.43	0.823	1.019		138.6	2.6148	0.957199	0.837167
	138.8	9.749	0.821	0.914		138.8	2.70325	0.954873	0.750904
	139	10.796	0.828	1.02		139	2.99357	0.963015	0.837989
	139.2	10.141	0.802	1.016		139.2	2.81195	0.932775	0.834703
	139.4	9.79	0.844	1.175		139.4	2.71462	0.981624	0.96533
	139.6	9.353	0.863	1.047		139.6	2.59344	1.00372	0.860171
	139.8	9.499	0.838	0.962		139.8	2.63393	0.974645	0.790338
	140	10.077	0.844	0.964		140	2.7942	0.981624	0.791982
	140.2	10.066	0.844	1.122		140.2	2.79115	0.981624	0.921788
	140.4	9.291	0.809	0.978		140.4	2.57625	0.940916	0.803483
	140.6	9.008	0.809	1.027		140.6	2.49778	0.940916	0.84374
	140.8	9.561	0.794	0.975		140.8	2.65112	0.923471	0.801019
	141	9.468	0.818	1.02		141	2.62533	0.951384	0.837989
	141.2	9.937	0.814	0.954		141.2	2.75538	0.946732	0.783766
	141.4	9.94	0.792	1.094		141.4	2.75621	0.921144	0.898784
	141.6	9.479	0.808	1.003		141.6	2.62838	0.939753	0.824022
	141.8	10.155	0.816	0.945		141.8	2.81583	0.949058	0.776372
	142	9.621	0.791	0.916		142	2.66776	0.919981	0.752547
	142.2	9.263	0.826	1.143		142.2	2.56849	0.960689	0.93904
	142.4	8.932	0.838	0.965		142.4	2.47671	0.974645	0.792803
	142.6	9.283	0.829	1.097		142.6	2.57404	0.964178	0.901249
	142.8	9.646	0.871	1.118		142.8	2.67469	1.01303	0.918501
	143	9.154	0.788	0.882		143	2.53827	0.916492	0.724614
	143.2	8.602	0.831	1.298		143.2	2.3852	0.966504	1.06638
	143.4	9.728	0.834	0.872		143.4	2.69743	0.969993	0.716398
	143.6	8.326	0.823	1.053		143.6	2.30867	0.957199	0.8651
	143.8	8.532	0.851	1.026		143.8	2.36579	0.989765	0.842918
	144	8.692	0.806	1.026		144	2.41016	0.937427	0.842918
	144.2	8.798	0.766	0.996		144.2	2.43955	0.890905	0.818271
	144.4	8.618	0.802	1.125		144.4	2.38964	0.932775	0.924252
	144.6	9.317	0.836	0.856		144.6	2.58346	0.972319	0.703253
	144.8	8.45	0.788	1.137		144.8	2.34306	0.916492	0.934111
	145	8.801	0.824	0.969		145	2.44038	0.958362	0.796089
	145.2	8.796	0.816	0.997		145.2	2.439	0.949058	0.819093
	145.4	9.792	0.812	1.22		145.4	2.71517	0.944406	1.0023
	145.6	9.041	0.831	1.055		145.6	2.50693	0.966504	0.866743
	145.8	8.859	0.855	1.052		145.8	2.45647	0.994417	0.864279
	146	9.57	0.803	1.291		146	2.65362	0.933938	1.06063
	146.2	9.503	0.816	1.146		146.2	2.63504	0.949058	0.941505
	146.4	9.154	0.814	0.907		146.4	2.53827	0.946732	0.745153
	146.6	9.275	0.819	1.068		146.6	2.57182	0.952547	0.877424
	146.8	9.16	0.827	1.119		146.8	2.53993	0.961852	0.919323
	147	9.187	0.778	1.137		147	2.54742	0.904862	0.934111
	147.2	9.984	0.831	1.026		147.2	2.76841	0.966504	0.842918
	147.4	9.143	0.8	1.084		147.4	2.53522	0.930449	0.890569
	147.6	8.666	0.788	0.93		147.6	2.40295	0.916492	0.764049
	147.8	9.768	0.827	1.115		147.8	2.70852	0.961852	0.916037
	148	10.003	0.831	1.194		148	2.77368	0.966504	0.98094
	148.2	8.503	0.816	1.08		148.2	2.35775	0.949058	0.887282
	148.4	9.032	0.79	1.163		148.4	2.50444	0.918818	0.955472
	148.6	9.11	0.853	1.096		148.6	2.52606	0.992091	0.900427
	148.8	9.417	0.825	1.04		148.8	2.61119	0.959525	0.85442
	149	9.66	0.824	1.228		149	2.67857	0.958362	1.00887
	149.2	8.667	0.821	1.006		149.2	2.40323	0.954873	0.826487
	149.4	9.646	0.833	1.187		149.4	2.67469	0.96883	0.975189
	149.6	9.543	0.881	1.152		149.6	2.64613	1.02466	0.946434
	149.8	9.339	0.797	1.048		149.8	2.58956	0.92696	0.860992
	150	9.277	0.832	1.031		150	2.57237	0.967667	0.847026
	150.2	9.12	0.85	1.114		150.2	2.52884	0.988602	0.915215
	150.4	8.936	0.819	1.003		150.4	2.47782	0.952547	0.824022
	150.6	9.007	0.793	0.863		150.6	2.4975	0.922308	0.709004
	150.8	7.992	0.831	1.119		150.8	2.21606	0.966504	0.919323
	151	8.661	0.856	1.045		151	2.40156	0.99558	0.858528
	151.2	8.103	0.844	1.314		151.2	2.24684	0.981624	1.07953
	151.4	9.074	0.853	0.859		151.4	2.51608	0.992091	0.705718
	151.6	8.793	0.879	1.011		151.6	2.43817	1.02233	0.830595
	151.8	8.295	0.82	1.191		151.8	2.30008	0.95371	0.978475
	152	8.036	0.814	0.979		152	2.22826	0.946732	0.804305
	152.2	8.394	0.84	1.094		152.2	2.32753	0.976971	0.898784
	152.4	8.416	0.819	1.119		152.4	2.33363	0.952547	0.919323
	152.6	8.822	0.849	1.061		152.6	2.44621	0.987439	0.871673
	152.8	8.688	0.854	1.054		152.8	2.40905	0.993254	0.865922
	153	8.659	0.804	1.107		153	2.40101	0.935101	0.909464
	153.2	8.18	0.821	1.178		153.2	2.26819	0.954873	0.967795
	153.4	8.711	0.823	1.071		153.4	2.41543	0.957199	0.879888
	153.6	8.923	0.801	1.15		153.6	2.47421	0.931612	0.944791
	153.8	9.344	0.842	1.058		153.8	2.59095	0.979298	0.869208
	154	8.951	0.838	1.081		154	2.48198	0.974645	0.888104
	154.2	8.008	0.852	1.079		154.2	2.2205	0.990928	0.886461
	154.4	8.713	0.867	1.098		154.4	2.41598	1.00837	0.90207
	154.6	9.159	0.855	1.225		154.6	2.53965	0.994417	1.00641
	154.8	8.39	0.859	1.175		154.8	2.32642	0.99907	0.96533
	155	8.25	0.818	1.326		155	2.2876	0.951384	1.08939
	155.2	8.575	0.808	1.05		155.2	2.37772	0.939753	0.862636
	155.4	9.174	0.819	1.038		155.4	2.54381	0.952547	0.852777
	155.6	8.671	0.803	1.232		155.6	2.40434	0.933938	1.01216
	155.8	8.304	0.816	1.049		155.8	2.30257	0.949058	0.861814
	156	8.52	0.805	1.132		156	2.36247	0.936264	0.930003
	156.2	8.294	0.81	1.143		156.2	2.2998	0.94208	0.93904
	156.4	9.494	0.834	1.167		156.4	2.63254	0.969993	0.958758
	156.6	8.6	0.84	1.151		156.6	2.38465	0.976971	0.945613
	156.8	8.927	0.822	1.05		156.8	2.47532	0.956036	0.862636
	157	8.55	0.806	1.018		157	2.37079	0.937427	0.836346
	157.2	9.452	0.824	1.27		157.2	2.6209	0.958362	1.04338
	157.4	9.087	0.819	1.036		157.4	2.51969	0.952547	0.851134
	157.6	9.005	0.837	1.147		157.6	2.49695	0.973482	0.942327
	157.8	8.622	0.8	1.183		157.8	2.39075	0.930449	0.971903
	158	8.418	0.82	1.149		158	2.33418	0.95371	0.94397
	158.2	8.744	0.842	1.178		158.2	2.42458	0.979298	0.967795
	158.4	9.972	0.821	1.163		158.4	2.76508	0.954873	0.955472
	158.6	8.236	0.8	1.382		158.6	2.28372	0.930449	1.13539
	158.8	8.786	0.801	1.325		158.8	2.43622	0.931612	1.08856
	159	8.471	0.838	1.398		159	2.34888	0.974645	1.14854
	159.2	9.405	0.874	1.213		159.2	2.60786	1.01652	0.996549
	159.4	8.973	0.793	1.199		159.4	2.48808	0.922308	0.985048
	159.6	8.879	0.831	1.223		159.6	2.46201	0.966504	1.00477
	159.8	8.509	0.826	1.087		159.8	2.35942	0.960689	0.893033
	160	8.796	0.829	1.194		160	2.439	0.964178	0.98094
	160.2	8.507	0.832	1.221		160.2	2.35886	0.967667	1.00312
	160.4	9.491	0.806	1.366		160.4	2.63171	0.937427	1.12225
	160.6	7.963	0.827	1.077		160.6	2.20802	0.961852	0.884818
	160.8	8.831	0.835	0.981		160.8	2.4487	0.971156	0.805948
	161	8.253	0.847	0.914		161	2.28843	0.985113	0.750904
	161.2	8.419	0.832	1.123		161.2	2.33446	0.967667	0.922609
	161.4	8.877	0.808	1.137		161.4	2.46146	0.939753	0.934111
	161.6	8.138	0.809	1.028		161.6	2.25654	0.940916	0.844561
	161.8	9.018	0.825	0.984		161.8	2.50055	0.959525	0.808413
	162	8.238	0.842	1.331		162	2.28427	0.979298	1.09349
	162.2	8.317	0.817	0.978		162.2	2.30618	0.950221	0.803483
	162.4	8.012	0.799	1.157		162.4	2.22161	0.929286	0.950542
	162.6	8.734	0.837	1.005		162.6	2.42181	0.973482	0.825665
	162.8	8.294	0.824	1.025		162.8	2.2998	0.958362	0.842097
	163	8.613	0.828	1.169		163	2.38825	0.963015	0.960401
	163.2	8.385	0.816	1.054		163.2	2.32503	0.949058	0.865922
	163.4	8.757	0.819	1.201		163.4	2.42818	0.952547	0.986691
	163.6	7.96	0.804	1.195		163.6	2.20719	0.935101	0.981761
	163.8	8.513	0.839	0.921		163.8	2.36053	0.975808	0.756655
	164	8.379	0.828	1.1		164	2.32337	0.963015	0.903713
	164.2	8.339	0.869	0.997		164.2	2.31228	1.0107	0.819093
	164.4	7.661	0.823	1.12		164.4	2.12428	0.957199	0.920145
	164.6	8.829	0.824	1.019		164.6	2.44815	0.958362	0.837167
	164.8	8.105	0.788	1.032		164.8	2.24739	0.916492	0.847848
	165	8.539	0.828	0.932		165	2.36774	0.963015	0.765692
	165.2	8.505	0.831	0.934		165.2	2.35831	0.966504	0.767335
	165.4	8.507	0.84	1.297		165.4	2.35886	0.976971	1.06556
	165.6	8.544	0.852	1.45		165.6	2.36912	0.990928	1.19126
	165.8	8.054	0.816	1.132		165.8	2.23325	0.949058	0.930003
	166	8.24	0.835	1.272		166	2.28483	0.971156	1.04502
	166.2	8.502	0.855	1.134		166.2	2.35748	0.994417	0.931646
	166.4	8.219	0.851	1.059		166.4	2.279	0.989765	0.87003
	166.6	8.268	0.839	1.06		166.6	2.29259	0.975808	0.870851
	166.8	8.476	0.816	0.943		166.8	2.35027	0.949058	0.774729
	167	8.972	0.823	1.094		167	2.4878	0.957199	0.898784
	167.2	8.528	0.843	1.31		167.2	2.36469	0.980461	1.07624
	167.4	8.393	0.865	1.085		167.4	2.32725	1.00605	0.89139
	167.6	9.201	0.827	1.195		167.6	2.5513	0.961852	0.981761
	167.8	8.492	0.823	0.999		167.8	2.3547	0.957199	0.820736
	168	7.999	0.826	0.919		168	2.218	0.960689	0.755012
	168.2	8.571	0.793	1.168		168.2	2.37661	0.922308	0.959579
	168.4	8.52	0.831	0.98		168.4	2.36247	0.966504	0.805127
	168.6	8.283	0.836	1.094		168.6	2.29675	0.972319	0.898784
	168.8	9.162	0.861	1.139		168.8	2.54048	1.0014	0.935754
	169	8.501	0.815	1.029		169	2.3572	0.947895	0.845383
	169.2	8.26	0.871	1.188		169.2	2.29037	1.01303	0.976011
	169.4	7.668	0.853	1.184		169.4	2.12622	0.992091	0.972724
	169.6	8.1	0.857	1.069		169.6	2.24601	0.996743	0.878245
	169.8	8.438	0.875	1.048		169.8	2.33973	1.01768	0.860992
	170	8.562	0.84	1.078		170	2.37411	0.976971	0.885639
	170.2	7.74	0.841	1.173		170.2	2.14618	0.978134	0.963687
	170.4	7.44	0.827	1.215		170.4	2.063	0.961852	0.998193
	170.6	8.002	0.823	1.041		170.6	2.21883	0.957199	0.855242
	170.8	7.298	0.836	1.106		170.8	2.02362	0.972319	0.908643
	171	7.439	0.802	1.019		171	2.06272	0.932775	0.837167
	171.2	7.487	0.802	0.978		171.2	2.07603	0.932775	0.803483
	171.4	8.409	0.874	1.171		171.4	2.33169	1.01652	0.962044
	171.6	8.181	0.834	1.074		171.6	2.26847	0.969993	0.882353
	171.8	7.923	0.828	1.053		171.8	2.19693	0.963015	0.8651
	172	8.424	0.84	1.212		172	2.33585	0.976971	0.995728
	172.2	7.865	0.798	1.143		172.2	2.18085	0.928123	0.93904
	172.4	7.791	0.864	1.088		172.4	2.16033	1.00488	0.893855
	172.6	7.895	0.816	0.963		172.6	2.18916	0.949058	0.79116
	172.8	7.999	0.818	1.11		172.8	2.218	0.951384	0.911929
	173	8.062	0.812	0.95		173	2.23547	0.944406	0.78048
	173.2	8.195	0.842	1.159		173.2	2.27235	0.979298	0.952185
	173.4	8.728	0.834	1.166		173.4	2.42014	0.969993	0.957936
	173.6	7.492	0.868	1.299		173.6	2.07742	1.00954	1.0672
	173.8	8.015	0.852	1.216		173.8	2.22244	0.990928	0.999014
	174	7.334	0.841	1.303		174	2.03361	0.978134	1.07049
	174.2	7.075	0.8	1.024		174.2	1.96179	0.930449	0.841275
	174.4	7.793	0.861	0.979		174.4	2.16088	1.0014	0.804305
	174.6	7.581	0.847	1.043		174.6	2.1021	0.985113	0.856885
	174.8	7.966	0.838	1.279		174.8	2.20885	0.974645	1.05077
	175	7.905	0.796	1.005		175	2.19194	0.925797	0.825665
	175.2	7.505	0.841	0.978		175.2	2.08102	0.978134	0.803483
	175.4	8.14	0.821	1.278		175.4	2.2571	0.954873	1.04995
	175.6	7.89	0.827	1.102		175.6	2.18778	0.961852	0.905357
	175.8	7.368	0.835	1.019		175.8	2.04303	0.971156	0.837167
	176	7.021	0.85	0.975		176	1.94682	0.988602	0.801019
	176.2	8.182	0.807	1.144		176.2	2.26874	0.93859	0.939862
	176.4	7.215	0.794	1.05		176.4	2.00061	0.923471	0.862636
	176.6	7.332	0.825	1.107		176.6	2.03305	0.959525	0.909464
	176.8	7.538	0.829	1.258		176.8	2.09017	0.964178	1.03352
	177	6.784	0.841	1.079		177	1.8811	0.978134	0.886461
	177.2	6.998	0.854	1.092		177.2	1.94044	0.993254	0.897141
	177.4	7.291	0.804	1.099		177.4	2.02168	0.935101	0.902892
	177.6	7.658	0.825	1.185		177.6	2.12345	0.959525	0.973546
	177.8	7.21	0.837	1.282		177.8	1.99922	0.973482	1.05324
	178	6.973	0.846	1.027		178	1.93351	0.98395	0.84374
	178.2	7.385	0.828	1.274		178.2	2.04775	0.963015	1.04666
	178.4	7.204	0.808	0.857		178.4	1.99756	0.939753	0.704075
	178.6	7.734	0.801	1.218		178.6	2.14452	0.931612	1.00066
	178.8	7.553	0.808	0.943		178.8	2.09433	0.939753	0.774729
	179	7.473	0.799	1.18		179	2.07215	0.929286	0.969438
	179.2	7.85	0.864	1.088		179.2	2.17669	1.00488	0.893855
	179.4	7.378	0.836	1.27		179.4	2.04581	0.972319	1.04338
	179.6	7.941	0.796	1.313		179.6	2.20192	0.925797	1.07871
	179.8	7.059	0.812	1.074		179.8	1.95735	0.944406	0.882353
	180	7.079	0.822	1.489		180	1.9629	0.956036	1.2233
	180.2	7.349	0.817	1.123		180.2	2.03777	0.950221	0.922609
	180.4	7.97	0.814	1.031		180.4	2.20996	0.946732	0.847026
	180.6	6.891	0.837	1.153		180.6	1.91077	0.973482	0.947256
	180.8	6.701	0.841	1.156		180.8	1.85809	0.978134	0.949721
	181	7.088	0.79	1.168		181	1.96539	0.918818	0.959579
	181.2	7.298	0.824	1.044		181.2	2.02362	0.958362	0.857706
	181.4	6.941	0.846	1.162		181.4	1.92463	0.98395	0.95465
	181.6	7.098	0.86	1.116		181.6	1.96817	1.00023	0.916858
	181.8	7.259	0.839	1.265		181.8	2.01281	0.975808	1.03927
	182	7.258	0.851	1.097		182	2.01253	0.989765	0.901249
	182.2	7.177	0.822	1.142		182.2	1.99007	0.956036	0.938219
	182.4	7.048	0.829	1.294		182.4	1.9543	0.964178	1.0631
	182.6	7.293	0.853	1.252		182.6	2.02224	0.992091	1.02859
	182.8	7.706	0.822	1.129		182.8	2.13676	0.956036	0.927539
	183	7.381	0.799	1.116		183	2.04664	0.929286	0.916858
	183.2	6.95	0.825	1.258		183.2	1.92713	0.959525	1.03352
	183.4	7.366	0.851	1.086		183.4	2.04248	0.989765	0.892212
	183.6	7.135	0.794	1.526		183.6	1.97843	0.923471	1.2537
	183.8	6.591	0.817	1.103		183.8	1.82758	0.950221	0.906178
	184	7.034	0.789	1.014		184	1.95042	0.917655	0.833059
	184.2	6.855	0.797	1.126		184.2	1.90079	0.92696	0.925074
	184.4	7.347	0.822	1.205		184.4	2.03721	0.956036	0.989977
	184.6	7.002	0.811	1.124		184.6	1.94155	0.943243	0.923431
	184.8	6.918	0.828	1.155		184.8	1.91826	0.963015	0.948899
	185	6.789	0.871	0.98		185	1.88249	1.01303	0.805127
	185.2	7.122	0.814	1.295		185.2	1.97482	0.946732	1.06392
	185.4	7.254	0.827	1.184		185.4	2.01142	0.961852	0.972724
	185.6	6.827	0.825	1.175		185.6	1.89302	0.959525	0.96533
	185.8	7.562	0.773	1.237		185.8	2.09683	0.899046	1.01627
	186	6.86	0.824	1.139		186	1.90217	0.958362	0.935754
	186.2	6.771	0.851	1.262		186.2	1.8775	0.989765	1.03681
	186.4	7.809	0.831	0.995		186.4	2.16532	0.966504	0.81745
	186.6	7.602	0.838	1.044		186.6	2.10792	0.974645	0.857706
	186.8	7.931	0.809	1.133		186.8	2.19915	0.940916	0.930825
	187	7.184	0.809	0.977		187	1.99201	0.940916	0.802662
	187.2	6.652	0.846	1.351		187.2	1.8445	0.98395	1.10992
	187.4	7.485	0.789	1.263		187.4	2.07548	0.917655	1.03763
	187.6	6.716	0.808	0.984		187.6	1.86224	0.939753	0.808413
	187.8	7.13	0.827	1.203		187.8	1.97704	0.961852	0.988334
	188	7.038	0.826	1.08		188	1.95153	0.960689	0.887282
	188.2	6.402	0.785	1.041		188.2	1.77518	0.913003	0.855242
	188.4	7.301	0.838	1.073		188.4	2.02446	0.974645	0.881531
	188.6	6.665	0.887	1.478		188.6	1.8481	1.03164	1.21426
	188.8	6.952	0.822	1.058		188.8	1.92768	0.956036	0.869208
	189	8.404	0.824	1.181		189	2.3303	0.958362	0.97026
	189.2	6.991	0.845	1.268		189.2	1.9385	0.982787	1.04174
	189.4	6.903	0.89	1.16		189.4	1.9141	1.03512	0.953007
	189.6	6.742	0.81	0.933		189.6	1.86945	0.94208	0.766513
	189.8	7.027	0.831	1.139		189.8	1.94848	0.966504	0.935754
	190	6.894	0.841	1.295		190	1.9116	0.978134	1.06392
	190.2	6.647	0.818	1.11		190.2	1.84311	0.951384	0.911929
	190.4	7.01	0.833	0.962		190.4	1.94377	0.96883	0.790338
	190.6	6.593	0.823	1.373		190.6	1.82814	0.957199	1.128
	190.8	6.21	0.863	1.234		190.8	1.72194	1.00372	1.0138
	191	6.992	0.82	1.214		191	1.93878	0.95371	0.997371
	191.2	7.121	0.84	1.152		191.2	1.97455	0.976971	0.946434
	191.4	7.175	0.829	1.346		191.4	1.98952	0.964178	1.10582
	191.6	6.95	0.829	1.355		191.6	1.92713	0.964178	1.11321
	191.8	6.684	0.817	1.155		191.8	1.85337	0.950221	0.948899
	192	6.511	0.846	1.05		192	1.8054	0.98395	0.862636
	192.2	6.66	0.82	1.135		192.2	1.84672	0.95371	0.932468
	192.4	6.921	0.787	1.26		192.4	1.91909	0.915329	1.03516
	192.6	6.886	0.779	1.016		192.6	1.90938	0.906025	0.834703
	192.8	6.731	0.797	1.051		192.8	1.8664	0.92696	0.863457
	193	7.708	0.835	1.259		193	2.13731	0.971156	1.03434
	193.2	6.893	0.842	1.064		193.2	1.91132	0.979298	0.874137
	193.4	6.583	0.867	1.116		193.4	1.82537	1.00837	0.916858
	193.6	7.094	0.809	0.898		193.6	1.96706	0.940916	0.737759
	193.8	6.838	0.766	1.2		193.8	1.89607	0.890905	0.985869
	194	6.711	0.786	1.124		194	1.86086	0.914166	0.923431
	194.2	6.197	0.828	1.12		194.2	1.71833	0.963015	0.920145
	194.4	6.701	0.858	1.293		194.4	1.85809	0.997906	1.06227
	194.6	6.796	0.823	1.166		194.6	1.88443	0.957199	0.957936
	194.8	6.533	0.818	1.049		194.8	1.8115	0.951384	0.861814
	195	6.47	0.806	1.214		195	1.79403	0.937427	0.997371
	195.2	6.814	0.875	1.17		195.2	1.88942	1.01768	0.961222
	195.4	6.157	0.813	0.975		195.4	1.70724	0.945569	0.801019
	195.6	7.486	0.816	1.08		195.6	2.07575	0.949058	0.887282
	195.8	6.705	0.817	1.059		195.8	1.85919	0.950221	0.87003
	196	7.04	0.833	0.922		196	1.95209	0.96883	0.757476
	196.2	6.857	0.786	1.106		196.2	1.90134	0.914166	0.908643
	196.4	6.687	0.843	1.091		196.4	1.8542	0.980461	0.896319
	196.6	7.633	0.8	1.203		196.6	2.11652	0.930449	0.988334
	196.8	7.155	0.829	1.22		196.8	1.98397	0.964178	1.0023
	197	7.278	0.78	1.347		197	2.01808	0.907188	1.10664
	197.2	7.031	0.825	1.544		197.2	1.94959	0.959525	1.26849
	197.4	7.01	0.793	1.248		197.4	1.94377	0.922308	1.0253
	197.6	7.562	0.828	1.164		197.6	2.09683	0.963015	0.956293
	197.8	7.643	0.829	1.116		197.8	2.11929	0.964178	0.916858
	198	7.037	0.835	1.198		198	1.95125	0.971156	0.984226
	198.2	7.725	0.791	1.081		198.2	2.14203	0.919981	0.888104
	198.4	8.061	0.814	1.335		198.4	2.23519	0.946732	1.09678
	198.6	7.422	0.862	1.005		198.6	2.05801	1.00256	0.825665
	198.8	7.215	0.845	1.12		198.8	2.00061	0.982787	0.920145
	199	7.312	0.799	1.051		199	2.02751	0.929286	0.863457
	199.2	7.943	0.785	1.05		199.2	2.20247	0.913003	0.862636
	199.4	6.803	0.835	1.211		199.4	1.88637	0.971156	0.994906
	199.6	7.3	0.781	1.192		199.6	2.02418	0.908351	0.979297
	199.8	7.068	0.771	1.254		199.8	1.95985	0.89672	1.03023
	200	6.552	0.83	1.256		200	1.81677	0.965341	1.03188
	200.2	6.997	0.833	1.072		200.2	1.94016	0.96883	0.88071
	200.4	7.435	0.786	1.252		200.4	2.06161	0.914166	1.02859
	200.6	6.766	0.851	1.235		200.6	1.87611	0.989765	1.01462
	200.8	7.129	0.85	1.308		200.8	1.97676	0.988602	1.0746
	201	6.972	0.812	1.128		201	1.93323	0.944406	0.926717
	201.2	6.709	0.832	1.223		201.2	1.8603	0.967667	1.00477
	201.4	6.995	0.831	1.238		201.4	1.93961	0.966504	1.01709
	201.6	7.028	0.845	1.187		201.6	1.94876	0.982787	0.975189
	201.8	7.683	0.821	1.04		201.8	2.13038	0.954873	0.85442
	202	7.274	0.848	1.186		202	2.01697	0.986276	0.974367
	202.2	6.979	0.84	1.197		202.2	1.93517	0.976971	0.983405
	202.4	7.485	0.878	1.428		202.4	2.07548	1.02117	1.17318
	202.6	8.305	0.81	1.246		202.6	2.30285	0.94208	1.02366
	202.8	6.412	0.773	1.167		202.8	1.77795	0.899046	0.958758
	203	6.791	0.857	1.026		203	1.88304	0.996743	0.842918
	203.2	7.293	0.827	0.983		203.2	2.02224	0.961852	0.807591
	203.4	6.645	0.826	1.271		203.4	1.84256	0.960689	1.0442
	203.6	7.107	0.843	1.073		203.6	1.97066	0.980461	0.881531
	203.8	7.17	0.795	1.249		203.8	1.98813	0.924634	1.02613
	204	6.425	0.822	1.103		204	1.78156	0.956036	0.906178
	204.2	6.852	0.845	1.342		204.2	1.89996	0.982787	1.10253
	204.4	6.895	0.853	1.155		204.4	1.91188	0.992091	0.948899
	204.6	6.786	0.855	1.039		204.6	1.88165	0.994417	0.853598
	204.8	6.775	0.797	1.207		204.8	1.8786	0.92696	0.99162
	205	6.516	0.858	1.23		205	1.80679	0.997906	1.01052
	205.2	7.291	0.829	1.244		205.2	2.02168	0.964178	1.02202
	205.4	6.642	0.804	1.264		205.4	1.84173	0.935101	1.03845
	205.6	6.691	0.804	1.211		205.6	1.85531	0.935101	0.994906
	205.8	7.125	0.81	1.134		205.8	1.97565	0.94208	0.931646
	206	7.575	0.849	1.081		206	2.10043	0.987439	0.888104
	206.2	7.011	0.775	1.165		206.2	1.94404	0.901372	0.957115
	206.4	7.256	0.786	1.155		206.4	2.01198	0.914166	0.948899
	206.6	6.867	0.866	1.218		206.6	1.90411	1.00721	1.00066
	206.8	7.207	0.808	1.511		206.8	1.99839	0.939753	1.24137
	207	7.215	0.815	1.271		207	2.00061	0.947895	1.0442
	207.2	6.811	0.823	1.441		207.2	1.88859	0.957199	1.18386
	207.4	6.494	0.791	1.276		207.4	1.80069	0.919981	1.04831
	207.6	6.866	0.805	1.066		207.6	1.90384	0.936264	0.87578
	207.8	6.545	0.816	1.181		207.8	1.81483	0.949058	0.97026
	208	7.096	0.791	1.213		208	1.96761	0.919981	0.996549
	208.2	6.723	0.802	1.07		208.2	1.86419	0.932775	0.879067
	208.4	7.639	0.829	1.207		208.4	2.11818	0.964178	0.99162
	208.6	6.633	0.817	1.222		208.6	1.83923	0.950221	1.00394
	208.8	7.058	0.831	1.193		208.8	1.95708	0.966504	0.980118
	209	6.617	0.819	1.074		209	1.83479	0.952547	0.882353
	209.2	7.506	0.87	1.248		209.2	2.0813	1.01186	1.0253
	209.4	6.739	0.832	1.195		209.4	1.86862	0.967667	0.981761
	209.6	7.175	0.817	1.069		209.6	1.98952	0.950221	0.878245
	209.8	6.945	0.808	1.075		209.8	1.92574	0.939753	0.883174
	210	6.73	0.796	1.115		210	1.86613	0.925797	0.916037
	210.2	6.892	0.81	1.277		210.2	1.91105	0.94208	1.04913
	210.4	6.621	0.796	1.121		210.4	1.8359	0.925797	0.920966
	210.6	6.445	0.829	1.285		210.6	1.7871	0.964178	1.0557
	210.8	7.017	0.818	1.292		210.8	1.94571	0.951384	1.06145
	211	6.551	0.844	1.333		211	1.81649	0.981624	1.09514
	211.2	6.231	0.821	1.215		211.2	1.72776	0.954873	0.998193
	211.4	6.71	0.811	1.175		211.4	1.86058	0.943243	0.96533
	211.6	6.55	0.814	1.2		211.6	1.81622	0.946732	0.985869
	211.8	6.604	0.806	0.967		211.8	1.83119	0.937427	0.794446
	212	6.414	0.819	1.185		212	1.7785	0.952547	0.973546
	212.2	6.962	0.83	1.137		212.2	1.93046	0.965341	0.934111
	212.4	5.949	0.846	1.106		212.4	1.64957	0.98395	0.908643
	212.6	6.645	0.814	1.219		212.6	1.84256	0.946732	1.00148
	212.8	6.248	0.793	1.16		212.8	1.73248	0.922308	0.953007
	213	6.502	0.827	1.181		213	1.80291	0.961852	0.97026
	213.2	6.865	0.78	1.298		213.2	1.90356	0.907188	1.06638
	213.4	6.73	0.796	1.123		213.4	1.86613	0.925797	0.922609
	213.6	6.584	0.766	0.983		213.6	1.82564	0.890905	0.807591
	213.8	6.289	0.793	0.901		213.8	1.74384	0.922308	0.740223
	214	5.831	0.82	1.251		214	1.61685	0.95371	1.02777
	214.2	6.43	0.829	1.131		214.2	1.78294	0.964178	0.929182
	214.4	6.287	0.83	1.191		214.4	1.74329	0.965341	0.978475
	214.6	6.831	0.813	1.162		214.6	1.89413	0.945569	0.95465
	214.8	6.333	0.81	1.163		214.8	1.75604	0.94208	0.955472
	215	5.675	0.814	1.168		215	1.57359	0.946732	0.959579
	215.2	6.848	0.848	1.089		215.2	1.89885	0.986276	0.894676
	215.4	6.489	0.8	1.183		215.4	1.7993	0.930449	0.971903
	215.6	6.452	0.818	1.183		215.6	1.78904	0.951384	0.971903
	215.8	6.567	0.808	1.198		215.8	1.82093	0.939753	0.984226
	216	6.096	0.823	1.009		216	1.69033	0.957199	0.828952
	216.2	6.256	0.807	1.016		216.2	1.73469	0.93859	0.834703
	216.4	6.194	0.826	1.191		216.4	1.7175	0.960689	0.978475
	216.6	5.923	0.812	1.259		216.6	1.64236	0.944406	1.03434
	216.8	6.977	0.785	1.398		216.8	1.93462	0.913003	1.14854
	217	6.569	0.843	1.046		217	1.82148	0.980461	0.859349
	217.2	6.645	0.866	0.956		217.2	1.84256	1.00721	0.785409
	217.4	6.095	0.835	1.007		217.4	1.69005	0.971156	0.827309
	217.6	6.553	0.826	1.078		217.6	1.81705	0.960689	0.885639
	217.8	5.914	0.841	1.31		217.8	1.63986	0.978134	1.07624
	218	6.154	0.804	1.231		218	1.70641	0.935101	1.01134
	218.2	6.457	0.807	1.033		218.2	1.79043	0.93859	0.848669
	218.4	6.266	0.812	1.224		218.4	1.73747	0.944406	1.00559
	218.6	6.601	0.832	1.233		218.6	1.83036	0.967667	1.01298
	218.8	6.272	0.817	1.206		218.8	1.73913	0.950221	0.990799
	219	5.868	0.811	1.025		219	1.62711	0.943243	0.842097
	219.2	6.413	0.85	1.055		219.2	1.77823	0.988602	0.866743
	219.4	5.993	0.845	1.222		219.4	1.66177	0.982787	1.00394
	219.6	5.947	0.819	1.075		219.6	1.64901	0.952547	0.883174
	219.8	5.842	0.763	1.111		219.8	1.6199	0.887416	0.912751
	220	6.271	0.785	1.158		220	1.73885	0.913003	0.951364
	220.2	6.342	0.8	1.161		220.2	1.75854	0.930449	0.953828
	220.4	5.788	0.804	1.287		220.4	1.60492	0.935101	1.05734
	220.6	6.09	0.824	0.926		220.6	1.68866	0.958362	0.760762
	220.8	5.992	0.831	1.137		220.8	1.66149	0.966504	0.934111
	221	5.704	0.814	1.108		221	1.58163	0.946732	0.910286
	221.2	6.096	0.815	1.09		221.2	1.69033	0.947895	0.895498
	221.4	6.233	0.81	1.224		221.4	1.72832	0.94208	1.00559
	221.6	5.758	0.808	1.011		221.6	1.59661	0.939753	0.830595
	221.8	5.792	0.802	1.096		221.8	1.60603	0.932775	0.900427
	222	5.547	0.851	1.238		222	1.5381	0.989765	1.01709
	222.2	5.812	0.838	1.218		222.2	1.61158	0.974645	1.00066
	222.4	6.125	0.794	1.169		222.4	1.69837	0.923471	0.960401
	222.6	6.2	0.804	1.158		222.6	1.71917	0.935101	0.951364
	222.8	5.752	0.844	1.125		222.8	1.59494	0.981624	0.924252
	223	5.554	0.861	1.043		223	1.54004	1.0014	0.856885
	223.2	6.296	0.786	1.137		223.2	1.74579	0.914166	0.934111
	223.4	5.926	0.809	1.312		223.4	1.64319	0.940916	1.07788
	223.6	5.93	0.777	1.124		223.6	1.6443	0.903699	0.923431
	223.8	5.682	0.753	1.061		223.8	1.57553	0.875785	0.871673
	224	5.72	0.799	1.194		224	1.58607	0.929286	0.98094
	224.2	5.581	0.818	1.22		224.2	1.54753	0.951384	1.0023
	224.4	5.96	0.805	1.12		224.4	1.65262	0.936264	0.920145
	224.6	5.847	0.807	1.117		224.6	1.62128	0.93859	0.91768
	224.8	6.339	0.8	1.073		224.8	1.75771	0.930449	0.881531
	225	5.284	0.812	1.141		225	1.46517	0.944406	0.937397
	225.2	6.453	0.784	1.051		225.2	1.78932	0.91184	0.863457
	225.4	5.9	0.813	1.208		225.4	1.63598	0.945569	0.992442
	225.6	6.118	0.791	1.414		225.6	1.69643	0.919981	1.16168
	225.8	6.079	0.804	1.19		225.8	1.68561	0.935101	0.977654
	226	6.256	0.777	1.017		226	1.73469	0.903699	0.835524
	226.2	6.061	0.86	1.121		226.2	1.68062	1.00023	0.920966
	226.4	6.369	0.821	1.3		226.4	1.76603	0.954873	1.06802
	226.6	6.747	0.845	1.315		226.6	1.87084	0.982787	1.08035
	226.8	6.269	0.821	1.347		226.8	1.7383	0.954873	1.10664
	227	6.471	0.813	1.056		227	1.79431	0.945569	0.867565
	227.2	6.25	0.798	1.061		227.2	1.73303	0.928123	0.871673
	227.4	6.236	0.803	1.195		227.4	1.72915	0.933938	0.981761
	227.6	5.925	0.846	1.138		227.6	1.64291	0.98395	0.934933
	227.8	6.241	0.825	1.07		227.8	1.73053	0.959525	0.879067
	228	6.099	0.857	1.184		228	1.69116	0.996743	0.972724
	228.2	6.789	0.824	1.377		228.2	1.88249	0.958362	1.13128
	228.4	6.556	0.812	1.092		228.4	1.81788	0.944406	0.897141
	228.6	6.437	0.745	1.217		228.6	1.78488	0.866481	0.999836
	228.8	6.659	0.835	1.117		228.8	1.84644	0.971156	0.91768
	229	6.142	0.818	1.059		229	1.70308	0.951384	0.87003
	229.2	6.687	0.827	1.051		229.2	1.8542	0.961852	0.863457
	229.4	6.904	0.802	1.127		229.4	1.91437	0.932775	0.925895
	229.6	6.495	0.823	1.08		229.6	1.80096	0.957199	0.887282
	229.8	6.458	0.792	0.972		229.8	1.79071	0.921144	0.798554
	230	6.64	0.802	1.157		230	1.84117	0.932775	0.950542
	230.2	5.876	0.842	1.096		230.2	1.62933	0.979298	0.900427
	230.4	6.121	0.844	1.044		230.4	1.69726	0.981624	0.857706
	230.6	6.139	0.798	1.156		230.6	1.70225	0.928123	0.949721
	230.8	6.594	0.784	1.095		230.8	1.82842	0.91184	0.899606
	231	6.149	0.822	1.107		231	1.70502	0.956036	0.909464
	231.2	5.943	0.84	1.283		231.2	1.6479	0.976971	1.05406
	231.4	6.096	0.849	1.157		231.4	1.69033	0.987439	0.950542
	231.6	5.917	0.836	1.232		231.6	1.64069	0.972319	1.01216
	231.8	6.117	0.778	1.176		231.8	1.69615	0.904862	0.966152
	232	5.933	0.819	1.175		232	1.64513	0.952547	0.96533
	232.2	6.03	0.804	1.101		232.2	1.67203	0.935101	0.904535
	232.4	6.065	0.822	1.071		232.4	1.68173	0.956036	0.879888
	232.6	5.721	0.802	1.057		232.6	1.58635	0.932775	0.868386
	232.8	5.731	0.833	1.045		232.8	1.58912	0.96883	0.858528
	233	5.992	0.806	1.26		233	1.66149	0.937427	1.03516
	233.2	5.973	0.804	1.053		233.2	1.65622	0.935101	0.8651
	233.4	5.831	0.82	1.095		233.4	1.61685	0.95371	0.899606
	233.6	5.676	0.799	1.213		233.6	1.57387	0.929286	0.996549
	233.8	5.767	0.814	1.085		233.8	1.5991	0.946732	0.89139
	234	5.792	0.788	1.116		234	1.60603	0.916492	0.916858
	234.2	5.801	0.829	1.175		234.2	1.60853	0.964178	0.96533
	234.4	5.524	0.832	1.099		234.4	1.53172	0.967667	0.902892
	234.6	5.526	0.84	1.007		234.6	1.53228	0.976971	0.827309
	234.8	5.821	0.813	1.217		234.8	1.61407	0.945569	0.999836
	235	5.827	0.819	1.126		235	1.61574	0.952547	0.925074
	235.2	6.001	0.836	1.279		235.2	1.66399	0.972319	1.05077
	235.4	6.445	0.818	1.441		235.4	1.7871	0.951384	1.18386
	235.6	6.58	0.835	1.024		235.6	1.82453	0.971156	0.841275
	235.8	6.197	0.799	1.331		235.8	1.71833	0.929286	1.09349
	236	6.03	0.831	1.099		236	1.67203	0.966504	0.902892
	236.2	6.038	0.842	1.044		236.2	1.67425	0.979298	0.857706
	236.4	5.84	0.784	1.31		236.4	1.61934	0.91184	1.07624
	236.6	5.665	0.789	1.357		236.6	1.57082	0.917655	1.11485
	236.8	5.906	0.841	1.269		236.8	1.63764	0.978134	1.04256
	237	5.555	0.781	1.186		237	1.54032	0.908351	0.974367
	237.2	5.738	0.817	1.069		237.2	1.59106	0.950221	0.878245
	237.4	5.732	0.806	1.265		237.4	1.5894	0.937427	1.03927
	237.6	5.371	0.783	0.933		237.6	1.4893	0.910677	0.766513
	237.8	5.495	0.835	1.462		237.8	1.52368	0.971156	1.20112
	238	5.722	0.827	1.192		238	1.58662	0.961852	0.979297
	238.2	5.749	0.839	1.092		238.2	1.59411	0.975808	0.897141
	238.4	5.794	0.834	1.192		238.4	1.60659	0.969993	0.979297
	238.6	6.172	0.789	1.151		238.6	1.7114	0.917655	0.945613
	238.8	5.382	0.779	1.378		238.8	1.49235	0.906025	1.13211
	239	5.494	0.809	1.302		239	1.5234	0.940916	1.06967
	239.2	5.875	0.796	1.194		239.2	1.62905	0.925797	0.98094
	239.4	5.743	0.808	1.223		239.4	1.59245	0.939753	1.00477
	239.6	5.909	0.788	1.216		239.6	1.63848	0.916492	0.999014
	239.8	5.421	0.82	1.099		239.8	1.50316	0.95371	0.902892
	240	5.713	0.8	1.095		240	1.58413	0.930449	0.899606

## Sheet: f
Mito-GCaMP6s upon NCE regulators KDs.																					Quantification of area under the curve (AUC) with PRISM
Graphical Rapresentation	RawData	Samples						Normalized over the baseline (Y=1)	Samples												Mito-GCaMP6s upon NCE regulators KDs.
	Time (sec)	Control	RTN3 KD/High EGF	RTN4 KD/High EGF	IP3R KD/High EGF	MCU KD/High EGF		Time (sec)	Control	RTN3 KD/High EGF	RTN4 KD/High EGF	IP3R KD/High EGF	MCU KD/High EGF								Area Under the Curve (AUC)	Sample	Replica I	Replica II	Replica III	Replica IV
	0	1.3	1.35	2.17	1.18	1.26		0	1.18397	1.17391	1.29475	1.16371	1.18421									Control	105.5	75.48	53.64	75.19		Sample	Average	StDev	T Test
	0.5	1.05	1.1	1.56	0.97	1		0.5	0.956284	0.956522	0.930788	0.956607	0.93985										57.9	87.12	93.57	13.1		Control	71.1046	39.6243
	1	1.04	1.1	1.55	0.97	1.02		1	0.947177	0.956522	0.924821	0.956607	0.958647										119.9	60.23	75.01	24.4		RTN3 KD/High EGF	35.7647	30.4978	2.79153e-14	****
	1.5	1.05	1.1	1.55	0.97	1.02		1.5	0.956284	0.956522	0.924821	0.956607	0.958647										74.56	40.01	47.78	123.7		RTN4 KD/High EGF	77.115	40.0015	0.269985	ns
	2	1.05	1.1	1.55	0.98	1.02		2	0.956284	0.956522	0.924821	0.966469	0.958647										71.89	83.03	95.84	20.15		IP3R KD/High EGF	21.2527	18.9077	1.6366e-28	****
	2.5	1.06	1.09	1.55	0.98	1.01		2.5	0.965392	0.947826	0.924821	0.966469	0.949248										63.28	83.03	52.06	97.46		MCU KD/High EGF	30.8591	27.4102	8.53856e-16	****
	3	1.06	1.09	1.55	0.97	1.02		3	0.965392	0.947826	0.924821	0.956607	0.958647										50.01	96.53	69.94	115.7
	3.5	1.05	1.1	1.55	0.97	1.02		3.5	0.956284	0.956522	0.924821	0.956607	0.958647										57.51	74.72	33.52	31.84
	4	1.06	1.09	1.58	0.98	1.02		4	0.965392	0.947826	0.942721	0.966469	0.958647										36.54	93.32	37.49	48.32
	4.5	1.06	1.1	1.57	0.97	1.02		4.5	0.965392	0.956522	0.936754	0.956607	0.958647										28.61	87.16	93.06	78.47
	5	1.06	1.09	1.57	0.97	1.02		5	0.965392	0.947826	0.936754	0.956607	0.958647										112.8	64.06	80.22	59.7
	5.5	1.06	1.1	1.57	0.98	1.02		5.5	0.965392	0.956522	0.936754	0.966469	0.958647										25.3	81.18	112.2	100.7
	6	1.06	1.13	1.57	0.98	1.02		6	0.965392	0.982609	0.936754	0.966469	0.958647										22.5	78.23	83.73	74.42
	6.5	1.05	1.17	1.57	0.98	1.03		6.5	0.956284	1.01739	0.936754	0.966469	0.968045										44.28	27.4	56.12	10.95
	7	1.06	1.17	1.57	0.97	1.02		7	0.965392	1.01739	0.936754	0.956607	0.958647										54.54	15.96	46.76	26.32
	7.5	1.06	1.17	1.57	0.98	1.03		7.5	0.965392	1.01739	0.936754	0.966469	0.968045										118	28.37	29.16
	8	1.06	1.17	1.57	0.97	1.03		8	0.965392	1.01739	0.936754	0.956607	0.968045										145.9	105.1	157.4
	8.5	1.06	1.16	1.57	0.98	1.03		8.5	0.965392	1.0087	0.936754	0.966469	0.968045										38.63	42.78	185.5
	9	1.06	1.15	1.57	0.98	1.03		9	0.965392	1	0.936754	0.966469	0.968045										22.82	55.49	154.2
	9.5	1.07	1.15	1.57	0.98	1.03		9.5	0.974499	1	0.936754	0.966469	0.968045										49.54	35.4	192.7
	10	1.07	1.14	1.57	0.98	1.03		10	0.974499	0.991304	0.936754	0.966469	0.968045										40.04	54.86	153.9
	10.5	1.07	1.15	1.56	0.98	1.03		10.5	0.974499	1	0.930788	0.966469	0.968045										25.37	38.05	125.4
	11	1.06	1.16	1.58	0.97	1.03		11	0.965392	1.0087	0.942721	0.956607	0.968045		rapresentative traces are shown for each condition normalized over the baseline (Y=1)								22.63	86.92	220.6
	11.5	1.06	1.16	1.57	0.98	1.03		11.5	0.965392	1.0087	0.936754	0.966469	0.968045										47.05	30.27	71.27
	12	1.06	1.17	1.58	0.97	1.04		12	0.965392	1.01739	0.942721	0.956607	0.977444										38.03	44.42	166.1
	12.5	1.06	1.16	1.57	0.98	1.03		12.5	0.965392	1.0087	0.936754	0.966469	0.968045										107.4	36.22	139.6
	13	1.04	1.15	1.56	0.97	1.04		13	0.947177	1	0.930788	0.956607	0.977444										67.39	72.85	109.3
	13.5	1.06	1.12	1.56	0.97	1.04		13.5	0.965392	0.973913	0.930788	0.956607	0.977444										27.52	30.42	97.34
	14	1.07	1.11	1.56	0.98	1.03		14	0.974499	0.965217	0.930788	0.966469	0.968045										31.54	100.1	65.17
	14.5	1.06	1.1	1.56	0.98	1.04		14.5	0.965392	0.956522	0.930788	0.966469	0.977444											32.88	93.89
	15	1.05	1.09	1.55	0.97	1.04		15	0.956284	0.947826	0.924821	0.956607	0.977444											31.81	90.92
	15.5	1.06	1.08	1.58	0.97	1.04		15.5	0.965392	0.93913	0.942721	0.956607	0.977444												84.07
	16	1.07	1.08	1.59	0.97	1.04		16	0.974499	0.93913	0.948687	0.956607	0.977444												75.2
	16.5	1.08	1.07	1.6	0.97	1.04		16.5	0.983607	0.930435	0.954654	0.956607	0.977444												65.96
	17	1.08	1.06	1.58	0.97	1.03		17	0.983607	0.921739	0.942721	0.956607	0.968045												96.65
	17.5	1.08	1.06	1.59	0.97	1.03		17.5	0.983607	0.921739	0.948687	0.956607	0.968045												107.3
	18	1.07	1.06	1.59	0.97	1.04		18	0.974499	0.921739	0.948687	0.956607	0.977444												87.02
	18.5	1.09	1.06	1.58	0.97	1.04		18.5	0.992714	0.921739	0.942721	0.956607	0.977444												85.63
	19	1.09	1.06	1.58	0.97	1.04		19	0.992714	0.921739	0.942721	0.956607	0.977444												82.44
	19.5	1.09	1.06	1.58	0.97	1.04		19.5	0.992714	0.921739	0.942721	0.956607	0.977444												60.08
	20	1.08	1.06	1.57	0.97	1.04		20	0.983607	0.921739	0.936754	0.956607	0.977444												70.84
	20.5	1.08	1.06	1.57	0.97	1.04		20.5	0.983607	0.921739	0.936754	0.956607	0.977444												51.75
	21	1.07	1.05	1.57	0.96	1.04		21	0.974499	0.913043	0.936754	0.946746	0.977444												46.74
	21.5	1.07	1.05	1.57	0.97	1.04		21.5	0.974499	0.913043	0.936754	0.956607	0.977444												43.14
	22	1.05	1.06	1.57	0.97	1.04		22	0.956284	0.921739	0.936754	0.956607	0.977444												58.52			pValues are calculated via Student's T Test over the total N (sample size) made of four independent experiments
	22.5	1.06	1.05	1.6	0.96	1.04		22.5	0.965392	0.913043	0.954654	0.946746	0.977444												67.32
	23	1.07	1.05	1.59	0.97	1.04		23	0.974499	0.913043	0.948687	0.956607	0.977444												50.9
	23.5	1.07	1.05	1.59	0.97	1.04		23.5	0.974499	0.913043	0.948687	0.956607	0.977444												48.11
	24	1.07	1.04	1.59	0.97	1.04		24	0.974499	0.904348	0.948687	0.956607	0.977444
	24.5	1.06	1.05	1.59	0.97	1.04		24.5	0.965392	0.913043	0.948687	0.956607	0.977444									RTN3 KD/High EGF	182	23.51	40.32	13.35
	25	1.06	1.04	1.58	0.96	1.04		25	0.965392	0.904348	0.942721	0.946746	0.977444										24.18	16.44	64.82	15.47
	25.5	1.07	1.04	1.58	0.96	1.04		25.5	0.974499	0.904348	0.942721	0.946746	0.977444										43.87	20.41	30.08	9.099
	26	1.07	1.05	1.58	0.96	1.04		26	0.974499	0.913043	0.942721	0.946746	0.977444										37.75	40.17	24.28	8.994
	26.5	1.06	1.04	1.57	0.96	1.04		26.5	0.965392	0.904348	0.936754	0.946746	0.977444										29.43	16.43	17.74	52.15
	27	1.06	1.04	1.57	0.96	1.04		27	0.965392	0.904348	0.936754	0.946746	0.977444										51.31	55.94	31.44	56.93
	27.5	1.07	1.04	1.57	0.96	1.05		27.5	0.974499	0.904348	0.936754	0.946746	0.986842										79.84	60.5	22.36	28.22
	28	1.06	1.05	1.58	0.96	1.04		28	0.965392	0.913043	0.942721	0.946746	0.977444										60.88	55.85	61.18	8.99
	28.5	1.06	1.04	1.57	0.96	1.05		28.5	0.965392	0.904348	0.936754	0.946746	0.986842										48.54	25.48	30.44	48.07
	29	1.06	1.05	1.56	0.96	1.04		29	0.965392	0.913043	0.930788	0.946746	0.977444										92.52	27.28	37.24	10.73
	29.5	1.06	1.04	1.56	0.96	1.04		29.5	0.965392	0.904348	0.930788	0.946746	0.977444										115.4	31.91	35.19
	30	1.05	1.03	1.56	0.95	1.04		30	0.956284	0.895652	0.930788	0.936884	0.977444										45.28	153.5	36.53
	30.5	1.06	1.04	1.55	0.96	1.04		30.5	0.965392	0.904348	0.924821	0.946746	0.977444										31.31	25.26	4.86
	31	1.04	1.04	1.56	0.96	1.05		31	0.947177	0.904348	0.930788	0.946746	0.986842										29.27	22.75	4.219
	31.5	1.04	1.04	1.55	0.95	1.04		31.5	0.947177	0.904348	0.924821	0.936884	0.977444										49.33	11.82	2.207
	32	1.06	1.04	1.55	0.96	1.03		32	0.965392	0.904348	0.924821	0.946746	0.968045										19.56	10.72	8.977
	32.5	1.05	1.04	1.54	0.95	1.07		32.5	0.956284	0.904348	0.918854	0.936884	1.00564										12.92	7.587	21.22
	33	1.05	1.03	1.55	0.96	1.06		33	0.956284	0.895652	0.924821	0.946746	0.996241										13.55	31.63	26.64
	33.5	1.06	1.03	1.54	0.95	1.06		33.5	0.965392	0.895652	0.918854	0.936884	0.996241										51.61	16.51	21.03
	34	1.04	1.03	1.53	0.95	1.06		34	0.947177	0.895652	0.912888	0.936884	0.996241										78.06	5.266	12.31
	34.5	1.05	1.03	1.55	0.95	1.06		34.5	0.956284	0.895652	0.924821	0.936884	0.996241										57.42	11.66	9.82
	35	1.05	1.03	1.55	0.95	1.05		35	0.956284	0.895652	0.924821	0.936884	0.986842										77.32	62.91	34.45
	35.5	1.06	1.03	1.55	0.95	1.06		35.5	0.965392	0.895652	0.924821	0.936884	0.996241										51.37	19.3	5.166
	36	1.05	1.03	1.55	0.95	1.05		36	0.956284	0.895652	0.924821	0.936884	0.986842										39.29	84.2	8.043
	36.5	1.05	1.02	1.54	0.95	1.05		36.5	0.956284	0.886957	0.918854	0.936884	0.986842										12.19	91.51	31.67
	37	1.05	1.02	1.55	0.95	1.05		37	0.956284	0.886957	0.924821	0.936884	0.986842										12.19	70.72	21.04
	37.5	1.05	1.03	1.55	0.95	1.05		37.5	0.956284	0.895652	0.924821	0.936884	0.986842										160.8	14.82	23.65
	38	1.05	1.03	1.54	0.95	1.06		38	0.956284	0.895652	0.918854	0.936884	0.996241										66.07	14.9	24.92
	38.5	1.06	1.02	1.54	0.95	1.05		38.5	0.965392	0.886957	0.918854	0.936884	0.986842										52.04	10.21	20.51
	39	1.05	1.02	1.54	0.95	1.05		39	0.956284	0.886957	0.918854	0.936884	0.986842										26.49	18.57	12.21
	39.5	1.06	1.02	1.54	0.95	1.05		39.5	0.965392	0.886957	0.918854	0.936884	0.986842										96.43	31.83	42.34
	40	1.05	1.02	1.54	0.96	1.09		40	0.956284	0.886957	0.918854	0.946746	1.02444										82.47	25.43	6.8
	40.5	1.05	1.02	1.56	0.96	1.08		40.5	0.956284	0.886957	0.930788	0.946746	1.01504										74.33	18.79	11.81
	41	1.05	1.02	1.55	0.95	1.08		41	0.956284	0.886957	0.924821	0.936884	1.01504										81.22	12.47	20.59
	41.5	1.05	1.01	1.55	0.95	1.07		41.5	0.956284	0.878261	0.924821	0.936884	1.00564										73.34	28.32	42.77
	42	1.04	1.02	1.65	0.94	1.07		42	0.947177	0.886957	0.984487	0.927022	1.00564										38.78	25.08	16.55
	42.5	1.05	1.02	1.6	0.95	1.06		42.5	0.956284	0.886957	0.954654	0.936884	0.996241										48.42	23.97	16.52
	43	1.05	1.01	1.59	0.95	1.06		43	0.956284	0.878261	0.948687	0.936884	0.996241										55.25		9.716
	43.5	1.04	1.02	1.63	0.95	1.07		43.5	0.947177	0.886957	0.972554	0.936884	1.00564										19.1		10.87
	44	1.04	1.03	1.62	0.95	1.06		44	0.947177	0.895652	0.966587	0.936884	0.996241										21.73		9.592
	44.5	1.04	1.08	1.62	0.95	1.06		44.5	0.947177	0.93913	0.966587	0.936884	0.996241										20.23
	45	1.04	1.1	1.66	0.94	1.05		45	0.947177	0.956522	0.990453	0.927022	0.986842										13.67
	45.5	1.03	1.12	1.65	0.95	1.05		45.5	0.938069	0.973913	0.984487	0.936884	0.986842										66.37
	46	1.05	1.12	1.63	0.94	1.05		46	0.956284	0.973913	0.972554	0.927022	0.986842										26.13
	46.5	1.04	1.12	1.61	0.94	1.05		46.5	0.947177	0.973913	0.960621	0.927022	0.986842										23.75
	47	1.05	1.11	1.59	0.94	1.04		47	0.956284	0.965217	0.948687	0.927022	0.977444										14.44
	47.5	1.04	1.11	1.57	0.94	1.04		47.5	0.947177	0.965217	0.936754	0.927022	0.977444										17.92
	48	1.04	1.1	1.56	0.94	1.05		48	0.947177	0.956522	0.930788	0.927022	0.986842										15.09
	48.5	1.04	1.09	1.54	0.94	1.04		48.5	0.947177	0.947826	0.918854	0.927022	0.977444
	49	1.04	1.1	1.53	0.93	1.04		49	0.947177	0.956522	0.912888	0.91716	0.977444									RTN4 KD/High EGF	90.74	38.35	57.77	73.49
	49.5	1.04	1.08	1.52	0.94	1.04		49.5	0.947177	0.93913	0.906921	0.927022	0.977444										97.31	56.92	42.47	84.96
	50	1.05	1.1	1.51	0.94	1.04		50	0.956284	0.956522	0.900955	0.927022	0.977444										67.36	126.5	90.58	13.79
	50.5	1.04	1.09	1.5	0.94	1.05		50.5	0.947177	0.947826	0.894988	0.927022	0.986842										51.19	43.65	87.99	20.88
	51	1.04	1.09	1.5	0.94	1.04		51	0.947177	0.947826	0.894988	0.927022	0.977444										57.21	44.12	71.36	7.573
	51.5	1.03	1.06	1.49	0.94	1.04		51.5	0.938069	0.921739	0.889021	0.927022	0.977444										30.49	64.1	40.99	26.71
	52	1.03	1.06	1.49	0.94	1.04		52	0.938069	0.921739	0.889021	0.927022	0.977444										67.03	41.89	127.2	26.3
	52.5	1.03	1.07	1.48	0.94	1.04		52.5	0.938069	0.930435	0.883055	0.927022	0.977444										77.37	97.92	27.92	15.04
	53	1.05	1.06	1.47	0.94	1.04		53	0.956284	0.921739	0.877088	0.927022	0.977444										90.54	19.02	30.31	63.37
	53.5	1.04	1.04	1.47	0.93	1.09		53.5	0.947177	0.904348	0.877088	0.91716	1.02444										63.58	32.38	129.3
	54	1.04	1.03	1.47	0.94	1.08		54	0.947177	0.895652	0.877088	0.927022	1.01504										38.69	42.57	142.7
	54.5	1.03	1.03	1.47	0.94	1.08		54.5	0.938069	0.895652	0.877088	0.927022	1.01504										33.08	39.67	90.9
	55	1.04	1.02	1.47	0.94	1.07		55	0.947177	0.886957	0.877088	0.927022	1.00564										47.05	22.22	89.82
	55.5	1.03	1.02	1.47	0.94	1.07		55.5	0.938069	0.886957	0.877088	0.927022	1.00564										73.77	61.4	93.76
	56	1.03	1.02	1.46	0.94	1.07		56	0.938069	0.886957	0.871122	0.927022	1.00564										84.27	52.31	83.38
	56.5	1.03	1	1.47	0.94	1.07		56.5	0.938069	0.869565	0.877088	0.927022	1.00564										33.18	85.87	96.85
	57	1.02	1.01	1.46	0.94	1.06		57	0.928962	0.878261	0.871122	0.927022	0.996241										55.88	58.23	85.55
	57.5	1.04	1.01	1.47	0.93	1.06		57.5	0.947177	0.878261	0.877088	0.91716	0.996241										81.5	35.35	99.55
	58	1.04	1	1.46	0.94	1.06		58	0.947177	0.869565	0.871122	0.927022	0.996241										62.53	34.27	60.09
	58.5	1.03	1.02	1.47	0.94	1.06		58.5	0.938069	0.886957	0.877088	0.927022	0.996241										134.2	50.2	113.8
	59	1.02	1.01	1.47	0.94	1.05		59	0.928962	0.878261	0.877088	0.927022	0.986842										45.54	68.48	120.2
	59.5	1.03	1.01	1.47	0.93	1.05		59.5	0.938069	0.878261	0.877088	0.91716	0.986842										173.1		120.3
	60	1.03	1.01	1.47	0.93	1.05		60	0.938069	0.878261	0.877088	0.91716	0.986842										235.2		118
	60.5	1.04	1.02	1.5	0.93	1.05		60.5	0.947177	0.886957	0.894988	0.91716	0.986842										162.9		109.5
	61	1.03	1.02	1.57	0.93	1.05		61	0.938069	0.886957	0.936754	0.91716	0.986842										122.7		110.2
	61.5	1.04	1.02	1.75	0.94	1.05		61.5	0.947177	0.886957	1.04415	0.927022	0.986842										84.14		135.7
	62	1.05	1.02	1.85	0.93	1.05		62	0.956284	0.886957	1.10382	0.91716	0.986842										63.58		109.8
	62.5	1.06	1.03	1.91	0.93	1.05		62.5	0.965392	0.895652	1.13962	0.91716	0.986842												95.38
	63	1.06	1.03	1.96	0.93	1.05		63	0.965392	0.895652	1.16945	0.91716	0.986842												81.63
	63.5	1.07	1.08	1.99	0.93	1.05		63.5	0.974499	0.93913	1.18735	0.91716	0.986842												88.65
	64	1.07	1.1	2	0.93	1.06		64	0.974499	0.956522	1.19332	0.91716	0.996241												114.6
	64.5	1.07	1.11	2.01	0.94	1.05		64.5	0.974499	0.965217	1.19928	0.927022	0.986842												134.6
	65	1.07	1.1	1.99	0.93	1.05		65	0.974499	0.956522	1.18735	0.91716	0.986842												105.5
	65.5	1.09	1.09	1.97	0.93	1.05		65.5	0.992714	0.947826	1.17542	0.91716	0.986842												99.46
	66	1.07	1.09	1.96	0.93	1.04		66	0.974499	0.947826	1.16945	0.91716	0.977444												93.35
	66.5	1.09	1.09	1.94	0.93	1.08		66.5	0.992714	0.947826	1.15752	0.91716	1.01504												122.5
	67	1.19	1.09	1.97	0.93	1.13		67	1.08379	0.947826	1.17542	0.91716	1.06203												119.9
	67.5	1.21	1.09	2.01	0.93	1.13		67.5	1.102	0.947826	1.19928	0.91716	1.06203												112.7
	68	1.26	1.09	2.09	0.93	1.15		68	1.14754	0.947826	1.24702	0.91716	1.08083
	68.5	1.32	1.09	2.17	0.93	1.15		68.5	1.20219	0.947826	1.29475	0.91716	1.08083									IP3R KD/High EGF	9.969	38.54	15.33	21.88
	69	1.35	1.08	2.26	0.93	1.15		69	1.22951	0.93913	1.34845	0.91716	1.08083										11.5	28.44	3.816	26.13
	69.5	1.33	1.08	2.34	0.93	1.14		69.5	1.21129	0.93913	1.39618	0.91716	1.07143										14.48	28.93	13.1	18.69
	70	1.32	1.08	2.41	0.93	1.13		70	1.20219	0.93913	1.43795	0.91716	1.06203										29.85	7.691	2.453	28.65
	70.5	1.3	1.07	2.45	0.92	1.11		70.5	1.18397	0.930435	1.46181	0.907298	1.04323										32.19	11.61	2.195	10.9
	71	1.3	1.07	2.49	0.93	1.11		71	1.18397	0.930435	1.48568	0.91716	1.04323										3.696	5.82	5.076	25.27
	71.5	1.29	1.06	2.49	0.92	1.11		71.5	1.17486	0.921739	1.48568	0.907298	1.04323										3.369	3.741	15.97	13.74
	72	1.29	1.06	2.47	0.92	1.12		72	1.17486	0.921739	1.47375	0.907298	1.05263										20.99	8.819	3.567	6.672
	72.5	1.34	1.06	2.44	0.92	1.12		72.5	1.2204	0.921739	1.45585	0.907298	1.05263										23.52	6.447	3.113	15.89
	73	1.43	1.06	2.41	0.92	1.12		73	1.30237	0.921739	1.43795	0.907298	1.05263										5.387	64.63	5.711	23.98
	73.5	1.49	1.07	2.4	0.92	1.12		73.5	1.35701	0.930435	1.43198	0.907298	1.05263										7.224	46.21	5.147	51.76
	74	1.61	1.07	2.43	0.92	1.13		74	1.4663	0.930435	1.44988	0.907298	1.06203										72.43	55.28	3.7	75.93
	74.5	1.81	1.06	2.5	0.92	1.14		74.5	1.64845	0.921739	1.49165	0.907298	1.07143										23.57	52.34	2.837	75.99
	75	1.9	1.05	2.58	0.92	1.11		75	1.73042	0.913043	1.53938	0.907298	1.04323										10.66	14.34	8.222	68.82
	75.5	1.96	1.05	2.69	0.92	1.11		75.5	1.78506	0.913043	1.60501	0.907298	1.04323										5.716	17.22	5.641
	76	1.97	1.06	2.78	0.92	1.13		76	1.79417	0.921739	1.65871	0.907298	1.06203										10.9	2.833	22.68
	76.5	1.9	1.07	2.92	0.92	1.12		76.5	1.73042	0.930435	1.74224	0.907298	1.05263										23.75	2.833	8.183
	77	1.91	1.07	3.01	0.93	1.13		77	1.73953	0.930435	1.79594	0.91716	1.06203										11.88	36.29	4.596
	77.5	1.89	1.07	3.04	0.92	1.14		77.5	1.72131	0.930435	1.81384	0.907298	1.07143										29.07	10.16	2.255
	78	1.81	1.06	3.05	0.93	1.14		78	1.64845	0.921739	1.81981	0.91716	1.07143										17.19	17.31	8.324
	78.5	1.83	1.06	3.05	0.93	1.14		78.5	1.66667	0.921739	1.81981	0.91716	1.07143										10.11	26.4	5.916
	79	1.81	1.06	2.97	0.92	1.15		79	1.64845	0.921739	1.77208	0.907298	1.08083										44.14	16.14	10.84
	79.5	1.82	1.08	2.94	0.92	1.14		79.5	1.65756	0.93913	1.75418	0.907298	1.07143										40.59	6.253	3.61
	80	1.87	1.07	2.87	0.93	1.16		80	1.7031	0.930435	1.71241	0.91716	1.09023										35.22	32.24	15.94
	80.5	1.93	1.07	2.86	0.93	1.16		80.5	1.75774	0.930435	1.70644	0.91716	1.09023										9.822	8.535	4.833
	81	1.99	1.06	2.83	0.92	1.15		81	1.81239	0.921739	1.68854	0.907298	1.08083										12.1	11.22	21.25
	81.5	2.17	1.05	2.93	0.92	1.14		81.5	1.97632	0.913043	1.74821	0.907298	1.07143										48.01		46.36
	82	2.32	1.05	3.02	0.92	1.15		82	2.11293	0.913043	1.80191	0.907298	1.08083										44.36		63.84
	82.5	2.4	1.05	3.12	0.92	1.16		82.5	2.18579	0.913043	1.86158	0.907298	1.09023										15.55		57.99
	83	2.44	1.06	3.23	0.92	1.14		83	2.22222	0.921739	1.92721	0.907298	1.07143										21.62		22.79
	83.5	2.4	1.06	3.31	0.92	1.15		83.5	2.18579	0.921739	1.97494	0.907298	1.08083										30.09		7.605
	84	2.35	1.07	3.39	0.92	1.14		84	2.14026	0.930435	2.02267	0.907298	1.07143										40.35		8.71
	84.5	2.3	1.07	3.42	0.93	1.16		84.5	2.09472	0.930435	2.04057	0.91716	1.09023										16.72		8.894
	85	2.27	1.07	3.41	0.92	1.16		85	2.0674	0.930435	2.03461	0.907298	1.09023										9.61		6.77
	85.5	2.18	1.06	3.4	0.92	1.16		85.5	1.98543	0.921739	2.02864	0.907298	1.09023										17.04		5.593
	86	2.22	1.06	3.32	0.92	1.16		86	2.02186	0.921739	1.98091	0.907298	1.09023										28.58		6.581
	86.5	2.2	1.07	3.27	0.92	1.16		86.5	2.00364	0.930435	1.95107	0.907298	1.09023										6.723		21.32
	87	2.17	1.06	3.21	0.92	1.16		87	1.97632	0.921739	1.91527	0.907298	1.09023										57.92		18.62
	87.5	2.18	1.05	3.18	0.92	1.16		87.5	1.98543	0.913043	1.89737	0.907298	1.09023										79.79		11.99
	88	2.16	1.05	3.16	0.91	1.16		88	1.96721	0.913043	1.88544	0.897436	1.09023										26.91		15.5
	88.5	2.12	1.04	3.15	0.92	1.17		88.5	1.93078	0.904348	1.87947	0.907298	1.09962										16.84		13.35
	89	2.2	1.05	3.19	0.92	1.17		89	2.00364	0.913043	1.90334	0.907298	1.09962												53.49
	89.5	2.29	1.05	3.23	0.92	1.17		89.5	2.08561	0.913043	1.92721	0.907298	1.09962												57.62
	90	2.26	1.05	3.29	0.92	1.17		90	2.05829	0.913043	1.96301	0.907298	1.09962
	90.5	2.47	1.07	3.38	0.93	1.18		90.5	2.24954	0.930435	2.01671	0.91716	1.10902									MCU KD/High EGF	88.29	2.847	98.22	4.219
	91	2.53	1.06	3.45	0.93	1.17		91	2.30419	0.921739	2.05847	0.91716	1.09962										26.25	29.53	67.75	11.43
	91.5	2.56	1.06	3.48	0.93	1.17		91.5	2.33151	0.921739	2.07637	0.91716	1.09962										145.9	21.79	30.16	19.97
	92	2.55	1.07	3.5	0.93	1.17		92	2.3224	0.930435	2.08831	0.91716	1.09962										31.2	10.24	112.8	6.083
	92.5	2.5	1.06	3.54	0.93	1.17		92.5	2.27687	0.921739	2.11217	0.91716	1.09962										29.89	9.795	96.24	45.83
	93	2.48	1.05	3.5	0.92	1.17		93	2.25865	0.913043	2.08831	0.907298	1.09962										29.91	9.852	45.89	55.27
	93.5	2.43	1.05	3.42	0.93	1.18		93.5	2.21311	0.913043	2.04057	0.91716	1.10902										27.08	11.46	29.08	99.94
	94	2.4	1.06	3.36	0.93	1.17		94	2.18579	0.921739	2.00477	0.91716	1.09962										13.44	14.45	35.01	112
	94.5	2.29	1.06	3.28	0.93	1.17		94.5	2.08561	0.921739	1.95704	0.91716	1.09962										30.21	14.15	49.55	11.26
	95	2.34	1.05	3.24	0.93	1.17		95	2.13115	0.913043	1.93317	0.91716	1.09962										36.91	15.33	43.58	10.28
	95.5	2.29	1.06	3.22	0.93	1.18		95.5	2.08561	0.921739	1.92124	0.91716	1.10902										47.03	20.16	40.43	7.02
	96	2.28	1.06	3.2	0.93	1.18		96	2.0765	0.921739	1.90931	0.91716	1.10902										47.46	23.55	35.76	12.61
	96.5	2.26	1.05	3.23	0.93	1.18		96.5	2.05829	0.913043	1.92721	0.91716	1.10902										44.3	14.88	65.54	6.149
	97	2.22	1.05	3.19	0.93	1.17		97	2.02186	0.913043	1.90334	0.91716	1.09962										37.73	10.36	9.856	17.1
	97.5	2.23	1.04	3.18	0.93	1.17		97.5	2.03097	0.904348	1.89737	0.91716	1.09962										7.559	5.286	6.696	7.359
	98	2.17	1.04	3.16	0.93	1.16		98	1.97632	0.904348	1.88544	0.91716	1.09023										15.5	9.261	8.619	1.918
	98.5	2.18	1.05	3.17	0.92	1.16		98.5	1.98543	0.913043	1.89141	0.907298	1.09023										18.18	19.05	13.23
	99	2.09	1.04	3.16	0.92	1.16		99	1.90346	0.904348	1.88544	0.907298	1.09023										7.257	26.51	8.321
	99.5	2.14	1.03	3.15	0.93	1.15		99.5	1.949	0.895652	1.87947	0.91716	1.08083										32.45	11.86	13.93
	100	2.1	1.03	3.15	0.92	1.15		100	1.91257	0.895652	1.87947	0.907298	1.08083										48.58	14.72	20.08
	100.5	2.13	1.03	3.14	0.92	1.16		100.5	1.93989	0.895652	1.87351	0.907298	1.09023										52.83	34.95	34.47
	101	2.16	1.03	3.2	0.93	1.16		101	1.96721	0.895652	1.90931	0.91716	1.09023										38.59	14.24	55.4
	101.5	2.21	1.02	3.26	0.93	1.15		101.5	2.01275	0.886957	1.94511	0.91716	1.08083											17.23	4.978
	102	2.23	1.02	3.3	0.92	1.16		102	2.03097	0.886957	1.96897	0.907298	1.09023											8.403	5.536
	102.5	2.22	1.02	3.33	0.93	1.16		102.5	2.02186	0.886957	1.98687	0.91716	1.09023												18.47
	103	2.25	1	3.33	0.92	1.16		103	2.04918	0.869565	1.98687	0.907298	1.09023												21.79
	103.5	2.18	1.01	3.32	0.93	1.15		103.5	1.98543	0.878261	1.98091	0.91716	1.08083												16.74
	104	2.18	1.01	3.27	0.93	1.16		104	1.98543	0.878261	1.95107	0.91716	1.09023												17.39
	104.5	2.13	1.01	3.22	0.93	1.17		104.5	1.93989	0.878261	1.92124	0.91716	1.09962												36.45
	105	2.09	1	3.16	0.93	1.15		105	1.90346	0.869565	1.88544	0.91716	1.08083												32.45
	105.5	2.03	1.01	3.15	0.93	1.16		105.5	1.84882	0.878261	1.87947	0.91716	1.09023												9.873
	106	2.01	1.01	3.1	0.93	1.15		106	1.8306	0.878261	1.84964	0.91716	1.08083												42.16
	106.5	2	1	3.09	0.93	1.15		106.5	1.82149	0.869565	1.84368	0.91716	1.08083												33.61
	107	2.01	1	3.09	0.94	1.15		107	1.8306	0.869565	1.84368	0.927022	1.08083												50.46
	107.5	1.94	1	3.03	0.94	1.14		107.5	1.76685	0.869565	1.80788	0.927022	1.07143												20.22
	108	1.93	1	3.03	0.94	1.14		108	1.75774	0.869565	1.80788	0.927022	1.07143												26.46
	108.5	1.96	1	3.03	0.93	1.13		108.5	1.78506	0.869565	1.80788	0.91716	1.06203												24.56
	109	1.95	1	3.03	0.93	1.13		109	1.77596	0.869565	1.80788	0.91716	1.06203												93.41
	109.5	1.91	1	3.01	0.94	1.13		109.5	1.73953	0.869565	1.79594	0.927022	1.06203												58.91
	110	1.9	1.01	3	0.94	1.13		110	1.73042	0.878261	1.78998	0.927022	1.06203												58.66
	110.5	1.93	1.02	2.98	0.94	1.13		110.5	1.75774	0.886957	1.77804	0.927022	1.06203
	111	1.89	1.03	3	0.94	1.13		111	1.72131	0.895652	1.78998	0.927022	1.06203								n of cells for each replicate
	111.5	1.9	1.04	2.97	0.94	1.13		111.5	1.73042	0.904348	1.77208	0.927022	1.06203
	112	1.87	1.05	3	0.95	1.13		112	1.7031	0.913043	1.78998	0.936884	1.06203
	112.5	1.82	1.04	3	0.95	1.12		112.5	1.65756	0.904348	1.78998	0.936884	1.05263									Control	RTN3-KD	RTN4-KD	IP3R-KD	MCU-KD
	113	1.86	1.03	2.98	0.95	1.12		113	1.69399	0.895652	1.77804	0.936884	1.05263								Replica I	29	48	27	41	22
	113.5	1.84	1.04	2.99	0.95	1.11		113.5	1.67577	0.904348	1.78401	0.936884	1.04323								Replica II	31	37	21	26	24
	114	1.86	1.03	3.03	0.96	1.11		114	1.69399	0.895652	1.80788	0.946746	1.04323								Replica III	48	40	38	43	40
	114.5	1.87	1.02	3.05	0.97	1.11		114.5	1.7031	0.886957	1.81981	0.956607	1.04323								Replica IV	15	10	9	14	16
	115	1.92	1.04	3.09	0.97	1.11		115	1.74863	0.904348	1.84368	0.956607	1.04323
	115.5	1.94	1.03	3.15	0.97	1.1		115.5	1.76685	0.895652	1.87947	0.956607	1.03383								Total	123	135	95	124	102
	116	1.95	1.02	3.13	0.98	1.11		116	1.77596	0.886957	1.86754	0.966469	1.04323
	116.5	1.94	1.02	3.12	0.98	1.1		116.5	1.76685	0.886957	1.86158	0.966469	1.03383
	117	1.87	1.02	3.05	0.99	1.1		117	1.7031	0.886957	1.81981	0.976331	1.03383
	117.5	1.85	1.03	3.01	0.99	1.1		117.5	1.68488	0.895652	1.79594	0.976331	1.03383
	118	1.83	1.03	2.94	0.99	1.09		118	1.66667	0.895652	1.75418	0.976331	1.02444
	118.5	1.79	1.04	2.92	0.99	1.1		118.5	1.63024	0.904348	1.74224	0.976331	1.03383
	119	1.8	1.02	2.88	0.99	1.1		119	1.63934	0.886957	1.71838	0.976331	1.03383
	119.5	1.77	1.04	2.89	0.99	1.09		119.5	1.61202	0.904348	1.72434	0.976331	1.02444
	120	1.78	1.03	2.85	0.99	1.1		120	1.62113	0.895652	1.70048	0.976331	1.03383
	120.5	1.74	1.04	2.84	0.98	1.1		120.5	1.5847	0.904348	1.69451	0.966469	1.03383
	121	1.71	1.03	2.9	0.98	1.1		121	1.55738	0.895652	1.73031	0.966469	1.03383
	121.5	1.67	1.02	2.83	0.97	1.09		121.5	1.52095	0.886957	1.68854	0.956607	1.02444
	122	1.69	1.02	2.81	0.95	1.09		122	1.53916	0.886957	1.67661	0.936884	1.02444
	122.5	1.67	1.02	2.81	0.95	1.1		122.5	1.52095	0.886957	1.67661	0.936884	1.03383
	123	1.68	1.02	2.8	0.95	1.09		123	1.53005	0.886957	1.67064	0.936884	1.02444
	123.5	1.67	1.02	2.81	0.94	1.09		123.5	1.52095	0.886957	1.67661	0.927022	1.02444
	124	1.7	1.03	2.77	0.93	1.09		124	1.54827	0.895652	1.65274	0.91716	1.02444
	124.5	1.68	1.03	2.77	0.93	1.09		124.5	1.53005	0.895652	1.65274	0.91716	1.02444
	125	1.67	1.02	2.76	0.93	1.09		125	1.52095	0.886957	1.64678	0.91716	1.02444
	125.5	1.66	1.02	2.74	0.93	1.08		125.5	1.51184	0.886957	1.63484	0.91716	1.01504
	126	1.61	1.02	2.74	0.93	1.08		126	1.4663	0.886957	1.63484	0.91716	1.01504
	126.5	1.63	1.01	2.74	0.93	1.08		126.5	1.48452	0.878261	1.63484	0.91716	1.01504
	127	1.63	1.01	2.72	0.93	1.08		127	1.48452	0.878261	1.62291	0.91716	1.01504
	127.5	1.62	1.01	2.73	0.92	1.08		127.5	1.47541	0.878261	1.62888	0.907298	1.01504
	128	1.7	1	2.69	0.93	1.07		128	1.54827	0.869565	1.60501	0.91716	1.00564
	128.5	1.7	0.99	2.7	0.93	1.07		128.5	1.54827	0.86087	1.61098	0.91716	1.00564
	129	1.73	1	2.7	0.93	1.06		129	1.57559	0.869565	1.61098	0.91716	0.996241
	129.5	1.72	1	2.68	0.93	1.07		129.5	1.56648	0.869565	1.59905	0.91716	1.00564
	130	1.72	0.99	2.68	0.93	1.07		130	1.56648	0.86087	1.59905	0.91716	1.00564
	130.5	1.63	0.99	2.65	0.93	1.07		130.5	1.48452	0.86087	1.58115	0.91716	1.00564
	131	1.64	0.99	2.66	0.93	1.06		131	1.49362	0.86087	1.58711	0.91716	0.996241
	131.5	1.61	0.98	2.63	0.93	1.06		131.5	1.4663	0.852174	1.56921	0.91716	0.996241
	132	1.61	0.99	2.67	0.93	1.05		132	1.4663	0.86087	1.59308	0.91716	0.986842
	132.5	1.58	0.99	2.65	0.93	1.06		132.5	1.43898	0.86087	1.58115	0.91716	0.996241
	133	1.56	0.99	2.64	0.93	1.07		133	1.42077	0.86087	1.57518	0.91716	1.00564
	133.5	1.57	0.99	2.64	0.92	1.06		133.5	1.42987	0.86087	1.57518	0.907298	0.996241
	134	1.55	0.99	2.63	0.93	1.06		134	1.41166	0.86087	1.56921	0.91716	0.996241
	134.5	1.55	0.99	2.62	0.93	1.06		134.5	1.41166	0.86087	1.56325	0.91716	0.996241
	135	1.51	1	2.63	0.93	1.05		135	1.37523	0.869565	1.56921	0.91716	0.986842
	135.5	1.53	0.98	2.68	0.92	1.05		135.5	1.39344	0.852174	1.59905	0.907298	0.986842
	136	1.52	0.99	2.74	0.93	1.06		136	1.38434	0.86087	1.63484	0.91716	0.996241
	136.5	1.52	0.99	2.79	0.93	1.05		136.5	1.38434	0.86087	1.66468	0.91716	0.986842
	137	1.51	0.99	2.8	0.93	1.04		137	1.37523	0.86087	1.67064	0.91716	0.977444
	137.5	1.52	0.98	2.82	0.93	1.05		137.5	1.38434	0.852174	1.68258	0.91716	0.986842
	138	1.51	0.99	2.76	0.92	1.04		138	1.37523	0.86087	1.64678	0.907298	0.977444
	138.5	1.5	0.99	2.73	0.92	1.04		138.5	1.36612	0.86087	1.62888	0.907298	0.977444
	139	1.5	0.98	2.67	0.92	1.04		139	1.36612	0.852174	1.59308	0.907298	0.977444
	139.5	1.47	0.99	2.64	0.93	1.04		139.5	1.3388	0.86087	1.57518	0.91716	0.977444
	140	1.48	0.98	2.62	0.93	1.04		140	1.34791	0.852174	1.56325	0.91716	0.977444
	140.5	1.46	0.98	2.59	0.93	1.03		140.5	1.32969	0.852174	1.54535	0.91716	0.968045
	141	1.52	0.98	2.59	0.93	1.03		141	1.38434	0.852174	1.54535	0.91716	0.968045
	141.5	1.56	0.97	2.55	0.93	1.03		141.5	1.42077	0.843478	1.52148	0.91716	0.968045
	142	1.59	0.98	2.56	0.93	1.03		142	1.44809	0.852174	1.52745	0.91716	0.968045
	142.5	1.6	0.97	2.53	0.93	1.03		142.5	1.45719	0.843478	1.50955	0.91716	0.968045
	143	1.57	0.98	2.59	0.93	1.04		143	1.42987	0.852174	1.54535	0.91716	0.977444
	143.5	1.52	0.98	2.55	0.93	1.03		143.5	1.38434	0.852174	1.52148	0.91716	0.968045
	144	1.46	0.98	2.56	0.93	1.03		144	1.32969	0.852174	1.52745	0.91716	0.968045
	144.5	1.48	0.98	2.56	0.93	1.03		144.5	1.34791	0.852174	1.52745	0.91716	0.968045
	145	1.47	0.98	2.52	0.93	1.03		145	1.3388	0.852174	1.50358	0.91716	0.968045
	145.5	1.48	1.01	2.53	0.93	1.03		145.5	1.34791	0.878261	1.50955	0.91716	0.968045
	146	1.44	1.03	2.49	0.93	1.03		146	1.31148	0.895652	1.48568	0.91716	0.968045
	146.5	1.45	1.02	2.49	0.93	1.03		146.5	1.32058	0.886957	1.48568	0.91716	0.968045
	147	1.43	1.02	2.49	0.92	1.03		147	1.30237	0.886957	1.48568	0.907298	0.968045
	147.5	1.43	1.02	2.49	0.92	1.03		147.5	1.30237	0.886957	1.48568	0.907298	0.968045
	148	1.43	1.03	2.49	0.93	1.03		148	1.30237	0.895652	1.48568	0.91716	0.968045
	148.5	1.4	1.02	2.46	0.93	1.03		148.5	1.27505	0.886957	1.46778	0.91716	0.968045
	149	1.41	1.01	2.46	0.93	1.03		149	1.28415	0.878261	1.46778	0.91716	0.968045
	149.5	1.4	1.02	2.44	0.93	1.02		149.5	1.27505	0.886957	1.45585	0.91716	0.958647
	150	1.42	1.02	2.45	0.92	1.03		150	1.29326	0.886957	1.46181	0.907298	0.968045
	150.5	1.4	1.01	2.44	0.92	1.03		150.5	1.27505	0.878261	1.45585	0.907298	0.968045
	151	1.4	1.02	2.45	0.92	1.03		151	1.27505	0.886957	1.46181	0.907298	0.968045
	151.5	1.39	1.01	2.47	0.92	1.02		151.5	1.26594	0.878261	1.47375	0.907298	0.958647
	152	1.37	1.01	2.45	0.92	1.03		152	1.24772	0.878261	1.46181	0.907298	0.968045
	152.5	1.37	1.02	2.44	0.92	1.03		152.5	1.24772	0.886957	1.45585	0.907298	0.968045
	153	1.34	1.01	2.4	0.92	1.02		153	1.2204	0.878261	1.43198	0.907298	0.958647
	153.5	1.36	1.01	2.39	0.92	1.02		153.5	1.23862	0.878261	1.42601	0.907298	0.958647
	154	1.34	1	2.36	0.92	1.02		154	1.2204	0.869565	1.40811	0.907298	0.958647
	154.5	1.34	1	2.35	0.92	1.02		154.5	1.2204	0.869565	1.40215	0.907298	0.958647
	155	1.34	1.02	2.32	0.91	1.03		155	1.2204	0.886957	1.38425	0.897436	0.968045
	155.5	1.41	1.03	2.32	0.92	1.02		155.5	1.28415	0.895652	1.38425	0.907298	0.958647
	156	1.42	1.03	2.32	0.92	1.02		156	1.29326	0.895652	1.38425	0.907298	0.958647
	156.5	1.46	1.01	2.33	0.91	1.02		156.5	1.32969	0.878261	1.39021	0.897436	0.958647
	157	1.5	1.01	2.34	0.92	1.02		157	1.36612	0.878261	1.39618	0.907298	0.958647
	157.5	1.49	1.01	2.39	0.91	1.02		157.5	1.35701	0.878261	1.42601	0.897436	0.958647
	158	1.52	1	2.44	0.91	1.02		158	1.38434	0.869565	1.45585	0.897436	0.958647
	158.5	1.51	1	2.48	0.91	1.02		158.5	1.37523	0.869565	1.47971	0.897436	0.958647
	159	1.44	1	2.48	0.91	1.02		159	1.31148	0.869565	1.47971	0.897436	0.958647
	159.5	1.43	0.98	2.43	0.92	1.02		159.5	1.30237	0.852174	1.44988	0.907298	0.958647
	160	1.4	0.99	2.41	0.91	1.02		160	1.27505	0.86087	1.43795	0.897436	0.958647
	160.5	1.38	0.99	2.37	0.91	1.02		160.5	1.25683	0.86087	1.41408	0.897436	0.958647
	161	1.38	0.99	2.33	0.91	1.03		161	1.25683	0.86087	1.39021	0.897436	0.968045
	161.5	1.37	0.99	2.32	0.92	1.03		161.5	1.24772	0.86087	1.38425	0.907298	0.968045
	162	1.35	0.99	2.3	0.91	1.02		162	1.22951	0.86087	1.37232	0.897436	0.958647
	162.5	1.36	0.99	2.28	0.91	1.03		162.5	1.23862	0.86087	1.36038	0.897436	0.968045
	163	1.36	0.99	2.28	0.91	1.03		163	1.23862	0.86087	1.36038	0.897436	0.968045
	163.5	1.35	0.98	2.26	0.92	1.02		163.5	1.22951	0.852174	1.34845	0.907298	0.958647
	164	1.35	0.99	2.26	0.91	1.03		164	1.22951	0.86087	1.34845	0.897436	0.968045
	164.5	1.35	0.99	2.26	0.91	1.04		164.5	1.22951	0.86087	1.34845	0.897436	0.977444
	165	1.33	0.99	2.26	0.91	1.03		165	1.21129	0.86087	1.34845	0.897436	0.968045
	165.5	1.32	0.98	2.24	0.91	1.05		165.5	1.20219	0.852174	1.33652	0.897436	0.986842
	166	1.32	0.98	2.24	0.91	1.04		166	1.20219	0.852174	1.33652	0.897436	0.977444
	166.5	1.3	0.97	2.24	0.92	1.04		166.5	1.18397	0.843478	1.33652	0.907298	0.977444
	167	1.3	0.98	2.24	0.91	1.04		167	1.18397	0.852174	1.33652	0.897436	0.977444
	167.5	1.36	0.98	2.24	0.91	1.04		167.5	1.23862	0.852174	1.33652	0.897436	0.977444
	168	1.34	0.98	2.25	0.91	1.03		168	1.2204	0.852174	1.34248	0.897436	0.968045
	168.5	1.35	0.98	2.24	0.91	1.03		168.5	1.22951	0.852174	1.33652	0.897436	0.968045
	169	1.38	0.98	2.27	0.92	1.04		169	1.25683	0.852174	1.35442	0.907298	0.977444
	169.5	1.43	0.98	2.29	0.92	1.03		169.5	1.30237	0.852174	1.36635	0.907298	0.968045
	170	1.45	0.98	2.31	0.92	1.04		170	1.32058	0.852174	1.37828	0.907298	0.977444
	170.5	1.45	0.98	2.33	0.91	1.03		170.5	1.32058	0.852174	1.39021	0.897436	0.968045
	171	1.4	0.98	2.35	0.92	1.03		171	1.27505	0.852174	1.40215	0.907298	0.968045
	171.5	1.38	0.98	2.33	0.91	1.03		171.5	1.25683	0.852174	1.39021	0.897436	0.968045
	172	1.36	0.98	2.28	0.92	1.03		172	1.23862	0.852174	1.36038	0.907298	0.968045
	172.5	1.33	0.97	2.26	0.92	1.04		172.5	1.21129	0.843478	1.34845	0.907298	0.977444
	173	1.33	0.98	2.24	0.91	1.03		173	1.21129	0.852174	1.33652	0.897436	0.968045
	173.5	1.32	0.98	2.21	0.91	1.03		173.5	1.20219	0.852174	1.31862	0.897436	0.968045
	174	1.32	0.97	2.21	0.91	1.03		174	1.20219	0.843478	1.31862	0.897436	0.968045
	174.5	1.3	0.98	2.18	0.91	1.03		174.5	1.18397	0.852174	1.30072	0.897436	0.968045
	175	1.3	0.97	2.16	0.91	1.03		175	1.18397	0.843478	1.28878	0.897436	0.968045
	175.5	1.28	0.98	2.17	0.91	1.04		175.5	1.16576	0.852174	1.29475	0.897436	0.977444
	176	1.29	0.97	2.16	0.92	1.03		176	1.17486	0.843478	1.28878	0.907298	0.968045
	176.5	1.29	0.97	2.16	0.91	1.03		176.5	1.17486	0.843478	1.28878	0.897436	0.968045
	177	1.28	0.97	2.16	0.91	1.03		177	1.16576	0.843478	1.28878	0.897436	0.968045
	177.5	1.26	0.98	2.14	0.91	1.03		177.5	1.14754	0.852174	1.27685	0.897436	0.968045
	178	1.28	0.98	2.14	0.91	1.03		178	1.16576	0.852174	1.27685	0.897436	0.968045
	178.5	1.26	0.98	2.13	0.92	1.03		178.5	1.14754	0.852174	1.27088	0.907298	0.968045
	179	1.25	0.97	2.14	0.91	1.03		179	1.13843	0.843478	1.27685	0.897436	0.968045
	179.5	1.25	0.97	2.12	0.92	1.04		179.5	1.13843	0.843478	1.26492	0.907298	0.977444
	180	1.23	0.97	2.13	0.91	1.03		180	1.12022	0.843478	1.27088	0.897436	0.968045
	180.5	1.23	0.98	2.12	0.91	1.03		180.5	1.12022	0.852174	1.26492	0.897436	0.968045
	181	1.22	0.97	2.12	0.91	1.04		181	1.11111	0.843478	1.26492	0.897436	0.977444
	181.5	1.22	0.98	2.1	0.92	1.03		181.5	1.11111	0.852174	1.25298	0.907298	0.968045
	182	1.21	0.99	2.11	0.91	1.04		182	1.102	0.86087	1.25895	0.897436	0.977444
	182.5	1.23	0.99	2.11	0.92	1.04		182.5	1.12022	0.86087	1.25895	0.907298	0.977444
	183	1.22	0.98	2.09	0.92	1.03		183	1.11111	0.852174	1.24702	0.907298	0.968045
	183.5	1.22	0.99	2.08	0.92	1.03		183.5	1.11111	0.86087	1.24105	0.907298	0.968045
	184	1.21	0.99	2.09	0.92	1.03		184	1.102	0.86087	1.24702	0.907298	0.968045
	184.5	1.23	0.99	2.08	0.92	1.03		184.5	1.12022	0.86087	1.24105	0.907298	0.968045
	185	1.27	1.01	2.06	0.92	1.03		185	1.15665	0.878261	1.22912	0.907298	0.968045
	185.5	1.29	1.02	2.06	0.92	1.03		185.5	1.17486	0.886957	1.22912	0.907298	0.968045
	186	1.3	1.03	2.06	0.91	1.03		186	1.18397	0.895652	1.22912	0.897436	0.968045
	186.5	1.28	1.02	2.04	0.92	1.03		186.5	1.16576	0.886957	1.21718	0.907298	0.968045
	187	1.27	1.03	2.04	0.91	1.03		187	1.15665	0.895652	1.21718	0.897436	0.968045
	187.5	1.23	1.02	2.03	0.92	1.03		187.5	1.12022	0.886957	1.21122	0.907298	0.968045
	188	1.23	1.02	2.04	0.92	1.03		188	1.12022	0.886957	1.21718	0.907298	0.968045
	188.5	1.22	1.03	2.03	0.91	1.04		188.5	1.11111	0.895652	1.21122	0.897436	0.977444
	189	1.2	1.03	2.02	0.91	1.03		189	1.0929	0.895652	1.20525	0.897436	0.968045
	189.5	1.22	1.03	2.02	0.92	1.04		189.5	1.11111	0.895652	1.20525	0.907298	0.977444
	190	1.21	1.04	2.02	0.92	1.03		190	1.102	0.904348	1.20525	0.907298	0.968045
	190.5	1.21	1.04	2.01	0.91	1.04		190.5	1.102	0.904348	1.19928	0.897436	0.977444
	191	1.2	1.03	1.99	0.91	1.04		191	1.0929	0.895652	1.18735	0.897436	0.977444
	191.5	1.19	1.03	1.99	0.91	1.04		191.5	1.08379	0.895652	1.18735	0.897436	0.977444
	192	1.2	1.03	1.99	0.91	1.04		192	1.0929	0.895652	1.18735	0.897436	0.977444
	192.5	1.18	1.03	1.99	0.92	1.05		192.5	1.07468	0.895652	1.18735	0.907298	0.986842
	193	1.18	1.03	1.97	0.92	1.05		193	1.07468	0.895652	1.17542	0.907298	0.986842
	193.5	1.17	1.02	1.98	0.91	1.04		193.5	1.06557	0.886957	1.18138	0.897436	0.977444
	194	1.18	1.03	1.96	0.91	1.04		194	1.07468	0.895652	1.16945	0.897436	0.977444
	194.5	1.17	1.03	1.96	0.91	1.04		194.5	1.06557	0.895652	1.16945	0.897436	0.977444
	195	1.16	1.03	1.95	0.91	1.04		195	1.05647	0.895652	1.16348	0.897436	0.977444
	195.5	1.16	1.03	1.95	0.91	1.04		195.5	1.05647	0.895652	1.16348	0.897436	0.977444
	196	1.16	1.03	1.96	0.92	1.04		196	1.05647	0.895652	1.16945	0.907298	0.977444
	196.5	1.16	1.02	1.95	0.91	1.04		196.5	1.05647	0.886957	1.16348	0.897436	0.977444
	197	1.16	1.02	1.93	0.92	1.04		197	1.05647	0.886957	1.15155	0.907298	0.977444
	197.5	1.16	1.02	1.92	0.91	1.04		197.5	1.05647	0.886957	1.14558	0.897436	0.977444
	198	1.15	1.02	1.94	0.9	1.04		198	1.04736	0.886957	1.15752	0.887574	0.977444
	198.5	1.16	1.03	1.91	0.91	1.04		198.5	1.05647	0.895652	1.13962	0.897436	0.977444
	199	1.18	1.02	1.92	0.91	1.04		199	1.07468	0.886957	1.14558	0.897436	0.977444
	199.5	1.21	1.03	1.92	0.9	1.04		199.5	1.102	0.895652	1.14558	0.887574	0.977444
	200	1.24	1.02	1.92	0.91	1.05		200	1.12933	0.886957	1.14558	0.897436	0.986842
	200.5	1.25	1.02	1.91	0.91	1.04		200.5	1.13843	0.886957	1.13962	0.897436	0.977444
	201	1.26	1.02	1.91	0.91	1.04		201	1.14754	0.886957	1.13962	0.897436	0.977444
	201.5	1.22	1.03	1.89	0.91	1.04		201.5	1.11111	0.895652	1.12768	0.897436	0.977444
	202	1.21	1.02	1.89	0.91	1.04		202	1.102	0.886957	1.12768	0.897436	0.977444
	202.5	1.19	1.04	1.89	0.91	1.03		202.5	1.08379	0.904348	1.12768	0.897436	0.968045
	203	1.19	1.03	1.89	0.91	1.03		203	1.08379	0.895652	1.12768	0.897436	0.968045
	203.5	1.18	1.03	1.88	0.91	1.04		203.5	1.07468	0.895652	1.12172	0.897436	0.977444
	204	1.18	1.02	1.88	0.91	1.04		204	1.07468	0.886957	1.12172	0.897436	0.977444
	204.5	1.19	1.02	1.87	0.91	1.03		204.5	1.08379	0.886957	1.11575	0.897436	0.968045
	205	1.18	1.02	1.88	0.91	1.04		205	1.07468	0.886957	1.12172	0.897436	0.977444
	205.5	1.18	1.01	1.87	0.92	1.04		205.5	1.07468	0.878261	1.11575	0.907298	0.977444
	206	1.17	1.02	1.87	0.91	1.05		206	1.06557	0.886957	1.11575	0.897436	0.986842
	206.5	1.17	1.01	1.86	0.91	1.05		206.5	1.06557	0.878261	1.10979	0.897436	0.986842
	207	1.15	1.01	1.86	0.91	1.04		207	1.04736	0.878261	1.10979	0.897436	0.977444
	207.5	1.16	1.01	1.86	0.92	1.04		207.5	1.05647	0.878261	1.10979	0.907298	0.977444
	208	1.15	1	1.86	0.91	1.04		208	1.04736	0.869565	1.10979	0.897436	0.977444
	208.5	1.16	1.01	1.87	0.9	1.04		208.5	1.05647	0.878261	1.11575	0.887574	0.977444
	209	1.14	1.01	1.85	0.91	1.05		209	1.03825	0.878261	1.10382	0.897436	0.986842
	209.5	1.16	1	1.85	0.91	1.04		209.5	1.05647	0.869565	1.10382	0.897436	0.977444
	210	1.15	1.01	1.84	0.91	1.04		210	1.04736	0.878261	1.09785	0.897436	0.977444
	210.5	1.15	1	1.83	0.91	1.04		210.5	1.04736	0.869565	1.09189	0.897436	0.977444
	211	1.15	1	1.83	0.91	1.04		211	1.04736	0.869565	1.09189	0.897436	0.977444
	211.5	1.12	1	1.82	0.91	1.04		211.5	1.02004	0.869565	1.08592	0.897436	0.977444
	212	1.13	1	1.81	0.91	1.04		212	1.02914	0.869565	1.07995	0.897436	0.977444
	212.5	1.15	1	1.82	0.91	1.03		212.5	1.04736	0.869565	1.08592	0.897436	0.968045
	213	1.13	1.01	1.81	0.91	1.03		213	1.02914	0.878261	1.07995	0.897436	0.968045
	213.5	1.14	1	1.81	0.91	1.03		213.5	1.03825	0.869565	1.07995	0.897436	0.968045
	214	1.13	0.99	1.81	0.91	1.03		214	1.02914	0.86087	1.07995	0.897436	0.968045
	214.5	1.13	1	1.82	0.91	1.03		214.5	1.02914	0.869565	1.08592	0.897436	0.968045
	215	1.13	1	1.79	0.91	1.03		215	1.02914	0.869565	1.06802	0.897436	0.968045
	215.5	1.16	0.99	1.79	0.91	1.03		215.5	1.05647	0.86087	1.06802	0.897436	0.968045
	216	1.2	0.99	1.79	0.9	1.03		216	1.0929	0.86087	1.06802	0.887574	0.968045
	216.5	1.25	1.01	1.79	0.91	1.03		216.5	1.13843	0.878261	1.06802	0.897436	0.968045
	217	1.24	1.01	1.78	0.91	1.03		217	1.12933	0.878261	1.06205	0.897436	0.968045
	217.5	1.23	1.01	1.78	0.91	1.02		217.5	1.12022	0.878261	1.06205	0.897436	0.958647
	218	1.23	1.01	1.77	0.9	1.02		218	1.12022	0.878261	1.05609	0.887574	0.958647
	218.5	1.19	1	1.77	0.91	1.02		218.5	1.08379	0.869565	1.05609	0.897436	0.958647
	219	1.17	1	1.77	0.92	1.02		219	1.06557	0.869565	1.05609	0.907298	0.958647
	219.5	1.17	0.99	1.77	0.91	1.03		219.5	1.06557	0.86087	1.05609	0.897436	0.968045
	220	1.17	0.99	1.76	0.91	1.03		220	1.06557	0.86087	1.05012	0.897436	0.968045
	220.5	1.16	0.99	1.76	0.91	1.02		220.5	1.05647	0.86087	1.05012	0.897436	0.958647
	221	1.16	0.98	1.76	0.91	1.02		221	1.05647	0.852174	1.05012	0.897436	0.958647
	221.5	1.16	0.98	1.77	0.91	1.02		221.5	1.05647	0.852174	1.05609	0.897436	0.958647
	222	1.15	0.98	1.76	0.91	1.02		222	1.04736	0.852174	1.05012	0.897436	0.958647
	222.5	1.15	0.98	1.75	0.91	1.03		222.5	1.04736	0.852174	1.04415	0.897436	0.968045
	223	1.15	0.97	1.75	0.91	1.03		223	1.04736	0.843478	1.04415	0.897436	0.968045
	223.5	1.14	0.98	1.74	0.91	1.02		223.5	1.03825	0.852174	1.03819	0.897436	0.958647
	224	1.13	0.98	1.74	0.92	1.03		224	1.02914	0.852174	1.03819	0.907298	0.968045
	224.5	1.12	0.97	1.74	0.91	1.03		224.5	1.02004	0.843478	1.03819	0.897436	0.968045
	225	1.11	0.98	1.72	0.91	1.03		225	1.01093	0.852174	1.02625	0.897436	0.968045
	225.5	1.11	0.97	1.72	0.91	1.03		225.5	1.01093	0.843478	1.02625	0.897436	0.968045
	226	1.12	0.99	1.73	0.92	1.03		226	1.02004	0.86087	1.03222	0.907298	0.968045
	226.5	1.12	0.97	1.73	0.91	1.02		226.5	1.02004	0.843478	1.03222	0.897436	0.958647
	227	1.12	0.98	1.72	0.92	1.02		227	1.02004	0.852174	1.02625	0.907298	0.958647
	227.5	1.12	0.98	1.71	0.92	1.02		227.5	1.02004	0.852174	1.02029	0.907298	0.958647
	228	1.12	0.98	1.71	0.91	1.02		228	1.02004	0.852174	1.02029	0.897436	0.958647
	228.5	1.11	0.98	1.72	0.92	1.02		228.5	1.01093	0.852174	1.02625	0.907298	0.958647
	229	1.11	0.97	1.7	0.92	1.02		229	1.01093	0.843478	1.01432	0.907298	0.958647
	229.5	1.09	0.97	1.69	0.91	1.02		229.5	0.992714	0.843478	1.00835	0.897436	0.958647
	230	1.12	0.97	1.69	0.91	1.02		230	1.02004	0.843478	1.00835	0.897436	0.958647
	230.5	1.15	0.98	1.68	0.92	1.03		230.5	1.04736	0.852174	1.00239	0.907298	0.968045
	231	1.14	0.97	1.68	0.91	1.02		231	1.03825	0.843478	1.00239	0.897436	0.958647
	231.5	1.14	0.97	1.68	0.92	1.02		231.5	1.03825	0.843478	1.00239	0.907298	0.958647
	232	1.13	0.97	1.66	0.92	1.02		232	1.02914	0.843478	0.990453	0.907298	0.958647
	232.5	1.12	0.97	1.67	0.92	1.02		232.5	1.02004	0.843478	0.99642	0.907298	0.958647
	233	1.13	0.98	1.66	0.92	1.02		233	1.02914	0.852174	0.990453	0.907298	0.958647
	233.5	1.13	0.98	1.67	0.91	1.03		233.5	1.02914	0.852174	0.99642	0.897436	0.968045
	234	1.12	0.98	1.67	0.92	1.02		234	1.02004	0.852174	0.99642	0.907298	0.958647
	234.5	1.12	0.99	1.66	0.91	1.02		234.5	1.02004	0.86087	0.990453	0.897436	0.958647
	235	1.12	1.01	1.65	0.92	1.02		235	1.02004	0.878261	0.984487	0.907298	0.958647
	235.5	1.1	1.01	1.64	0.92	1.02		235.5	1.00182	0.878261	0.97852	0.907298	0.958647
	236	1.1	1.01	1.64	0.9	1.02		236	1.00182	0.878261	0.97852	0.887574	0.958647
	236.5	1.11	1.03	1.63	0.9	1.02		236.5	1.01093	0.895652	0.972554	0.887574	0.958647
	237	1.1	1.03	1.63	0.91	1.02		237	1.00182	0.895652	0.972554	0.897436	0.958647
	237.5	1.09	1.02	1.62	0.91	1.02		237.5	0.992714	0.886957	0.966587	0.897436	0.958647
	238	1.09	1.03	1.62	0.91	1.02		238	0.992714	0.895652	0.966587	0.897436	0.958647
	238.5	1.11	1.02	1.62	0.92	1.02		238.5	1.01093	0.886957	0.966587	0.907298	0.958647
	239	1.13	1.03	1.61	0.92	1.02		239	1.02914	0.895652	0.960621	0.907298	0.958647
	239.5	1.14	1.03	1.61	0.92	1.02		239.5	1.03825	0.895652	0.960621	0.907298	0.958647
	240	1.16	1.03	1.62	0.92	1.02		240	1.05647	0.895652	0.966587	0.907298	0.958647
