# Supplementary material for: A tripartite organelle platform links growth factor receptor signaling to mitochondrial metabolism
Source: Nat Commun. 2024 Jun 15;15:5119. doi: 10.1038/s41467-024-49543-z (PMC11180189; doi:10.1038/s41467-024-49543-z)
Supplement: Supplementary file 11 — Source Data File [file 41467_2024_49543_MOESM11_ESM.zip › Source Data file/SOURCE DATA Fig 3.xlsx]

## Sheet: a
						-EGF									Low EGF								High EGF
																												Scale bar 50 µm
																												Scale bar 10 µm

## Sheet: b
TMRM																Quantification of area under the curve (AUC) via evaluation of Total Peak Area with PRISM
Graphical rapresentation	RawData	Samples				Normalized over the baseline (Y=1)	Samples									TMRM
	Time (sec)	-EGF	Low EGF	High EGF		Time (sec)	-EGF	Low EGF	High EGF							Area Under the Curve (AUC)	Sample	Replica I	Replica II	Replica III	Replica IV	Replica V		Sample	Average	StDev	T Test
	0	0.64055	1.00496	0.92042		0	1.00537	0.999151	1.01873								-EGF	1.818	0.3288	37.84	0.6548	45.1		-EGF	15.3846	22.826
	2	0.64055	1.00496	0.92042		2	1.00537	0.999151	1.01873									0.4583	4.07	24.62	0.09372	21.72		Low EGF	15.6796	18.6955	0.861075	ns
	4	0.65559	1.02096	0.90896		4	1.02898	1.01506	1.00604									12.61	0.2234	30.93	79.86	1.849		High EGF	49.9035	32.7381	5.91705e-31	****
	6	0.63185	0.99577	0.89402		6	0.991716	0.990014	0.989507									18.96	1.847	20.23	14.81	1.477
	8	0.6171	1.00242	0.87368		8	0.968565	0.996626	0.966995									23.56	0.2874	9.663	21.76	5.01
	10	0.63506	1.05854	0.93251		10	0.996754	1.05242	1.03211									6.09	0.3487	9.944	5.367	0.1398
	12	0.64244	1.03056	0.86789		12	1.00834	1.0246	0.960587									8.791	0.4043	2.431	15.56	7.679
	14	0.6442	1.05255	0.9032		14	1.0111	1.04647	0.999668									1.561	1.127	9.746	80.26	1.528
	16	0.64912	1.06186	0.88887		16	1.01882	1.05572	0.983807									5.62	3.286	2.032	58.09	5.804
	18	0.63919	1.03101	0.87264		18	1.00324	1.02505	0.965844									2.042	0.2789	19.02	58.23	3.52
	20	0.59801	1.04171	0.85871		20	0.938603	1.03569	0.950426									2.164	0.3283	26.17	70.53	15.19
	22	0.65224	1.03331	0.85278		22	1.02372	1.02734	0.943863									0.4393	0.5198	7.155	58.44	1.496
	24	0.59064	1.06872	0.82915		24	0.927035	1.06254	0.917709									3.911	2.076	39.21	1.137	23.82
	26	0.62022	1.04819	0.89799		26	0.973462	1.04213	0.993901									1.355	0.7489	7.502	74.69	13.96
	28	0.62466	1.045	0.8451		28	0.980431	1.03896	0.935362									12.43	0.6118	22.07	78.33	3.823
	30	0.59983	1.05624	0.82139		30	0.941459	1.05013	0.90912									10.95	0	1.373	28.3	10.97
	32	0.61616	1.04706	0.82834		32	0.96709	1.04101	0.916812									0.8485	0.6372	1.033	22.58	2.741
	34	0.60351	1.04455	0.81438		34	0.947235	1.03851	0.901361									10.57	0.2142	34.9	78.07	8.971
	36	0.60887	1.08724	0.80039		36	0.955648	1.08096	0.885877									1.502	0.9798	54.6	64.05	8.219
	38	0.61577	1.03944	0.79663		38	0.966478	1.03343	0.881716		rapresentative traces are shown for each							9.943	0.2321	22.87	59.9	25.25
	40	0.59287	1.08792	0.75356		40	0.930535	1.08163	0.834045		condition normalized over the baseline (Y=1)							1.235	0.2654	53.48	101.2	0.7151
	42	0.56248	1.07866	0.76134		42	0.882837	1.07242	0.842656									1.347	0.7878	29.88	84.22	0.2615		pValues are calculated via Student's T Test over the total N (sample size) of five independent experiments
	44	0.60539	1.05642	0.75499		44	0.950186	1.05031	0.835628									3.391	0.4861	53.07	78.26	1.329
	46	0.57085	1.04091	0.80105		46	0.895974	1.03489	0.886608									0.6471	10.46	47.62	3.005	40.17
	48	0.56656	1.05207	0.8063		48	0.88924	1.04599	0.892418									2.368	3.4	56.47	82.01	2.788
	50	0.55454	1.00213	0.77364		50	0.870375	0.996337	0.85627									2.911	5.335	67.42	96.58	21.87
	52	0.58079	1.02157	0.81837		52	0.911575	1.01566	0.905778									3.562	3.799	35.21	63.18	3.181
	54	0.58111	1.04602	0.84863		54	0.912077	1.03997	0.93927									0.6873	0.7082	19.96	17.77	26.73
	56	0.55229	1.05746	0.83543		56	0.866843	1.05135	0.92466									7.519	10.96	62.51	1.139	14.34
	58	0.5748	1.00381	0.92731		58	0.902174	0.998008	1.02635									9.802	0.7788	35.91	9.044	7.87
	60	0.55474	1.11169	0.83311		60	0.870688	1.10526	0.922092									0.7065	0.565	41.45	60.5	13.59
	62	0.5564	1.05623	0.65895		62	0.873294	1.05012	0.72933									4.628	4.128	21.91	78.72
	64	0.54861	1.06201	0.51876		64	0.861067	1.05587	0.574167									2.081	0.3701	30.26
	66	0.58797	1.05104	0.79124		66	0.922844	1.04496	0.87575										0.4963	43.24
	68	0.60983	1.07776	0.80437		68	0.957155	1.07153	0.890282										0.7775	23.73
	70	0.61361	1.05271	0.76598		70	0.963087	1.04662	0.847792										0.439	48.27
	72	0.59938	1.06272	0.67104		72	0.940753	1.05658	0.742712										2.721	36.34
	74	0.60471	1.07163	0.75506		74	0.949119	1.06544	0.835706										0.363
	76	0.6044	1.02484	0.82791		76	0.948632	1.01892	0.916336										0.646
	78	0.62654	1.09298	0.83468		78	0.983382	1.08666	0.92383										0
	80	0.62312	1.07502	0.84533		80	0.978014	1.06881	0.935617										0.4174
	82	0.59045	1.03805	0.85169		82	0.926737	1.03205	0.942656										0
	84	0.60309	1.04779	0.82798		84	0.946576	1.04173	0.916414										0.2446
	86	0.60973	1.03996	0.91359		86	0.956998	1.03395	1.01117										2.949
	88	0.61028	1.04467	0.95571		88	0.957861	1.03863	1.05779										18.82
	90	0.59107	1.03771	0.93839		90	0.92771	1.03171	1.03862										0.6547
	92	0.64972	1.0596	0.9491		92	1.01976	1.05348	1.05047										12.79
	94	0.62483	1.05492	0.96645		94	0.980698	1.04882	1.06967										12.57
	96	0.62634	1.03455	1.01108		96	0.983068	1.02857	1.11907										3.599
	98	0.61301	1.04958	1.01897		98	0.962146	1.04351	1.1278										0.8938
	100	0.62435	1.0214	1.04888		100	0.979944	1.0155	1.16091										0.9891
	102	0.62314	1.03088	1.10763		102	0.978045	1.02492	1.22593										0.7504
	104	0.62864	1.08227	1.10028		104	0.986678	1.07601	1.2178										6.181
	106	0.62595	1.06265	1.09569		106	0.982456	1.05651	1.21272										0.76
	108	0.60478	1.06765	1.11677		108	0.949228	1.06148	1.23605										0.5968
	110	0.6164	1.05047	1.15138		110	0.967467	1.0444	1.27436										0.8239
	112	0.60934	1.04043	1.16422		112	0.956386	1.03442	1.28857										2.763
	114	0.61871	1.04064	1.15964		114	0.971092	1.03462	1.2835										0.4148
	116	0.6457	0.99976	1.186		116	1.01345	0.993981	1.31267										5.857
	118	0.63188	1.04847	1.15401		118	0.991763	1.04241	1.27727										0.7829
	120	0.61984	1.04198	1.20021		120	0.972866	1.03596	1.3284										1.089
	122	0.64393	1.06954	1.1776		122	1.01068	1.06336	1.30338										0.999
	124	0.63565	1.04488	1.19987		124	0.99768	1.03884	1.32802										16.98
	126	0.6138	1.04742	1.1731		126	0.963386	1.04137	1.2984										0.6473
	128	0.60716	1.02231	1.21645		128	0.952964	1.0164	1.34638										0.5824
	130	0.64722	1.02894	1.24502		130	1.01584	1.02299	1.378										2.406
	132	0.64604	1.0454	1.22578		132	1.01399	1.03936	1.3567										3.763
	134	0.63051	1.03763	1.23685		134	0.989613	1.03163	1.36895										3.775
	136	0.65738	1.05888	1.20389		136	1.03179	1.05276	1.33247										0.4162
	138	0.63936	1.04568	1.25534		138	1.0035	1.03964	1.38942										0.747
	140	0.64918	1.02206	1.24746		140	1.01892	1.01615	1.3807										0.4177
	142	0.63236	1.02952	1.31152		142	0.992516	1.02357	1.4516										0.05442
	144	0.64527	1.02214	1.25233		144	1.01278	1.01623	1.38609										0.9533
	146	0.61436	0.99781	1.24878		146	0.964265	0.992042	1.38216										4.506
	148	0.6171	1.018	1.25715		148	0.968565	1.01212	1.39142										0.4036
	150	0.62939	1.00316	1.27357		150	0.987855	0.997361	1.4096										1.174
	152	0.61536	1.01849	1.26757		152	0.965834	1.0126	1.40296										12.96
	154	0.63936	0.97081	1.27405		154	1.0035	0.965198	1.41013										1.775
	156	0.62946	0.97563	1.28516		156	0.987965	0.96999	1.42242										1.001
	158	0.61538	0.96972	1.28061		158	0.965866	0.964115	1.41739										0.6824
	160	0.60042	0.9962	1.28366		160	0.942385	0.990442	1.42076										0.858
	162	0.59193	0.97619	1.25325		162	0.92906	0.970547	1.38711										2.003
	164	0.5985	1.03119	1.33226		164	0.939372	1.02523	1.47455										14.74
	166	0.59367	1.0363	1.30736		166	0.931791	1.03031	1.447										0.9065
	168	0.62725	0.97395	1.29031		168	0.984496	0.96832	1.42812										0.7352
	170	0.61701	1.00124	1.30447		170	0.968424	0.995452	1.4438										1.739
	172	0.59189	0.96745	1.2938		172	0.928997	0.961858	1.43199
	174	0.60159	1.00295	1.28998		174	0.944222	0.997153	1.42776								Low EGF	22.92	0.6447	55.88	0.3826	0.8972
	176	0.61787	1.04371	1.2673		176	0.969774	1.03768	1.40266									16.72	0.8178	33.27	16	1.513
	178	0.61302	0.97567	1.3015		178	0.962161	0.97003	1.44051									0.7868	1.624	36.52	26.46	1.002
	180	0.58283	0.97792	1.28148		180	0.914777	0.972267	1.41835									1.809	13.83	7.219	8.387	0.9193
	182	0.5953	1.03148	1.29451		182	0.934349	1.02552	1.43277									1.787	2.428	4.654	2.838	0.7357
	184	0.59009	0.99267	1.31404		184	0.926172	0.986932	1.45439									2.083	1.168	9.465	21.4	0.9216
	186	0.61509	1.01855	1.27376		186	0.96541	1.01266	1.40981									3.63	0.712	33.12	24.72	0.1882
	188	0.59799	1.0259	1.30787		188	0.938571	1.01997	1.44756									3.822	1.434	15.53	44.59	100.5
	190	0.59396	1.01159	1.25164		190	0.932246	1.00574	1.38532									2.911	0.9822	1.216	16.75	0.4474
	192	0.58568	1.03028	1.26179		192	0.91925	1.02432	1.39656									58.84	1.194	3.844	17.25	0.4028
	194	0.57983	1.00421	1.3009		194	0.910068	0.998405	1.43985									45.17	1.003	4.555	13.09	0.5271
	196	0.61996	0.99799	1.30065		196	0.973054	0.992221	1.43957									52.16	2.172	2.227	24.65	0.592
	198	0.56482	1.05337	1.27453		198	0.886509	1.04728	1.41066									1.862	0.7286	9.756	15.83	0.5214
	200	0.59129	1.04908	1.29755		200	0.928055	1.04302	1.43614									5.683	0.8523	0.3622	21.88	5.029
	202	0.60047	1.04208	1.27172		202	0.942464	1.03606	1.40755									18.07	0.9806	6.577	30.45	0.4479
	204	0.59189	1.00106	1.33484		204	0.928997	0.995273	1.47741									6.613	0.6346	4.048	41.95	0.1852
	206	0.58192	1.04877	1.3003		206	0.913349	1.04271	1.43918									4.835	1.041	1.459	28.89	0.6313
	208	0.599	1.05517	1.3272		208	0.940156	1.04907	1.46895									4.693	0.5084	21.46	30.38	0.1812
	210	0.60144	1.03425	1.30779		210	0.943986	1.02827	1.44747									1.208	0.7905	1.61	31.16	1.953
	212	0.60864	1.00066	1.2769		212	0.955287	0.994876	1.41328									1.632	6.708	11.88	45.25	0.3491
	214	0.59867	1.05378	1.3007		214	0.939639	1.04769	1.43962									0	0.6816	1.969	32.94	0.3517
	216	0.59602	1.04223	1.31278		216	0.935479	1.03621	1.45299									19.76	1.08	3.814	45.25	0.401
	218	0.57159	1.02831	1.29513		218	0.897135	1.02237	1.43346									1.909	5.962	1.953	50.85	0.1752
	220	0.57449	1.03482	1.30611		220	0.901687	1.02884	1.44561									1.618	14.37	24.01	29.93	1.032
	222	0.56239	1.0254	1.31923		222	0.882695	1.01947	1.46013									1.238	0.9031	0.1592	34.3	0.9642
	224	0.56487	1.02277	1.33571		224	0.886588	1.01686	1.47837									1.203	0.4647	0.4775	51.19	0.3791
	226	0.57746	1.01796	1.31783		226	0.906348	1.01208	1.45858									6.451	1.657	33.39	63.98	1.541
	228	0.58238	1.03125	1.31051		228	0.914071	1.02529	1.45048									0.8774	1.657	45.48	58.03	1.308
	230	0.56796	1.02156	1.29571		230	0.891438	1.01565	1.4341									25.53	1.109	26.86	46.58	2.1
	232	0.59252	1.02883	1.30493		232	0.929986	1.02288	1.44431									1.534	10.63	9.397	55.25	42.04
	234	0.56072	1.00558	1.32526		234	0.880074	0.999767	1.46681										9.219	32.84	55.11	27.16
	236	0.55933	1.00021	1.31285		236	0.877893	0.994428	1.45307										0.9014	54.19	46.5	17.99
	238	0.56289	1.00478	1.33472		238	0.88348	0.998972	1.47728										7.096	1.318	29.67	56.83
	240	0.53974	1.01109	1.34692		240	0.847145	1.00525	1.49078										13.44	6.624	45.18	1.248
	242	0.56308	0.98675	1.33496		242	0.883778	0.981046	1.47754										19	49.53	4.069	29.29
	244	0.56124	1.02704	1.34881		244	0.88089	1.0211	1.49287										0.9613	25.5	24.2	14.48
	246	0.56316	1.00117	1.31978		246	0.883904	0.995383	1.46074										38.36	49.87	43.39	35.46
	248	0.5344	1.00446	1.32274		248	0.838764	0.998654	1.46402										36.2	20.32	30.42	0.4051
	250	0.55001	1.01079	1.33925		250	0.863265	1.00495	1.48229										43.13		26.03	51.22
	252	0.55586	1.03688	1.29421		252	0.872446	1.03089	1.43244										31.26		46.92	1.007
	254	0.56563	1.01886	1.28536		254	0.887781	1.01297	1.42265										31.26		18.7	25.59
	256	0.56558	1.01979	1.26331		256	0.887702	1.0139	1.39824										34		17.52	13.09
	258	0.53953	1.01941	1.27046		258	0.846816	1.01352	1.40615										18.02		25.08	0.5507
	260	0.55211	1.00151	1.29088		260	0.866561	0.995721	1.42875										25.95		0.4926	1.024
	262	0.55492	0.95573	1.3099		262	0.870971	0.950206	1.44981												2.103	2.092
	264	0.54627	0.96761	1.29043		264	0.857394	0.962017	1.42826												9.593	2.122
	266	0.57007	1.02347	1.25091		266	0.89475	1.01755	1.38452												13.86	32.3
	268	0.56278	1.01144	1.2751		268	0.883308	1.00559	1.41129												38.35	53.74
	270	0.56027	0.96816	1.28574		270	0.879368	0.962564	1.42307													3.908
	272	0.55258	0.97866	1.32101		272	0.867298	0.973003	1.4621													0.2862
	274	0.56921	0.96729	1.31718		274	0.8934	0.961699	1.45786													0.3595
	276	0.54176	0.98281	1.33158		276	0.850316	0.977129	1.4738													0.329
	278	0.5788	0.95816	1.27482		278	0.908452	0.952621	1.41098													1.178
	280	0.54989	1.00764	1.32357		280	0.863076	1.00182	1.46494													4.344
	282	0.54628	1.01968	1.31652		282	0.85741	1.01379	1.45713													70.98
	284	0.55077	0.95966	1.30929		284	0.864457	0.954113	1.44913													21.13
	286	0.55783	0.9573	1.31203		286	0.875538	0.951766	1.45216													1.053
	288	0.51699	1.00733	1.31962		288	0.811438	1.00151	1.46056
	290	0.5384	0.95359	1.33034		290	0.845042	0.948078	1.47243								High EGF	65.15	10.17	44.54	36.13	21.5
	292	0.5508	0.95824	1.29237		292	0.864504	0.952701	1.4304									114.1	29.12	76.52	47.86	62.42
	294	0.54766	0.95473	1.31075		294	0.859576	0.949211	1.45075									63.06	9.62	73.39	88.46	123
	296	0.59348	0.94483	1.28596		296	0.931493	0.939369	1.42331									59.99	33.16	76.32	64.54	14.95
	298	0.57899	0.94664	1.30159		298	0.90875	0.941168	1.44061									57.81	14.63	73.71	74.03	66.06
	300	0.5633	0.9385	1.30826		300	0.884124	0.933075	1.44799									64.21	97.59	99.6	60.8	71.4
																		65.47	18.47	91.11	74.3	79.8
																		52.31	23.83	59.06	56.85	69.28
																		129.7	32.01	85.71	57.31	74.78
																		73.55	43.92	78.18	29.26	106
																		51.71	47.39	66.1	48.61	60.27
																		72.12	77.72	57.05	60.04	63.89
																		98.61	25.24	79.37	46.1	47.45
																		119	97.65	69.5	43.3	64.86
																		73.94	99.63	46.21	77.84	17.79
																		39.26	4.875	41.5	88.84	42.16
																		66.38	40.66	39.16		56.64
																		103.4	53.7	25.34		6.992
																		84.79	76.25	26.01		42.92
																		64.87	37.01	1.464		25.24
																		59.89	31.03	6.542		25.08
																		40.12	10.68	30.48		1.509
																		113.4	73.59	68.55		1.735
																		105.9	19.84	91.64		21.29
																		100.1	11.53	70.05		8.488
																		45.71	29.65	52.16		11.68
																		35.39	18.31	48.17		53.46
																		0.8312	78.47	104.6		41.54
																		1.098	1.569	92.83		89.19
																		14.7	29.26	86.41		96.18
																		47.15	3.453	78.47		79.75
																		48.56	79.86	56.84		66.47
																		93.34	0.7662	67.47		143.6
																		122.3	30.76			85.36
																		93.83	34.62			29.13
																		90.49	0.2985			138.3
																		47.44	1.217			101.4
																		74.72	9.62			97.01
																			5.222			10.18
																			9.596			32.53
																			34.77			59.24
																			25.93			51.64
																			33.88			73.29
																			21.18
																			22.11
																			27.69
																			29.93
																			9.889
																			13.92
																			23.94
																			9.795
																			25.92
																			11.61
																			9.202
																			7.254
																			11.07
																			14.09
																			15.49
																			17.57
																			5.11
																			19.88
																			6.831
																			21.84
																			11.9
																			32.01
																			18.56
																			38.91
																			34.81
																			11.03
																			12.26
																			53.06
																			30.37
																			33.09
																			33.2
																			41.96
																n of cells for each replicate
																Sample	Replica I	Replica II	Replica III	Replica IV	Replica V		Total
																- EGF	33	86	37	32	31		219
																Low EGF	30	44	38	48	57		217
																High EGF	38	75	33	16	43		205

## Sheet: c
Quantification of area under the curve (AUC) via evaluation of Total Peak Area with PRISM
TMRM
Area Under the Curve (AUC)	Sample	Replica I	Replica II	Replica III	Replica IV	Replica V	Replica VI	Replica VII		Sample	Average	StDev	T Test
		0	0.4628	0.2745						-EGF	0.503723	0.61223
		0.488	0.4937	0.1857						Control	28.9266	38.792	3.75384e-41	****
		0	0	0.1395						RTN3 KD	11.728	24.5559	1.57544e-12	****
		0.3936	3.817	0.2435						RTN4 KD	30.4714	28.9866	0.603388	ns
		0.2683	0.994	2.301						MCU KD	16.151	22.1436	5.83487e-08	****
		0.8404	0.5969	0.3224						IP3R KD	13.9737	19.3473	1.19992e-10	****
		0.2121	0.2607	0.05006
		0	0	0.5132
		0	0.5046	1.179
		0.299	0.1862	0.726
		0.8728	0.3037	0.8727
		0.958	0	1.103
		0.4549	0.6995	1.479
		0.161	0
		0.2245
		0.2228
		0.3398
		0.9856
		0.439
		0.4023
		0.3846
		0.5163								pValues are calculated via Student's T Test over the total N (sample size) of 6 (MCU/IP3R KDs) and 7 (Control, RTN3 KD, RTN4KD) independent experiments
		0
		0
		0.3844
		0.5591
		0.6525
		2.097
		0
		0.7188
		0.8941
		0.6778
		0.1785
		0.3443
		0.3573
		0.4417
		0.6265
		0
		0
		0.1495
		0
	Control	73.38	1.066	0.1116	55.89	0	27.69	0.5533
		96.28	1.506	45.59	51.17	95.3	4.867	0
		0.1853	0.848	12.04	67.24	0.7071	29.7	0.1831
		0.1851	0	0.3518	77.1	1.159	48.66	0.06383
		0.04699	0	0.2334	73.05	1.841	0.1635	0
		2.714	0.1734	0	69.12	39	0	0.2776
		0.3648	0.2619	0.2712	100.9	1.282	1.876	33.7
		0.1731	0.1246	0	90.73	38.12	4.309	1.079
		0.2244	2.978	0.094	136.3	24.12	57.55	0.3075
		0.3158	4.429	0.3666	130.5	16.62	67.53	12.75
		1.093	0.4503	0.2193	161.2	8	77.04	13.09
		0.997	0	0.6491	92.34	44.09	121.5	34.54
		59.32	1.888	0.2375	56.48	1.016	19.02	10.01
		0	1.052	0.1187	98.48	2.619	113.9	5.917
		3.169	0	0	117.9	0.8322	141.9	5.504
		0.2717	0.2	16.12	113.1	67.45	90.79	0.2283
		14.43	2.087	0	88.94	15.14	50	0.6413
		1.108	1.165	6.366	90.37	70.08	64.63	0.4042
		0		1.865	109.7	4.139	129.8	0
		0.2608	1.067	0.2775	134.6	1.385	109.4	0.8696
		1.063	3.713	11.01	95.01	40.2	0.7187	4.875
		26.67	0	0.2295	108	1.137	0	4.089
		8.264	0	0	97.08	38.06	1.457	8.121
		0.319	0	8.035	58.8	16.67	1.823	1.432
		11.06	0	0.1081	125.7	30.25	0.8576	11.21
		0.05432	0	0.0573	86.75		0.9683	61.59
		1.633	0.4231	1.375	91.38		1.972	75.1
		0.7364	0	0.398	130.2		1.353	23.8
		1.043	0	0	73.74		1.644	38.72
		5.977	0	0.2295	111.3		122.4	0.511
		0	0		3.002		84.53	26.37
		42.28	0	1.229	117		95.14	71.13
		8.17	0.2598	39.26	128		85.22	42.42
		14.87	0	30.14	18.88		100.9	104.5
		0.3138	0.5388	44.7	67.52		82.39	0
		36.04	0.4202	60.91	13.39		43.23	88.22
		0.9625	0	73.75	25.99		76.83	104.8
		4.12	0	51.59	46.53			27.54
			0.7984	46.52	34.36			78.41
		5.084	0	17.17	4.897			72.59
		16.33	1.953	97.44	15.95			169.6
		84	0	41.75	45.37			90.61
		31.9	0.707	33.04	54.65			0.1587
		9.555		37.46	13.96			0.5105
		10.36		49.04	77.8			0.3696
		6.284		72.59	76.64			0
		3.936		60.93	64.08			0.1267
		60.9		36.01	52.98			0
		165.3		21.74	53.12			0
		94.8		31.15	87.96			0
		19.25		7.201	84.2
		1.421		39.02	74.74
		169.3		47.36	108			11.67
		182.9		40.78				0.4929
		9.563		17.52				0.4824
		32.22		52.97				0.1289
		42.57		73.89				1.252
		10.5						18.77
		58.78						14.98
		83.48						0.6317
		11.93						0.2295
		10.1						0.3753
		4.83						0.1201
		59.03						3.967
		2.136						0.8985
		5.108						0.8766
		5.189						0.8331
		10.57						0.6594
		8.411						0.4076
		1.597						0.3802
								0.4749
		3.604						0.5835
		23.01						0.7369
		3.952						4.599
		1.935						0.9812
		1.044						0.414
		0.4287						2.429
		12.44						0.4077
		6.858						0.2409
		11.3						16.18
		0.5716						0.5591
		20.43						38.32
		5.943						105.5
		0.054						45.72
		40.98						42.64
		13.43						45.69
		4.941						17.67
		7.46						60.72
		14.58						96.51
		8.007						24.43
		2.247						80.9
		13.18						0.7011
		3.202						28.57
		3.538						28.73
		4.377						4.467
		9.356						8.408
		6.167						43.56
		46.16						0.661
		24.33						5.951
		52.2						22.16
		8.506						26.14
								31.91
								29.5
								47.45
								50.45
								41.6
								21.94
								2.624
								14.85
								2.816
								63.49
	RTN3 KD	2.917	8.043	0.408	9.952	16.22	9.363	11.77
		0.4025	7.554	1.203	2.114	4.761	0.8131	0.1226
		0.5584	157.3	0.3164	7.28	1.106	37.92	1.022
		0.6443	48.58	0.255	6.106	2.077	19.25	0
		0.1838	37.95	0.4302	16.57	7.127	50.01	0
		0.464	26.78	0.09473	37.14	5.554	31.44	0
		3.656	54.01	1.182	19.97	7.167	66.72	0
		0.6211	37.64	0.8581	11.86	5.696	100.6	0.2834
		0.5562	47.57	0.2209	24.85	8.792	45.88	0.2149
		0.3565	37.61	0.5871	25.34	27.57	46.43	0
		0	6.04	2.268	4.415	11.66	58.82	0.08776
		0.05249	0.2865	0.6575	13.52	20.65	27.17	0.3375
		0.4306	1.391	1.109	35.41	8.952	1.324	44.72
		0.3993	0.1099	0.2316	40.74	19.73	2.089	0
		0.5009	136.2	1.863	14.31	11.63	0.5739	0
		0.2171	117.6	1.331	23.3	37.59	0.7473	0.6634
		0.2896	0	0.318	44.19	31.58	0.2561	0
		0.3681	0.1484	0	1.639	2.572	0.8422	0
		0	6.063	0.44	25.2	1.559	1.217	1.121
		0.3366	0	4.491	14.29	2.55	1.215	59.76
		0.08482	0.2365	0.79	13.86	1.283	0.6231	0.4428
		0.1084	0.08396	0.1942	13.77	9.799	0.942	28.47
		18.1	0.5657		2.752	0.5219	1.166	0.9252
		1.417	2.805	1.85	71.31	3.093	4.391	0.3797
		0.416	3.201	13.22	21.43			0.3743
		0.2859	0.3777	19.84	19.65
		0.1366	2.121	37.23	33
		0.4149	0	17.78	10.57			0.8215
		0.2167	44.91	49.33	21.05			8.571
		0.6895		5.409	17.81			0.1908
		0.379	0.7375	30.26	32.82			0
		0.3415	0.2849	36.55	22.28			0
		0	0.9168	14.25	3.917			1.479
		0.9032	1.173	45.57	32.33			1.618
		1.526	1.109	17.12	39.97			0.6423
		0	1.512	39.6	12.32			0.5513
		4.238	0.4786	4.107	23.11			1.519
		1.522	0.6032	29.68	5.527			0.6551
		7.883	0.4409	30.31	22.07			0
		12.17	0.3484	46.9	33.34			0
		0.7102	0.2879	32.94	17.29			0.1649
			0.8461	23.6	35.24			1.399
			0.8428	3.822	31.67			0.3779
			0.8105	4.046	26.34			1.037
			0	10.24	19.21			0
			0.4771	19.37	47.33			1.025
			0.4371		6.987			0
			0.6881		22.46			0.9854
			0.32		36.02			1.424
			0.4989		10.12			0.654
			1.994		21.07			0.9565
			0.8855		43.67			0.4473
					20.95			1.186
					15.16			1.375
					37.35			1.705
					11.97			1.405
					33.4			1.117
					31.2			1.117
								1.329
								2.993
								1.309
								1.099
								0.2285
								0.3778
								0
								2.192
								0.4587
								23.2
								0.5338
								1.799
								0.4299
								0.9962
								10.43
								0.3581
								0
	RTN4 KD	57.1	24.21	1.247	67.86	1.303	0.7252	7.176
		0.2464	112.7	59.6	16.32	0.4022	0.6994	5.912
		58.53	97.21	63.36	44.54	14.01	89.86	21.37
		53.23	102.1	1.083	68.81	46.13	44.84	17.06
		67.26	60.98	10.34	69.29	50.52	61.74	22.54
		39.11	18.07	1.476	53.98	21.72	58.45	14.27
		71.94	85.07	14.02	71.75	35.66	22.44	20.14
		36.67	32.27	24.8	92.16	76.91	1.246	5.084
		9.423	40.52	2.147	73.38	112.7	0.3171	25.74
		37.16	102.8	44.05	61.43	74.38	1.271	18.08
		27.51	9.948	47.53	58.04	72.95	2.517	10.39
		0.1957	29.67	12.52	78.55	40.27	2.365	19.65
		10.55	40.94	1.61	41.94	12.57	3.669	17.69
		0.6578	0.8875	57.84	64.29	26.19	1.348	19.62
		4.181	83.56	2.436	63.06	55.48	1.357	9.921
		11.5	4.195	7.154	50.36	94.24	4.124	35.7
		0.2175	14.46	16.26	51.7	105.2	37.44	6.8
		0.1833	9.161	2.73	83.99	95.2	31.22	63.63
		1.02	5.784	50.21	92.2	59.03	38.71	27.12
		1.02	15.04	101.8	68.03	93.1	38.77	11.55
		66.22	1.739	34.03	62.82	4.929	2.012	10.11
		20.25	36.81	10.83	92.56	1.491	39.87	11.85
		0.5301		21.04	58.58	2.827	54.17	6.557
		0.9603	0	26.3	90	21.23	51.85	123
		0.1664	0		37.9	19.46	54.94	16.42
		58.85	0.3898	3.468	71.3	4.711		15.37
		0.3507	48.22	63.42	57.31	0.697		14.43
		3.77	2.317	85.89	62.06	0.9922		8.923
		1.082	2.631	6.248	60.7	1.532		9.583
		0.2619	1.695	2.363	43.63	1.538		34.77
		0.3432	0	1.718	23.76	15.07		23.52
		0.3627	5.957	3.589	41.74	0.925		19.22
		51.42	39.35	14.92	33.59	19.25		7.63
			20.28	27.7	21.91	14.72		8.284
			63.92	16.7	57.13			3.745
			17.19	12.73	40.6			13.71
			9.218	35.96	86.36			15.74
			0	6.05	32.05			31.04
			0.172	26.34	50.23			21.2
			77.51	36.52	79.51			22.2
			32.15	74.58	23.33			11.28
			0	56.03	50.88			9.634
			4.724	58.76	36.28			24.72
			15.18	28.96	28.95			18.17
			0.6348	26.51	47.91			6.95
			0	35.15	46.95			13.5
			0.3061	9.639	64.06			29.51
			1.722	38.91	61.61			5.243
			0	5.519	59.44			15.48
			0					8.036
								13.18
								6.584
								32.42
								12.58
								29.93
								16.92
								22.41
								11.62
								27.66
								19.77
								21
								46.61
								18.54
								35.49
								24.01
								36.9
								42.39
								20.85
								35.84
								28.43
								52.33
								38.53
								32.96
								31.76
								16.11
								21.74
								19.34
								31.63
								33.43
								21.27
								37.14
								31.51
								21.78
								35.4
								18.47
								20.66
	MCU KD	3.359	0	2.094	36.85	1.559	1.754
		0.9876	0.4271	23.79	40.61	1.922	0.6762
		0	0.3033	10.75	24.56	1.162	6.788
		1.634	0.3879	22.37	32.02	1.038	2.033
		1.156	0.663	22.29	23.07	1.418	10.95
		7.538	0	6.255	33.66	2.39	13.53
		3.63	0	10.86	29.34	3.416	2.134
		1.535	1.576	19.24	45.87	3.118	4.633
		1.543	9.569	10.49	43.55	2.892	7.38
		0.4326	0.2984	35.46	50.89		3.357
		0.6472	0.5539	4.198	55.55		2.137
		1.428	0.8227	17.37	36.02	0.9812	1.821
		29.56	0.4781	25.5	11.77	1.249	2.737
		1.001	0	27.63	58.09	21.92	2.775
		0.6557	24.04	6.005	27.82	4.723	2.092
		2.173	7.414	2.884	53.2	1.817	10.96
		7.576	7.199	7.204	58.27	1.999	1.556
		0	6.714	22.23	59.34	10.6	4.737
		0.6415	7.943	12.98	68.27	14.54	8.544
		2.193	0.5601	6.31	49.02	2.646	1.181
		2.946	0.251	8.778	50.07	2.62	6.819
		0.8389			19.5	3.368	23.78
		5.34	0	129.8	47.71	0.5308	5.409
		7.023	0	60.06	24.01	43.3	15.19
		12.78	0	27.87	44.88	3.027	4.505
		14.43	0.2043	59.21	41.28	8.417	17.08
		1.24	1.632	67.3	45.11	18.42	9.228
		0	0.2762	17.01	70.17	1.772	3.835
		0.4976	1.824	44.83	35.5	1.726
		4.248	0.2699	28.7	53.43	3.142
			0.5222	15.71	40.65	7.89
			0.7883	75.19	41.93	1.244
			0	2.008	27.47	3.881
			3.469	65.67	53.24	2.913
			2.08	36.38	30.35	2.942
			2.556	80.87	24.59	1.921
			1.301	61.65	53.41	13.84
			0.9606	71.64	76.84	2.894
			1.913	60.13	47.01	1.36
			0	88.9	48.18	2.075
			0.1206	31.18	53.43	5.062
			3.075	63.62	64.31	0.4408
			1.729		68.58	2.702
			2.401		70.99	2.91
			2.437		66.33	2.169
			0.2126		10.89	1.5
			0.865		6.412	2.685
			0		35.81	0.5328
			0		11.98	1.455
			0.3094		37.16	5.194
			0.3231		25.51	1.64
			0		38.86	3.454
			0.09021			10.09
						1.669
						4.891
						0.639
						16.12
						1.846
						0.5344
						1.484
						4.038
						0.6905
						1.353
						11.26
	IP3R KD	1.642	0.2181	0.2179	12.95	0	53.32
		3.134	0.1633	0.3074	24.31	0.389	48.06
		1.072	0	0.4577	26.29	1.701	48.96
		0.856	0	0.1616	24.53	4.163	56.14
		1.817	0	5.73	38.38	0.6311	37.87
		0.5385	0	0.2349	46.75	0.8851	64.25
		1.488	0.127	0.4621	42.41	0	30.76
		0.5851	0	4.28	45.91	54.16	25.92
		1.553	0	0.1082	11.93	0	44.55
		0.5057	0	3.379	36.73	0	31.91
		0.8934	1.705	0.3537	31.13	0.3074	48.3
		0.1789	0	0.3827	17.05	0.4124	58.91
		6.857	0	4.541	22.32	0.08974	35.9
		0.3735	0.4106	28.23	14.43	0.1721	43.55
		0.4848	0	0.3178	10.38	6.632	43.03
		9.398	0	0.2295	19.01	0	49.48
		1.649	0.1656	0.4011	26.1	17.94	49.73
		0.7059	0.03675	0.4613	29.68	114.2	46.13
		2.067	0.3413	0.5174	4.759	0	35.66
		3.677	0		19.46	0.545	31.83
		1.271	0	24.08	20.56	0	43.2
		1.808	0	22.56	13.45	0.3688	14.98
		0.2214	0.1039	22.56	24.14	0.4192	36.32
		0.5295	0.1755	29.02	30.68	1.017	65.06
		0.2064	0.09192	24	6.485	12.6	28
		0.8885		17.55		0	25.57
		0.5621	0.5033	16.5		3.595	17.54
		0.6995	0.2619	25.25		13.63	12.73
		0.3756	0.4008	16.89		37.84	22.17
		0.6602	0.1318	6.105		25.09	16.19
		0.3258	0	12.26		96.41	13.68
		0.2404	0.2293	7.986			30.39
			0	15.99		8.701	11.61
			0.04618	23.4		0.08215	3.236
			2.428	17.23		0.4951	69.02
			2.997	19.59		1.107	13
			6.352	15		4.933	50.7
			21.43	20.96		0.5246	49.34
			0	15.46		0	58.04
			0	19.97			51.72
			3.045	44.2			53.58
			0.3376	4.163
			0.7606	18.08
			0.4284
			0.09218
			0
			0
			26.65
			0.3378
			0
			0
n of cells for each replicate
Sample	Replica I	Replica II	Replica III	Replica IV	Replica V	Replica VI	Replica VII		Total
- EGF	41	14	13						68
Control	99	42	56	53	25	37	109		421
RTN3-KD	41	51	45	58	24	24	73		316
RTN4-KD	33	49	48	49	34	25	86		324
MCU-KD	30	52	41	52	62	28			265
IP3R-KD	32	50	42	25	38	41			228

## Sheet: d
Condition	TPEFarea/CellArea [%]	CellArea per FOV [µm2]	TPEFarea per FOV [µm2]		IMAGES:		noEGF: 26 FOVs, 3 replicates, 130cells
					Field of View (FOV) [µm2]	70*70	EGF: 32 FOVs, 3 replicates, 160 cells
noEGF	12.3316	2037.42	251.248				EGF-P: 27 FOVs, 3 replicates, 135 cells
noEGF	6.03145	2329.58	140.508
noEGF	6.37096	2905.33	185.098		TPEFarea/CellArea [%]	MEAN	SEM (standard error of the mean)	SEM = standard deviation / rad.quad(Nsamples)
noEGF	9.93587	3323.91	330.26		- EGF	7.43659	0.938862	error used when comparing populations with different Nsamples
noEGF	10.6683	2102.47	224.298		Control	12.4543	1.23742
noEGF	15.566	2010.71	312.987		RTN3-KD	8.62303	1.02943
noEGF	14.5754	1981.81	288.855
noEGF	12.1203	2072.95	251.248
noEGF	1.4774	1824.15	26.95
noEGF	3.53076	2560.49	90.4049					* p-value < 0.05
noEGF	0.77124	2017.21	15.5575					** p-value < 0.01
noEGF	0.80741	2685.45	21.6826
noEGF	7.74051	3108.19	240.59
noEGF	5.43778	2883.53	156.8
noEGF	4.8525	3567.08	173.092
noEGF	2.3637	2451.35	57.9425
noEGF	0.55745	2593.08	14.4551
noEGF	17.8591	2015.25	359.905
noEGF	11.093	2485.77	275.747
noEGF	7.18913	2344.65	168.56
noEGF	1.41146	2464.82	34.79
noEGF	8.24272	1825	150.43
noEGF	9.641	2354.45	226.993
noEGF	6.42652	1921.41	123.48
noEGF	8.96792	1684.25	151.042
noEGF	7.38184	1863.59	137.567
EGF	9.46776	1935.62	183.26
EGF	9.09039	2141.3	194.653
EGF	13.8697	1935.13	268.397
EGF	20.7737	1694.17	351.942
EGF	10.903	2040.36	222.46
EGF	15.2733	1701.16	259.823		STATISTICAL SIGNIFICANCE	(p-value to reject the null hypothesis of equal means)
EGF	16.5643	1915.41	317.275		calculated using U-Mann Whitney non-parametric test (more conservative than t-test, does not imply yhpothesis of normal distribution and similar/dissimilar variance)
EGF	20.664	2405.65	497.105		test	p-value
EGF	11.7804	1604.5	189.017		- EGF versus Control	0.00491	**
EGF	9.22985	1234.31	113.925		RTN3-KD versus Control	0.03059	*
EGF	23.4684	2195.45	515.235		- EGF versus RTN3-KD	0.51918	ns
EGF	10.2851	2156.98	221.848
EGF	10.5807	2514.68	266.07
EGF	11.1655	2729.67	304.78
EGF	18.2037	2287.32	416.378
EGF	23.5587	2562.45	603.68
EGF	27.3889	3174.22	869.382
EGF	21.8865	3263.64	714.298
EGF	14.2279	3180.47	452.515
EGF	2.90459	1910.51	55.4925
EGF	15.3946	2925.91	450.433
EGF	6.06061	2566.99	155.575
EGF	6.6145	2629.83	173.95
EGF	5.85848	2233.18	130.83
EGF	3.05538	2842.61	86.8526
EGF	3.69489	3295.49	121.765
EGF	1.74126	2553.76	44.4676
EGF	18.5104	3399.62	629.283
EGF	8.11003	2409.21	195.387
EGF	18.376	2935.84	539.49
EGF	7.82713	2460.29	192.57
EGF	2.00871	2756.49	55.37
EGF-P	1.16521	2354.94	27.44
EGF-P	2.96062	2482.59	73.4999
EGF-P	0.5117	1508.22	7.71756
EGF-P	5.90556	2918.56	172.357
EGF-P	4.32751	2411.78	104.37
EGF-P	18.3219	2130.15	390.285
EGF-P	9.90594	2057.76	203.84
EGF-P	6.4369	2228.52	143.448
EGF-P	4.006	1061.1	42.5075
EGF-P	8.99916	1893.48	170.398
EGF-P	8.84081	2417.9	213.762
EGF-P	24.8838	1871.68	465.745
EGF-P	3.22096	2525.34	81.3401
EGF-P	16.655	2105.78	350.717
EGF-P	11.2638	2495.94	281.137
EGF-P	10.9749	1739.01	190.855
EGF-P	5.52182	2400.39	132.545
EGF-P	5.05109	2337.91	118.09
EGF-P	10.1874	2438.61	248.43
EGF-P	9.84499	2339.26	230.3
EGF-P	10.9488	2246.65	245.98
EGF-P	8.69398	2224.84	193.428
EGF-P	6.44616	1955.47	126.053
EGF-P	9.97314	2553.63	254.678
EGF-P	6.40589	2445.84	156.677
EGF-P	13.8698	1762.9	244.51
EGF-P	7.49889	1656.44	124.215
	Control/'- EGF		Control		RTN3 KD
TPEF
Transmitted

## Sheet: e
	DAPI							ANTI-Luciferase							Merge

## Sheet: f
	PM-Luciferase upon stimulation with low/high EGF doses	Samples
	RawData	Replica I					Replica II						Replica I						Replica II
	Time (Sec)	High EGF_1	High EGF_2	High EGF_3	High EGF_4	High EGF_5	High EGF_6	High EGF_7	High EGF_8	High EGF_9	High EGF_10	High EGF_11	Low EGF_1	Low EGF_2	Low EGF_3	Low EGF_4	Low EGF_5	Low EGF_6	Low EGF_7	Low EGF_8	Low EGF_9	Low EGF_10	Low EGF_11	Low EGF_12
	0	18600000	28500000	16800000	16600000	13800000	18000000	55200000	26100000	25100000	26800000	23000000	18400000	9600000	30600000	174400000	300300000	91100000	35500000	48400000	35200000	44700000	48100000	38700000
	1	20500000	26700000	15400000	15300000	12500000	20000000	57700000	26600000	21600000	27400000	26000000	16800000	10100000	34300000	158900000	291400000	90600000	32700000	37300000	35500000	53600000	44200000	34600000
	2	19200000	26600000	15000000	15200000	15800000	18500000	54700000	28800000	24100000	24500000	22100000	17300000	12700000	33500000	144000000	292200000	88400000	30000000	42900000	33300000	50200000	45000000	35700000
	3	20800000	30000000	14800000	15400000	14000000	20600000	52500000	25500000	24100000	24000000	24400000	18200000	10600000	34600000	138600000	296800000	84800000	30800000	39800000	34800000	50600000	45000000	36600000
	4	21200000	26600000	16200000	16400000	14200000	16900000	54700000	24500000	21400000	23400000	24100000	17600000	12200000	30200000	138000000	283200000	84500000	29400000	41500000	35700000	48300000	44500000	35100000
	5	21300000	26900000	14700000	16100000	12300000	24800000	53700000	24000000	24200000	24700000	19800000	19100000	11000000	35500000	132700000	282700000	81800000	30400000	40800000	34500000	50100000	40800000	37800000
	6	23800000	28100000	16400000	13000000	13500000	25000000	52900000	28800000	22800000	22300000	23300000	20200000	9100000	31400000	118900000	273900000	83800000	28100000	41000000	35000000	51900000	36900000	35700000
	7	19100000	28400000	14400000	14100000	15000000	18700000	52400000	23700000	23800000	21600000	24300000	15800000	10800000	28300000	122500000	274500000	87100000	31700000	38100000	34300000	48500000	43100000	34300000
	8	21100000	28300000	15100000	16100000	12300000	19900000	49500000	25100000	22900000	24000000	21600000	18300000	14400000	28800000	107600000	267300000	81500000	30000000	33600000	34200000	45500000	40200000	30000000
	9	24100000	31300000	14600000	16600000	13800000	20800000	53300000	24600000	21700000	21000000	21300000	17500000	11600000	27100000	106700000	259200000	84200000	29600000	36500000	28300000	43900000	35000000	30700000
	10	22200000	30900000	14600000	15000000	16100000	18000000	60400000	24400000	20300000	21000000	22500000	18000000	9500000	30000000	102700000	262300000	78900000	25800000	36600000	35400000	45200000	36000000	32200000
	11	19200000	25500000	16400000	13300000	14600000	15600000	50900000	20500000	22500000	23000000	20300000	16200000	11200000	29200000	95100000	253000000	78300000	29100000	36900000	33800000	41400000	37900000	31700000
	12	21600000	23400000	12400000	14400000	12000000	12800000	47700000	25800000	27300000	26900000	20900000	19400000	11300000	27100000	100900000	259200000	80100000	28300000	33800000	33000000	41500000	33800000	30300000
	13	20100000	26400000	16700000	11900000	13200000	20800000	51000000	24000000	22800000	19700000	22400000	17500000	9000000	28900000	95600000	258900000	81500000	27200000	37000000	32300000	43300000	37200000	26300000
	14	19600000	26100000	14600000	16700000	11200000	17600000	57000000	23100000	23200000	23500000	18600000	14400000	11100000	25400000	87200000	249100000	73900000	24600000	36100000	33900000	40300000	35100000	30900000
	15	19200000	28400000	15600000	14300000	16600000	18100000	53500000	24100000	21400000	21600000	20000000	16100000	12700000	26100000	87200000	247600000	79700000	27200000	31100000	34000000	38200000	34400000	31000000
	16	21800000	24700000	12900000	12300000	14400000	16100000	48500000	23500000	21600000	21500000	20900000	13100000	12700000	25100000	88700000	254600000	81100000	26800000	34200000	30500000	34600000	35100000	30300000
	17	18700000	25700000	15700000	15100000	14200000	15200000	53200000	21300000	21800000	20700000	18500000	14600000	13200000	27500000	80600000	236500000	81400000	24200000	31500000	33100000	35900000	36200000	26800000
	18	24300000	28700000	14900000	12800000	12800000	16200000	55400000	21800000	20000000	23600000	18200000	16500000	10900000	22800000	79500000	229100000	78100000	24600000	34100000	31300000	35700000	34000000	27300000
	19	18400000	29100000	16300000	13700000	14400000	15800000	48700000	21000000	24800000	21700000	19900000	15200000	12900000	23400000	76000000	229800000	78000000	29500000	29900000	29900000	35200000	32500000	28900000
	20	20000000	24600000	13000000	16400000	11900000	14000000	45700000	23300000	20100000	21700000	20400000	16100000	10200000	22300000	75900000	238100000	70400000	24100000	31300000	30900000	31900000	33600000	27700000
	21	19700000	24300000	14400000	14800000	12400000	13900000	47600000	19500000	18600000	21700000	20100000	14900000	11600000	23500000	76500000	221600000	76800000	29000000	31600000	31000000	31900000	38800000	27900000
	22	21400000	27300000	14300000	13500000	11700000	15200000	44000000	21800000	20200000	21400000	17600000	14300000	12700000	21300000	72800000	225800000	73700000	28000000	35100000	27600000	33100000	32700000	27600000
	23	19300000	26100000	10100000	15700000	13100000	13300000	47900000	21600000	21500000	20300000	18500000	16700000	10800000	25200000	73900000	224200000	67400000	26400000	32800000	30700000	29100000	32400000	28000000
	24	18500000	29600000	17000000	14900000	12800000	14500000	48300000	20400000	18900000	20600000	20100000	12800000	11600000	19900000	72300000	225700000	71300000	25700000	28700000	29800000	25200000	34000000	26900000
	25	21100000	25500000	13300000	12700000	12800000	13600000	45700000	21100000	21000000	22700000	18100000	14800000	13600000	20400000	72700000	220500000	68600000	25800000	29300000	29600000	22900000	33000000	24800000
	26	19400000	26800000	13900000	15200000	14200000	15100000	46800000	19900000	24200000	22800000	16600000	13600000	11300000	20500000	65900000	217900000	74300000	25700000	30100000	26500000	26000000	32600000	28100000
	27	22700000	27000000	15300000	14100000	12900000	12000000	45300000	22400000	23100000	18800000	20900000	15300000	9200000	20000000	61300000	214300000	69500000	22800000	27000000	28000000	27000000	32100000	25500000
	28	19600000	25600000	14600000	14800000	11400000	15000000	46700000	21200000	19100000	20900000	17600000	14900000	11000000	19900000	69100000	214400000	73100000	25100000	30200000	29200000	22600000	34500000	28300000
	29	22500000	27700000	11600000	13100000	14400000	12900000	44700000	23200000	20700000	18200000	19000000	17100000	11400000	20200000	65600000	206900000	70600000	27800000	28400000	29900000	23100000	31600000	27400000
	30	19000000	26600000	12200000	13500000	12900000	13900000	43900000	20600000	19400000	21800000	15800000	14100000	11700000	19400000	60800000	216200000	70000000	24300000	30500000	30200000	23400000	29100000	23300000
	31	18200000	23800000	12300000	12000000	12000000	17200000	44800000	20300000	20800000	22800000	15700000	17600000	10500000	18600000	62700000	207400000	69300000	26000000	28300000	27900000	28400000	32100000	24600000
	32	21700000	24700000	13400000	12400000	11000000	17300000	50300000	19100000	22500000	19400000	19700000	16400000	11400000	18600000	58600000	211200000	62600000	26800000	27300000	27100000	22700000	29800000	22600000
	33	24000000	26900000	12800000	13200000	13100000	16800000	46400000	17000000	19900000	18800000	13700000	14700000	12700000	17200000	59300000	191200000	58700000	23900000	25800000	24400000	21300000	31800000	22200000
	34	21300000	22800000	12200000	11900000	11500000	17300000	38600000	19400000	22500000	20900000	14100000	15200000	10800000	17300000	60000000	196700000	62000000	26400000	27900000	24600000	22800000	33000000	23400000
	35	20100000	25100000	12600000	13500000	14700000	16100000	40900000	18200000	21600000	19100000	14600000	18400000	9700000	17400000	58000000	198500000	65100000	20400000	27100000	27600000	20600000	31200000	24100000
	36	20000000	24600000	13300000	14500000	14800000	22800000	43300000	22000000	20400000	19200000	16800000	15500000	10900000	15900000	56300000	200800000	61900000	21200000	28000000	26800000	22700000	29200000	25200000
	37	18700000	25500000	12400000	16100000	13300000	22100000	41900000	20200000	20700000	19500000	17600000	15900000	11600000	17900000	54200000	196100000	66500000	20300000	27100000	26700000	20300000	31100000	21900000
	38	19000000	27000000	12800000	12200000	13000000	22200000	41300000	20600000	20600000	19300000	15900000	15400000	12500000	17000000	52600000	188100000	66200000	23200000	28400000	25700000	19300000	28100000	26200000
	39	18000000	25200000	10700000	13600000	12300000	20600000	40300000	19900000	20700000	18900000	16400000	12700000	9800000	19400000	55200000	192700000	64200000	21800000	27400000	26700000	25100000	29200000	20600000
	40	18600000	28300000	13200000	14100000	15000000	17900000	39300000	19400000	19500000	20200000	13100000	15200000	12400000	18300000	57300000	199100000	57300000	23700000	24900000	26600000	17700000	27800000	23800000
	41	19500000	29100000	10500000	13300000	13700000	23800000	36700000	18800000	19400000	19700000	15200000	17100000	10800000	16500000	51500000	188700000	59600000	25500000	23800000	26100000	21400000	28200000	24800000
	42	19700000	22800000	11700000	13600000	13500000	22300000	39200000	19400000	18200000	20500000	16100000	16700000	10500000	19500000	51400000	189400000	63700000	22500000	27700000	25400000	20000000	27900000	24200000
	43	16700000	25700000	13000000	10400000	11900000	26300000	36600000	17300000	17500000	20300000	16600000	17900000	11200000	18400000	50600000	185500000	64900000	22900000	25800000	26300000	18700000	25500000	21400000
	44	20200000	25000000	14400000	12800000	11300000	15600000	39100000	16900000	20500000	21000000	16800000	14400000	9000000	19100000	58400000	182900000	65500000	20200000	22900000	23800000	21400000	28000000	20000000
	45	17700000	27300000	12000000	12100000	13600000	16600000	38200000	19000000	17900000	17100000	15900000	16400000	11100000	17700000	47900000	175500000	65100000	24200000	28300000	28900000	20400000	28800000	24100000
	46	19700000	24800000	11500000	12400000	13600000	12100000	43300000	18000000	20800000	20300000	17200000	13700000	9300000	15600000	48800000	184000000	62600000	21100000	25700000	23400000	16100000	28400000	23500000
	47	20500000	22200000	13400000	12200000	13700000	14700000	42700000	19100000	16300000	19400000	15000000	15200000	10300000	16500000	50300000	176300000	63700000	20900000	26500000	23300000	20700000	28000000	20800000
	48	18500000	28300000	12500000	12000000	10300000	14800000	43300000	16500000	20000000	18400000	15600000	15400000	12500000	13700000	46100000	175600000	59500000	21500000	28500000	23900000	18100000	27800000	21400000
	49	20700000	26300000	12800000	13800000	11600000	15900000	42600000	19800000	20400000	19500000	14200000	12600000	12600000	17700000	51600000	170200000	65500000	17400000	23300000	24500000	20700000	32100000	20700000
	50	17900000	24700000	11900000	11800000	12300000	17000000	41400000	15100000	18000000	17300000	13500000	14500000	10700000	17800000	48400000	176500000	64900000	22400000	25000000	25800000	18800000	30700000	22900000
	51	20100000	23300000	13400000	14900000	13800000	19300000	45200000	17500000	18400000	18100000	18000000	14200000	11100000	19800000	50400000	170600000	57400000	20300000	26900000	25100000	19700000	24200000	23100000
	52	19100000	22400000	12900000	15200000	13400000	17500000	39400000	15000000	17900000	16100000	15200000	10100000	10500000	15000000	47600000	166400000	64300000	21600000	23800000	23700000	17600000	29500000	20700000
	53	15900000	22500000	13500000	13100000	13800000	18600000	41800000	15800000	18800000	17800000	12000000	12500000	9900000	17400000	52100000	163400000	60800000	21100000	24100000	24700000	17500000	27600000	22500000
	54	20100000	28200000	11500000	12400000	12500000	17900000	40900000	17900000	16900000	16600000	14300000	13300000	10200000	17700000	49100000	172000000	63100000	19400000	23500000	23100000	18500000	29500000	20700000
	55	17500000	25100000	11000000	11400000	12300000	15200000	38500000	15500000	15000000	18300000	17500000	11800000	12000000	18600000	44900000	171600000	59800000	19600000	22100000	24200000	18500000	32300000	19200000
	56	13900000	24300000	12700000	12300000	12100000	13300000	36100000	17600000	20500000	18600000	14200000	9000000	8800000	13500000	45000000	171600000	62800000	21200000	22800000	23400000	19200000	25700000	23700000
	57	17600000	23400000	13800000	13600000	10300000	15800000	36300000	20900000	19300000	16500000	15900000	14000000	10800000	16000000	46900000	163000000	56400000	20900000	24100000	24500000	17900000	26800000	20900000
	58	17700000	22700000	13000000	13900000	11000000	13100000	40600000	20400000	18600000	18400000	14100000	12500000	11700000	15100000	50500000	172700000	61600000	20100000	22800000	22300000	17700000	28900000	23900000
	59	17600000	25900000	13100000	11500000	12600000	17700000	41300000	18100000	17400000	18000000	15600000	11800000	11300000	15400000	50100000	162800000	60600000	21800000	22100000	21700000	18300000	23900000	21700000
	60	15700000	27400000	14000000	12700000	11400000	15900000	37600000	19800000	15100000	17100000	14800000	11300000	10600000	17200000	45700000	169000000	64400000	18300000	21500000	21600000	16700000	26900000	19700000
	61	19100000	26400000	12000000	13000000	13400000	12700000	38900000	16600000	19300000	19000000	15700000	12300000	10800000	14300000	47000000	167200000	62900000	21100000	22500000	23700000	17300000	24800000	17000000
	62	16800000	24000000	9900000	13800000	13900000	12200000	34700000	20500000	14400000	16200000	16200000	13700000	11500000	16000000	43200000	157000000	61900000	20600000	21700000	21900000	19900000	26100000	20700000
	63	16800000	23700000	12100000	14300000	9500000	11700000	35300000	16300000	16300000	15700000	19400000	12800000	12400000	16300000	43200000	159100000	58800000	21900000	25200000	21500000	16600000	24500000	20100000
	64	18900000	28000000	12300000	13300000	12500000	13400000	33600000	17500000	19700000	19900000	18300000	13000000	11600000	16300000	44400000	160700000	61200000	20300000	21800000	22600000	18900000	26200000	21100000
	65	17200000	24000000	12700000	10800000	9600000	18800000	38600000	16800000	21500000	17200000	26700000	11500000	9000000	12900000	42600000	149100000	55400000	19200000	24500000	29600000	18800000	23700000	20800000
	66	17900000	27000000	8400000	9600000	12000000	20700000	46700000	24000000	28100000	18700000	36100000	13100000	10700000	18600000	42000000	162300000	58000000	24200000	28200000	40300000	17400000	26400000	23400000
	67	15200000	25700000	14000000	11800000	12700000	29900000	70300000	32100000	35000000	23200000	53100000	11800000	11300000	14700000	45600000	161100000	55500000	22900000	29600000	59100000	18900000	25100000	20200000
	68	20600000	20500000	12300000	14400000	14100000	43400000	97400000	43000000	55600000	28400000	73500000	11000000	10100000	15100000	41200000	157000000	58000000	21500000	39200000	82700000	16100000	26200000	20900000
	69	17200000	27400000	14300000	12300000	13600000	60100000	140900000	56900000	73800000	36700000	107100000	13600000	10000000	15400000	45200000	147500000	60300000	20900000	52100000	115100000	17500000	23900000	18500000
	70	15900000	21900000	11000000	13800000	10900000	86700000	193400000	83800000	110500000	45200000	155200000	13200000	10400000	15300000	39000000	150400000	58200000	23500000	67100000	168200000	14100000	25300000	23600000
	71	18600000	24000000	10600000	11800000	11000000	119900000	283300000	115600000	147600000	59000000	201300000	13900000	12800000	15000000	44800000	153900000	57600000	21500000	97400000	229700000	17500000	25600000	19200000
	72	15100000	23500000	11900000	13000000	10500000	161500000	401400000	159200000	197300000	76500000	263900000	13700000	11600000	15000000	41800000	146900000	56800000	30000000	135000000	313500000	14900000	24300000	20800000
	73	16300000	21500000	11500000	12200000	11400000	218100000	503600000	188500000	245300000	98000000	323100000	12000000	12000000	14100000	44200000	157400000	56900000	42500000	175300000	397500000	16800000	22800000	18600000
	74	15300000	24000000	12600000	12200000	15000000	277100000	656600000	252600000	310100000	126800000	395700000	13500000	13300000	15400000	43700000	143400000	67700000	61300000	222600000	523600000	19700000	27400000	20500000
	75	19000000	25500000	12100000	12900000	10100000	341100000	810300000	322300000	401300000	161000000	475500000	12400000	13500000	16200000	47100000	156600000	88600000	96900000	274600000	619400000	29300000	28300000	23700000
	76	17400000	27700000	11700000	14000000	12700000	414500000	984200000	372300000	494400000	198200000	577000000	12500000	14700000	16100000	56700000	162400000	121900000	131400000	342700000	769500000	41800000	33600000	25400000
	77	16800000	29700000	14700000	12600000	13600000	502800000	1165300000	449600000	580100000	236400000	668900000	13400000	20400000	16800000	68400000	187800000	188500000	185400000	423700000	929100000	76300000	41100000	35500000
	78	21700000	31700000	13500000	14100000	16500000	584600000	1379900000	517300000	699100000	287600000	763000000	14100000	28600000	22400000	101700000	230900000	308000000	245100000	508300000	1058800000	131300000	58300000	50800000
	79	19500000	32800000	15500000	15300000	20000000	664900000	1594000000	604400000	793900000	344300000	863800000	19700000	31400000	25600000	165100000	311700000	502700000	325100000	581000000	1229600000	226500000	92000000	74200000
	80	21800000	40800000	17100000	17100000	28500000	774100000	1833600000	692000000	903200000	391000000	974000000	23700000	51800000	36300000	262800000	422200000	785400000	407100000	678400000	1392900000	359700000	148900000	111100000
	81	33200000	49100000	18600000	22500000	38400000	877000000	2050900000	790500000	1038800000	455000000	1100700000	27900000	70100000	46300000	407000000	602800000	1227200000	509400000	800600000	1583600000	573800000	221400000	173800000
	82	38300000	61500000	26500000	30100000	51600000	977100000	2232800000	873000000	1126200000	501700000	1165000000	47000000	93900000	59200000	621400000	847700000	1818600000	627400000	901500000	1752700000	846100000	317900000	247100000
	83	56800000	82900000	32500000	35700000	66600000	1082600000	2514800000	956700000	1279900000	565800000	1304100000	60900000	122600000	77100000	882700000	1185900000	2604800000	757300000	984400000	1958500000	1182300000	435700000	345300000
	84	69200000	99600000	49000000	49500000	84400000	1197100000	2733300000	1068300000	1385100000	636400000	1386500000	84100000	158500000	106200000	1257000000	1583700000	3544400000	873600000	1075500000	2123800000	1618900000	599100000	456500000
	85	83300000	134200000	70200000	69100000	107700000	1293000000	2995900000	1151200000	1532200000	683500000	1518900000	109700000	211100000	130400000	1677100000	2084300000	4653000000	1011800000	1236200000	2350400000	2128900000	810800000	588500000
	86	121600000	159400000	77800000	86900000	139300000	1413600000	3177500000	1243100000	1652800000	770500000	1620000000	154000000	249000000	163600000	2234700000	2660900000	5858900000	1146700000	1310300000	2531900000	2775900000	1003900000	750400000
	87	155600000	192200000	112200000	119500000	166200000	1515600000	3447600000	1360000000	1768000000	845500000	1730800000	191200000	323200000	205300000	2822400000	3312600000	7329800000	1276200000	1421500000	2711600000	3499800000	1277200000	917100000
	88	193500000	234900000	137100000	149900000	208600000	1627800000	3679300000	1486700000	1907600000	890100000	1831700000	232800000	372600000	243500000	3516000000	4023900000	8793200000	1443500000	1538700000	2895000000	4330000000	1572100000	1142500000
	89	242600000	292600000	177400000	185300000	241400000	1760900000	3915700000	1563400000	2022800000	979100000	1945000000	295200000	452900000	297100000	4316300000	4822400000	10408800000	1574300000	1665000000	3112200000	5293600000	1889700000	1350400000
	90	297700000	345800000	212900000	233300000	301500000	1848000000	4160600000	1655500000	2145000000	1041900000	2022600000	345100000	516200000	342600000	5189100000	5621800000	11993900000	1694200000	1777700000	3306600000	6205500000	2259000000	1608900000
	91	357000000	385300000	244100000	273600000	347300000	1974700000	4367500000	1746200000	2257000000	1124000000	2106000000	408800000	601600000	406900000	6117800000	6509900000	13666800000	1856600000	1881600000	3506700000	7308100000	2624200000	1847200000
	92	427900000	459600000	310100000	332800000	426500000	2080300000	4577700000	1853400000	2393200000	1182800000	2246100000	486700000	665800000	471100000	7123800000	7388200000	15253200000	2000400000	1999500000	3707900000	8519100000	3040300000	2125700000
	93	492100000	509800000	357100000	402600000	475400000	2195400000	4804900000	1942000000	2528900000	1270300000	2312900000	573700000	765300000	529000000	8101000000	8306700000	17049100000	2155800000	2117200000	3846100000	9691300000	3420500000	2418000000
	94	569800000	592300000	409800000	452100000	521100000	2289700000	5036000000	2036900000	2637100000	1321000000	2415400000	652700000	873600000	616000000	9214900000	9272500000	18741400000	2306200000	2241400000	4068400000	11021100000	3878200000	2708600000
	95	682000000	666700000	470500000	519700000	594300000	2401000000	5231700000	2115000000	2767700000	1393000000	2487000000	737800000	945300000	682200000	10339800000	10225800000	20368800000	2478700000	2356800000	4202900000	12339600000	4269500000	3012600000
	96	736700000	725100000	539400000	592400000	661000000	2537900000	5439400000	2231100000	2855900000	1468200000	2570200000	845400000	1058100000	755100000	11453800000	11206500000	21957900000	2612800000	2462900000	4399000000	13742900000	4766000000	3327000000
	97	832800000	789300000	611200000	683700000	741800000	2638700000	5619200000	2266200000	2993300000	1546100000	2651900000	920700000	1139500000	820300000	12715400000	12151500000	23570900000	2724300000	2587100000	4562800000	15198000000	5256700000	3615400000
	98	932900000	883800000	668300000	765500000	803300000	2727000000	5846000000	2389500000	3088000000	1625800000	2729200000	1034500000	1251900000	918500000	13890100000	13016500000	25225100000	2908500000	2657000000	4717300000	16586100000	5706800000	3957500000
	99	1013700000	954100000	750200000	850300000	860700000	2818800000	5978300000	2472800000	3217500000	1687400000	2804700000	1124600000	1357400000	989700000	15057700000	13880900000	26651300000	3050300000	2778800000	4897000000	18184000000	6208100000	4253900000
	100	1131000000	1028100000	827000000	939100000	961300000	2918200000	6203400000	2538900000	3319500000	1776300000	2870600000	1243500000	1478600000	1068700000	16272400000	14918800000	28081500000	3148200000	2858300000	5058000000	19572900000	6679600000	4588100000
	101	1212800000	1115900000	906200000	1008900000	1059300000	3027100000	6375700000	2619000000	3388900000	1805400000	2973500000	1335000000	1562500000	1150500000	17375000000	15794400000	29559600000	3274800000	2947200000	5184200000	21087600000	7145700000	4861500000
	102	1317000000	1206300000	993900000	1098100000	1127000000	3128500000	6566600000	2665800000	3521000000	1874600000	3060000000	1445600000	1681700000	1235600000	18636700000	16657700000	30873200000	3445600000	3057900000	5341800000	22635200000	7658100000	5183100000
	103	1416000000	1295200000	1070300000	1204000000	1204700000	3195400000	6748700000	2766400000	3586800000	1956100000	3093100000	1544300000	1784200000	1334500000	19795600000	17407100000	32252900000	3570300000	3151200000	5444400000	24163200000	8163800000	5492900000
	104	1546100000	1359600000	1154100000	1308100000	1263800000	3293300000	6878300000	2837300000	3666400000	2008000000	3174200000	1658400000	1890500000	1420000000	20893500000	18392800000	33377400000	3700900000	3270500000	5605100000	25697300000	8635400000	5835300000
	105	1641600000	1464300000	1264200000	1380100000	1344200000	3362600000	7034000000	2901500000	3812900000	2071200000	3241700000	1782000000	1985400000	1510600000	21980400000	19090600000	34453800000	3839400000	3350100000	5736700000	27091800000	9139000000	6136500000
	106	1732800000	1538400000	1306300000	1496800000	1417100000	3464900000	7204400000	2983300000	3890900000	2116700000	3314400000	1874500000	2085800000	1579200000	23120300000	19900100000	35740400000	3967300000	3457900000	5839400000	28587000000	9588500000	6426900000
	107	1861100000	1621200000	1415200000	1579500000	1508500000	3515100000	7359700000	3026200000	3962800000	2166100000	3374700000	1988700000	2241600000	1672500000	24158500000	20661300000	36800200000	4044000000	3541300000	5939000000	30038700000	10037700000	6721200000
	108	1964800000	1691100000	1487600000	1710400000	1582400000	3640100000	7488000000	3112800000	4011100000	2248400000	3395400000	2118300000	2337300000	1749700000	25226000000	21281900000	37870600000	4169400000	3609500000	6041200000	31594000000	10525000000	6982400000
	109	2080700000	1767200000	1606300000	1802400000	1672900000	3656200000	7584300000	3136100000	4164500000	2304000000	3469500000	2212900000	2419200000	1800400000	26249200000	22194500000	38807000000	4238200000	3675200000	6167400000	32841100000	10948500000	7269400000
	110	2157300000	1842100000	1667900000	1865900000	1725900000	3764700000	7723500000	3213800000	4220700000	2359100000	3559700000	2319200000	2510100000	1909100000	27290800000	22659400000	39665600000	4390800000	3780300000	6300700000	34245800000	11363800000	7536700000
	111	2262700000	1895200000	1746300000	2006000000	1792100000	3831400000	7818400000	3241500000	4334200000	2418100000	3573600000	2409900000	2610800000	1943100000	28225800000	23331200000	40554500000	4482500000	3844300000	6379800000	35625300000	11870200000	7763200000
	112	2342600000	2003700000	1845200000	2079200000	1863200000	3893700000	7978300000	3352100000	4373700000	2462700000	3616400000	2553200000	2729800000	2037300000	29057300000	23972900000	41483000000	4594400000	3924100000	6505300000	37034400000	12242500000	8090200000
	113	2465100000	2076700000	1897500000	2184700000	1928600000	3960400000	8108300000	3370700000	4402300000	2511700000	3680300000	2607600000	2804900000	2128900000	30044500000	24555500000	42133300000	4654200000	3991600000	6573600000	38274000000	12701400000	8321700000
	114	2565300000	2147300000	1990000000	2287200000	2002400000	4017500000	8279300000	3437600000	4499400000	2566700000	3753700000	2714200000	2902400000	2220400000	30868000000	25169900000	42924100000	4712100000	4040200000	6642100000	39384300000	13069100000	8558200000
	115	2656000000	2185700000	2096100000	2359800000	2073900000	4136600000	8361100000	3498700000	4546400000	2632700000	3756900000	2806700000	2977900000	2280900000	31734600000	25694000000	43564600000	4802900000	4087400000	6738900000	40697000000	13409300000	8780400000
	116	2755900000	2283700000	2153300000	2460600000	2168100000	4142300000	8393100000	3495500000	4572200000	2641800000	3813400000	2927300000	3080200000	2350000000	32592200000	26239100000	44290300000	4917100000	4173900000	6799400000	41711000000	13777200000	9054200000
	117	2862300000	2326200000	2212200000	2547000000	2192500000	4203000000	8499000000	3615600000	4665000000	2646700000	3861800000	3012000000	3166700000	2396400000	33305500000	26670800000	44903600000	4991500000	4239600000	6884100000	42987600000	14199600000	9239300000
	118	2917200000	2393500000	2306100000	2604100000	2242900000	4279500000	8614900000	3647700000	4735300000	2710100000	3889400000	3114800000	3223500000	2487300000	34223200000	27125900000	45388000000	5128000000	4318800000	6994200000	43956300000	14545700000	9458400000
	119	3017800000	2455300000	2361600000	2719500000	2310200000	4332500000	8732700000	3701300000	4725400000	2752100000	3900800000	3188900000	3320700000	2547300000	34795400000	27672200000	45934500000	5137700000	4342300000	7010600000	45070700000	14800700000	9601800000
	120	3085200000	2527000000	2434100000	2777800000	2387700000	4370400000	8791200000	3700400000	4795600000	2785900000	3994500000	3259900000	3374000000	2596400000	35548800000	28086000000	46478900000	5186600000	4427300000	7103100000	46275900000	15110600000	9858600000
	121	3181500000	2565700000	2507400000	2900900000	2440600000	4483600000	8910300000	3774400000	4875700000	2871800000	3980600000	3334600000	3485400000	2692200000	36149900000	28508700000	46773500000	5261400000	4470000000	7219500000	47225400000	15475400000	9961900000
	122	3263900000	2631200000	2595400000	2971900000	2486400000	4489300000	8994800000	3798000000	4935000000	2873900000	4035900000	3440200000	3523800000	2691800000	36709500000	28925500000	47263100000	5374800000	4531600000	7246900000	48153500000	15690200000	10192300000
	123	3338700000	2674300000	2616000000	3035700000	2523900000	4507700000	8995300000	3825000000	4988500000	2920300000	4044500000	3504200000	3616500000	2756500000	37268500000	29176100000	47833500000	5428500000	4581900000	7304500000	48989400000	16015100000	10385200000
	124	3437800000	2762500000	2709800000	3054000000	2614300000	4566200000	9152200000	3880900000	4985300000	2909100000	4057300000	3607500000	3715700000	2785300000	37884400000	29543500000	48216300000	5489400000	4635000000	7397600000	49817000000	16382400000	10541500000
	125	3481700000	2788400000	2757500000	3202400000	2661000000	4591900000	9180900000	3885600000	5012500000	2963000000	4072700000	3640200000	3785700000	2899300000	38600100000	29880300000	48508300000	5525100000	4689100000	7423300000	50693300000	16627700000	10629200000
	126	3565500000	2873800000	2815600000	3241500000	2711100000	4648500000	9242300000	3902700000	5025500000	2995500000	4116400000	3724100000	3797300000	2891000000	39031000000	30177900000	48695200000	5537500000	4715000000	7458400000	51662100000	16860900000	10830800000
	127	3643300000	2915400000	2866400000	3281000000	2730300000	4693600000	9244300000	3937700000	5130300000	3015300000	4146300000	3812500000	3879400000	2977400000	39513700000	30474100000	49161200000	5657000000	4783100000	7491900000	52496400000	17084300000	10959700000
	128	3730100000	2955800000	2938600000	3374100000	2794300000	4746600000	9364300000	3969100000	5160600000	3086900000	4177600000	3853700000	3930100000	3053700000	40032700000	30897500000	49326400000	5715600000	4795400000	7588000000	53200700000	17368800000	11102700000
	129	3760900000	2980800000	3004600000	3414800000	2828100000	4771600000	9470500000	3999000000	5207700000	3115900000	4178300000	3917900000	3971900000	3046600000	40453600000	31147500000	49681100000	5745500000	4858500000	7633300000	53934100000	17573000000	11255300000
	130	3827800000	3013200000	3079000000	3522800000	2887800000	4776500000	9463100000	4071300000	5217500000	3108200000	4233100000	3980800000	4063900000	3102200000	40874300000	31401000000	49965700000	5787500000	4859400000	7679700000	54498600000	17815600000	11430900000
	131	3861700000	3085600000	3115100000	3586700000	2908500000	4792900000	9522200000	4032600000	5241700000	3135000000	4243600000	4098100000	4086600000	3148600000	41183500000	31585100000	50231600000	5847800000	4923700000	7739200000	55394200000	17910600000	11514700000
	132	3924800000	3118800000	3174700000	3619300000	2982300000	4854200000	9535400000	4115800000	5298600000	3162800000	4235500000	4112300000	4116600000	3182400000	41580400000	31748100000	50431300000	5885600000	4950000000	7724600000	55905800000	18063600000	11567400000
	133	4020400000	3186200000	3206500000	3664900000	3032800000	4905100000	9641400000	4100700000	5320600000	3185000000	4284400000	4196100000	4187700000	3203200000	42014800000	31871800000	50558300000	5913200000	4998100000	7789200000	56490400000	18298800000	11713700000
	134	4057500000	3216300000	3253900000	3698400000	3001000000	4906400000	9664400000	4156100000	5354400000	3228300000	4288900000	4213500000	4229900000	3223100000	42356500000	32160000000	50670700000	5985000000	5042900000	7848700000	57121500000	18600600000	11841900000
	135	4120400000	3243000000	3287100000	3747100000	3077400000	4978100000	9684600000	4145800000	5365500000	3248800000	4338300000	4276500000	4298500000	3265900000	42781000000	32294300000	50763000000	6045700000	5045000000	7782700000	58125800000	18737800000	11962800000
	136	4132800000	3270700000	3315100000	3806300000	3085500000	5003700000	9731500000	4218600000	5387200000	3259700000	4334800000	4327900000	4351500000	3290700000	43040500000	32531400000	50806600000	6081200000	5100000000	7823800000	58792100000	18873800000	12025100000
	137	4193400000	3293100000	3347200000	3865500000	3117200000	5051500000	9794900000	4165000000	5432100000	3264400000	4369400000	4410300000	4373100000	3343800000	43236500000	32608800000	51035700000	6108600000	5035500000	7888700000	59367200000	19102800000	12154700000
	138	4253600000	3306100000	3421000000	3860900000	3171000000	5055000000	9783100000	4222700000	5478300000	3274800000	4354100000	4421800000	4386200000	3370900000	43686600000	32808300000	51072000000	6120200000	5112800000	7952000000	59713300000	19231400000	12138500000
	139	4275100000	3369100000	3459900000	3914300000	3170400000	5046000000	9832300000	4241900000	5481600000	3298500000	4350900000	4470400000	4450700000	3396000000	43902100000	32952100000	51025400000	6125500000	5127000000	7988400000	60149100000	19349800000	12268200000
	140	4318100000	3370000000	3469700000	3994100000	3231500000	5088700000	9908500000	4264300000	5465700000	3321800000	4404300000	4525100000	4519600000	3422200000	44103300000	33056700000	51189300000	6157300000	5121200000	7977100000	60298300000	19529400000	12404900000
	141	4368700000	3399600000	3520400000	4023600000	3261800000	5088500000	9916000000	4268600000	5503100000	3337300000	4418300000	4562100000	4550600000	3443000000	44331300000	33171800000	51155700000	6233100000	5220000000	8063100000	60506200000	19674400000	12444300000
	142	4457200000	3479000000	3508200000	4062000000	3257800000	5116400000	10042600000	4283000000	5547200000	3348000000	4390300000	4588800000	4530900000	3512900000	44584000000	33324000000	51098300000	6254100000	5197600000	8001100000	61037000000	19849500000	12514900000
	143	4421000000	3480600000	3599300000	4094100000	3292100000	5125900000	9934200000	4311100000	5543400000	3397000000	4389000000	4602400000	4604500000	3506900000	44730100000	33520700000	51275500000	6246500000	5225600000	8051100000	61300400000	20042600000	12613400000
	144	4498200000	3450000000	3610000000	4104800000	3324800000	5165700000	10030300000	4311000000	5577200000	3412100000	4438600000	4645200000	4584200000	3554600000	44864900000	33548700000	51400700000	6243300000	5245000000	8056900000	61777100000	20123300000	12562000000
	145	4521000000	3522000000	3654800000	4143700000	3320100000	5195100000	10008400000	4299700000	5577900000	3425300000	4451300000	4685700000	4640300000	3543000000	45148000000	33636200000	51413600000	6338100000	5315700000	8053300000	62146700000	20270100000	12664100000
	146	4541100000	3570500000	3697800000	4181500000	3333200000	5197500000	10070000000	4331300000	5586600000	3422100000	4464900000	4712700000	4664900000	3574100000	45273600000	33772100000	51213600000	6313100000	5296300000	8047900000	62571500000	20312300000	12813900000
	147	4553100000	3601300000	3710600000	4177500000	3350000000	5185000000	10053400000	4341200000	5652000000	3433000000	4442300000	4762700000	4675900000	3602500000	45493900000	33914300000	51199800000	6306900000	5298200000	8067700000	62802600000	20310300000	12753700000
	148	4639800000	3582800000	3759100000	4213700000	3407300000	5235400000	10146100000	4338400000	5605700000	3446500000	4478700000	4801500000	4697400000	3584600000	45717100000	33962800000	51142500000	6358400000	5349700000	8136000000	63245800000	20438100000	12825600000
	149	4628000000	3596100000	3760600000	4261500000	3412800000	5243900000	10193600000	4378500000	5625800000	3446700000	4486600000	4842000000	4748500000	3650800000	45664000000	33922400000	51251400000	6381100000	5291400000	8092200000	63494300000	20446600000	12835200000
	150	4684700000	3619800000	3802100000	4300400000	3460500000	5222800000	10182400000	4410700000	5628500000	3498400000	4466700000	4831500000	4763700000	3642700000	46007700000	33987800000	51182300000	6362900000	5330500000	8168100000	63584500000	20505300000	12922200000
	151	4693700000	3635300000	3831500000	4288900000	3414200000	5255300000	10225500000	4393500000	5670400000	3502300000	4430800000	4861200000	4765400000	3669100000	46028800000	34165000000	51148600000	6399700000	5358000000	8193000000	64026100000	20610300000	12948300000
	152	4723500000	3653100000	3840400000	4289200000	3460400000	5251700000	10240600000	4438900000	5696700000	3499400000	4527800000	4893900000	4779800000	3658100000	46138400000	34181100000	51151400000	6431100000	5351700000	8215900000	64099600000	20700300000	12960700000
	153	4753300000	3683200000	3853700000	4338600000	3434200000	5315900000	10296500000	4392100000	5695100000	3497300000	4493200000	4902700000	4812400000	3663500000	46214600000	34335800000	51071800000	6443100000	5365900000	8125500000	64484400000	20699900000	13057300000
	154	4773800000	3694000000	3868600000	4407400000	3493900000	5349000000	10199600000	4430700000	5681800000	3504900000	4491100000	4891600000	4847500000	3711300000	46298500000	34446800000	51234900000	6462800000	5392200000	8193700000	64761600000	20834300000	13078500000
	155	4808300000	3710000000	3885700000	4383700000	3531800000	5304300000	10266400000	4425500000	5672600000	3534400000	4507100000	4987900000	4880900000	3704800000	46540900000	34516000000	51094100000	6495000000	5385800000	8181600000	64814800000	20846700000	13066600000
	156	4746400000	3723100000	3919100000	4426100000	3509700000	5378300000	10318900000	4424100000	5721800000	3532900000	4525800000	4988900000	4898900000	3701800000	46692000000	34517900000	51158400000	6525700000	5391900000	8230500000	65004200000	20922800000	13152700000
	157	4790600000	3720200000	3884200000	4388100000	3562800000	5360800000	10245500000	4482700000	5725000000	3563300000	4517900000	5013600000	4938000000	3719200000	46660800000	34490100000	51144900000	6511400000	5378400000	8224200000	65171600000	21052200000	13117500000
	158	4834700000	3727400000	3920600000	4428000000	3522100000	5360300000	10325900000	4463000000	5739100000	3585900000	4538800000	5010900000	4898700000	3732500000	46840700000	34503100000	51072500000	6521900000	5433000000	8237200000	65317700000	21161100000	13215500000
	159	4878000000	3683700000	3958200000	4451300000	3565700000	5417100000	10370200000	4465600000	5711200000	3535100000	4522600000	5010500000	4907100000	3756300000	46847700000	34496000000	50873300000	6504100000	5443500000	8244700000	65534200000	21107400000	13190900000
	160	4871800000	3786300000	3975500000	4449300000	3572900000	5387200000	10352400000	4472900000	5744000000	3561900000	4576500000	5030100000	4952000000	3756500000	46927600000	34635000000	50962200000	6595000000	5436900000	8281100000	65727500000	21198400000	13281000000
	161	4887400000	3762700000	3978000000	4472500000	3581400000	5434700000	10398000000	4471900000	5706100000	3537500000	4553200000	5043700000	4971100000	3758400000	47050900000	34540200000	51030000000	6555800000	5423900000	8299800000	65928800000	21259000000	13255200000
	162	4929100000	3780900000	3987700000	4483600000	3596300000	5404700000	10382600000	4444700000	5764100000	3598800000	4570000000	5070000000	4974500000	3752900000	46942800000	34643400000	50887300000	6624800000	5465500000	8275300000	65990400000	21383400000	13334500000
	163	4921600000	3808600000	4006500000	4506600000	3575100000	5454400000	10385200000	4511600000	5775800000	3609400000	4568100000	5089700000	4996700000	3786800000	47100600000	34568700000	50841300000	6601900000	5409600000	8299800000	66615300000	21355600000	13319100000
	164	4941400000	3766900000	4033500000	4522000000	3614400000	5467500000	10332500000	4463500000	5792900000	3587800000	4586200000	5126900000	4965400000	3809100000	47057600000	34521900000	50806300000	6612100000	5515900000	8240900000	66686400000	21364800000	13391200000
	165	4927000000	3787700000	4056400000	4515500000	3625100000	5467800000	10381600000	4489700000	5801100000	3589000000	4600600000	5125200000	5036800000	3759900000	47279700000	34575800000	50756600000	6647500000	5447500000	8313900000	66580600000	21466800000	13389300000
	166	4982800000	3797000000	4038200000	4539000000	3594700000	5450500000	10396400000	4543800000	5796400000	3624500000	4610000000	5121500000	4947700000	3786700000	47218000000	34638300000	50631000000	6606700000	5476000000	8384600000	66644100000	21507600000	13391300000
	167	4985200000	3808900000	4058300000	4529200000	3614800000	5434500000	10412300000	4532600000	5764100000	3616400000	4598700000	5113600000	4999000000	3823100000	47329500000	34685700000	50645700000	6619100000	5486700000	8361200000	66565500000	21545100000	13396600000
	168	5029300000	3824300000	4030100000	4512900000	3611900000	5495200000	10419700000	4525700000	5791600000	3572900000	4586200000	5170100000	4998800000	3773500000	47412500000	34612600000	50559400000	6637400000	5490300000	8358400000	66740700000	21567100000	13473900000
	169	5014300000	3802700000	4090500000	4560600000	3645700000	5474800000	10444800000	4546000000	5760200000	3597500000	4591900000	5228500000	5047200000	3807700000	47354900000	34682200000	50562200000	6665300000	5508500000	8429200000	66970100000	21567400000	13445900000
	170	5025800000	3819400000	4096600000	4565600000	3636300000	5502700000	10473600000	4544500000	5823000000	3599400000	4615700000	5178300000	5052700000	3857600000	47446000000	34672600000	50476200000	6639500000	5517600000	8385300000	66991200000	21502100000	13494700000
	171	5060300000	3824500000	4118000000	4547700000	3626600000	5493600000	10428300000	4515400000	5807700000	3637500000	4612100000	5255800000	5066900000	3851700000	47477200000	34697100000	50372300000	6648600000	5517800000	8401100000	67075100000	21647800000	13450500000
	172	5036100000	3819100000	4094600000	4514400000	3649700000	5514900000	10367600000	4568900000	5781500000	3636700000	4596900000	5196900000	5083400000	3813700000	47553600000	34659100000	50495600000	6711400000	5505400000	8431700000	67247900000	21624900000	13449100000
	173	5031200000	3879100000	4124000000	4607600000	3619000000	5513200000	10491300000	4569000000	5778300000	3588800000	4596200000	5229100000	5094000000	3815300000	47538300000	34723400000	50387500000	6690900000	5489600000	8377900000	67436900000	21695000000	13487900000
	174	5002900000	3871100000	4137900000	4582900000	3634500000	5470200000	10456800000	4566100000	5803000000	3607200000	4617100000	5219600000	5074100000	3826400000	47582700000	34840000000	50257500000	6653100000	5470200000	8406600000	67254300000	21709700000	13541100000
	175	5048000000	3870500000	4130000000	4583100000	3653700000	5562400000	10474700000	4551400000	5807800000	3627200000	4595900000	5201200000	5072600000	3843400000	47748700000	34765500000	50447200000	6689600000	5494800000	8402700000	67379500000	21736600000	13511400000
	176	5041300000	3845300000	4150600000	4584200000	3686000000	5536900000	10488600000	4523400000	5784400000	3644200000	4612600000	5218900000	5079600000	3844500000	47651700000	34782100000	50146700000	6731900000	5485600000	8428900000	67463900000	21705600000	13485700000
	177	5094300000	3883100000	4117000000	4553600000	3650100000	5516300000	10497800000	4542600000	5800500000	3649200000	4640800000	5225800000	5116500000	3857500000	47822000000	34872200000	50318200000	6701300000	5517700000	8440000000	67478700000	21760500000	13482500000
	178	5100400000	3867200000	4159800000	4609400000	3667300000	5539300000	10535000000	4562800000	5835500000	3650900000	4614200000	5239800000	5061000000	3826300000	47688200000	34765000000	50123200000	6694500000	5499600000	8381100000	67722400000	21802500000	13511100000
	179	5075400000	3900200000	4145400000	4598200000	3685500000	5509000000	10441300000	4543500000	5871800000	3650200000	4633700000	5204300000	5130900000	3872600000	47684200000	34736400000	50135600000	6757400000	5560700000	8469800000	67844800000	21775100000	13547100000
	180	5058400000	3874500000	4174600000	4591300000	3693400000	5541000000	10554000000	4559500000	5818400000	3674500000	4612400000	5299100000	5139100000	3855200000	47736800000	34834400000	50178600000	6758900000	5591900000	8410500000	67775000000	21744200000	13571500000
	181	5094000000	3858000000	4148400000	4616400000	3678700000	5528500000	10515100000	4580600000	5869200000	3637300000	4661600000	5264100000	5141600000	3854700000	47853500000	34786900000	49972300000	6732100000	5544000000	8452400000	67686000000	21773500000	13569700000
	182	5102900000	3852700000	4132400000	4610400000	3670300000	5567000000	10480600000	4590700000	5863200000	3674600000	4653000000	5235000000	5095900000	3896600000	47728600000	34754300000	49945900000	6736400000	5577100000	8447600000	67807800000	21785800000	13593500000
	183	5098900000	3860200000	4160500000	4610800000	3726700000	5603300000	10538700000	4597800000	5787400000	3668200000	4659500000	5267500000	5141500000	3866800000	47704600000	34879500000	49974100000	6724400000	5597000000	8434500000	67948400000	21712700000	13532000000
	184	5111100000	3881200000	4200600000	4633300000	3719900000	5577900000	10466800000	4600500000	5835200000	3685900000	4636000000	5250200000	5154500000	3832200000	47732600000	34819300000	49951400000	6761500000	5549800000	8442400000	67978600000	21868200000	13510700000
	185	5120600000	3884400000	4175200000	4659600000	3706700000	5577800000	10555100000	4594900000	5830100000	3671000000	4645300000	5277000000	5119400000	3863100000	47912800000	34782800000	49868300000	6760000000	5582200000	8432100000	67947900000	21810200000	13532400000
	186	5091400000	3887900000	4170600000	4626800000	3696800000	5555300000	10511000000	4582800000	5850800000	3680400000	4677500000	5260800000	5116200000	3844400000	47885900000	34816400000	49878400000	6764500000	5560500000	8491600000	68053300000	21833900000	13510400000
	187	5113100000	3893700000	4212800000	4631300000	3675600000	5559000000	10521300000	4590300000	5849500000	3658800000	4653900000	5302500000	5133500000	3872800000	47933000000	34794400000	49728700000	6674800000	5535200000	8448700000	68054500000	21954400000	13509400000
	188	5134800000	3915900000	4225100000	4653100000	3719200000	5621300000	10496600000	4592700000	5851700000	3685900000	4641300000	5276500000	5146600000	3852700000	47997900000	34887700000	49672400000	6776000000	5562200000	8506800000	68029000000	21953900000	13497100000
	189	5137400000	3912000000	4202400000	4625900000	3698900000	5573500000	10556700000	4560300000	5884500000	3664700000	4677600000	5271100000	5139300000	3862100000	47882500000	34870800000	49836400000	6746900000	5532900000	8440000000	68105800000	21907800000	13569500000
	190	5145900000	3893400000	4191400000	4628500000	3723000000	5590200000	10545000000	4578200000	5871000000	3683600000	4622300000	5329200000	5179600000	3890500000	47955200000	34934200000	49800700000	6808600000	5558400000	8465200000	68359500000	21948600000	13533200000
	191	5140500000	3923600000	4204200000	4641200000	3731600000	5584000000	10533400000	4607000000	5855500000	3652400000	4677800000	5307500000	5157500000	3872600000	47879500000	34822500000	49742100000	6737800000	5577100000	8449800000	68137100000	21965200000	13488000000
	192	5153600000	3906200000	4221400000	4657500000	3719700000	5604700000	10549600000	4590700000	5894600000	3671600000	4665200000	5289100000	5175200000	3876900000	47885900000	34886500000	49770600000	6749100000	5585800000	8453100000	68258000000	21897100000	13510500000
	193	5146700000	3888500000	4237300000	4584600000	3703300000	5622400000	10554500000	4635800000	5885200000	3666200000	4694400000	5304200000	5150500000	3896500000	47898100000	34886100000	49740100000	6754100000	5568000000	8453100000	68331000000	21949800000	13477200000
	194	5150800000	3883500000	4219500000	4637600000	3754200000	5601300000	10539800000	4595600000	5840500000	3666300000	4694100000	5283600000	5174400000	3876800000	48056500000	34826800000	49738800000	6743900000	5582800000	8509300000	68377100000	21961500000	13471700000
	195	5139700000	3883200000	4167400000	4647700000	3719200000	5568200000	10566000000	4614900000	5848800000	3661700000	4634200000	5308300000	5158100000	3891400000	47977200000	34798200000	49702100000	6778800000	5542200000	8503000000	68481400000	21884500000	13509000000
	196	5185000000	3919200000	4247100000	4624500000	3719800000	5641700000	10613400000	4534700000	5839500000	3672900000	4682200000	5304500000	5174600000	3882200000	48042200000	34848400000	49652400000	6779000000	5585500000	8510500000	68310100000	21977500000	13467200000
	197	5143000000	3939000000	4244600000	4647600000	3778700000	5616300000	10641800000	4580600000	5861100000	3694600000	4713100000	5328200000	5158600000	3894200000	48155800000	34790700000	49758200000	6749000000	5608500000	8478000000	68426100000	22038100000	13494800000
	198	5151200000	3912800000	4251000000	4594800000	3728100000	5630200000	10572800000	4604900000	5879300000	3670400000	4710000000	5303400000	5178000000	3885500000	48121200000	34828700000	49612100000	6775700000	5595800000	8477400000	68375800000	21986800000	13498600000
	199	5112200000	3912600000	4231100000	4619100000	3723700000	5643000000	10612600000	4600400000	5866100000	3700700000	4728000000	5296900000	5194500000	3858700000	48010700000	34805000000	49457800000	6805300000	5584200000	8504600000	68548900000	21972300000	13460200000
	200	5129100000	3886000000	4225400000	4668200000	3697100000	5597100000	10498400000	4538100000	5889000000	3705400000	4685700000	5244900000	5108300000	3854100000	48100100000	34802000000	49244300000	6806600000	5559400000	8488800000	68487700000	21923300000	13499300000
	201	5104100000	3853300000	4239800000	4633200000	3696000000	5522100000	10439700000	4518000000	5857600000	3680600000	4661200000	5290600000	5099900000	3895900000	48224600000	34860400000	49025000000	6704900000	5514400000	8468900000	68325800000	21887700000	13502800000
	202	5134700000	3905700000	4257900000	4577600000	3714100000	5550700000	10353700000	4514100000	5802000000	3634400000	4670600000	5312400000	5135000000	3875900000	48099300000	34794000000	48881900000	6750200000	5508600000	8399800000	68204100000	21922600000	13431700000
	203	5104500000	3903400000	4223300000	4559400000	3707400000	5514200000	10438200000	4554200000	5787400000	3639200000	4640900000	5332900000	5114600000	3899000000	48356100000	34827700000	49030800000	6703100000	5492200000	8367500000	68229200000	22020800000	13426300000
	204	5120300000	3879700000	4232700000	4605700000	3694500000	5564200000	10504400000	4540000000	5755400000	3614800000	4636100000	5269400000	5138000000	3907500000	48218100000	34705800000	49243400000	6735600000	5493900000	8372100000	68145000000	21896900000	13354400000
	205	5129500000	3882000000	4205700000	4603100000	3715300000	5586900000	10560500000	4560900000	5852100000	3648300000	4646800000	5339700000	5167100000	3926300000	47795200000	34773600000	49287200000	6769800000	5541400000	8370200000	68247300000	21868100000	13393200000
	206	5145800000	3909700000	4250000000	4591300000	3707300000	5621600000	10617500000	4528500000	5871400000	3646100000	4654800000	5317700000	5161600000	3890800000	47106400000	34780500000	49468300000	6782800000	5597800000	8474600000	68435200000	21871800000	13384900000
	207	5149900000	3894700000	4253200000	4669600000	3762300000	5672200000	10631700000	4544200000	5875600000	3694600000	4713000000	5283900000	5162700000	3906500000	47162500000	34362500000	49615200000	6794500000	5556400000	8531700000	68600000000	22006200000	13417800000
	208	5143300000	3896500000	4264400000	4626400000	3698400000	5695700000	10633300000	4584300000	5893500000	3692600000	4655500000	5326300000	5129800000	3885700000	47360500000	34165300000	49682500000	6826900000	5600500000	8515600000	68542700000	22046300000	13447500000
	209	5159600000	3909900000	4265100000	4638000000	3736100000	5660900000	10610300000	4598500000	5922000000	3711200000	4672800000	5308700000	5153600000	3898100000	47639000000	34282000000	49771100000	6806700000	5581800000	8482000000	68650500000	22033700000	13395300000
	210	5159800000	3926500000	4287500000	4627200000	3750100000	5635700000	10603200000	4615100000	5854400000	3739900000	4693000000	5347000000	5188800000	3897600000	48080400000	34562300000	49560100000	6853100000	5613100000	8520000000	68711200000	22054500000	13455700000
	211	5193400000	3921100000	4296600000	4629500000	3761600000	5604200000	10581200000	4581000000	5903200000	3698200000	4699300000	5367400000	5183700000	3880500000	48258200000	34737000000	49454200000	6869400000	5691800000	8496600000	68825200000	22077200000	13469300000
	212	5162300000	3915700000	4235500000	4637900000	3721700000	5704500000	10667400000	4567900000	5867900000	3691300000	4702400000	5340200000	5140800000	3918400000	48374000000	35023800000	49340500000	6815600000	5595500000	8496100000	68817300000	22096600000	13352400000
	213	5174100000	3926900000	4262600000	4621800000	3719500000	5690000000	10622700000	4582600000	5901200000	3737800000	4739700000	5347700000	5206000000	3884300000	48365400000	35059100000	49519700000	6831900000	5584200000	8516400000	68835300000	22093700000	13429200000
	214	5148700000	3929100000	4267700000	4648800000	3750800000	5610000000	10636200000	4596400000	5909200000	3712500000	4660200000	5369200000	5189400000	3913000000	48260300000	34967400000	49642900000	6825300000	5642300000	8534100000	68762700000	22033900000	13456600000
	215	5147400000	3894100000	4264000000	4650300000	3760600000	5660800000	10628200000	4595100000	5876500000	3740400000	4705100000	5353900000	5194800000	3859500000	48334700000	34891400000	49487900000	6831000000	5630900000	8506000000	68661200000	22087800000	13417900000
	216	5219900000	3898700000	4271100000	4626500000	3758100000	5649400000	10613100000	4574900000	5895100000	3698300000	4695900000	5335100000	5130400000	3919800000	48173800000	34932300000	49440400000	6802400000	5596200000	8489900000	68759000000	21981900000	13369500000
	217	5189600000	3945100000	4271500000	4658100000	3762100000	5656300000	10597500000	4582600000	5919600000	3717900000	4702800000	5348100000	5186500000	3913500000	48248800000	34882200000	49340800000	6840500000	5585100000	8484100000	68657700000	22063200000	13407400000
	218	5204400000	3912700000	4257400000	4627800000	3775900000	5651800000	10630600000	4595600000	5861800000	3707100000	4730200000	5358700000	5154700000	3905700000	48206400000	34876200000	49439100000	6860700000	5601000000	8489900000	68872300000	21910400000	13321400000
	219	5162300000	3918600000	4260600000	4624200000	3729500000	5651900000	10625900000	4600300000	5835200000	3676100000	4696600000	5353400000	5154900000	3893000000	48299300000	34951400000	49576900000	6816700000	5635400000	8494400000	68586000000	22019400000	13369000000
	220	5208700000	3921200000	4254000000	4644200000	3744000000	5636300000	10603900000	4560700000	5885400000	3682700000	4707500000	5359600000	5202100000	3896700000	48138600000	34813600000	49471300000	6800000000	5661600000	8531200000	68593100000	22065700000	13376200000
	221	5149600000	3905400000	4257900000	4616100000	3745100000	5702000000	10626000000	4573600000	5901300000	3693300000	4758600000	5371800000	5210000000	3921200000	48183100000	34876000000	49307500000	6832400000	5639100000	8452500000	68806300000	21940200000	13417300000
	222	5160000000	3879900000	4282600000	4638300000	3752000000	5698700000	10646000000	4627600000	5874800000	3722900000	4697700000	5363900000	5182100000	3892500000	48439400000	34830600000	49404500000	6855600000	5625800000	8518800000	68700100000	22001400000	13313400000
	223	5179500000	3943200000	4293700000	4597700000	3752800000	5704800000	10578600000	4586000000	5908200000	3699500000	4727100000	5366100000	5190100000	3889300000	48368300000	34850900000	49228500000	6818400000	5616100000	8493400000	68828400000	21982800000	13333800000
	224	5166200000	3898200000	4290500000	4600100000	3745700000	5678900000	10627000000	4563700000	5896500000	3687800000	4732900000	5274100000	5150800000	3900200000	48296500000	34863700000	49217200000	6769100000	5616300000	8502000000	68896200000	22035000000	13424700000
	225	5160100000	3929800000	4259400000	4585600000	3730800000	5698300000	10628100000	4550400000	5888800000	3709300000	4688900000	5344800000	5173400000	3901000000	48311100000	34812100000	49295100000	6855700000	5658500000	8536200000	68750500000	22033600000	13300400000
	226	5204100000	3943000000	4250900000	4639800000	3721500000	5720300000	10624400000	4595200000	5894200000	3692200000	4708500000	5333600000	5190800000	3892400000	48382700000	34673400000	49500100000	6883000000	5604300000	8448300000	68620900000	21970700000	13303400000
	227	5193300000	3925100000	4291900000	4602300000	3748400000	5724100000	10677100000	4577700000	5887700000	3674100000	4727300000	5328900000	5146500000	3868700000	48245800000	34827700000	49253200000	6865900000	5599600000	8552100000	68791100000	22035600000	13271400000
	228	5163900000	3892400000	4283800000	4602600000	3752000000	5779400000	10696300000	4560700000	5848600000	3665800000	4752000000	5316600000	5194300000	3893400000	48215300000	34858900000	49313600000	6822000000	5625500000	8441800000	68833300000	21977000000	13232300000
	229	5182900000	3876900000	4260800000	4649200000	3789500000	5750200000	10636200000	4535900000	5859500000	3706000000	4722900000	5352300000	5167000000	3869800000	48198200000	34930900000	49294100000	6822200000	5642800000	8405900000	68855700000	21958900000	13261000000
	230	5148500000	3908600000	4283400000	4592000000	3815200000	5788200000	10705300000	4570700000	5837700000	3697900000	4774600000	5348500000	5169400000	3889800000	48304000000	34888400000	49264700000	6846400000	5614600000	8472400000	68819700000	21920100000	13262100000
	231	5194500000	3869600000	4289900000	4665500000	3742900000	5744100000	10621700000	4531000000	5862400000	3701700000	4752000000	5323800000	5179400000	3915400000	48175900000	34833100000	49343500000	6896600000	5599300000	8451000000	68894200000	22021500000	13313700000
	232	5201800000	3894500000	4293000000	4615600000	3737200000	5790900000	10656400000	4525800000	5853100000	3679000000	4808300000	5338900000	5189800000	3918900000	48280200000	34816000000	49331300000	6861300000	5662300000	8440000000	68958900000	21961000000	13288300000
	233	5181500000	3915400000	4264800000	4597000000	3764800000	5768500000	10697400000	4568400000	5901300000	3708600000	4721900000	5360700000	5182900000	3905900000	48281700000	34864300000	49391900000	6826800000	5638700000	8402400000	68885400000	21968500000	13298000000
	234	5204600000	3893900000	4280200000	4616400000	3733500000	5746400000	10621900000	4575900000	5882700000	3744100000	4766600000	5304600000	5177300000	3935900000	48264700000	34829400000	49441200000	6844100000	5636900000	8423000000	68879500000	22018400000	13307700000
	235	5187300000	3889500000	4293400000	4633000000	3718900000	5769200000	10610700000	4558300000	5879400000	3700500000	4744700000	5367300000	5222300000	3891200000	48148800000	34854100000	49448800000	6871100000	5624300000	8468800000	68922300000	21923800000	13225400000
	236	5196500000	3885300000	4275100000	4638600000	3746700000	5774100000	10686400000	4574700000	5839100000	3719600000	4758600000	5371900000	5190000000	3888400000	48147700000	34763600000	49439900000	6867500000	5630900000	8497300000	68799900000	21914400000	13260900000
	237	5231100000	3901600000	4285000000	4649900000	3726100000	5822700000	10655900000	4562000000	5853500000	3697300000	4739100000	5347100000	5202600000	3890600000	48272400000	34774000000	49547500000	6850300000	5623700000	8480900000	68788900000	22005200000	13273000000
	238	5207300000	3902400000	4280200000	4650900000	3747700000	5854900000	10707200000	4531400000	5927600000	3710700000	4779800000	5319400000	5183800000	3867700000	48273000000	34721900000	49386300000	6833900000	5610300000	8463700000	68942400000	21874600000	13168500000
	239	5162800000	3887300000	4280600000	4616600000	3762700000	5809100000	10592300000	4592500000	5878600000	3705800000	4726500000	5301900000	5181100000	3901700000	48200300000	34742900000	49482200000	6853500000	5629900000	8440800000	68932700000	21909300000	13215900000
	240	5172700000	3914400000	4253200000	4663000000	3736000000	5856800000	10707500000	4542800000	5894200000	3692700000	4759000000	5355000000	5176900000	3891300000	48245200000	34835700000	49409200000	6814200000	5630300000	8442500000	68990100000	21946100000	13268600000
	241	5175500000	3917400000	4305200000	4629600000	3768100000	5854400000	10709600000	4563700000	5900000000	3683600000	4797800000	5336000000	5159100000	3907100000	48240100000	34633400000	49530300000	6869700000	5673900000	8438300000	68731700000	21893700000	13257200000
	242	5162800000	3871200000	4278600000	4639800000	3742800000	5828300000	10702900000	4557400000	5909900000	3719300000	4811200000	5307300000	5139000000	3902400000	48220400000	34639800000	49513500000	6888600000	5616800000	8456600000	68815900000	21930200000	13253500000
	243	5139600000	3886300000	4267800000	4652900000	3765700000	5861100000	10692600000	4553500000	5916600000	3694700000	4795400000	5337800000	5173000000	3919000000	48333200000	34654000000	49453100000	6854300000	5629100000	8411500000	68871700000	21961700000	13236300000
	244	5181200000	3824100000	4269200000	4625500000	3741800000	5855700000	10685500000	4561200000	5865100000	3698500000	4784000000	5354200000	5167100000	3920500000	48112500000	34716900000	49642000000	6871400000	5657500000	8490700000	68842800000	21830900000	13176700000
	245	5182500000	3906100000	4300700000	4610700000	3776300000	5807500000	10709800000	4544000000	5904400000	3718600000	4784100000	5363200000	5175100000	3912700000	48212700000	34806900000	49545300000	6849600000	5601900000	8468700000	68830100000	21928900000	13206500000
	246	5198100000	3898900000	4292500000	4586600000	3781300000	5803900000	10689500000	4551800000	5928600000	3688900000	4804900000	5378300000	5166600000	3898700000	48240000000	34610600000	49810800000	6870700000	5645200000	8466700000	68941700000	21895500000	13207900000
	247	5167300000	3885300000	4269400000	4630200000	3739900000	5812200000	10749300000	4548300000	5938400000	3691400000	4809500000	5344900000	5206000000	3895600000	48308200000	34713100000	49697300000	6883100000	5615300000	8498200000	68999600000	21861300000	13245300000
	248	5197600000	3871400000	4292100000	4626200000	3727600000	5818300000	10761300000	4510600000	5931400000	3701700000	4812100000	5376700000	5184500000	3890400000	48199200000	34568300000	49850200000	6854500000	5670300000	8493800000	68834200000	21880000000	13251400000
	249	5167400000	3852300000	4307500000	4647500000	3738500000	5808300000	10709300000	4538600000	5938400000	3715400000	4823400000	5360700000	5178600000	3894900000	48231000000	34559300000	49942100000	6848500000	5643000000	8446300000	68721200000	21817200000	13216700000
	250	5184700000	3883000000	4265900000	4622200000	3771000000	5795000000	10715200000	4548700000	5912100000	3707600000	4790900000	5346300000	5178700000	3907800000	48019900000	34624100000	49883500000	6845400000	5687400000	8473600000	68859000000	21890200000	13190000000
	251	5199600000	3883500000	4289700000	4662000000	3750000000	5840500000	10697200000	4563800000	5937800000	3714800000	4855400000	5320100000	5133900000	3889900000	48192500000	34743200000	49624600000	6915700000	5643000000	8539200000	68946800000	21853400000	13240800000
	252	5197700000	3882200000	4297700000	4646400000	3743300000	5825400000	10661600000	4526400000	5898600000	3725500000	4809500000	5330900000	5217700000	3879100000	48231800000	34603800000	49882100000	6878700000	5646000000	8530100000	68851400000	21910400000	13223300000
	253	5193300000	3871500000	4304100000	4630100000	3764100000	5757500000	10632800000	4556400000	5893100000	3727800000	4824700000	5325100000	5150900000	3898200000	48034600000	34505700000	49788800000	6867500000	5626200000	8487800000	68723900000	21858800000	13192600000
	254	5176900000	3847500000	4288200000	4648900000	3713400000	5826800000	10703300000	4560000000	5933900000	3702900000	4867800000	5282700000	5131500000	3902500000	48077300000	34681300000	49866300000	6866100000	5630200000	8523700000	68873400000	21818500000	13156400000
	255	5189800000	3907300000	4272400000	4634400000	3738100000	5779600000	10721300000	4524900000	5953400000	3699500000	4807900000	5328900000	5147800000	3917600000	48264600000	34640900000	49893900000	6883100000	5674900000	8530500000	68862200000	21759700000	13291300000
	256	5195600000	3888500000	4291000000	4621500000	3761300000	5827800000	10625000000	4549800000	5924500000	3706400000	4819900000	5344200000	5140800000	3879300000	48106800000	34663400000	50005200000	6900800000	5700200000	8531900000	68752800000	21737700000	13224900000
	257	5171900000	3855400000	4256200000	4687400000	3765600000	5757300000	10613400000	4559300000	5922200000	3751800000	4859000000	5353500000	5114800000	3940700000	48090000000	34614600000	49996800000	6912500000	5692800000	8533700000	69027400000	21730900000	13261000000
	258	5217600000	3885100000	4263800000	4659700000	3749600000	5746200000	10562900000	4540500000	5932900000	3732100000	4833900000	5356600000	5105900000	3906400000	47975100000	34701600000	49881100000	6859800000	5643400000	8509200000	68864800000	21812000000	13220500000
	259	5174700000	3898500000	4278500000	4648900000	3734700000	5719700000	10545000000	4551200000	5964300000	3722800000	4862200000	5337200000	5129100000	3900500000	48092500000	34530600000	49947800000	6931800000	5690800000	8507800000	68802900000	21790900000	13268600000
	260	5178600000	3893100000	4241100000	4635100000	3719100000	5661400000	10592700000	4530000000	5928600000	3722700000	4819300000	5327000000	5104200000	3912400000	48130300000	34575100000	49801600000	6911100000	5696400000	8570400000	68831300000	21626100000	13228900000
	261	5169500000	3859600000	4263200000	4632900000	3766600000	5695000000	10558200000	4540100000	5909600000	3731700000	4830900000	5307700000	5134600000	3941100000	48080900000	34624500000	50135800000	6941300000	5677100000	8602100000	68786200000	21793400000	13266900000
	262	5173100000	3835300000	4255800000	4639000000	3735900000	5704600000	10525800000	4562900000	5899800000	3741700000	4817300000	5327600000	5117300000	3895700000	48121100000	34653000000	50066900000	6950800000	5693400000	8672500000	68756200000	21695000000	13204800000
	263	5181100000	3876400000	4314800000	4684100000	3725100000	5657500000	10514200000	4544300000	5884900000	3734500000	4872500000	5352800000	5128400000	3952400000	48012900000	34610900000	50066300000	6954600000	5703800000	8590400000	68709900000	21717500000	13254000000
	264	5163100000	3855400000	4270000000	4624600000	3711400000	5668900000	10459800000	4560200000	5910600000	3696700000	4814500000	5294200000	5077200000	3947500000	48182500000	34649700000	50148100000	6939000000	5718200000	8590300000	68729100000	21711900000	13256000000
	265	5156800000	3868800000	4294400000	4624200000	3737100000	5700500000	10446700000	4552000000	5848300000	3698500000	4818500000	5353900000	5062500000	3904000000	48179300000	34561700000	50120200000	6945800000	5710500000	8636900000	68731700000	21690100000	13269400000
	266	5110800000	3845400000	4279400000	4678500000	3722100000	5655900000	10459100000	4543300000	5871600000	3746900000	4812300000	5326600000	5041300000	3888800000	48067400000	34480200000	50056200000	6989100000	5746900000	8633000000	68820900000	21638700000	13313400000
	267	5131100000	3841600000	4280100000	4626400000	3683800000	5668600000	10462200000	4504300000	5927200000	3695400000	4824700000	5319400000	5041600000	3920800000	48058800000	34604600000	50122200000	6941300000	5763500000	8711300000	68715100000	21583600000	13221600000
	268	5135900000	3836300000	4285200000	4647000000	3641200000	5644900000	10421000000	4559000000	5942400000	3686600000	4809000000	5340700000	5048500000	3914800000	48118500000	34502400000	50087300000	6956900000	5751500000	8679000000	68781200000	21564200000	13261600000
	269	5121200000	3837700000	4265600000	4642900000	3676700000	5656000000	10455700000	4559800000	5913100000	3714800000	4868600000	5302600000	5011100000	3940100000	47963600000	34644700000	50103300000	6933900000	5738100000	8626300000	68791900000	21607900000	13300900000
	270	5113000000	3828600000	4345100000	4661500000	3656800000	5608200000	10442400000	4571000000	5900100000	3696400000	4824100000	5340900000	4997400000	3898800000	47979200000	34573900000	49986900000	6957400000	5733000000	8662700000	68860300000	21567700000	13246700000
	271	5083100000	3818700000	4292300000	4621300000	3636500000	5616600000	10427500000	4583900000	5902700000	3679100000	4806500000	5355700000	5007200000	3928200000	47889100000	34565700000	50063200000	6953900000	5707800000	8660100000	68876100000	21597500000	13259100000
	272	5048800000	3842600000	4299300000	4668300000	3591500000	5612000000	10368100000	4504100000	5922300000	3709900000	4822600000	5317200000	5008700000	3919000000	47875500000	34632800000	50157900000	6959000000	5711400000	8671500000	68663600000	21571900000	13301600000
	273	5110900000	3788600000	4299200000	4641800000	3616500000	5617300000	10417500000	4552500000	5870600000	3705400000	4801600000	5355700000	5017200000	3937500000	47734700000	34518400000	50185300000	6986900000	5726500000	8679200000	68764200000	21614200000	13208700000
	274	5076900000	3816200000	4280500000	4578800000	3608500000	5651300000	10399100000	4551500000	5902000000	3697300000	4825800000	5303000000	4987200000	3899400000	47814800000	34510600000	50173300000	6989900000	5745500000	8695100000	68680200000	21458800000	13340200000
	275	5049700000	3766900000	4231500000	4583500000	3610900000	5630200000	10422000000	4580500000	5920900000	3689200000	4826900000	5368300000	4955900000	3913400000	47990600000	34592900000	49989400000	6924500000	5771300000	8680900000	68680500000	21437400000	13281900000
	276	5002400000	3804200000	4258200000	4579500000	3587700000	5644000000	10469100000	4531300000	5904800000	3670500000	4833800000	5292500000	4923900000	3952600000	47828600000	34482700000	50110200000	6960500000	5759900000	8693600000	68640500000	21445300000	13242900000
	277	4996100000	3794600000	4206200000	4615000000	3594400000	5629600000	10460000000	4579000000	5905700000	3688100000	4836900000	5323100000	4974700000	3924000000	47826800000	34446900000	50184100000	6949700000	5737000000	8675700000	68953100000	21417200000	13267700000
	278	4970300000	3813100000	4207500000	4558200000	3544800000	5632400000	10457900000	4541900000	5872500000	3727700000	4850200000	5341900000	4885000000	3891200000	47875100000	34419000000	50212700000	6958900000	5767200000	8755100000	68889300000	21419300000	13324400000
	279	4976400000	3763700000	4168500000	4560600000	3520400000	5652900000	10451400000	4606500000	5928300000	3702100000	4819600000	5322800000	4912500000	3946500000	47971900000	34535400000	50099900000	6977100000	5755600000	8721300000	68837300000	21320100000	13272000000
	280	4954200000	3731900000	4226500000	4581500000	3582000000	5640700000	10527600000	4581800000	5882800000	3711000000	4883100000	5346700000	4922600000	3935200000	47710900000	34494100000	50192900000	6986100000	5769200000	8732200000	68592400000	21445900000	13256300000
	281	4929900000	3771200000	4203600000	4548700000	3543400000	5603600000	10501500000	4635700000	5938600000	3720900000	4839900000	5364200000	4904900000	3906800000	47884300000	34327400000	50229000000	6937900000	5765600000	8735600000	68711300000	21342700000	13284500000
	282	4966000000	3723400000	4168600000	4572100000	3599400000	5650600000	10544700000	4609200000	5903600000	3698300000	4863500000	5314000000	4864400000	3915900000	47862100000	34335400000	50225100000	6969700000	5744200000	8730000000	68679600000	21325000000	13264200000
	283	4948300000	3749300000	4200000000	4547600000	3564600000	5648600000	10561900000	4669300000	5909900000	3663800000	4855100000	5319000000	4881500000	3928400000	47758900000	34518900000	50170800000	7000000000	5769500000	8728300000	68874900000	21290800000	13293400000
	284	4957400000	3743500000	4142600000	4534200000	3587900000	5659400000	10571100000	4611900000	5900000000	3735700000	4869800000	5331900000	4877700000	3927300000	47764000000	34380400000	50149400000	7008000000	5782700000	8737100000	68736500000	21360200000	13211300000
	285	4964800000	3802600000	4158200000	4527600000	3605400000	5706700000	10679500000	4637900000	5934300000	3724100000	4848600000	5298100000	4830500000	3902700000	47744500000	34319700000	50200700000	7029200000	5745000000	8761500000	68718500000	21280600000	13198100000
	286	4949900000	3805800000	4157400000	4534600000	3608200000	5687300000	10696300000	4645100000	5902900000	3741600000	4854500000	5347900000	4763500000	3914900000	47798300000	34363100000	50328900000	7011900000	5789100000	8740600000	68665700000	21266400000	13216000000
	287	4930000000	3789000000	4142700000	4526300000	3619300000	5697700000	10678100000	4685100000	5938200000	3754000000	4893200000	5320400000	4849300000	3921200000	47743500000	34295100000	50274800000	6980400000	5815700000	8742900000	68765300000	21245600000	13185700000
	288	4960300000	3812400000	4156900000	4514200000	3629300000	5705500000	10741000000	4724400000	5916800000	3752900000	4933700000	5307300000	4781600000	3941200000	47694900000	34351100000	50098600000	7050800000	5790600000	8732100000	68864900000	21275300000	13252000000
	289	5008800000	3794600000	4149300000	4594600000	3606900000	5697400000	10796900000	4713200000	5937800000	3769800000	4861000000	5362800000	4752100000	3872700000	47642400000	34443100000	50252100000	7000900000	5804100000	8787500000	68666800000	21252600000	13138400000
	290	4967700000	3803100000	4158800000	4572900000	3636300000	5775800000	10834900000	4728100000	5970900000	3782600000	4910800000	5311900000	4751900000	3965600000	47711100000	34294700000	50239700000	7050800000	5794600000	8760400000	68718300000	21157600000	13220400000
	291	5004000000	3823100000	4193700000	4576500000	3656400000	5771400000	10844500000	4789000000	5967900000	3811500000	4928000000	5310800000	4748400000	3876700000	47538200000	34463600000	50212800000	7021900000	5805700000	8818500000	68714500000	21170800000	13151400000
	292	4958100000	3861900000	4170500000	4646600000	3634900000	5732900000	10890700000	4754300000	5995700000	3808900000	4937900000	5363700000	4721200000	3953500000	47849600000	34391800000	50212800000	7019400000	5783000000	8724700000	68780000000	21214000000	13174500000
	293	4978400000	3868000000	4219500000	4654500000	3686800000	5754600000	10869400000	4758700000	5940900000	3832700000	4960600000	5335000000	4744100000	3889400000	47562300000	34493600000	50236200000	7029300000	5802700000	8830400000	68736700000	21227700000	13128800000
	294	5007300000	3846900000	4189400000	4631700000	3688800000	5774500000	10987000000	4815300000	6006900000	3830900000	4932400000	5308800000	4743100000	3895400000	47629100000	34431000000	50185700000	7020000000	5775000000	8748800000	68774100000	21149600000	13179900000
	295	5014100000	3879600000	4233500000	4635100000	3686100000	5863300000	10940700000	4841900000	5996000000	3863400000	4972800000	5346700000	4726300000	3895700000	47675100000	34342500000	50306500000	7050400000	5781200000	8754200000	68707100000	21127200000	13107300000
	296	5065400000	3892200000	4227600000	4716400000	3742100000	5820100000	11115700000	4854300000	5987900000	3877700000	4940900000	5328300000	4712000000	3914000000	47676100000	34346800000	50131100000	7018500000	5842100000	8809300000	68484700000	21129700000	13083900000
	297	5054600000	3942500000	4217500000	4742700000	3768500000	5838700000	11094800000	4875600000	6005600000	3905000000	4960400000	5281100000	4701000000	3918700000	47611300000	34283200000	50199500000	7047500000	5782200000	8774100000	68570800000	21057400000	13152100000
	298	5084700000	3936600000	4227600000	4747500000	3777000000	5831000000	11117600000	4929800000	5987100000	3885600000	5009700000	5314700000	4736400000	3890000000	47588600000	34364100000	50243600000	7010500000	5771200000	8721800000	68621000000	21077500000	13062000000
	299	5082500000	3950100000	4262400000	4767800000	3745600000	5798000000	11118800000	4935600000	6060500000	3947400000	5001400000	5309500000	4664000000	3904000000	47515800000	34248100000	50220300000	7038100000	5780200000	8755100000	68390600000	21122900000	13051800000
	300	5071600000	3953200000	4261500000	4728800000	3773400000	5824100000	11181000000	4934100000	6050500000	3986900000	5019000000	5303700000	4643300000	3915100000	47587800000	34294100000	50205900000	7020500000	5809000000	8791600000	68801200000	21077500000	13043000000
	301	5118900000	3953400000	4274500000	4775000000	3799400000	5894100000	11220800000	5011000000	6036200000	3920000000	5068100000	5296400000	4676500000	3901500000	47522300000	34290700000	50088800000	7053500000	5749800000	8810600000	68649800000	21055200000	13060700000
	302	5094600000	3947100000	4326400000	4823300000	3847400000	5878600000	11238200000	5012600000	6069100000	3969700000	5023100000	5335500000	4633900000	3911300000	47663000000	34354800000	50240000000	7078300000	5815000000	8802700000	68575900000	21062700000	13051700000
	303	5102200000	4001200000	4303200000	4838500000	3845500000	5883800000	11304400000	5014100000	6031000000	3989300000	5062900000	5316900000	4596400000	3897700000	47626400000	34261900000	49994100000	7037700000	5795200000	8800800000	68599500000	20954500000	13051400000
	304	5119300000	4038000000	4348700000	4912200000	3834000000	5945800000	11354700000	4984100000	6061500000	3979100000	5098400000	5292500000	4630900000	3897400000	47415300000	34280900000	50021700000	7040100000	5784800000	8774400000	68588800000	20941600000	13009900000
	305	5155300000	4060400000	4363800000	4895200000	3887100000	5948400000	11341300000	5079500000	6035200000	4015800000	5092000000	5296800000	4604000000	3936100000	47708900000	34165000000	50053500000	7025700000	5862100000	8796300000	68640000000	21003300000	13068700000
	306	5181700000	4108800000	4322000000	4897600000	3871400000	5977800000	11354000000	5092300000	6064500000	4071100000	5083500000	5291900000	4626500000	3895200000	47423700000	34143000000	50028600000	7048500000	5769400000	8800000000	68463600000	20993600000	12993600000
	307	5158500000	4082200000	4394300000	4943400000	3872800000	5914300000	11472900000	5128900000	6050200000	4040300000	5102400000	5294100000	4590100000	3888200000	47511200000	34297000000	50053500000	7031900000	5839900000	8783300000	68380500000	20966900000	12988200000
	308	5200700000	4162500000	4370500000	4952600000	3894300000	5958900000	11429800000	5085100000	6100900000	4026400000	5103600000	5307600000	4552100000	3901000000	47549800000	34193800000	50084600000	7027100000	5801400000	8812200000	68622700000	20943100000	12990800000
	309	5212200000	4145400000	4344800000	4974300000	3895700000	5962800000	11500600000	5122000000	6070500000	4076100000	5102300000	5321200000	4615600000	3913800000	47450300000	34122800000	49937000000	7025300000	5826300000	8814300000	68483500000	21019700000	13030300000
	310	5199300000	4175700000	4432500000	4985100000	3912900000	5970800000	11577300000	5158800000	6123300000	4125100000	5129800000	5346100000	4583100000	3896900000	47645300000	34210300000	49934100000	7059600000	5845300000	8807200000	68481800000	20936900000	12963900000
	311	5230500000	4207400000	4434000000	5031300000	3913300000	6025300000	11596100000	5161500000	6134100000	4107800000	5110400000	5298000000	4595400000	3881900000	47408500000	34198100000	50005500000	7032900000	5776700000	8843900000	68547100000	20838700000	12994500000
	312	5245800000	4182100000	4464000000	5036500000	3948100000	6019400000	11603800000	5164000000	6103400000	4127900000	5175000000	5321700000	4590100000	3867900000	47439400000	34149800000	50006700000	7001400000	5787400000	8865200000	68365000000	20832800000	12947100000
	313	5293000000	4176700000	4466500000	5053800000	3967400000	6004100000	11548100000	5106000000	6089000000	4174700000	5239200000	5275500000	4539800000	3915900000	47435500000	34239800000	49855800000	7062100000	5809500000	8776400000	68275400000	20898900000	12970900000
	314	5266900000	4221600000	4467400000	5077000000	3967900000	6007000000	11601400000	5172600000	6103700000	4176100000	5149200000	5312500000	4550500000	3887800000	47328200000	34188100000	49989700000	7055800000	5787200000	8855800000	68248700000	20808100000	13017400000
	315	5304100000	4209100000	4506300000	5103400000	4001600000	6021000000	11682200000	5180800000	6115600000	4139200000	5184900000	5339200000	4555100000	3899300000	47458800000	34134300000	49802600000	7076500000	5775900000	8820200000	68197700000	20895600000	12909400000
	316	5276400000	4296500000	4493100000	5130500000	3958500000	6055300000	11709600000	5220700000	6110300000	4153400000	5168000000	5276900000	4549200000	3910900000	47441100000	34091200000	49868000000	7072800000	5837600000	8801500000	68291800000	20857000000	12905100000
	317	5321800000	4274800000	4512000000	5134900000	3978800000	6023800000	11752500000	5199400000	6141300000	4180600000	5160400000	5270300000	4516600000	3862500000	47534800000	34279800000	49965700000	7021200000	5819100000	8839500000	68472300000	20890400000	12934700000
	318	5310800000	4243800000	4550500000	5166000000	3978900000	6021800000	11712300000	5226400000	6131000000	4183600000	5188200000	5257000000	4511500000	3905200000	47373500000	34176400000	49767800000	7035900000	5847400000	8838100000	68376300000	20835800000	13005400000
	319	5383400000	4289600000	4592900000	5196800000	3959100000	6027300000	11674400000	5205500000	6164700000	4163600000	5162600000	5233600000	4557200000	3919000000	47403500000	34201300000	49799600000	7081800000	5824500000	8774900000	68280900000	20803200000	12977700000
	320	5316600000	4309500000	4562500000	5180200000	3949100000	6023000000	11708100000	5245500000	6091700000	4201100000	5180900000	5282400000	4494200000	3889300000	47489700000	34164800000	49884000000	7046200000	5802400000	8831700000	68328700000	20825400000	12925200000
	321	5349300000	4324700000	4569000000	5219900000	3977200000	6049900000	11667500000	5281900000	6127300000	4223900000	5219400000	5293000000	4515200000	3888500000	47562700000	34099600000	49834600000	7030200000	5815900000	8823100000	68299100000	20730900000	12901300000
	322	5385500000	4337100000	4599000000	5203100000	3983900000	6107000000	11731700000	5237900000	6131600000	4170200000	5231500000	5288600000	4513300000	3855700000	47410200000	34201300000	49799000000	7048400000	5829800000	8818800000	68167700000	20807400000	12933700000
	323	5330400000	4311300000	4573900000	5220300000	4012400000	6062800000	11759400000	5251600000	6113200000	4154400000	5249100000	5288500000	4514100000	3913400000	47346100000	34074300000	49751600000	7045500000	5806500000	8794600000	68204500000	20832300000	12987800000
	324	5358300000	4325600000	4578800000	5248500000	4015300000	6012400000	11684900000	5226000000	6183300000	4198400000	5214300000	5306000000	4475500000	3900700000	47344500000	34117300000	49740400000	7079900000	5844900000	8833600000	68158300000	20716400000	12910100000
	325	5390400000	4343200000	4622300000	5236600000	4036400000	6278000000	11699200000	5239500000	6132100000	4230900000	5233400000	5255700000	4445700000	3920200000	47423800000	34068700000	49762800000	7064900000	5866400000	8802800000	68078200000	20683000000	12872700000
	326	5382900000	4300700000	4554600000	5246100000	4040500000	6416200000	11705100000	5216400000	6109400000	4242800000	5233600000	5301600000	4510800000	3887000000	47241700000	34148900000	49742300000	7059000000	5833500000	8805800000	68232500000	20721200000	12922600000
	327	5431100000	4320100000	4654000000	5287800000	4051900000	6425400000	11718300000	5226100000	6128900000	4213400000	5252400000	5261300000	4487000000	3877800000	47375700000	34156100000	49722200000	7069000000	5826100000	8840500000	68050500000	20731600000	12937700000
	328	5414500000	4385400000	4637800000	5267800000	4050800000	6379000000	11673600000	5241600000	6145900000	4177800000	5247000000	5304400000	4481200000	3869600000	47320300000	34111000000	49697400000	7047900000	5817300000	8831000000	68063900000	20745300000	12855500000
	329	5369700000	4362600000	4623900000	5245700000	4039900000	6280000000	11674400000	5265400000	6121700000	4179300000	5241500000	5269300000	4465900000	3850300000	47290300000	34130000000	49679200000	7124000000	5880400000	8855400000	68099700000	20569500000	12865100000
	330	5413200000	4360800000	4658800000	5293000000	4037800000	6213600000	11693400000	5205000000	6188000000	4249200000	5231100000	5263500000	4459500000	3871600000	47401200000	34139200000	49505800000	7095200000	5828800000	8827100000	68110600000	20631500000	12883600000
	331	5424800000	4381500000	4673000000	5229900000	4015300000	6165300000	11674000000	5246500000	6140800000	4210800000	5269300000	5290800000	4452500000	3885300000	47282200000	34164000000	49614700000	7077200000	5828000000	8823000000	68136600000	20508500000	12857200000
	332	5374600000	4346400000	4657100000	5255400000	4021800000	6124300000	11654200000	5272200000	6139900000	4208500000	5272400000	5254100000	4452900000	3905900000	47274400000	34116400000	49468700000	7047500000	5835500000	8807100000	68120700000	20705600000	12949100000
	333	5413700000	4404400000	4650600000	5270700000	3989200000	6121500000	11657500000	5202700000	6206500000	4209900000	5264700000	5262700000	4439600000	3901000000	47170800000	34000500000	49524800000	6992800000	5855600000	8829200000	68011200000	20660900000	12878700000
	334	5353700000	4380200000	4645600000	5248000000	4003900000	6129000000	11563300000	5197900000	6113600000	4216400000	5251400000	5237500000	4489300000	3871800000	47227800000	34047300000	49397600000	7114200000	5887500000	8819800000	68004100000	20561800000	12910900000
	335	5380600000	4357900000	4681600000	5286300000	4003600000	6064300000	11624700000	5207000000	6178400000	4165500000	5272400000	5253100000	4464900000	3919900000	47362100000	34129300000	49364500000	7066000000	5844100000	8861400000	67966200000	20629300000	12874300000
	336	5357100000	4403500000	4632100000	5261300000	4004800000	6091300000	11582400000	5176600000	6177300000	4200800000	5256500000	5228500000	4433500000	3875100000	47252100000	33991100000	49697900000	7063900000	5828500000	8860600000	67994600000	20630000000	12876700000
	337	5438100000	4434700000	4665900000	5265600000	4003400000	6087200000	11589700000	5218500000	6104900000	4164800000	5274100000	5227000000	4450600000	3915500000	47249700000	33998100000	49355800000	7058500000	5866400000	8802000000	67952300000	20591800000	12868600000
	338	5388400000	4353000000	4680400000	5216800000	3977800000	6035800000	11576700000	5208400000	6118600000	4160900000	5283800000	5270700000	4425400000	3912200000	47167900000	34007400000	49391200000	7042400000	5859100000	8847000000	67872100000	20611100000	12883400000
	339	5386300000	4339300000	4657000000	5301600000	3980500000	6014200000	11539700000	5204100000	6189200000	4185100000	5269500000	5250400000	4432400000	3891200000	47298800000	33978800000	49399300000	7109300000	5828900000	8881200000	67936700000	20522200000	12878400000
	340	5400600000	4326300000	4677500000	5277500000	3962800000	6027500000	11526600000	5182500000	6135400000	4186900000	5240300000	5280400000	4448700000	3888900000	47178700000	34014200000	49405600000	7084000000	5850000000	8806500000	67910800000	20573300000	12744400000
	341	5368200000	4358700000	4660400000	5216800000	3995600000	6064800000	11487100000	5190800000	6164400000	4168500000	5291500000	5207200000	4425900000	3891000000	47216400000	34000000000	49387400000	7100900000	5877000000	8782700000	68052800000	20484800000	12846200000
	342	5380300000	4323800000	4644000000	5224800000	4003500000	6054400000	11545600000	5184700000	6161200000	4159400000	5300300000	5196500000	4400500000	3902100000	47164500000	34022400000	49452700000	7084800000	5867900000	8898600000	67901800000	20578500000	12847500000
	343	5343200000	4331400000	4650800000	5232600000	3993000000	5967500000	11423400000	5117500000	6178800000	4147700000	5257600000	5290100000	4442900000	3860500000	47242600000	34053200000	49339100000	7085400000	5816000000	8826200000	67811800000	20628800000	12861000000
	344	5328600000	4333000000	4648800000	5205600000	3993700000	6015600000	11480300000	5175400000	6152200000	4138500000	5276200000	5226400000	4416200000	3888800000	47169600000	34097600000	49443200000	7068600000	5841000000	8863000000	67897700000	20562100000	12744800000
	345	5367800000	4291600000	4679200000	5224100000	3965000000	6013200000	11457900000	5167700000	6127500000	4127400000	5230600000	5216200000	4396700000	3882800000	47196200000	34052800000	49326800000	7066900000	5902900000	8865100000	67870800000	20541600000	12853700000
	346	5352300000	4317500000	4692000000	5127800000	3938400000	5999700000	11417700000	5131200000	6158600000	4132800000		5261500000	4391800000	3946900000	47201900000	33991400000	49360000000	7088400000	5833200000	8844900000	67811400000	20489400000	12777200000
	347	5352600000	4322100000	4650700000	5195000000	3960700000	6024100000	11462100000	5163400000	6111600000	4142300000		5243400000	4404500000	3883900000	47122000000	34101000000	49265500000	7089900000	5876100000	8873400000	68031100000	20387900000	12795100000
	348	5343800000	4299000000	4619800000	5175300000	3951600000	6017000000	11421500000	5103600000	6167100000	4050100000		5243800000	4377800000	3911300000	47205200000	34068100000	49251700000	7081700000	5876000000	8826600000	67915500000	20502800000	12868900000
	349	5310200000	4288800000	4637600000	5169400000	3969400000	6060600000	11383500000	5095300000	6050900000	4095000000		5243300000	4394700000	3891400000	47165000000	34072400000	49275900000	7131900000	5879800000	8777000000	67843700000	20513600000	12761800000
	350	5326300000	4287600000	4600200000	5175800000	3962600000	5935900000	11302500000	5099000000	6124500000	4071700000		5293300000	4414200000	3883800000	47217000000	33989600000	49142200000	7070900000	5833100000	8795800000	67845800000	20505700000	12790100000
		Replica I					Replica II						Replica I						Replica II
	Removal of Basal ATP content (0-249sec)	High EGF_1	High EGF_2	High EGF_3	High EGF_4	High EGF_5	High EGF_6	High EGF_7	High EGF_8	High EGF_9	High EGF_10	High EGF_11	Low EGF_1	Low EGF_2	Low EGF_3	Low EGF_4	Low EGF_5	Low EGF_6	Low EGF_7	Low EGF_8	Low EGF_9	Low EGF_10	Low EGF_11	Low EGF_12
	Time (Sec)	High EGF_1	High EGF_2	High EGF_3	High EGF_4	High EGF_5	High EGF_6	High EGF_7	High EGF_8	High EGF_9	High EGF_10	High EGF_11	Low EGF_1	Low EGF_2	Low EGF_3	Low EGF_4	Low EGF_5	Low EGF_6	Low EGF_7	Low EGF_8	Low EGF_9	Low EGF_10	Low EGF_11	Low EGF_12
	250	5184700000	3883000000	4265900000	4622200000	3771000000	5795000000	10715200000	4548700000	5912100000	3707600000	4790900000	5346300000	5178700000	3907800000	48019900000	34624100000	49883500000	6845400000	5687400000	8473600000	68859000000	21890200000	13190000000
	251	5199600000	3883500000	4289700000	4662000000	3750000000	5840500000	10697200000	4563800000	5937800000	3714800000	4855400000	5320100000	5133900000	3889900000	48192500000	34743200000	49624600000	6915700000	5643000000	8539200000	68946800000	21853400000	13240800000
	252	5197700000	3882200000	4297700000	4646400000	3743300000	5825400000	10661600000	4526400000	5898600000	3725500000	4809500000	5330900000	5217700000	3879100000	48231800000	34603800000	49882100000	6878700000	5646000000	8530100000	68851400000	21910400000	13223300000
	253	5193300000	3871500000	4304100000	4630100000	3764100000	5757500000	10632800000	4556400000	5893100000	3727800000	4824700000	5325100000	5150900000	3898200000	48034600000	34505700000	49788800000	6867500000	5626200000	8487800000	68723900000	21858800000	13192600000
	254	5176900000	3847500000	4288200000	4648900000	3713400000	5826800000	10703300000	4560000000	5933900000	3702900000	4867800000	5282700000	5131500000	3902500000	48077300000	34681300000	49866300000	6866100000	5630200000	8523700000	68873400000	21818500000	13156400000
	255	5189800000	3907300000	4272400000	4634400000	3738100000	5779600000	10721300000	4524900000	5953400000	3699500000	4807900000	5328900000	5147800000	3917600000	48264600000	34640900000	49893900000	6883100000	5674900000	8530500000	68862200000	21759700000	13291300000
	256	5195600000	3888500000	4291000000	4621500000	3761300000	5827800000	10625000000	4549800000	5924500000	3706400000	4819900000	5344200000	5140800000	3879300000	48106800000	34663400000	50005200000	6900800000	5700200000	8531900000	68752800000	21737700000	13224900000
	257	5171900000	3855400000	4256200000	4687400000	3765600000	5757300000	10613400000	4559300000	5922200000	3751800000	4859000000	5353500000	5114800000	3940700000	48090000000	34614600000	49996800000	6912500000	5692800000	8533700000	69027400000	21730900000	13261000000
	258	5217600000	3885100000	4263800000	4659700000	3749600000	5746200000	10562900000	4540500000	5932900000	3732100000	4833900000	5356600000	5105900000	3906400000	47975100000	34701600000	49881100000	6859800000	5643400000	8509200000	68864800000	21812000000	13220500000
	259	5174700000	3898500000	4278500000	4648900000	3734700000	5719700000	10545000000	4551200000	5964300000	3722800000	4862200000	5337200000	5129100000	3900500000	48092500000	34530600000	49947800000	6931800000	5690800000	8507800000	68802900000	21790900000	13268600000
	260	5178600000	3893100000	4241100000	4635100000	3719100000	5661400000	10592700000	4530000000	5928600000	3722700000	4819300000	5327000000	5104200000	3912400000	48130300000	34575100000	49801600000	6911100000	5696400000	8570400000	68831300000	21626100000	13228900000
	261	5169500000	3859600000	4263200000	4632900000	3766600000	5695000000	10558200000	4540100000	5909600000	3731700000	4830900000	5307700000	5134600000	3941100000	48080900000	34624500000	50135800000	6941300000	5677100000	8602100000	68786200000	21793400000	13266900000
	262	5173100000	3835300000	4255800000	4639000000	3735900000	5704600000	10525800000	4562900000	5899800000	3741700000	4817300000	5327600000	5117300000	3895700000	48121100000	34653000000	50066900000	6950800000	5693400000	8672500000	68756200000	21695000000	13204800000
	263	5181100000	3876400000	4314800000	4684100000	3725100000	5657500000	10514200000	4544300000	5884900000	3734500000	4872500000	5352800000	5128400000	3952400000	48012900000	34610900000	50066300000	6954600000	5703800000	8590400000	68709900000	21717500000	13254000000
	264	5163100000	3855400000	4270000000	4624600000	3711400000	5668900000	10459800000	4560200000	5910600000	3696700000	4814500000	5294200000	5077200000	3947500000	48182500000	34649700000	50148100000	6939000000	5718200000	8590300000	68729100000	21711900000	13256000000
	265	5156800000	3868800000	4294400000	4624200000	3737100000	5700500000	10446700000	4552000000	5848300000	3698500000	4818500000	5353900000	5062500000	3904000000	48179300000	34561700000	50120200000	6945800000	5710500000	8636900000	68731700000	21690100000	13269400000
	266	5110800000	3845400000	4279400000	4678500000	3722100000	5655900000	10459100000	4543300000	5871600000	3746900000	4812300000	5326600000	5041300000	3888800000	48067400000	34480200000	50056200000	6989100000	5746900000	8633000000	68820900000	21638700000	13313400000
	267	5131100000	3841600000	4280100000	4626400000	3683800000	5668600000	10462200000	4504300000	5927200000	3695400000	4824700000	5319400000	5041600000	3920800000	48058800000	34604600000	50122200000	6941300000	5763500000	8711300000	68715100000	21583600000	13221600000
	268	5135900000	3836300000	4285200000	4647000000	3641200000	5644900000	10421000000	4559000000	5942400000	3686600000	4809000000	5340700000	5048500000	3914800000	48118500000	34502400000	50087300000	6956900000	5751500000	8679000000	68781200000	21564200000	13261600000
	269	5121200000	3837700000	4265600000	4642900000	3676700000	5656000000	10455700000	4559800000	5913100000	3714800000	4868600000	5302600000	5011100000	3940100000	47963600000	34644700000	50103300000	6933900000	5738100000	8626300000	68791900000	21607900000	13300900000
	270	5113000000	3828600000	4345100000	4661500000	3656800000	5608200000	10442400000	4571000000	5900100000	3696400000	4824100000	5340900000	4997400000	3898800000	47979200000	34573900000	49986900000	6957400000	5733000000	8662700000	68860300000	21567700000	13246700000
	271	5083100000	3818700000	4292300000	4621300000	3636500000	5616600000	10427500000	4583900000	5902700000	3679100000	4806500000	5355700000	5007200000	3928200000	47889100000	34565700000	50063200000	6953900000	5707800000	8660100000	68876100000	21597500000	13259100000
	272	5048800000	3842600000	4299300000	4668300000	3591500000	5612000000	10368100000	4504100000	5922300000	3709900000	4822600000	5317200000	5008700000	3919000000	47875500000	34632800000	50157900000	6959000000	5711400000	8671500000	68663600000	21571900000	13301600000
	273	5110900000	3788600000	4299200000	4641800000	3616500000	5617300000	10417500000	4552500000	5870600000	3705400000	4801600000	5355700000	5017200000	3937500000	47734700000	34518400000	50185300000	6986900000	5726500000	8679200000	68764200000	21614200000	13208700000
	274	5076900000	3816200000	4280500000	4578800000	3608500000	5651300000	10399100000	4551500000	5902000000	3697300000	4825800000	5303000000	4987200000	3899400000	47814800000	34510600000	50173300000	6989900000	5745500000	8695100000	68680200000	21458800000	13340200000
	275	5049700000	3766900000	4231500000	4583500000	3610900000	5630200000	10422000000	4580500000	5920900000	3689200000	4826900000	5368300000	4955900000	3913400000	47990600000	34592900000	49989400000	6924500000	5771300000	8680900000	68680500000	21437400000	13281900000
	276	5002400000	3804200000	4258200000	4579500000	3587700000	5644000000	10469100000	4531300000	5904800000	3670500000	4833800000	5292500000	4923900000	3952600000	47828600000	34482700000	50110200000	6960500000	5759900000	8693600000	68640500000	21445300000	13242900000
	277	4996100000	3794600000	4206200000	4615000000	3594400000	5629600000	10460000000	4579000000	5905700000	3688100000	4836900000	5323100000	4974700000	3924000000	47826800000	34446900000	50184100000	6949700000	5737000000	8675700000	68953100000	21417200000	13267700000
	278	4970300000	3813100000	4207500000	4558200000	3544800000	5632400000	10457900000	4541900000	5872500000	3727700000	4850200000	5341900000	4885000000	3891200000	47875100000	34419000000	50212700000	6958900000	5767200000	8755100000	68889300000	21419300000	13324400000
	279	4976400000	3763700000	4168500000	4560600000	3520400000	5652900000	10451400000	4606500000	5928300000	3702100000	4819600000	5322800000	4912500000	3946500000	47971900000	34535400000	50099900000	6977100000	5755600000	8721300000	68837300000	21320100000	13272000000
	280	4954200000	3731900000	4226500000	4581500000	3582000000	5640700000	10527600000	4581800000	5882800000	3711000000	4883100000	5346700000	4922600000	3935200000	47710900000	34494100000	50192900000	6986100000	5769200000	8732200000	68592400000	21445900000	13256300000
	281	4929900000	3771200000	4203600000	4548700000	3543400000	5603600000	10501500000	4635700000	5938600000	3720900000	4839900000	5364200000	4904900000	3906800000	47884300000	34327400000	50229000000	6937900000	5765600000	8735600000	68711300000	21342700000	13284500000
	282	4966000000	3723400000	4168600000	4572100000	3599400000	5650600000	10544700000	4609200000	5903600000	3698300000	4863500000	5314000000	4864400000	3915900000	47862100000	34335400000	50225100000	6969700000	5744200000	8730000000	68679600000	21325000000	13264200000
	283	4948300000	3749300000	4200000000	4547600000	3564600000	5648600000	10561900000	4669300000	5909900000	3663800000	4855100000	5319000000	4881500000	3928400000	47758900000	34518900000	50170800000	7000000000	5769500000	8728300000	68874900000	21290800000	13293400000
	284	4957400000	3743500000	4142600000	4534200000	3587900000	5659400000	10571100000	4611900000	5900000000	3735700000	4869800000	5331900000	4877700000	3927300000	47764000000	34380400000	50149400000	7008000000	5782700000	8737100000	68736500000	21360200000	13211300000
	285	4964800000	3802600000	4158200000	4527600000	3605400000	5706700000	10679500000	4637900000	5934300000	3724100000	4848600000	5298100000	4830500000	3902700000	47744500000	34319700000	50200700000	7029200000	5745000000	8761500000	68718500000	21280600000	13198100000
	286	4949900000	3805800000	4157400000	4534600000	3608200000	5687300000	10696300000	4645100000	5902900000	3741600000	4854500000	5347900000	4763500000	3914900000	47798300000	34363100000	50328900000	7011900000	5789100000	8740600000	68665700000	21266400000	13216000000
	287	4930000000	3789000000	4142700000	4526300000	3619300000	5697700000	10678100000	4685100000	5938200000	3754000000	4893200000	5320400000	4849300000	3921200000	47743500000	34295100000	50274800000	6980400000	5815700000	8742900000	68765300000	21245600000	13185700000
	288	4960300000	3812400000	4156900000	4514200000	3629300000	5705500000	10741000000	4724400000	5916800000	3752900000	4933700000	5307300000	4781600000	3941200000	47694900000	34351100000	50098600000	7050800000	5790600000	8732100000	68864900000	21275300000	13252000000
	289	5008800000	3794600000	4149300000	4594600000	3606900000	5697400000	10796900000	4713200000	5937800000	3769800000	4861000000	5362800000	4752100000	3872700000	47642400000	34443100000	50252100000	7000900000	5804100000	8787500000	68666800000	21252600000	13138400000
	290	4967700000	3803100000	4158800000	4572900000	3636300000	5775800000	10834900000	4728100000	5970900000	3782600000	4910800000	5311900000	4751900000	3965600000	47711100000	34294700000	50239700000	7050800000	5794600000	8760400000	68718300000	21157600000	13220400000
	291	5004000000	3823100000	4193700000	4576500000	3656400000	5771400000	10844500000	4789000000	5967900000	3811500000	4928000000	5310800000	4748400000	3876700000	47538200000	34463600000	50212800000	7021900000	5805700000	8818500000	68714500000	21170800000	13151400000
	292	4958100000	3861900000	4170500000	4646600000	3634900000	5732900000	10890700000	4754300000	5995700000	3808900000	4937900000	5363700000	4721200000	3953500000	47849600000	34391800000	50212800000	7019400000	5783000000	8724700000	68780000000	21214000000	13174500000
	293	4978400000	3868000000	4219500000	4654500000	3686800000	5754600000	10869400000	4758700000	5940900000	3832700000	4960600000	5335000000	4744100000	3889400000	47562300000	34493600000	50236200000	7029300000	5802700000	8830400000	68736700000	21227700000	13128800000
	294	5007300000	3846900000	4189400000	4631700000	3688800000	5774500000	10987000000	4815300000	6006900000	3830900000	4932400000	5308800000	4743100000	3895400000	47629100000	34431000000	50185700000	7020000000	5775000000	8748800000	68774100000	21149600000	13179900000
	295	5014100000	3879600000	4233500000	4635100000	3686100000	5863300000	10940700000	4841900000	5996000000	3863400000	4972800000	5346700000	4726300000	3895700000	47675100000	34342500000	50306500000	7050400000	5781200000	8754200000	68707100000	21127200000	13107300000
	296	5065400000	3892200000	4227600000	4716400000	3742100000	5820100000	11115700000	4854300000	5987900000	3877700000	4940900000	5328300000	4712000000	3914000000	47676100000	34346800000	50131100000	7018500000	5842100000	8809300000	68484700000	21129700000	13083900000
	297	5054600000	3942500000	4217500000	4742700000	3768500000	5838700000	11094800000	4875600000	6005600000	3905000000	4960400000	5281100000	4701000000	3918700000	47611300000	34283200000	50199500000	7047500000	5782200000	8774100000	68570800000	21057400000	13152100000
	298	5084700000	3936600000	4227600000	4747500000	3777000000	5831000000	11117600000	4929800000	5987100000	3885600000	5009700000	5314700000	4736400000	3890000000	47588600000	34364100000	50243600000	7010500000	5771200000	8721800000	68621000000	21077500000	13062000000
	299	5082500000	3950100000	4262400000	4767800000	3745600000	5798000000	11118800000	4935600000	6060500000	3947400000	5001400000	5309500000	4664000000	3904000000	47515800000	34248100000	50220300000	7038100000	5780200000	8755100000	68390600000	21122900000	13051800000
	300	5071600000	3953200000	4261500000	4728800000	3773400000	5824100000	11181000000	4934100000	6050500000	3986900000	5019000000	5303700000	4643300000	3915100000	47587800000	34294100000	50205900000	7020500000	5809000000	8791600000	68801200000	21077500000	13043000000
	301	5118900000	3953400000	4274500000	4775000000	3799400000	5894100000	11220800000	5011000000	6036200000	3920000000	5068100000	5296400000	4676500000	3901500000	47522300000	34290700000	50088800000	7053500000	5749800000	8810600000	68649800000	21055200000	13060700000
	302	5094600000	3947100000	4326400000	4823300000	3847400000	5878600000	11238200000	5012600000	6069100000	3969700000	5023100000	5335500000	4633900000	3911300000	47663000000	34354800000	50240000000	7078300000	5815000000	8802700000	68575900000	21062700000	13051700000
	303	5102200000	4001200000	4303200000	4838500000	3845500000	5883800000	11304400000	5014100000	6031000000	3989300000	5062900000	5316900000	4596400000	3897700000	47626400000	34261900000	49994100000	7037700000	5795200000	8800800000	68599500000	20954500000	13051400000
	304	5119300000	4038000000	4348700000	4912200000	3834000000	5945800000	11354700000	4984100000	6061500000	3979100000	5098400000	5292500000	4630900000	3897400000	47415300000	34280900000	50021700000	7040100000	5784800000	8774400000	68588800000	20941600000	13009900000
	305	5155300000	4060400000	4363800000	4895200000	3887100000	5948400000	11341300000	5079500000	6035200000	4015800000	5092000000	5296800000	4604000000	3936100000	47708900000	34165000000	50053500000	7025700000	5862100000	8796300000	68640000000	21003300000	13068700000
	306	5181700000	4108800000	4322000000	4897600000	3871400000	5977800000	11354000000	5092300000	6064500000	4071100000	5083500000	5291900000	4626500000	3895200000	47423700000	34143000000	50028600000	7048500000	5769400000	8800000000	68463600000	20993600000	12993600000
	307	5158500000	4082200000	4394300000	4943400000	3872800000	5914300000	11472900000	5128900000	6050200000	4040300000	5102400000	5294100000	4590100000	3888200000	47511200000	34297000000	50053500000	7031900000	5839900000	8783300000	68380500000	20966900000	12988200000
	308	5200700000	4162500000	4370500000	4952600000	3894300000	5958900000	11429800000	5085100000	6100900000	4026400000	5103600000	5307600000	4552100000	3901000000	47549800000	34193800000	50084600000	7027100000	5801400000	8812200000	68622700000	20943100000	12990800000
	309	5212200000	4145400000	4344800000	4974300000	3895700000	5962800000	11500600000	5122000000	6070500000	4076100000	5102300000	5321200000	4615600000	3913800000	47450300000	34122800000	49937000000	7025300000	5826300000	8814300000	68483500000	21019700000	13030300000
	310	5199300000	4175700000	4432500000	4985100000	3912900000	5970800000	11577300000	5158800000	6123300000	4125100000	5129800000	5346100000	4583100000	3896900000	47645300000	34210300000	49934100000	7059600000	5845300000	8807200000	68481800000	20936900000	12963900000
	311	5230500000	4207400000	4434000000	5031300000	3913300000	6025300000	11596100000	5161500000	6134100000	4107800000	5110400000	5298000000	4595400000	3881900000	47408500000	34198100000	50005500000	7032900000	5776700000	8843900000	68547100000	20838700000	12994500000
	312	5245800000	4182100000	4464000000	5036500000	3948100000	6019400000	11603800000	5164000000	6103400000	4127900000	5175000000	5321700000	4590100000	3867900000	47439400000	34149800000	50006700000	7001400000	5787400000	8865200000	68365000000	20832800000	12947100000
	313	5293000000	4176700000	4466500000	5053800000	3967400000	6004100000	11548100000	5106000000	6089000000	4174700000	5239200000	5275500000	4539800000	3915900000	47435500000	34239800000	49855800000	7062100000	5809500000	8776400000	68275400000	20898900000	12970900000
	314	5266900000	4221600000	4467400000	5077000000	3967900000	6007000000	11601400000	5172600000	6103700000	4176100000	5149200000	5312500000	4550500000	3887800000	47328200000	34188100000	49989700000	7055800000	5787200000	8855800000	68248700000	20808100000	13017400000
	315	5304100000	4209100000	4506300000	5103400000	4001600000	6021000000	11682200000	5180800000	6115600000	4139200000	5184900000	5339200000	4555100000	3899300000	47458800000	34134300000	49802600000	7076500000	5775900000	8820200000	68197700000	20895600000	12909400000
	316	5276400000	4296500000	4493100000	5130500000	3958500000	6055300000	11709600000	5220700000	6110300000	4153400000	5168000000	5276900000	4549200000	3910900000	47441100000	34091200000	49868000000	7072800000	5837600000	8801500000	68291800000	20857000000	12905100000
	317	5321800000	4274800000	4512000000	5134900000	3978800000	6023800000	11752500000	5199400000	6141300000	4180600000	5160400000	5270300000	4516600000	3862500000	47534800000	34279800000	49965700000	7021200000	5819100000	8839500000	68472300000	20890400000	12934700000
	318	5310800000	4243800000	4550500000	5166000000	3978900000	6021800000	11712300000	5226400000	6131000000	4183600000	5188200000	5257000000	4511500000	3905200000	47373500000	34176400000	49767800000	7035900000	5847400000	8838100000	68376300000	20835800000	13005400000
	319	5383400000	4289600000	4592900000	5196800000	3959100000	6027300000	11674400000	5205500000	6164700000	4163600000	5162600000	5233600000	4557200000	3919000000	47403500000	34201300000	49799600000	7081800000	5824500000	8774900000	68280900000	20803200000	12977700000
	320	5316600000	4309500000	4562500000	5180200000	3949100000	6023000000	11708100000	5245500000	6091700000	4201100000	5180900000	5282400000	4494200000	3889300000	47489700000	34164800000	49884000000	7046200000	5802400000	8831700000	68328700000	20825400000	12925200000
	321	5349300000	4324700000	4569000000	5219900000	3977200000	6049900000	11667500000	5281900000	6127300000	4223900000	5219400000	5293000000	4515200000	3888500000	47562700000	34099600000	49834600000	7030200000	5815900000	8823100000	68299100000	20730900000	12901300000
	322	5385500000	4337100000	4599000000	5203100000	3983900000	6107000000	11731700000	5237900000	6131600000	4170200000	5231500000	5288600000	4513300000	3855700000	47410200000	34201300000	49799000000	7048400000	5829800000	8818800000	68167700000	20807400000	12933700000
	323	5330400000	4311300000	4573900000	5220300000	4012400000	6062800000	11759400000	5251600000	6113200000	4154400000	5249100000	5288500000	4514100000	3913400000	47346100000	34074300000	49751600000	7045500000	5806500000	8794600000	68204500000	20832300000	12987800000
	324	5358300000	4325600000	4578800000	5248500000	4015300000	6012400000	11684900000	5226000000	6183300000	4198400000	5214300000	5306000000	4475500000	3900700000	47344500000	34117300000	49740400000	7079900000	5844900000	8833600000	68158300000	20716400000	12910100000
	325	5390400000	4343200000	4622300000	5236600000	4036400000	6278000000	11699200000	5239500000	6132100000	4230900000	5233400000	5255700000	4445700000	3920200000	47423800000	34068700000	49762800000	7064900000	5866400000	8802800000	68078200000	20683000000	12872700000
	326	5382900000	4300700000	4554600000	5246100000	4040500000	6416200000	11705100000	5216400000	6109400000	4242800000	5233600000	5301600000	4510800000	3887000000	47241700000	34148900000	49742300000	7059000000	5833500000	8805800000	68232500000	20721200000	12922600000
	327	5431100000	4320100000	4654000000	5287800000	4051900000	6425400000	11718300000	5226100000	6128900000	4213400000	5252400000	5261300000	4487000000	3877800000	47375700000	34156100000	49722200000	7069000000	5826100000	8840500000	68050500000	20731600000	12937700000
	328	5414500000	4385400000	4637800000	5267800000	4050800000	6379000000	11673600000	5241600000	6145900000	4177800000	5247000000	5304400000	4481200000	3869600000	47320300000	34111000000	49697400000	7047900000	5817300000	8831000000	68063900000	20745300000	12855500000
	329	5369700000	4362600000	4623900000	5245700000	4039900000	6280000000	11674400000	5265400000	6121700000	4179300000	5241500000	5269300000	4465900000	3850300000	47290300000	34130000000	49679200000	7124000000	5880400000	8855400000	68099700000	20569500000	12865100000
	330	5413200000	4360800000	4658800000	5293000000	4037800000	6213600000	11693400000	5205000000	6188000000	4249200000	5231100000	5263500000	4459500000	3871600000	47401200000	34139200000	49505800000	7095200000	5828800000	8827100000	68110600000	20631500000	12883600000
	331	5424800000	4381500000	4673000000	5229900000	4015300000	6165300000	11674000000	5246500000	6140800000	4210800000	5269300000	5290800000	4452500000	3885300000	47282200000	34164000000	49614700000	7077200000	5828000000	8823000000	68136600000	20508500000	12857200000
	332	5374600000	4346400000	4657100000	5255400000	4021800000	6124300000	11654200000	5272200000	6139900000	4208500000	5272400000	5254100000	4452900000	3905900000	47274400000	34116400000	49468700000	7047500000	5835500000	8807100000	68120700000	20705600000	12949100000
	333	5413700000	4404400000	4650600000	5270700000	3989200000	6121500000	11657500000	5202700000	6206500000	4209900000	5264700000	5262700000	4439600000	3901000000	47170800000	34000500000	49524800000	6992800000	5855600000	8829200000	68011200000	20660900000	12878700000
	334	5353700000	4380200000	4645600000	5248000000	4003900000	6129000000	11563300000	5197900000	6113600000	4216400000	5251400000	5237500000	4489300000	3871800000	47227800000	34047300000	49397600000	7114200000	5887500000	8819800000	68004100000	20561800000	12910900000
	335	5380600000	4357900000	4681600000	5286300000	4003600000	6064300000	11624700000	5207000000	6178400000	4165500000	5272400000	5253100000	4464900000	3919900000	47362100000	34129300000	49364500000	7066000000	5844100000	8861400000	67966200000	20629300000	12874300000
	336	5357100000	4403500000	4632100000	5261300000	4004800000	6091300000	11582400000	5176600000	6177300000	4200800000	5256500000	5228500000	4433500000	3875100000	47252100000	33991100000	49697900000	7063900000	5828500000	8860600000	67994600000	20630000000	12876700000
	337	5438100000	4434700000	4665900000	5265600000	4003400000	6087200000	11589700000	5218500000	6104900000	4164800000	5274100000	5227000000	4450600000	3915500000	47249700000	33998100000	49355800000	7058500000	5866400000	8802000000	67952300000	20591800000	12868600000
	338	5388400000	4353000000	4680400000	5216800000	3977800000	6035800000	11576700000	5208400000	6118600000	4160900000	5283800000	5270700000	4425400000	3912200000	47167900000	34007400000	49391200000	7042400000	5859100000	8847000000	67872100000	20611100000	12883400000
	339	5386300000	4339300000	4657000000	5301600000	3980500000	6014200000	11539700000	5204100000	6189200000	4185100000	5269500000	5250400000	4432400000	3891200000	47298800000	33978800000	49399300000	7109300000	5828900000	8881200000	67936700000	20522200000	12878400000
	340	5400600000	4326300000	4677500000	5277500000	3962800000	6027500000	11526600000	5182500000	6135400000	4186900000	5240300000	5280400000	4448700000	3888900000	47178700000	34014200000	49405600000	7084000000	5850000000	8806500000	67910800000	20573300000	12744400000
	341	5368200000	4358700000	4660400000	5216800000	3995600000	6064800000	11487100000	5190800000	6164400000	4168500000	5291500000	5207200000	4425900000	3891000000	47216400000	34000000000	49387400000	7100900000	5877000000	8782700000	68052800000	20484800000	12846200000
	342	5380300000	4323800000	4644000000	5224800000	4003500000	6054400000	11545600000	5184700000	6161200000	4159400000	5300300000	5196500000	4400500000	3902100000	47164500000	34022400000	49452700000	7084800000	5867900000	8898600000	67901800000	20578500000	12847500000
	343	5343200000	4331400000	4650800000	5232600000	3993000000	5967500000	11423400000	5117500000	6178800000	4147700000	5257600000	5290100000	4442900000	3860500000	47242600000	34053200000	49339100000	7085400000	5816000000	8826200000	67811800000	20628800000	12861000000
	344	5328600000	4333000000	4648800000	5205600000	3993700000	6015600000	11480300000	5175400000	6152200000	4138500000	5276200000	5226400000	4416200000	3888800000	47169600000	34097600000	49443200000	7068600000	5841000000	8863000000	67897700000	20562100000	12744800000
	345	5367800000	4291600000	4679200000	5224100000	3965000000	6013200000	11457900000	5167700000	6127500000	4127400000	5230600000	5216200000	4396700000	3882800000	47196200000	34052800000	49326800000	7066900000	5902900000	8865100000	67870800000	20541600000	12853700000
	346	5352300000	4317500000	4692000000	5127800000	3938400000	5999700000	11417700000	5131200000	6158600000	4132800000		5261500000	4391800000	3946900000	47201900000	33991400000	49360000000	7088400000	5833200000	8844900000	67811400000	20489400000	12777200000
	347	5352600000	4322100000	4650700000	5195000000	3960700000	6024100000	11462100000	5163400000	6111600000	4142300000		5243400000	4404500000	3883900000	47122000000	34101000000	49265500000	7089900000	5876100000	8873400000	68031100000	20387900000	12795100000
	348	5343800000	4299000000	4619800000	5175300000	3951600000	6017000000	11421500000	5103600000	6167100000	4050100000		5243800000	4377800000	3911300000	47205200000	34068100000	49251700000	7081700000	5876000000	8826600000	67915500000	20502800000	12868900000
	349	5310200000	4288800000	4637600000	5169400000	3969400000	6060600000	11383500000	5095300000	6050900000	4095000000		5243300000	4394700000	3891400000	47165000000	34072400000	49275900000	7131900000	5879800000	8777000000	67843700000	20513600000	12761800000
	350	5326300000	4287600000	4600200000	5175800000	3962600000	5935900000	11302500000	5099000000	6124500000	4071700000		5293300000	4414200000	3883800000	47217000000	33989600000	49142200000	7070900000	5833100000	8795800000	67845800000	20505700000	12790100000
DATA ON THE GRAPH		Replica I					Replica II						Replica I						Replica II
	Normalized over the baseline (Y=1)	High EGF_1	High EGF_2	High EGF_3	High EGF_4	High EGF_5	High EGF_6	High EGF_7	High EGF_8	High EGF_9	High EGF_10	High EGF_11	Low EGF_1	Low EGF_2	Low EGF_3	Low EGF_4	Low EGF_5	Low EGF_6	Low EGF_7	Low EGF_8	Low EGF_9	Low EGF_10	Low EGF_11	Low EGF_12														Quantification of AUC of PM-Luciferase upon stimulation of different doses of EGF with PRISM
	Time (Sec)	High EGF												Low EGF																								Area Under the Curve (AUC)	Samples	Replica I	Replica II
	250	0.998209	1.00003	0.995674	0.995406	1.00432	0.995653	1.00223	1.00053	0.999313	0.997748	0.994251	1.0026	1.00037	1.00399	0.997338	0.99905	1.00174	0.994981	1.00505	0.99522	0.999612	1.00025	0.997879															Low EGF	-0.576	1.952
	251	1.00108	1.00015	1.00123	1.00398	0.998731	1.00347	1.00055	1.00385	1.00366	0.999686	1.00764	0.997687	0.991719	0.999392	1.00092	1.00249	0.996543	1.0052	0.997208	1.00292	1.00089	0.998571	1.00172																-8.744	2.246
	252	1.00071	0.99982	1.0031	1.00062	0.996946	1.00088	0.997219	0.995623	0.997031	1.00257	0.998111	0.999712	1.00791	0.996617	1.00174	0.998464	1.00171	0.999821	0.997738	1.00186	0.999502	1.00118	1.0004																0.32	2.743			Average	StDev	T Test
	253	0.999865	0.997064	1.00459	0.997107	1.00249	0.98921	0.994525	1.00222	0.996101	1.00318	1.00127	0.998625	0.995003	1.00152	0.997643	0.995633	0.999841	0.998193	0.994239	0.996888	0.997651	0.998818	0.998076																-1.084	-0.5973		Low EGF	-0.766292	3.05462
	254	0.996708	0.990883	1.00088	1.00116	0.988983	1.00112	1.00112	1.00301	1.003	0.996484	1.01021	0.990673	0.991256	1.00263	0.99853	1.0007	1.0014	0.997989	0.994946	1.0011	0.999821	0.996977	0.995337																-0.9935	-3.55		High EGF	3.48072	2.32204	0.0012476	**
	255	0.999191	1.00628	0.997191	0.998033	0.995561	0.993007	1.0028	0.995293	1.00629	0.995569	0.997779	0.999337	0.994404	1.00651	1.00242	0.999534	1.00195	1.00046	1.00285	1.0019	0.999658	0.99429	1.00554																0.2063	-1.118
	256	1.00031	1.00144	1.00153	0.995255	1.00174	1.00129	0.993796	1.00077	1.00141	0.997426	1.00027	1.00221	0.993052	0.996669	0.999143	1.00018	1.00419	1.00303	1.00732	1.00207	0.99807	0.993284	1.00052
	257	0.995745	0.992918	0.99341	1.00945	1.00289	0.989176	0.992711	1.00286	1.00102	1.00964	1.00838	1.00395	0.98803	1.01244	0.998794	0.998776	1.00402	1.00473	1.00601	1.00228	1.00206	0.992974	1.00325															High EGF	-0.04213	1.084
	258	1.00454	1.00057	0.995184	1.00348	0.998624	0.987269	0.987987	0.998724	1.00283	1.00434	1.00318	1.00453	0.986311	1.00363	0.996408	1.00129	1.00169	0.997074	0.997279	0.999401	0.999696	0.99668	1.00019																4.34	3.802
	259	0.996284	1.00402	0.998615	1.00116	0.994656	0.982716	0.986313	1.00108	1.00814	1.00184	1.00905	1.00089	0.990792	1.00212	0.998846	0.996352	1.00303	1.00754	1.00565	0.999237	0.998798	0.995715	1.00383																2.604	7.75
	260	0.997035	1.00263	0.989886	0.998184	0.990501	0.972699	0.990774	0.996415	1.0021	1.00181	1.00015	0.998981	0.985982	1.00517	0.999631	0.997636	1.0001	1.00453	1.00664	1.00659	0.99921	0.988185	1.00082																5.104	1.857
	261	0.995283	0.993999	0.995044	0.99771	1.00315	0.978472	0.987548	0.998636	0.99889	1.00423	1.00255	0.995362	0.991855	1.01255	0.998605	0.999061	1.00681	1.00892	1.00323	1.01031	0.998555	0.99583	1.0037																1.669	6.152
	262	0.995976	0.987741	0.993317	0.999024	0.994975	0.980121	0.984517	1.00365	0.997234	1.00693	0.99973	0.999094	0.988513	1.00088	0.99944	0.999884	1.00543	1.0103	1.00611	1.01858	0.99812	0.991333	0.998999																	3.968
	263	0.997516	0.998326	1.00709	1.00874	0.992099	0.972029	0.983432	0.99956	0.994715	1.00499	1.01119	1.00382	0.990657	1.01545	0.997193	0.998669	1.00541	1.01085	1.00795	1.00894	0.997447	0.992361	1.00272
	264	0.994051	0.992918	0.996631	0.995923	0.98845	0.973988	0.978344	1.00306	0.999059	0.994815	0.999149	0.99283	0.980767	1.01419	1.00072	0.999788	1.00706	1.00859	1.0105	1.00893	0.997726	0.992106	1.00287
	265	0.992838	0.996369	1.00233	0.995837	0.995295	0.979417	0.977119	1.00125	0.988529	0.9953	0.999979	1.00403	0.977927	1.00301	1.00065	0.997249	1.0065	1.00957	1.00914	1.0144	0.997764	0.991109	1.00389														n of cells for each replicate
	266	0.983982	0.990342	0.998825	1.00753	0.9913	0.971754	0.978278	0.99934	0.992467	1.00832	0.998693	0.998906	0.973832	0.999109	0.998325	0.994898	1.00521	1.01587	1.01557	1.01394	0.999059	0.988761	1.00721
	267	0.98789	0.989364	0.998989	0.99631	0.9811	0.973936	0.978568	0.990762	1.00186	0.994465	1.00127	0.997556	0.97389	1.00733	0.998146	0.998487	1.00654	1.00892	1.0185	1.02314	0.997523	0.986243	1.00027														Sample	Replica I	Replica II	Total
	268	0.988814	0.987999	1.00018	1.00075	0.969754	0.969864	0.974715	1.00279	1.00443	0.992097	0.998008	1.00155	0.975223	1.00579	0.999386	0.995538	1.00584	1.01119	1.01638	1.01934	0.998483	0.985357	1.0033														Low EGF	6	6	12
	269	0.985984	0.988359	0.995604	0.999864	0.979209	0.971771	0.97796	1.00297	0.999482	0.999686	1.01038	0.994405	0.967998	1.01229	0.996169	0.999644	1.00616	1.00784	1.01401	1.01315	0.998638	0.987353	1.00627														High EGF	5	6	11
	270	0.984405	0.986016	1.01416	1.00387	0.973909	0.963559	0.976716	1.00543	0.997284	0.994734	1.00114	1.00159	0.965352	1.00168	0.996493	0.997601	1.00382	1.01126	1.01311	1.01743	0.999631	0.985516	1.00217
	271	0.978648	0.983466	1.00184	0.995212	0.968502	0.965002	0.975323	1.00827	0.997724	0.990079	0.997489	1.00436	0.967245	1.00923	0.994621	0.997365	1.00535	1.01075	1.00866	1.01712	0.99986	0.986878	1.00311
	272	0.972045	0.989621	1.00347	1.00533	0.956517	0.964211	0.969767	0.990718	1.00104	0.998367	1.00083	0.997143	0.967534	1.00687	0.994339	0.999301	1.00725	1.01149	1.0093	1.01846	0.996775	0.985708	1.00632
	273	0.984001	0.975714	1.00345	0.999627	0.963176	0.965122	0.974387	1.00136	0.992298	0.997156	0.996472	1.00436	0.969176	1.01162	0.991415	0.996	1.0078	1.01555	1.01196	1.01937	0.998236	0.987641	0.999294
	274	0.977455	0.982822	0.999082	0.986059	0.961045	0.970964	0.972666	1.00114	0.997605	0.994977	1.00149	0.99448	0.963381	1.00183	0.993078	0.995775	1.00756	1.01598	1.01532	1.02123	0.997016	0.98054	1.00924
	275	0.972218	0.970125	0.987645	0.987072	0.961684	0.967338	0.974808	1.00752	1.0008	0.992797	1.00172	1.00673	0.957335	1.00543	0.99673	0.998149	1.00387	1.00648	1.01988	1.01957	0.997021	0.979563	1.00483
	276	0.963111	0.979732	0.993877	0.98621	0.955505	0.969709	0.979214	0.996701	0.998079	0.987765	1.00315	0.992511	0.951154	1.0155	0.993365	0.99497	1.00629	1.01171	1.01787	1.02106	0.99644	0.979924	1.00188
	277	0.961898	0.977259	0.98174	0.993855	0.95729	0.967235	0.978363	1.00719	0.998231	0.992501	1.0038	0.99825	0.960967	1.00815	0.993328	0.993937	1.00778	1.01014	1.01382	1.01896	1.00098	0.97864	1.00376			traces are expressed as median of the entire N of 2 indipendent experiments
	278	0.956931	0.982024	0.982044	0.981623	0.94408	0.967716	0.978166	0.999032	0.992619	1.00316	1.00656	1.00178	0.943639	0.999726	0.994331	0.993132	1.00835	1.01148	1.01916	1.02828	1.00005	0.978735	1.00805
	279	0.958106	0.969301	0.972941	0.98214	0.937582	0.971239	0.977558	1.01324	1.00205	0.996268	1.00021	0.998193	0.948951	1.01393	0.996341	0.99649	1.00609	1.01412	1.01711	1.02431	0.999297	0.974203	1.00408
	280	0.953831	0.961112	0.986478	0.986641	0.953987	0.969142	0.984685	1.00781	0.99436	0.998663	1.01339	1.00268	0.950902	1.01103	0.99092	0.995299	1.00796	1.01543	1.01951	1.02559	0.995742	0.979951	1.0029
	281	0.949153	0.971233	0.981133	0.979577	0.943707	0.962768	0.982244	1.01966	1.00379	1.00133	1.00442	1.00596	0.947483	1.00373	0.994522	0.990489	1.00868	1.00843	1.01887	1.02599	0.997468	0.975235	1.00503
	282	0.956103	0.958922	0.972964	0.984617	0.958621	0.970843	0.986285	1.01384	0.997876	0.995246	1.00932	0.996543	0.93966	1.00607	0.994061	0.99072	1.0086	1.01305	1.01509	1.02533	0.997008	0.974427	1.00349
	283	0.952695	0.965593	0.980293	0.97934	0.949353	0.9705	0.987894	1.02705	0.998941	0.985961	1.00757	0.997481	0.942963	1.00928	0.991917	0.996014	1.00751	1.01745	1.01956	1.02513	0.999843	0.972864	1.0057
	284	0.954447	0.964099	0.966896	0.976455	0.955559	0.972355	0.988754	1.01443	0.997267	1.00531	1.01063	0.9999	0.942229	1.009	0.992023	0.992018	1.00708	1.01861	1.0219	1.02617	0.997834	0.976035	0.999491
	285	0.955872	0.97932	0.970537	0.975033	0.960219	0.980482	0.998893	1.02015	1.00307	1.00219	1.00623	0.993561	0.933111	1.00268	0.991618	0.990267	1.00811	1.0217	1.01523	1.02903	0.997572	0.972398	0.998492
	286	0.953003	0.980144	0.97035	0.976541	0.960965	0.977149	1.00046	1.02173	0.997758	1.0069	1.00745	1.0029	0.920169	1.00581	0.992736	0.991519	1.01069	1.01918	1.02303	1.02658	0.996806	0.971749	0.999846
	287	0.949172	0.975817	0.966919	0.974753	0.963921	0.978936	0.998762	1.03053	1.00372	1.01024	1.01548	0.997743	0.936743	1.00743	0.991597	0.989557	1.0096	1.0146	1.02773	1.02685	0.998252	0.970798	0.997554
	288	0.955006	0.981843	0.970233	0.972148	0.966585	0.980276	1.00465	1.03917	1.00011	1.00994	1.02389	0.995287	0.923665	1.01257	0.990588	0.991173	1.00606	1.02484	1.02329	1.02558	0.999698	0.972156	1.00257
	289	0.964343	0.977259	0.968459	0.989462	0.960619	0.978884	1.00987	1.03671	1.00366	1.01449	1.0088	1.00569	0.917967	0.994973	0.989498	0.993827	1.00914	1.01758	1.02568	1.03209	0.996822	0.971118	0.993975
	290	0.95643	0.979448	0.970677	0.984789	0.968449	0.992354	1.01343	1.03999	1.00925	1.01793	1.01913	0.996149	0.917928	1.01884	0.990925	0.989545	1.0089	1.02484	1.024	1.0289	0.997569	0.966777	1.00018
	291	0.963419	0.984599	0.978823	0.985564	0.973802	0.991598	1.01433	1.05338	1.00874	1.02571	1.0227	0.995943	0.917252	0.996001	0.987334	0.994419	1.00836	1.02063	1.02596	1.03573	0.997514	0.967381	0.994959
	292	0.954582	0.994592	0.973408	1.00066	0.968076	0.984984	1.01865	1.04575	1.01344	1.02501	1.02476	1.00586	0.911998	1.01573	0.993801	0.992347	1.00836	1.02027	1.02195	1.02471	0.998465	0.969354	0.996707
	293	0.958491	0.996163	0.984844	1.00236	0.981899	0.988712	1.01666	1.04672	1.00418	1.03141	1.02947	1.00048	0.916421	0.999263	0.987834	0.995284	1.00883	1.02171	1.02543	1.03713	0.997837	0.969981	0.993249
	294	0.964055	0.990729	0.977819	0.997452	0.982431	0.992131	1.02765	1.05917	1.01534	1.03093	1.02362	0.995568	0.916228	1.00081	0.989221	0.993478	1.00781	1.02036	1.02053	1.02754	0.998379	0.966412	0.997115
	295	0.965364	0.99915	0.988112	0.998184	0.981712	1.00739	1.02332	1.06502	1.01349	1.03968	1.032	1.00268	0.912983	1.00088	0.990177	0.990924	1.01024	1.02478	1.02163	1.02818	0.997407	0.965388	0.991623
	296	0.975241	1.0024	0.986735	1.01569	0.996627	0.999966	1.03969	1.06775	1.01212	1.04352	1.02538	0.999225	0.910221	1.00558	0.990198	0.991048	1.00671	1.02014	1.03239	1.03465	0.994178	0.965502	0.989852
	297	0.973161	1.01535	0.984378	1.02136	1.00366	1.00316	1.03774	1.07243	1.01512	1.05087	1.02943	0.990373	0.908096	1.00679	0.988852	0.989213	1.00809	1.02436	1.02181	1.03051	0.995428	0.962199	0.995012
	298	0.978956	1.01383	0.986735	1.02239	1.00592	1.00184	1.03987	1.08435	1.01199	1.04565	1.03966	0.996674	0.914934	0.999418	0.98838	0.991548	1.00897	1.01898	1.01986	1.02437	0.996157	0.963117	0.988195
	299	0.978533	1.01731	0.994857	1.02676	0.997559	0.996169	1.03998	1.08563	1.0244	1.06228	1.03794	0.995699	0.900948	1.00301	0.986868	0.988201	1.00851	1.02299	1.02145	1.02828	0.992812	0.965192	0.987424
	300	0.976434	1.01811	0.994647	1.01836	1.00496	1.00065	1.0458	1.0853	1.02271	1.07291	1.04159	0.994612	0.89695	1.00587	0.988364	0.989528	1.00822	1.02043	1.02654	1.03257	0.998773	0.963117	0.986758
	301	0.985541	1.01816	0.997682	1.02831	1.01189	1.01268	1.04952	1.10221	1.02029	1.05491	1.05178	0.993243	0.903363	1.00237	0.987003	0.98943	1.00587	1.02523	1.01608	1.0348	0.996575	0.962098	0.988097
	302	0.980863	1.01653	1.0098	1.03871	1.02467	1.01002	1.05115	1.10257	1.02585	1.06828	1.04244	1.00058	0.895134	1.00489	0.989926	0.991279	1.0089	1.02883	1.0276	1.03387	0.995502	0.962441	0.987416
	303	0.982326	1.03047	1.00438	1.04199	1.02416	1.01091	1.05734	1.1029	1.01941	1.07356	1.0507	0.997087	0.88789	1.0014	0.989165	0.988599	1.00396	1.02293	1.0241	1.03365	0.995845	0.957497	0.987393
	304	0.985618	1.03994	1.015	1.05786	1.0211	1.02156	1.06205	1.0963	1.02457	1.07081	1.05807	0.992511	0.894555	1.00132	0.984781	0.989147	1.00452	1.02328	1.02227	1.03055	0.995689	0.956907	0.984254
	305	0.992549	1.04571	1.01852	1.0542	1.03524	1.02201	1.06079	1.11728	1.02012	1.08069	1.05674	0.993318	0.889358	1.01126	0.990879	0.985803	1.00516	1.02119	1.03593	1.03312	0.996433	0.959727	0.988702
	306	0.997632	1.05818	1.00877	1.05471	1.03106	1.02706	1.06198	1.1201	1.02507	1.09557	1.05497	0.992399	0.893705	1.00075	0.984955	0.985168	1.00466	1.0245	1.01954	1.03356	0.993872	0.959284	0.983021
	307	0.993165	1.05133	1.02564	1.06458	1.03144	1.01615	1.0731	1.12815	1.02266	1.08728	1.0589	0.992811	0.886673	0.998955	0.986773	0.989612	1.00516	1.02209	1.032	1.03159	0.992666	0.958063	0.982612
	308	1.00129	1.07201	1.02009	1.06656	1.03716	1.02381	1.06907	1.11851	1.03123	1.08354	1.05915	0.995343	0.879333	1.00224	0.987574	0.986634	1.00578	1.02139	1.0252	1.03499	0.996182	0.956976	0.982809
	309	1.0035	1.0676	1.01409	1.07123	1.03753	1.02448	1.07569	1.12663	1.02609	1.09692	1.05888	0.997893	0.891599	1.00553	0.985508	0.984585	1.00282	1.02113	1.0296	1.03523	0.994161	0.960476	0.985797
	310	1.00102	1.07541	1.03456	1.07356	1.04212	1.02586	1.08287	1.13472	1.03501	1.1101	1.06458	1.00256	0.885321	1.00119	0.989558	0.98711	1.00276	1.02611	1.03296	1.0344	0.994136	0.956693	0.980774
	311	1.00703	1.08357	1.03491	1.08351	1.04222	1.03522	1.08463	1.13532	1.03684	1.10545	1.06056	0.993543	0.887697	0.997337	0.98464	0.986758	1.00419	1.02223	1.02083	1.03871	0.995084	0.952206	0.983089
	312	1.00997	1.07706	1.04191	1.08463	1.05149	1.03421	1.08535	1.13587	1.03165	1.11085	1.07396	0.997987	0.886673	0.99374	0.985282	0.985364	1.00422	1.01766	1.02273	1.04121	0.992441	0.951936	0.979503
	313	1.01906	1.07567	1.04249	1.08835	1.05663	1.03158	1.08014	1.12311	1.02921	1.12345	1.08729	0.989323	0.876957	1.00607	0.985201	0.987961	1.00119	1.02648	1.02663	1.03078	0.99114	0.954956	0.981303
	314	1.01404	1.08723	1.0427	1.09335	1.05676	1.03208	1.08512	1.13776	1.0317	1.12383	1.06861	0.996262	0.879024	0.998852	0.982972	0.986469	1.00388	1.02556	1.02269	1.04011	0.990752	0.950807	0.984821
	315	1.0212	1.08401	1.05178	1.09903	1.06574	1.03448	1.09268	1.13956	1.03371	1.1139	1.07602	1.00127	0.879912	1.00181	0.985684	0.984917	1.00012	1.02857	1.02069	1.03593	0.990012	0.954805	0.976651
	316	1.01586	1.10652	1.0487	1.10487	1.05426	1.04038	1.09524	1.14834	1.03281	1.11772	1.07251	0.989586	0.878772	1.00479	0.985317	0.983673	1.00143	1.02803	1.0316	1.03373	0.991378	0.953042	0.976325
	317	1.02461	1.10093	1.05311	1.10582	1.05967	1.03496	1.09925	1.14366	1.03805	1.12504	1.07093	0.988348	0.872475	0.992352	0.987263	0.989115	1.00339	1.02053	1.02833	1.03819	0.993998	0.954568	0.978565
	318	1.02249	1.09295	1.0621	1.11251	1.05969	1.03462	1.09549	1.14959	1.03631	1.12584	1.0767	0.985854	0.87149	1.00332	0.983913	0.986132	0.999419	1.02267	1.03333	1.03803	0.992605	0.952073	0.983913
	319	1.03647	1.10474	1.072	1.11915	1.05442	1.03557	1.09195	1.145	1.04201	1.12046	1.07139	0.981466	0.880318	1.00687	0.984536	0.98685	1.00006	1.02934	1.02928	1.03061	0.99122	0.950583	0.981818
	320	1.0236	1.10987	1.0649	1.11557	1.05176	1.03483	1.0951	1.1538	1.02967	1.13055	1.07519	0.990617	0.868148	0.999238	0.986326	0.985797	1.00175	1.02417	1.02538	1.03728	0.991914	0.951598	0.977846
	321	1.0299	1.11378	1.06642	1.12412	1.05924	1.03945	1.0913	1.1618	1.03569	1.13669	1.08318	0.992605	0.872205	0.999032	0.987842	0.983916	1.00076	1.02184	1.02776	1.03627	0.991484	0.94728	0.976038
	322	1.03687	1.11697	1.07342	1.1205	1.06102	1.04926	1.09731	1.15212	1.03641	1.12224	1.08569	0.99178	0.871838	0.990605	0.984675	0.98685	1.00005	1.02449	1.03022	1.03576	0.989576	0.950775	0.978489
	323	1.02626	1.11033	1.06756	1.12421	1.06862	1.04166	1.0999	1.15514	1.0333	1.11799	1.08934	0.991761	0.871992	1.00543	0.983344	0.983186	0.999094	1.02407	1.0261	1.03292	0.990111	0.951913	0.982582
	324	1.03163	1.11401	1.06871	1.13028	1.06939	1.03301	1.09293	1.14951	1.04515	1.12983	1.08212	0.995043	0.864536	1.00217	0.983311	0.984426	0.998869	1.02907	1.03289	1.0375	0.98944	0.946617	0.976704
	325	1.03781	1.11855	1.07886	1.12772	1.07501	1.07864	1.09427	1.15248	1.0365	1.13857	1.08608	0.98561	0.858779	1.00718	0.984958	0.983024	0.999319	1.02688	1.03669	1.03388	0.988277	0.945091	0.973874
	326	1.03637	1.1076	1.06306	1.12976	1.0761	1.10238	1.09482	1.14739	1.03266	1.14178	1.08612	0.994218	0.871355	0.998647	0.981175	0.985338	0.998907	1.02603	1.03087	1.03424	0.990517	0.946836	0.977649
	327	1.04565	1.1126	1.08626	1.13874	1.07913	1.10396	1.09606	1.14953	1.03596	1.13386	1.09003	0.98666	0.866757	0.996283	0.983959	0.985546	0.998503	1.02748	1.02956	1.03831	0.987875	0.947312	0.978792
	328	1.04245	1.12941	1.08248	1.13444	1.07884	1.09599	1.09188	1.15294	1.03883	1.12428	1.08891	0.994743	0.865637	0.994176	0.982808	0.984245	0.998005	1.02441	1.02801	1.0372	0.98807	0.947938	0.972573
	329	1.03383	1.12354	1.07923	1.12968	1.07594	1.07898	1.09195	1.15817	1.03474	1.12469	1.08776	0.988161	0.862681	0.989218	0.982185	0.984793	0.99764	1.03548	1.03916	1.04006	0.988589	0.939905	0.973299
	330	1.0422	1.12308	1.08738	1.13986	1.07538	1.06757	1.09373	1.14489	1.04595	1.1435	1.08561	0.987073	0.861445	0.99469	0.984488	0.985058	0.994158	1.03129	1.03004	1.03674	0.988748	0.942738	0.974699
	331	1.04444	1.12841	1.09069	1.12628	1.06939	1.05928	1.09191	1.15402	1.03797	1.13316	1.09353	0.992192	0.860093	0.99821	0.982017	0.985774	0.996344	1.02867	1.0299	1.03626	0.989125	0.937117	0.972701
	332	1.03477	1.11937	1.08698	1.13177	1.07112	1.05223	1.09006	1.15967	1.03782	1.13255	1.09418	0.98531	0.86017	1.0035	0.981855	0.9844	0.993413	1.02436	1.03123	1.03439	0.988894	0.946124	0.979654
	333	1.0423	1.13431	1.08546	1.13506	1.06244	1.05175	1.09037	1.14438	1.04907	1.13292	1.09258	0.986923	0.857601	1.00224	0.979703	0.981056	0.994539	1.01641	1.03478	1.03698	0.987305	0.944081	0.974328
	334	1.03075	1.12807	1.0843	1.13017	1.06635	1.05304	1.08156	1.14333	1.03337	1.13467	1.08982	0.982197	0.867202	0.994742	0.980887	0.982407	0.991985	1.03405	1.04041	1.03588	0.987202	0.939553	0.976764
	335	1.03593	1.12233	1.0927	1.13842	1.06627	1.04192	1.0873	1.14533	1.04432	1.12097	1.09418	0.985122	0.862488	1.0071	0.983676	0.984773	0.99132	1.02704	1.03275	1.04077	0.986651	0.942637	0.973995
	336	1.0314	1.13408	1.08115	1.13304	1.06659	1.04656	1.08334	1.13864	1.04414	1.13047	1.09088	0.980509	0.856423	0.99559	0.981391	0.980785	0.998015	1.02674	1.02999	1.04067	0.987064	0.942669	0.974177
	337	1.047	1.14211	1.08904	1.13396	1.06622	1.04586	1.08403	1.14786	1.0319	1.12079	1.09453	0.980228	0.859726	1.00597	0.981342	0.980987	0.991145	1.02595	1.03669	1.03379	0.98645	0.940924	0.973564
	338	1.03743	1.12107	1.09242	1.12345	1.0594	1.03703	1.08281	1.14563	1.03422	1.11974	1.09654	0.988423	0.854858	1.00512	0.979643	0.981255	0.991856	1.02361	1.0354	1.03908	0.985285	0.941806	0.974684
	339	1.03702	1.11754	1.08696	1.14172	1.06012	1.03331	1.07935	1.14469	1.04615	1.12625	1.09357	0.984616	0.85621	0.999726	0.982361	0.98043	0.992019	1.03334	1.03006	1.04309	0.986223	0.937743	0.974305
	340	1.03978	1.11419	1.09174	1.13653	1.05541	1.0356	1.07813	1.13994	1.03706	1.12673	1.08752	0.990242	0.859359	0.999135	0.979867	0.981452	0.992145	1.02966	1.03379	1.03432	0.985847	0.940078	0.964168
	341	1.03354	1.12254	1.08775	1.12345	1.06414	1.04201	1.07443	1.14176	1.04196	1.12178	1.09814	0.976515	0.854955	0.999675	0.98065	0.981042	0.99178	1.03212	1.03856	1.03152	0.987908	0.936034	0.971869
	342	1.03587	1.11355	1.08392	1.12518	1.06624	1.04022	1.0799	1.14042	1.04142	1.11933	1.09997	0.974508	0.850048	1.00253	0.979572	0.981688	0.993091	1.02978	1.03695	1.04514	0.985716	0.940316	0.971968
	343	1.02873	1.11551	1.08551	1.12686	1.06345	1.02529	1.06847	1.12564	1.04439	1.11618	1.09111	0.992061	0.858238	0.991839	0.981194	0.982577	0.99081	1.02986	1.02778	1.03663	0.98441	0.942614	0.972989
	344	1.02591	1.11592	1.08504	1.12104	1.06363	1.03355	1.07379	1.13838	1.0399	1.11371	1.09497	0.980115	0.853081	0.999109	0.979678	0.983858	0.9929	1.02742	1.0322	1.04095	0.985657	0.939567	0.964198
	345	1.03346	1.10526	1.09214	1.12503	1.05599	1.03314	1.0717	1.13668	1.03572	1.11072	1.0855	0.978203	0.849314	0.997568	0.98023	0.982565	0.990563	1.02718	1.04314	1.0412	0.985266	0.93863	0.972437
	346	1.03048	1.11193	1.09513	1.10429	1.04891	1.03082	1.06794	1.12865	1.04098	1.11217		0.986698	0.848367	1.01404	0.980349	0.980794	0.99123	1.0303	1.03082	1.03883	0.984404	0.936245	0.966649
	347	1.03054	1.11311	1.08549	1.11876	1.05485	1.03502	1.07209	1.13574	1.03303	1.11473		0.983303	0.850821	0.99785	0.978689	0.983956	0.989332	1.03052	1.0384	1.04218	0.987593	0.931607	0.968003
	348	1.02884	1.10716	1.07828	1.11452	1.05242	1.0338	1.0683	1.12258	1.04241	1.08992		0.983378	0.845663	1.00489	0.980417	0.983007	0.989055	1.02933	1.03838	1.03668	0.985915	0.936857	0.973587
	349	1.02237	1.10454	1.08243	1.11325	1.05716	1.04129	1.06474	1.12076	1.02277	1.102		0.983285	0.848928	0.999777	0.979582	0.983131	0.989541	1.03662	1.03905	1.03085	0.984873	0.93735	0.965484
	350	1.02547	1.10423	1.0737	1.11463	1.05535	1.01986	1.05716	1.12157	1.03521	1.09573		0.992661	0.852694	0.997825	0.980662	0.980742	0.986856	1.02776	1.0308	1.03306	0.984904	0.936989	0.967625

## Sheet: g 
		PM-Luciferase upon NCE modulators KDs upon high EGF
		RawData	Samples
		Time (Sec)
		0	MOCK_1	MOCK_2	MOCK_3	MOCK_4	RTN3_1	RTN3_2	RTN3_3	RTN3_4	RTN4_1	RTN4_2	RTN4_3	RTN4_4
		1	20900000	22600000	18900000	28100000	30900000	38000000	29700000	21300000	53300000	46000000	29800000	30100000
		2	16900000	27400000	23200000	31700000	33800000	34400000	27600000	22600000	56100000	49500000	29800000	31600000
		3	20700000	26700000	19500000	31400000	32100000	38200000	32800000	24400000	50200000	47700000	32000000	31100000
		4	21100000	27200000	16300000	30200000	34300000	37400000	31600000	22100000	50900000	46800000	32100000	32300000
		5	22400000	22900000	19100000	31900000	32400000	36800000	33200000	21200000	54100000	50700000	29000000	32300000
		6	16400000	25200000	21000000	31100000	30800000	36300000	30400000	23800000	53400000	49100000	29300000	31700000
		7	18300000	28100000	20300000	27200000	30200000	34900000	31700000	22000000	54200000	52000000	27500000	31400000
		8	17500000	26000000	19400000	29900000	34400000	35100000	29800000	21200000	51100000	49400000	29800000	35800000
		9	22600000	26000000	18500000	29300000	31700000	33700000	30500000	23000000	53200000	44900000	30200000	33600000
		10	18600000	22800000	17600000	28600000	30000000	34100000	31000000	21000000	54100000	50200000	30100000	34100000
		11	18700000	23100000	21400000	34200000	26800000	34200000	30300000	20700000	51300000	47400000	32200000	31800000
		12	19600000	21500000	20100000	31300000	27900000	32600000	29400000	23500000	52000000	47200000	32500000	32100000
		13	20600000	20900000	21100000	30500000	32500000	32600000	29700000	20400000	58900000	49500000	31800000	36400000
		14	20500000	19800000	18300000	29100000	31400000	34700000	27800000	21800000	54700000	46400000	34000000	33700000
		15	18100000	23700000	17200000	34500000	34100000	31900000	31900000	19700000	54000000	48200000	29800000	29800000
		16	20600000	22900000	14500000	31000000	33700000	29400000	29700000	23700000	52900000	47500000	28800000	31000000
		17	17700000	23100000	21000000	30200000	31900000	32000000	30400000	24300000	52000000	46100000	24700000	32400000
		18	20500000	22100000	20800000	30700000	31800000	31200000	29400000	18900000	51100000	43700000	26100000	34600000
		19	17700000	22100000	16500000	28200000	33500000	27300000	30000000	18800000	53000000	45700000	26200000	35200000
		20	19500000	23700000	18900000	31900000	33300000	34100000	26300000	22800000	52400000	43600000	27000000	35900000
		21	21200000	22100000	21200000	31000000	31000000	27600000	28700000	21100000	50700000	45400000	26400000	31600000
		22	17600000	19100000	17200000	28600000	31600000	28800000	27200000	21800000	56300000	44900000	25100000	35000000
		23	19700000	20800000	20600000	27300000	30600000	32000000	24500000	24400000	50900000	48300000	28500000	33600000
		24	17900000	23200000	19400000	26200000	31200000	29000000	27100000	21500000	48200000	44800000	27600000	30900000
		25	21600000	20600000	18100000	29700000	34200000	29800000	26900000	22100000	47400000	43200000	28100000	33800000
		26	18600000	24000000	21800000	26200000	33400000	33600000	26000000	22700000	50900000	49400000	24000000	36600000
		27	19700000	23600000	16100000	26600000	32400000	27900000	27000000	22600000	51400000	47900000	24900000	36200000
		28	18500000	23100000	16700000	27700000	29200000	32500000	27500000	22900000	56700000	43900000	30800000	35700000
		29	17800000	20600000	19800000	24800000	32800000	28300000	26400000	19000000	53700000	48800000	29800000	32600000
		30	16700000	21100000	16800000	27300000	31600000	27100000	29900000	21900000	50100000	45600000	27900000	32700000
		31	18100000	25900000	18600000	26600000	29600000	30300000	28500000	21800000	51400000	45600000	29500000	34200000
		32	19700000	23500000	17400000	25800000	29000000	27600000	29300000	24300000	49100000	44200000	27400000	35000000
		33	20900000	18300000	16300000	28300000	31200000	28300000	26000000	21000000	55300000	47600000	29400000	32800000
		34	18900000	22100000	17900000	28200000	29600000	26200000	29600000	19300000	51700000	47300000	30400000	32300000
		35	19400000	24900000	22100000	24800000	30500000	28500000	27600000	22400000	51000000	47000000	25500000	36400000
		36	19000000	21100000	20300000	25400000	33500000	30200000	29100000	19000000	45100000	43700000	28500000	37600000
		37	21000000	25300000	16700000	25600000	27600000	30100000	26600000	21900000	50500000	43300000	29000000	34600000
		38	20800000	21000000	16400000	27500000	31000000	23500000	30100000	20700000	51600000	47900000	27600000	36200000
		39	17900000	22400000	19000000	26700000	31400000	30200000	27800000	20800000	57800000	44700000	24900000	40100000
		40	21100000	24800000	18700000	26600000	29400000	29000000	24700000	21500000	52300000	47100000	25800000	38100000
		41	19000000	19700000	18500000	23800000	31300000	23800000	23600000	20300000	51500000	41300000	29700000	39100000
		42	17000000	22700000	17300000	25500000	33600000	30200000	26600000	22800000	51100000	46100000	28800000	35700000
		43	17100000	20000000	16600000	25900000	27900000	27500000	25200000	22200000	50200000	41000000	29600000	34700000
		44	17900000	22900000	17300000	24900000	30500000	26500000	30800000	18900000	52600000	44400000	30000000	35100000
		45	18900000	22800000	14900000	24200000	28500000	32000000	26600000	21700000	51800000	44500000	25600000	38000000
		46	20000000	21300000	16200000	24600000	27000000	28300000	27400000	19500000	52100000	44100000	26900000	33800000
		47	22300000	23000000	15200000	24300000	30200000	27200000	24900000	22000000	51000000	45400000	26500000	37300000
		48	20100000	23900000	14700000	28100000	28100000	23000000	25600000	20500000	49100000	40500000	28800000	36800000
		49	17600000	20800000	18000000	25200000	29200000	25700000	27000000	20300000	51500000	47200000	26900000	36800000
		50	18400000	20400000	17400000	22700000	28000000	28900000	30100000	20000000	49300000	42100000	25200000	36200000
		51	19700000	22400000	17900000	24200000	28500000	25100000	24900000	19300000	49300000	41000000	27200000	34900000
		52	18700000	20900000	16000000	28800000	29400000	25500000	29100000	19700000	46000000	45100000	27800000	35700000
		53	18300000	19000000	14300000	26100000	30400000	24800000	21600000	20900000	42900000	44400000	26200000	34600000
		54	20500000	24400000	18000000	24200000	29100000	22700000	25600000	20300000	51200000	39900000	31300000	36300000
		55	18500000	21100000	14100000	20500000	31200000	25200000	27700000	21400000	46800000	45600000	27800000	40500000
		56	17000000	22800000	18400000	21800000	28700000	22700000	26700000	17900000	51200000	43100000	28700000	33500000
		57	16000000	22600000	16100000	23500000	29700000	24900000	23700000	20600000	48700000	39400000	26500000	35000000
		58	16300000	21200000	16300000	22000000	30700000	25800000	24700000	20900000	48100000	41500000	28500000	36100000
		59	17100000	19700000	17500000	23400000	31400000	24700000	26200000	17000000	47000000	40200000	25100000	35700000
		60	16600000	19000000	14300000	25200000	25000000	23000000	28100000	17200000	49200000	43000000	29400000	34700000
		61	17200000	22100000	16000000	25400000	25900000	22700000	28000000	19300000	46400000	41400000	25900000	35800000
		62	16900000	21100000	15100000	24200000	27700000	22000000	25100000	21600000	45000000	38700000	24900000	34100000
		63	17100000	22500000	16400000	24100000	26200000	23500000	24000000	20400000	49600000	39500000	28100000	35700000
		64	20500000	19600000	14900000	22900000	32500000	22400000	25800000	19900000	44000000	41800000	24900000	32500000
		65	21300000	20300000	17300000	23600000	26800000	23400000	24600000	22700000	45800000	41600000	24400000	34000000
		66	16800000	20200000	15400000	22600000	26800000	20900000	21600000	18600000	43500000	40200000	25700000	35100000
		67	19800000	18100000	16400000	21300000	25100000	21900000	22000000	21400000	48100000	37200000	26000000	34700000
		68	16700000	19600000	14900000	19700000	28100000	23000000	24800000	19700000	44900000	38600000	25800000	29700000
		69	19200000	20300000	14000000	22100000	28300000	21400000	25900000	17500000	46700000	35900000	24400000	31400000
		70	16600000	20900000	17000000	20200000	30500000	20500000	21600000	17400000	44700000	39500000	22500000	33000000
		71	16100000	18100000	16500000	20300000	26400000	25100000	21700000	19900000	46300000	38000000	27000000	31200000
		72	17600000	18900000	13100000	21300000	23900000	20800000	22000000	18900000	46300000	34600000	23200000	31400000
		73	16500000	20800000	15100000	21300000	26500000	23400000	23900000	20300000	46700000	39700000	26100000	29800000
		74	21600000	18700000	13500000	21900000	26600000	21700000	26500000	21700000	43700000	37200000	27300000	34200000
		75	17400000	19800000	15500000	21400000	28300000	20800000	22800000	19900000	50100000	37200000	23400000	32500000
		76	18300000	19800000	14700000	21600000	25200000	18900000	24200000	21300000	42800000	34600000	24900000	31300000
		77	17300000	17500000	17600000	23000000	26900000	20500000	21100000	19500000	44600000	40500000	26600000	33000000
		78	16800000	19200000	13200000	22600000	25300000	21000000	25300000	21500000	47000000	41700000	23400000	31600000
		79	18500000	21800000	17000000	22800000	24300000	22100000	23200000	20200000	49400000	43400000	20600000	39000000
		80	19200000	18200000	18300000	23400000	29900000	22000000	25100000	20200000	40000000	44400000	26000000	42400000
		81	18300000	19200000	19800000	28800000	26300000	24400000	32800000	19700000	51100000	49700000	25200000	54200000
		82	22300000	21000000	20900000	33200000	29200000	26900000	39200000	18600000	51200000	64300000	39700000	66700000
		83	21600000	25900000	28400000	41400000	32000000	34800000	49900000	17700000	52900000	84200000	47100000	94200000
		84	22900000	30700000	32900000	51000000	38000000	34900000	63900000	22000000	66100000	106900000	60600000	127100000
		85	22800000	41800000	36600000	58000000	47100000	44200000	77200000	20600000	76200000	141100000	81900000	171300000
		86	34700000	56100000	54500000	75400000	48500000	49700000	96500000	28400000	107000000	195800000	103300000	218200000
		87	43300000	71400000	64500000	92200000	68700000	66300000	118400000	31300000	133500000	252500000	142800000	292400000
		88	56900000	103300000	79000000	121700000	82600000	83900000	147200000	43700000	171000000	318300000	189900000	376900000
		89	67300000	125400000	103800000	152900000	101700000	105700000	182000000	58900000	211300000	396800000	231700000	463200000
		90	83900000	164100000	115600000	190100000	130000000	119300000	227000000	73600000	268500000	488700000	310700000	564800000
		91	97900000	210600000	148300000	219600000	162700000	142400000	261500000	91500000	325400000	592300000	377300000	685900000
		92	125500000	246500000	183100000	254300000	187600000	180200000	311000000	118800000	399700000	742100000	449700000	797900000
		93	147400000	300300000	198500000	300100000	226900000	212000000	362600000	146200000	480200000	855100000	535300000	924300000
		94	181600000	353600000	242700000	342300000	268600000	237700000	418000000	185400000	561900000	1003600000	638300000	1082000000
		95	204400000	410400000	274100000	396400000	313400000	280600000	472800000	230200000	648900000	1152500000	741100000	1251300000
		96	250700000	478900000	313200000	456700000	369500000	304100000	537700000	271700000	754700000	1298000000	851300000	1400400000
		97	284500000	543700000	333500000	510900000	413100000	363700000	598500000	316500000	858400000	1482700000	959100000	1560200000
		98	326600000	620900000	377700000	568300000	473700000	387200000	660400000	369000000	976500000	1647200000	1056900000	1723000000
		99	366800000	696700000	426200000	634900000	522600000	435700000	717300000	446100000	1079200000	1816100000	1174300000	1898900000
		100	411500000	787600000	446700000	689100000	597400000	479800000	810900000	500500000	1205000000	2000900000	1302300000	2072600000
		101	467400000	862200000	491900000	735500000	660800000	523000000	868700000	548000000	1326600000	2170500000	1401100000	2222300000
		102	515500000	930200000	526800000	811300000	731300000	556300000	942200000	621200000	1482800000	2366900000	1527900000	2450500000
		103	562000000	1003900000	584200000	872600000	793600000	621500000	1020600000	698900000	1615600000	2582700000	1662100000	2619800000
		104	612900000	1129300000	619300000	901900000	872000000	664300000	1068700000	786900000	1738900000	2766500000	1773400000	2809000000
		105	662700000	1193700000	669000000	984700000	958900000	694400000	1160700000	835500000	1882500000	2922800000	1908300000	2982300000
		106	728000000	1270200000	708500000	1061000000	1016700000	754100000	1259200000	920800000	2015000000	3092700000	2028800000	3160400000
		107	792000000	1350400000	744400000	1103800000	1111700000	805300000	1293300000	1011600000	2175600000	3325000000	2180800000	3314500000
		108	822800000	1456900000	776500000	1168000000	1191000000	859100000	1355000000	1076900000	2290900000	3492600000	2304200000	3518200000
		109	892100000	1535600000	826200000	1224400000	1282800000	890200000	1423700000	1161400000	2469600000	3655900000	2437600000	3680400000
		110	935600000	1619600000	868300000	1295400000	1356200000	940900000	1520100000	1225700000	2623100000	3839100000	2517700000	3865800000
		111	1010000000	1720200000	921900000	1348600000	1441700000	993000000	1598800000	1315600000	2784700000	4049300000	2639000000	4011200000
		112	1075300000	1782800000	933300000	1387700000	1532400000	1029600000	1647600000	1392500000	2894000000	4268700000	2778000000	4159800000
		113	1133900000	1860100000	977100000	1452800000	1597100000	1073800000	1716000000	1456200000	3070100000	4378300000	2881200000	4317300000
		114	1175200000	1963100000	1030600000	1494900000	1657400000	1136300000	1777800000	1562300000	3230700000	4561400000	3020900000	4535700000
		115	1238700000	2025100000	1057500000	1581300000	1738700000	1177100000	1866900000	1626000000	3389000000	4768900000	3131800000	4649400000
		116	1298100000	2126600000	1117700000	1655100000	1835700000	1226800000	1932200000	1720800000	3544300000	4935300000	3216800000	4811600000
		117	1362500000	2191800000	1139700000	1640900000	1884600000	1260100000	1976300000	1769100000	3646900000	5078500000	3342600000	4932100000
		118	1394300000	2258600000	1175100000	1737700000	1984800000	1293900000	2046000000	1839500000	3795700000	5241700000	3460700000	5122700000
		119	1482700000	2342200000	1210200000	1772300000	2078100000	1331600000	2125100000	1938400000	3973700000	5372000000	3554600000	5235300000
		120	1526200000	2409300000	1239800000	1806700000	2151100000	1368200000	2185400000	1977300000	4109800000	5499200000	3657800000	5397900000
		121	1570100000	2488900000	1279100000	1882600000	2225500000	1420300000	2235500000	2056400000	4215100000	5668700000	3754300000	5466900000
		122	1641700000	2531700000	1319700000	1935200000	2314200000	1465900000	2309700000	2128600000	4357200000	5825900000	3845000000	5570800000
		123	1675500000	2614100000	1367000000	1968600000	2385200000	1482200000	2334200000	2213400000	4492200000	5975600000	3938300000	5760700000
		124	1740800000	2676100000	1379700000	1984000000	2448800000	1533200000	2394000000	2257100000	4647600000	6085000000	3972500000	5896600000
		125	1752400000	2762200000	1407100000	2033600000	2519900000	1567700000	2455100000	2315900000	4717600000	6223100000	4113800000	5950800000
		126	1823800000	2815200000	1419900000	2082700000	2579200000	1579200000	2492300000	2420700000	4902800000	6375500000	4185100000	6062600000
		127	1857600000	2879700000	1445400000	2088900000	2667600000	1629800000	2545800000	2488500000	4997200000	6452500000	4224700000	6161200000
		128	1915300000	2946600000	1486800000	2143600000	2733400000	1696900000	2601200000	2510700000	5128000000	6594600000	4336800000	6283900000
		129	1979200000	2970600000	1510300000	2197600000	2813000000	1674700000	2651900000	2573900000	5316700000	6702100000	4422500000	6398700000
		130	1987300000	3047800000	1564000000	2225100000	2875300000	1716800000	2666700000	2607100000	5354400000	6813000000	4502800000	6476600000
		131	2066400000	3052800000	1557300000	2237000000	2916600000	1765000000	2746000000	2687900000	5504800000	6943400000	4526300000	6576600000
		132	2097000000	3097100000	1612600000	2280500000	3006500000	1785200000	2751400000	2742100000	5638900000	7104500000	4612700000	6681700000
		133	2132500000	3171600000	1618100000	2335300000	3083400000	1831400000	2841000000	2814600000	5694800000	7130000000	4693000000	6771700000
		134	2171200000	3237600000	1694500000	2349300000	3134300000	1839700000	2836500000	2836100000	5795600000	7174900000	4788400000	6796200000
		135	2215800000	3271800000	1683000000	2357500000	3185400000	1859300000	2898200000	2883800000	5903500000	7280300000	4819000000	6934200000
		136	2265300000	3300300000	1683800000	2407100000	3251700000	1888000000	2912300000	2903800000	5985100000	7399700000	4852800000	6925900000
		137	2289300000	3398200000	1725600000	2433100000	3311300000	1921800000	2973000000	2972300000	6080800000	7419100000	4881000000	7015600000
		138	2340100000	3402500000	1723300000	2427100000	3381700000	1948900000	3007800000	3041100000	6216200000	7545100000	4985600000	7123000000
		139	2374300000	3443000000	1747300000	2476500000	3399300000	1972400000	3046800000	3046600000	6252800000	7607400000	5033900000	7133100000
		140	2399600000	3467200000	1769200000	2498700000	3469400000	1999900000	3042300000	3111400000	6407000000	7718600000	5074400000	7245600000
		141	2417800000	3515900000	1801800000	2529500000	3491800000	2026600000	3122700000	3131500000	6457900000	7795400000	5077600000	7273400000
		142	2463100000	3542400000	1787700000	2562200000	3550900000	2023800000	3132900000	3180900000	6505400000	7830900000	5224500000	7372400000
		143	2498100000	3607300000	1817600000	2567100000	3639900000	2061600000	3131500000	3190300000	6634700000	7890700000	5244600000	7375500000
		144	2527100000	3634400000	1824900000	2579200000	3671100000	2045100000	3163800000	3255100000	6706300000	7950000000	5202200000	7432500000
		145	2572700000	3625800000	1852500000	2582200000	3676700000	2096400000	3208300000	3299700000	6818100000	8004800000	5227500000	7490100000
		146	2566900000	3658300000	1877400000	2606100000	3765200000	2107400000	3219800000	3282500000	6876800000	8029900000	5294100000	7519800000
		147	2621900000	3653800000	1905200000	2647100000	3794100000	2108400000	3244700000	3340800000	6964300000	8190800000	5380300000	7619200000
		148	2621300000	3703300000	1912000000	2635800000	3805800000	2117900000	3259600000	3367200000	6977600000	8248700000	5452300000	7612300000
		149	2678600000	3731500000	1911900000	2661200000	3896100000	2149200000	3329000000	3382200000	7058200000	8256000000	5455900000	7630600000
		150	2700200000	3737700000	1879200000	2670600000	3897500000	2159900000	3308500000	3431600000	7150400000	8337400000	5489300000	7699900000
		151	2736300000	3797100000	1953700000	2688200000	3910900000	2182600000	3354600000	3489800000	7168000000	8345600000	5456900000	7773100000
		152	2685200000	3811200000	1930800000	2698400000	3981900000	2165000000	3333100000	3484100000	7270100000	8387900000	5481600000	7793100000
		153	2752600000	3834700000	1926900000	2710200000	4019000000	2194900000	3394800000	3505000000	7303900000	8445000000	5523000000	7859100000
		154	2798200000	3858100000	1949000000	2692400000	4062700000	2203000000	3390800000	3526700000	7364100000	8499100000	5593100000	7875800000
		155	2788400000	3890900000	2000200000	2742800000	4068900000	2249800000	3437500000	3552500000	7407400000	8486600000	5619800000	7900800000
		156	2811200000	3925400000	1980500000	2750300000	4134400000	2244800000	3442800000	3580100000	7484500000	8554600000	5668600000	7942400000
		157	2833800000	3904400000	2009200000	2738900000	4151600000	2256600000	3457800000	3619800000	7507100000	8565700000	5639200000	7961800000
		158	2879300000	3917800000	1987600000	2744300000	4184200000	2248800000	3446200000	3619400000	7572600000	8624300000	5658900000	7966400000
		159	2907400000	3983500000	2017900000	2777300000	4166800000	2250600000	3495800000	3628600000	7607400000	8686000000	5730900000	7996100000
		160	2914300000	3956500000	2022100000	2793100000	4210600000	2269300000	3490300000	3634800000	7711300000	8684500000	5732300000	8072300000
		161	2917800000	3972100000	2012000000	2790600000	4237900000	2306900000	3497700000	3666000000	7693000000	8722700000	5764900000	8020700000
		162	2928500000	3986200000	2040100000	2829800000	4295300000	2294800000	3517900000	3665900000	7743800000	8752400000	5804100000	8070200000
		163	2963600000	4014300000	2026700000	2825600000	4320900000	2317800000	3541100000	3668200000	7811200000	8757700000	5805300000	8075600000
		164	2988800000	4000700000	2054400000	2855100000	4347100000	2311000000	3581500000	3704300000	7862100000	8852800000	5818700000	8096200000
		165	2961000000	4068500000	2058800000	2856700000	4344800000	2334500000	3567300000	3725100000	7850000000	8819200000	5858600000	8119600000
		166	3027000000	4062800000	2085700000	2838100000	4412300000	2331300000	3627800000	3731600000	7907100000	8850400000	5878200000	8111100000
		167	2987700000	4057800000	2078800000	2812800000	4396300000	2342000000	3609900000	3751100000	7966400000	8958800000	5860700000	8170800000
		168	3047100000	4061900000	2077000000	2872800000	4428100000	2376100000	3615100000	3790200000	7983600000	8877800000	5887000000	8110200000
		169	3055700000	4088800000	2091500000	2830100000	4470200000	2384800000	3648000000	3804100000	8064200000	8960100000	5891500000	8193800000
		170	3036900000	4108300000	2083800000	2869500000	4509600000	2365300000	3628800000	3782300000	8000900000	8911300000	5872300000	8180500000
		171	3037800000	4109000000	2092300000	2873100000	4503300000	2372700000	3614900000	3809900000	8085900000	9008500000	5912300000	8214500000
		172	3090500000	4115900000	2109300000	2869700000	4540300000	2365000000	3650500000	3797200000	8096800000	8989300000	5933300000	8277900000
		173	3065200000	4107700000	2115000000	2851400000	4571300000	2397100000	3659100000	3844400000	8111400000	9063100000	5970300000	8293900000
		174	3097200000	4113500000	2091700000	2900600000	4553900000	2393800000	3665200000	3889900000	8159700000	8983800000	5954100000	8274100000
		175	3096000000	4131700000	2113200000	2879400000	4593400000	2425400000	3676000000	3846800000	8139400000	8981900000	5978500000	8245400000
		176	3076600000	4159200000	2118200000	2888400000	4619200000	2415100000	3693000000	3842600000	8284400000	9094500000	5972000000	8319100000
		177	3148700000	4141300000	2119100000	2912500000	4594200000	2402600000	3715300000	3877600000	8222700000	9074800000	5960900000	8278100000
		178	3142100000	4118600000	2113300000	2872300000	4656600000	2424000000	3723900000	3855600000	8215300000	9098800000	6022800000	8294000000
		179	3185300000	4169200000	2122900000	2914600000	4641800000	2414000000	3707400000	3919600000	8321200000	9064200000	5976000000	8335700000
		180	3163700000	4172100000	2109900000	2910600000	4676000000	2435300000	3706600000	3887800000	8289000000	9145800000	6003100000	8331100000
		181	3153200000	4170000000	2125300000	2913500000	4696800000	2425900000	3733500000	3899100000	8379600000	9141000000	6045800000	8339200000
		182	3173000000	4159900000	2128300000	2928600000	4685300000	2431200000	3723600000	3881400000	8356000000	9144800000	6022000000	8345100000
		183	3190300000	4186800000	2110800000	2924400000	4745600000	2469900000	3735700000	3887700000	8307900000	9150800000	6055700000	8398700000
		184	3220800000	4209700000	2144700000	2914600000	4707100000	2411800000	3751400000	3911500000	8424200000	9201500000	6022800000	8353100000
		185	3188400000	4216300000	2150900000	2936600000	4741600000	2449800000	3730200000	3910700000	8439400000	9158400000	6075100000	8387200000
		186	3218600000	4262100000	2136700000	2951900000	4779400000	2431400000	3727000000	3901800000	8452900000	9190900000	6087500000	8336900000
		187	3225200000	4221100000	2156200000	2947800000	4792500000	2466200000	3766600000	3930900000	8441700000	9219500000	6067700000	8375800000
		188	3206000000	4239300000	2142800000	2925600000	4740100000	2456000000	3763800000	3922700000	8485400000	9204800000	6084600000	8405300000
		189	3245600000	4203800000	2163300000	2971700000	4826400000	2457200000	3801800000	3917600000	8517700000	9185300000	6075800000	8419600000
		190	3237200000	4248300000	2138700000	2930300000	4820200000	2468600000	3757200000	3971600000	8488600000	9176900000	6075400000	8426700000
		191	3260100000	4261500000	2170300000	2969600000	4868300000	2458700000	3735800000	3951900000	8599600000	9178100000	6103100000	8415100000
		192	3262100000	4254400000	2148000000	2965300000	4860600000	2458900000	3806300000	3929700000	8519900000	9233100000	6080300000	8465000000
		193	3233100000	4209900000	2178300000	2976000000	4832200000	2469300000	3768100000	3926000000	8525200000	9231000000	6173000000	8403400000
		194	3271300000	4282000000	2175300000	2928500000	4869200000	2508400000	3793200000	4003700000	8580000000	9279400000	6087800000	8406600000
		195	3263800000	4212700000	2178700000	2970300000	4922600000	2481200000	3846900000	3950000000	8576300000	9281400000	6104100000	8458000000
		196	3279900000	4209100000	2177700000	2954900000	4895200000	2477900000	3822500000	4006200000	8586000000	9268500000	6119100000	8438700000
		197	3270400000	4259500000	2152700000	2974500000	4897000000	2498500000	3797300000	3938300000	8631600000	9259600000	6146000000	8435200000
		198	3292300000	4235900000	2188700000	2974900000	4900000000	2486600000	3811900000	3957300000	8573500000	9329900000	6202600000	8489900000
		199	3293800000	4266300000	2174000000	2990500000	4915400000	2486400000	3822900000	3966400000	8557200000	9289500000	6137300000	8423400000
		200	3286000000	4249700000	2197600000	2947400000	4908100000	2496200000	3849200000	3945600000	8510400000	9313400000	6128700000	8370000000
		201	3295900000	4261800000	2170000000	2959900000	4907800000	2471100000	3784100000	3983600000	8572100000	9259400000	6072600000	8414000000
		202	3293600000	4217500000	2164200000	2955000000	4918700000	2457800000	3802400000	3961200000	8543500000	9194700000	6070000000	8432500000
		203	3284600000	4220600000	2177800000	2959200000	4964300000	2506400000	3774500000	4000600000	8566700000	9238900000	6097700000	8409500000
		204	3280600000	4267900000	2185400000	2936800000	4914200000	2485200000	3786000000	3996200000	8587200000	9226800000	6113100000	8423700000
		205	3286300000	4206400000	2173700000	2932900000	4940600000	2474300000	3823800000	3959900000	8682200000	9244200000	6118800000	8410900000
		206	3297100000	4236600000	2200100000	2953200000	4918600000	2483500000	3814600000	3940100000	8697900000	9263800000	6102800000	8478900000
		207	3269600000	4237500000	2185400000	2978600000	4901800000	2499600000	3828000000	3993200000	8693000000	9333000000	6127600000	8518300000
		208	3320600000	4287800000	2194000000	2958600000	4934900000	2487700000	3835800000	3995200000	8695700000	9290400000	6139900000	8492100000
		209	3341800000	4262300000	2150000000	2962000000	4980800000	2491200000	3846200000	3976200000	8706700000	9320200000	6154400000	8533500000
		210	3327000000	4288800000	2185700000	2967600000	4968400000	2492000000	3878200000	3972400000	8701900000	9303900000	6193700000	8546300000
		211	3328000000	4272300000	2169300000	2968500000	4963800000	2503500000	3872700000	3995500000	8766900000	9330100000	6155900000	8497200000
		212	3328300000	4295900000	2176100000	2965800000	4984900000	2482200000	3863700000	3982500000	8691900000	9340700000	6225200000	8491500000
		213	3345600000	4277800000	2193800000	3010700000	4990100000	2506800000	3855400000	3986800000	8754400000	9311400000	6203300000	8502600000
		214	3315600000	4223600000	2175200000	3007200000	5048000000	2512600000	3852200000	3997000000	8719000000	9293300000	6240700000	8492600000
		215	3333200000	4281800000	2160100000	2997300000	5062600000	2525000000	3852500000	3965100000	8711800000	9399300000	6192400000	8505100000
		216	3361000000	4247300000	2190100000	2978500000	5011600000	2525000000	3820100000	4003800000	8769500000	9353000000	6193700000	8538000000
		217	3360200000	4256700000	2176900000	2983300000	5065900000	2529200000	3873500000	3988500000	8742000000	9383400000	6216900000	8500100000
		218	3334200000	4309000000	2176100000	2989100000	5091900000	2519100000	3887000000	4064800000	8798300000	9355100000	6209400000	8544000000
		219	3356300000	4319200000	2204400000	2990900000	5082300000	2513900000	3882900000	4013600000	8799400000	9377900000	6169500000	8508900000
		220	3350400000	4264000000	2179200000	3001300000	5083800000	2534400000	3887200000	3978800000	8791400000	9411700000	6218700000	8514000000
		221	3353500000	4286400000	2191200000	2978800000	5065600000	2529100000	3870200000	4012300000	8769600000	9329600000	6204600000	8496500000
		222	3364000000	4299900000	2183700000	2969800000	5099400000	2520600000	3904400000	4054100000	8808600000	9352500000	6240000000	8554900000
		223	3374400000	4283000000	2191000000	2995600000	5075100000	2516400000	3843300000	4028600000	8826900000	9325000000	6219800000	8468000000
		224	3386600000	4253200000	2200100000	2984800000	5102900000	2521400000	3899500000	4013100000	8808000000	9348500000	6208000000	8562300000
		225	3358100000	4286000000	2187500000	2972500000	5083300000	2531500000	3907900000	3986700000	8843800000	9371400000	6182200000	8564700000
		226	3372600000	4296500000	2178900000	3004900000	5088400000	2509500000	3896300000	4006900000	8873700000	9363000000	6209000000	8545500000
		227	3361300000	4311000000	2223100000	2998900000	5088200000	2556800000	3877100000	4022800000	8815600000	9417500000	6192100000	8504700000
		228	3379800000	4342500000	2218100000	3005500000	5142900000	2547700000	3875300000	4045200000	8869200000	9364700000	6224700000	8519500000
		229	3379600000	4275900000	2197200000	3006400000	5100400000	2541700000	3882900000	4041100000	8845600000	9355100000	6288400000	8531800000
		230	3374500000	4271500000	2185500000	3002900000	5127200000	2553000000	3891800000	4017100000	8849000000	9372000000	6232600000	8574500000
		231	3348100000	4309500000	2208300000	3004200000	5117500000	2558600000	3909800000	4028000000	8838300000	9380900000	6256400000	8574500000
		232	3397600000	4285800000	2191300000	3018700000	5166600000	2540200000	3879600000	3994900000	8845500000	9399700000	6273100000	8503800000
		233	3394500000	4325200000	2202400000	3013400000	5118200000	2519100000	3950300000	4006000000	8885800000	9402600000	6281400000	8524700000
		234	3406900000	4288800000	2181600000	2962900000	5150900000	2542600000	3897200000	4027500000	8835600000	9419600000	6273300000	8520500000
		235	3411200000	4319500000	2196400000	2986700000	5157100000	2542300000	3909800000	4042000000	8875000000	9370900000	6262100000	8563500000
		236	3428200000	4268100000	2174900000	3005900000	5155500000	2531500000	3900500000	4034900000	8874200000	9364400000	6280600000	8587400000
		237	3414400000	4321700000	2204600000	3008400000	5168000000	2510900000	3885600000	4069600000	8842700000	9397300000	6255400000	8560500000
		238	3388900000	4285700000	2185100000	3013100000	5170500000	2553200000	3954900000	4024000000	8860200000	9406900000	6243400000	8577100000
		239	3383100000	4301500000	2176900000	2987200000	5175900000	2502900000	3890500000	4037900000	8889300000	9448000000	6257800000	8579000000
		240	3398700000	4311700000	2198400000	2990700000	5160000000	2535800000	3900500000	4043200000	8906800000	9420000000	6246800000	8564300000
		241	3421800000	4313800000	2205100000	3005300000	5194300000	2552300000	3927500000	4043700000	8859800000	9360900000	6224300000	8551300000
		242	3417800000	4258500000	2201100000	2970200000	5142200000	2534700000	3907800000	4032200000	8915100000	9428200000	6315100000	8554600000
		243	3403900000	4272200000	2191800000	2996200000	5195000000	2530100000	3944100000	4054400000	8900300000	9456400000	6258700000	8582900000
		244	3383300000	4288800000	2205000000	3004000000	5192200000	2529300000	3913500000	4073400000	8874600000	9391700000	6329700000	8490600000
		245	3404300000	4270100000	2251200000	3029900000	5185800000	2519700000	3929500000	4045700000	8945900000	9400000000	6275800000	8560100000
		246	3432600000	4268300000	2188200000	2989300000	5151800000	2550500000	3944400000	4053400000	8956000000	9474000000	6264200000	8539100000
		247	3423800000	4257700000	2212200000	2998300000	5264900000	2557100000	3941600000	4010400000	8907300000	9408000000	6309700000	8573100000
		248	3400100000	4273200000	2187500000	2996600000	5202200000	2537000000	3875000000	4035400000	8877400000	9468700000	6244700000	8554600000
		249	3397600000	4271300000	2204500000	3004900000	5233800000	2550800000	3962000000	4044800000	8875600000	9386300000	6314000000	8563700000
		250	3412400000	4302700000	2175000000	2976200000	5189100000	2527500000	3986100000	4045800000	8882900000	9445300000	6331400000	8603700000
		251	3425100000	4297300000	2210700000	2968100000	5200200000	2514500000	3957700000	4026900000	8840300000	9512300000	6268300000	8604600000
		252	3423800000	4318500000	2220400000	2976100000	5252400000	2496000000	3956700000	4072900000	8960200000	9492400000	6312600000	8506000000
		253	3402800000	4282300000	2186600000	3004600000	5257100000	2528600000	3977400000	4066800000	8909500000	9423800000	6306300000	8632400000
		254	3410700000	4279500000	2198600000	2987300000	5245800000	2544500000	3940300000	3991800000	8913200000	9448500000	6287400000	8581100000
		255	3403700000	4301500000	2207000000	3014200000	5222600000	2507400000	3920500000	4023500000	8930700000	9409000000	6273800000	8555300000
		256	3436400000	4313000000	2193800000	3003700000	5204800000	2516500000	3962000000	4025400000	8883300000	9374500000	6289500000	8631800000
		257	3428500000	4272000000	2218700000	2988200000	5262100000	2505900000	3980400000	3976300000	8901100000	9399600000	6243400000	8589800000
		258	3452100000	4288700000	2210300000	2993400000	5206400000	2520800000	3969900000	4029100000	8889800000	9445800000	6277900000	8615200000
		259	3449600000	4267200000	2194900000	2976000000	5188100000	2521400000	3985300000	4056400000	8907000000	9463900000	6263900000	8579000000
		260	3424200000	4291700000	2177800000	3013900000	5247800000	2529900000	4004300000	4057100000	8968500000	9423300000	6305800000	8598200000
		261	3489700000	4317000000	2221500000	3001700000	5266700000	2564900000	3961600000	4039700000	8869900000	9452800000	6285200000	8573400000
		262	3429500000	4302600000	2216600000	3000100000	5216100000	2529400000	4006300000	4024600000	8939400000	9441000000	6307000000	8593700000
		263	3436300000	4281600000	2195400000	2969900000	5246700000	2515800000	3942600000	4062500000	8897700000	9446900000	6301000000	8591700000
		264	3465300000	4292400000	2217100000	3012600000	5251800000	2516400000	4007100000	4090700000	8866900000	9411400000	6302600000	8579700000
		265	3405600000	4290800000	2214000000	2957900000	5266900000	2545900000	3982100000	4048500000	8891300000	9418800000	6292300000	8625000000
		266	3400800000	4280200000	2215300000	3025000000	5276800000	2560400000	3930100000	4075600000	8937500000	9494000000	6271600000	8607900000
		267	3414800000	4254700000	2218900000	3006600000	5249800000	2544200000	3980800000	4015200000	8892500000	9416400000	6296500000	8629800000
		268	3451200000	4317300000	2174500000	3002500000	5247700000	2529200000	3972900000	4033400000	8923100000	9473200000	6272500000	8595700000
		269	3447300000	4311500000	2178000000	3003600000	5247900000	2527800000	3936900000	4053400000	8856700000	9402400000	6314600000	8612100000
		270	3431000000	4296300000	2200100000	3001800000	5261200000	2527000000	3978200000	4110100000	8874300000	9443900000	6317900000	8615700000
		271	3456400000	4279700000	2205300000	2991800000	5267200000	2557400000	3984400000	4043000000	8887600000	9468700000	6247900000	8622700000
		272	3415800000	4291100000	2170700000	3034200000	5254400000	2541900000	3951900000	4052500000	8848600000	9434100000	6322000000	8612700000
		273	3448000000	4297200000	2211400000	3014200000	5215000000	2544500000	3968600000	4089000000	8883100000	9527100000	6268200000	8623900000
		274	3413400000	4254300000	2189200000	2983900000	5246000000	2541600000	3977200000	4076300000	8838000000	9394600000	6318000000	8636200000
		275	3402500000	4314100000	2192200000	3018100000	5298200000	2531900000	3956600000	4050400000	8889700000	9473200000	6268800000	8631400000
		276	3458100000	4264800000	2208900000	3004600000	5263900000	2524600000	4008600000	4062000000	8831100000	9438100000	6285700000	8605300000
		277	3425700000	4294100000	2207700000	3011000000	5265000000	2521300000	3988700000	4057300000	8837600000	9466300000	6280000000	8563900000
		278	3411500000	4303800000	2187300000	3022800000	5289200000	2537900000	3994100000	4084900000	8907200000	9391100000	6321600000	8638400000
		279	3412400000	4261000000	2182600000	3010900000	5263000000	2521900000	3942500000	4091300000	8821500000	9489200000	6270100000	8596000000
		280	3394300000	4247900000	2219300000	3044600000	5254200000	2534700000	3988200000	4028500000	8885800000	9505600000	6298500000	8623400000
		281	3424100000	4292100000	2217100000	2971000000	5228600000	2535700000	3953700000	4055900000	8802100000	9522500000	6304400000	8584200000
		282	3417500000	4262500000	2171300000	2965600000	5296900000	2530500000	4011500000	4061900000	8836600000	9474700000	6347500000	8658900000
		283	3412900000	4249900000	2177200000	3007200000	5222900000	2530700000	3997200000	4077600000	8876900000	9499700000	6302400000	8619600000
		284	3439900000	4269900000	2205500000	3006600000	5227400000	2518700000	4017800000	4093800000	8799200000	9506500000	6311700000	8644000000
		285	3399500000	4270200000	2190400000	2970300000	5221500000	2515400000	3956800000	4078900000	8880000000	9557900000	6329200000	8628600000
		286	3404700000	4283000000	2190900000	2973700000	5244000000	2527600000	3972700000	4082400000	8806300000	9505600000	6361800000	8692900000
		287	3421200000	4301000000	2199600000	2978000000	5215500000	2533100000	3972300000	4072000000	8897700000	9597200000	6374800000	8723900000
		288	3400100000	4262300000	2221800000	2971300000	5286100000	2536300000	3994900000	4097300000	8867200000	9625700000	6359700000	8755300000
		289	3434800000	4274700000	2192300000	2951300000	5232500000	2513000000	3977300000	4063300000	8914400000	9552600000	6416500000	8707400000
		290	3432100000	4293300000	2192000000	3011500000	5244300000	2541200000	3986800000	4092600000	8978700000	9657000000	6510000000	8804200000
		291	3406900000	4294200000	2208400000	2998600000	5273700000	2515100000	3953900000	4106900000	8962200000	9742400000	6507700000	8785400000
		292	3434700000	4281900000	2195900000	2997700000	5239600000	2504200000	4032300000	4063100000	8945000000	9760400000	6517900000	8851900000
		293	3422100000	4346300000	2193200000	3035900000	5245700000	2504300000	4007300000	4055400000	9045800000	9761500000	6536000000	8860800000
		294	3443800000	4316600000	2202000000	3008400000	5247800000	2499400000	3981000000	4066500000	9005600000	9861700000	6585200000	8884400000
		295	3431900000	4355300000	2205900000	3017800000	5256200000	2517200000	4003800000	4109300000	8991400000	9917700000	6592800000	8913300000
		296	3420200000	4389600000	2167400000	3026800000	5256600000	2525200000	4011900000	4098600000	9047600000	9954000000	6621800000	8950000000
		297	3422700000	4376800000	2208000000	2997900000	5252300000	2531100000	3987600000	4096800000	9106600000	9954200000	6669100000	9017300000
		298	3465700000	4371700000	2194000000	3035000000	5233300000	2496900000	4001200000	4074300000	9138500000	10071300000	6674400000	9061500000
		299	3474800000	4367800000	2215300000	3045200000	5277500000	2521100000	4020900000	4081100000	9159600000	10076900000	6755200000	9108600000
		300	3484100000	4411500000	2183100000	3036000000	5233900000	2508700000	3976200000	4097600000	9191400000	10214400000	6822500000	9066700000
		301	3461000000	4443900000	2180400000	3070000000	5276800000	2496700000	3995200000	4095100000	9246000000	10256500000	6817600000	9155200000
		302	3472600000	4386900000	2215400000	3042200000	5281100000	2529800000	4008400000	4110300000	9257400000	10307100000	6843300000	9264200000
		303	3518500000	4440500000	2224600000	3044100000	5225100000	2525800000	3992700000	4092700000	9349700000	10353300000	6884500000	9231800000
		304	3507500000	4426300000	2225100000	3063500000	5213000000	2516200000	4020000000	4061200000	9392000000	10411300000	6935200000	9281200000
		305	3520900000	4432500000	2208800000	3045500000	5268800000	2526600000	4022900000	4074000000	9361700000	10436400000	6960700000	9333200000
		306	3523100000	4464900000	2215600000	3103600000	5215700000	2550700000	3997000000	4108100000	9321800000	10457200000	6948500000	9376000000
		307	3532100000	4485400000	2242500000	3062600000	5224900000	2540100000	4027100000	4119800000	9411800000	10570800000	7005700000	9379300000
		308	3518500000	4467500000	2237500000	3095900000	5263100000	2504500000	4022800000	4153600000	9414600000	10584400000	7053300000	9448700000
		309	3548000000	4481500000	2259600000	3109700000	5247200000	2528900000	4001200000	4084500000	9442600000	10662000000	7101400000	9488200000
		310	3559100000	4525100000	2261100000	3100000000	5241800000	2536900000	4034400000	4110700000	9540800000	10715000000	7131800000	9586900000
		311	3599000000	4523700000	2257300000	3130900000	5279700000	2524900000	4018700000	4129900000	9520800000	10768500000	7168000000	9525000000
		312	3556100000	4530400000	2271100000	3130800000	5269300000	2511900000	4011100000	4073300000	9622000000	10794700000	7205900000	9599800000
		313	3598700000	4577300000	2249200000	3111000000	5256400000	2547500000	4033700000	4083100000	9554900000	10802000000	7272100000	9631100000
		314	3584300000	4569700000	2247300000	3157500000	5279600000	2539300000	4022200000	4087100000	9628800000	10906900000	7257800000	9714100000
		315	3590700000	4614100000	2280200000	3121600000	5268700000	2527700000	4030300000	4086100000	9630700000	10996800000	7274200000	9673600000
		316	3582100000	4650500000	2284200000	3135400000	5255900000	2515200000	4056700000	4101700000	9671900000	10998900000	7309400000	9768200000
		317	3603600000	4623900000	2288500000	3172700000	5266200000	2517000000	4061700000	4108100000	9653900000	11027700000	7339500000	9840600000
		318	3619200000	4634800000	2303700000	3168300000	5316800000	2538100000	4035800000	4117400000	9721900000	11019300000	7309000000	9850200000
		319	3608000000	4646600000	2299200000	3185000000	5284600000	2523900000	4051400000	4096000000	9753100000	11066600000	7370000000	9784300000
		320	3627100000	4648000000	2302100000	3191200000	5279700000	2514900000	4017400000	4110700000	9747800000	11118600000	7366200000	9902300000
		321	3619900000	4642500000	2305000000	3193100000	5333800000	2561900000	4013800000	4127900000	9803600000	11140600000	7382700000	9905600000
		322	3661500000	4716200000	2307300000	3182700000	5292200000	2527200000	4048700000	4102700000	9789300000	11231000000	7412300000	9947100000
		323	3641700000	4733300000	2296100000	3158600000	5305400000	2495900000	4066500000	4105100000	9792700000	11259100000	7439300000	9907100000
		324	3672000000	4716900000	2331100000	3214100000	5273100000	2490400000	4071600000	4101700000	9797300000	11282000000	7450300000	9909900000
		325	3662400000	4712200000	2299500000	3214100000	5298100000	2543000000	4014700000	4070300000	9866600000	11296100000	7461900000	9944100000
		326	3694100000	4753500000	2329500000	3224800000	5307800000	2511700000	4021300000	4137700000	9847500000	11353400000	7541300000	10027000000
		327	3679100000	4709300000	2344000000	3226000000	5262000000	2559600000	4064500000	4108900000	9872500000	11313700000	7504600000	9950100000
		328	3720300000	4755800000	2340700000	3194000000	5264300000	2535400000	4064500000	4139300000	9834800000	11378000000	7503500000	10019600000
		329	3704000000	4761300000	2309200000	3197600000	5269400000	2514500000	4028600000	4101700000	9889500000	11367500000	7517900000	9981300000
		330	3674300000	4736500000	2340000000	3221200000	5264000000	2546400000	4027000000	4119900000	9910000000	11342300000	7537000000	9971300000
		331	3707800000	4721900000	2345100000	3235600000	5244300000	2543400000	4051000000	4104900000	9848100000	11372700000	7520700000	10001200000
		332	3706800000	4730500000	2328800000	3205800000	5264300000	2517200000	4081400000	4100400000	9929000000	11369300000	7486100000	10014200000
		333	3706800000	4731500000	2318000000	3209300000	5284500000	2553600000	4036400000	4096200000	9864600000	11332000000	7491700000	9985700000
		334	3712400000	4772400000	2344200000	3265700000	5316900000	2539200000	4044900000	4146000000	9872400000	11382600000	7521900000	10047600000
		335	3696200000	4775900000	2361900000	3233800000	5315100000	2516400000	4020900000	4090400000	9943000000	11343800000	7487900000	9987800000
		336	3680800000	4748000000	2332400000	3229700000	5249700000	2557300000	4034500000	4150100000	9871700000	11295700000	7493800000	10034100000
		337	3703300000	4761100000	2370100000	3252300000	5270200000	2545300000	4056900000	4136000000	9858700000	11325100000	7508000000	9973100000
		338	3706100000	4814700000	2356700000	3219100000	5309100000	2524200000	4048400000	4122500000	9844100000	11352800000	7508200000	9991700000
		339	3688200000	4806400000	2371200000	3273700000	5302200000	2536600000	4042300000	4081800000	9861200000	11333100000	7468200000	10009700000
		340	3721600000	4739900000	2362400000	3270000000	5301300000	2536800000	4053000000	4130900000	9833800000	11287300000	7477400000	9999300000
		341	3723700000	4743500000	2365500000	3224400000	5291300000	2556100000	4041500000	4147200000	9835800000	11343600000	7459400000	9900000000
		342	3737000000	4761200000	2347100000	3236000000	5317300000	2531200000	4042900000	4139600000	9828600000	11293100000	7437900000	9968900000
		343	3711800000	4725800000	2371600000	3247900000	5368700000	2524400000	4046400000	4121300000	9815000000	11281500000	7442100000	9932600000
		344	3676100000	4790200000	2360700000	3255800000	5298900000	2535100000	4043000000	4165300000	9758200000	11324500000	7395500000	9927300000
		345	3700000000	4798400000	2378000000	3243000000	5328600000	2548300000	4036500000	4107400000	9774800000	11214700000	7360300000	9905800000
		346	3699000000	4722800000	2373800000	3248300000	5345800000	2522700000	4066600000	4162500000	9766400000	11188900000	7389800000	9894400000
		347	3699900000	4791100000	2362400000	3232200000	5288800000	2527700000	4072900000	4150700000	9724000000	11166000000	7342900000	9832100000
		348	3693300000	4757300000	2380500000	3234600000	5259900000	2525500000	4057600000	4141200000	9812700000	11130400000	7361100000	9878300000
		349	3680000000	4746500000	2367600000	3234900000	5230600000	2519800000	4046700000	4172200000	9752300000	11068000000	7329100000	9866200000
		350	3699100000	4666000000	2367600000	3245200000	5209600000	2525100000	4021600000	4151700000	9644200000	11095100000	7283500000	9739100000
		Removal of basal ATP content (0-249sec)
		Time (Sec)	MOCK_1	MOCK_2	MOCK_3	MOCK_4	RTN3_1	RTN3_2	RTN3_3	RTN3_4	RTN4_1	RTN4_2	RTN4_3	RTN4_4
		250	3425100000	4297300000	2210700000	2968100000	5200200000	2514500000	3957700000	4026900000	8840300000	9512300000	6268300000	8604600000
		251	3423800000	4318500000	2220400000	2976100000	5252400000	2496000000	3956700000	4072900000	8960200000	9492400000	6312600000	8506000000
		252	3402800000	4282300000	2186600000	3004600000	5257100000	2528600000	3977400000	4066800000	8909500000	9423800000	6306300000	8632400000
		253	3410700000	4279500000	2198600000	2987300000	5245800000	2544500000	3940300000	3991800000	8913200000	9448500000	6287400000	8581100000
		254	3403700000	4301500000	2207000000	3014200000	5222600000	2507400000	3920500000	4023500000	8930700000	9409000000	6273800000	8555300000
		255	3436400000	4313000000	2193800000	3003700000	5204800000	2516500000	3962000000	4025400000	8883300000	9374500000	6289500000	8631800000
		256	3428500000	4272000000	2218700000	2988200000	5262100000	2505900000	3980400000	3976300000	8901100000	9399600000	6243400000	8589800000
		257	3452100000	4288700000	2210300000	2993400000	5206400000	2520800000	3969900000	4029100000	8889800000	9445800000	6277900000	8615200000
		258	3449600000	4267200000	2194900000	2976000000	5188100000	2521400000	3985300000	4056400000	8907000000	9463900000	6263900000	8579000000
		259	3424200000	4291700000	2177800000	3013900000	5247800000	2529900000	4004300000	4057100000	8968500000	9423300000	6305800000	8598200000
		260	3489700000	4317000000	2221500000	3001700000	5266700000	2564900000	3961600000	4039700000	8869900000	9452800000	6285200000	8573400000
		261	3429500000	4302600000	2216600000	3000100000	5216100000	2529400000	4006300000	4024600000	8939400000	9441000000	6307000000	8593700000
		262	3436300000	4281600000	2195400000	2969900000	5246700000	2515800000	3942600000	4062500000	8897700000	9446900000	6301000000	8591700000
		263	3465300000	4292400000	2217100000	3012600000	5251800000	2516400000	4007100000	4090700000	8866900000	9411400000	6302600000	8579700000
		264	3405600000	4290800000	2214000000	2957900000	5266900000	2545900000	3982100000	4048500000	8891300000	9418800000	6292300000	8625000000
		265	3400800000	4280200000	2215300000	3025000000	5276800000	2560400000	3930100000	4075600000	8937500000	9494000000	6271600000	8607900000
		266	3414800000	4254700000	2218900000	3006600000	5249800000	2544200000	3980800000	4015200000	8892500000	9416400000	6296500000	8629800000
		267	3451200000	4317300000	2174500000	3002500000	5247700000	2529200000	3972900000	4033400000	8923100000	9473200000	6272500000	8595700000
		268	3447300000	4311500000	2178000000	3003600000	5247900000	2527800000	3936900000	4053400000	8856700000	9402400000	6314600000	8612100000
		269	3431000000	4296300000	2200100000	3001800000	5261200000	2527000000	3978200000	4110100000	8874300000	9443900000	6317900000	8615700000
		270	3456400000	4279700000	2205300000	2991800000	5267200000	2557400000	3984400000	4043000000	8887600000	9468700000	6247900000	8622700000
		271	3415800000	4291100000	2170700000	3034200000	5254400000	2541900000	3951900000	4052500000	8848600000	9434100000	6322000000	8612700000
		272	3448000000	4297200000	2211400000	3014200000	5215000000	2544500000	3968600000	4089000000	8883100000	9527100000	6268200000	8623900000
		273	3413400000	4254300000	2189200000	2983900000	5246000000	2541600000	3977200000	4076300000	8838000000	9394600000	6318000000	8636200000
		274	3402500000	4314100000	2192200000	3018100000	5298200000	2531900000	3956600000	4050400000	8889700000	9473200000	6268800000	8631400000
		275	3458100000	4264800000	2208900000	3004600000	5263900000	2524600000	4008600000	4062000000	8831100000	9438100000	6285700000	8605300000
		276	3425700000	4294100000	2207700000	3011000000	5265000000	2521300000	3988700000	4057300000	8837600000	9466300000	6280000000	8563900000
		277	3411500000	4303800000	2187300000	3022800000	5289200000	2537900000	3994100000	4084900000	8907200000	9391100000	6321600000	8638400000
		278	3412400000	4261000000	2182600000	3010900000	5263000000	2521900000	3942500000	4091300000	8821500000	9489200000	6270100000	8596000000
		279	3394300000	4247900000	2219300000	3044600000	5254200000	2534700000	3988200000	4028500000	8885800000	9505600000	6298500000	8623400000
		280	3424100000	4292100000	2217100000	2971000000	5228600000	2535700000	3953700000	4055900000	8802100000	9522500000	6304400000	8584200000
		281	3417500000	4262500000	2171300000	2965600000	5296900000	2530500000	4011500000	4061900000	8836600000	9474700000	6347500000	8658900000
		282	3412900000	4249900000	2177200000	3007200000	5222900000	2530700000	3997200000	4077600000	8876900000	9499700000	6302400000	8619600000
		283	3439900000	4269900000	2205500000	3006600000	5227400000	2518700000	4017800000	4093800000	8799200000	9506500000	6311700000	8644000000
		284	3399500000	4270200000	2190400000	2970300000	5221500000	2515400000	3956800000	4078900000	8880000000	9557900000	6329200000	8628600000
		285	3404700000	4283000000	2190900000	2973700000	5244000000	2527600000	3972700000	4082400000	8806300000	9505600000	6361800000	8692900000
		286	3421200000	4301000000	2199600000	2978000000	5215500000	2533100000	3972300000	4072000000	8897700000	9597200000	6374800000	8723900000
		287	3400100000	4262300000	2221800000	2971300000	5286100000	2536300000	3994900000	4097300000	8867200000	9625700000	6359700000	8755300000
		288	3434800000	4274700000	2192300000	2951300000	5232500000	2513000000	3977300000	4063300000	8914400000	9552600000	6416500000	8707400000
		289	3432100000	4293300000	2192000000	3011500000	5244300000	2541200000	3986800000	4092600000	8978700000	9657000000	6510000000	8804200000
		290	3406900000	4294200000	2208400000	2998600000	5273700000	2515100000	3953900000	4106900000	8962200000	9742400000	6507700000	8785400000
		291	3434700000	4281900000	2195900000	2997700000	5239600000	2504200000	4032300000	4063100000	8945000000	9760400000	6517900000	8851900000
		292	3422100000	4346300000	2193200000	3035900000	5245700000	2504300000	4007300000	4055400000	9045800000	9761500000	6536000000	8860800000
		293	3443800000	4316600000	2202000000	3008400000	5247800000	2499400000	3981000000	4066500000	9005600000	9861700000	6585200000	8884400000
		294	3431900000	4355300000	2205900000	3017800000	5256200000	2517200000	4003800000	4109300000	8991400000	9917700000	6592800000	8913300000
		295	3420200000	4389600000	2167400000	3026800000	5256600000	2525200000	4011900000	4098600000	9047600000	9954000000	6621800000	8950000000
		296	3422700000	4376800000	2208000000	2997900000	5252300000	2531100000	3987600000	4096800000	9106600000	9954200000	6669100000	9017300000
		297	3465700000	4371700000	2194000000	3035000000	5233300000	2496900000	4001200000	4074300000	9138500000	10071300000	6674400000	9061500000
		298	3474800000	4367800000	2215300000	3045200000	5277500000	2521100000	4020900000	4081100000	9159600000	10076900000	6755200000	9108600000
		299	3484100000	4411500000	2183100000	3036000000	5233900000	2508700000	3976200000	4097600000	9191400000	10214400000	6822500000	9066700000
		300	3461000000	4443900000	2180400000	3070000000	5276800000	2496700000	3995200000	4095100000	9246000000	10256500000	6817600000	9155200000
		301	3472600000	4386900000	2215400000	3042200000	5281100000	2529800000	4008400000	4110300000	9257400000	10307100000	6843300000	9264200000
		302	3518500000	4440500000	2224600000	3044100000	5225100000	2525800000	3992700000	4092700000	9349700000	10353300000	6884500000	9231800000
		303	3507500000	4426300000	2225100000	3063500000	5213000000	2516200000	4020000000	4061200000	9392000000	10411300000	6935200000	9281200000
		304	3520900000	4432500000	2208800000	3045500000	5268800000	2526600000	4022900000	4074000000	9361700000	10436400000	6960700000	9333200000
		305	3523100000	4464900000	2215600000	3103600000	5215700000	2550700000	3997000000	4108100000	9321800000	10457200000	6948500000	9376000000
		306	3532100000	4485400000	2242500000	3062600000	5224900000	2540100000	4027100000	4119800000	9411800000	10570800000	7005700000	9379300000
		307	3518500000	4467500000	2237500000	3095900000	5263100000	2504500000	4022800000	4153600000	9414600000	10584400000	7053300000	9448700000
		308	3548000000	4481500000	2259600000	3109700000	5247200000	2528900000	4001200000	4084500000	9442600000	10662000000	7101400000	9488200000
		309	3559100000	4525100000	2261100000	3100000000	5241800000	2536900000	4034400000	4110700000	9540800000	10715000000	7131800000	9586900000
		310	3599000000	4523700000	2257300000	3130900000	5279700000	2524900000	4018700000	4129900000	9520800000	10768500000	7168000000	9525000000
		311	3556100000	4530400000	2271100000	3130800000	5269300000	2511900000	4011100000	4073300000	9622000000	10794700000	7205900000	9599800000
		312	3598700000	4577300000	2249200000	3111000000	5256400000	2547500000	4033700000	4083100000	9554900000	10802000000	7272100000	9631100000
		313	3584300000	4569700000	2247300000	3157500000	5279600000	2539300000	4022200000	4087100000	9628800000	10906900000	7257800000	9714100000
		314	3590700000	4614100000	2280200000	3121600000	5268700000	2527700000	4030300000	4086100000	9630700000	10996800000	7274200000	9673600000
		315	3582100000	4650500000	2284200000	3135400000	5255900000	2515200000	4056700000	4101700000	9671900000	10998900000	7309400000	9768200000
		316	3603600000	4623900000	2288500000	3172700000	5266200000	2517000000	4061700000	4108100000	9653900000	11027700000	7339500000	9840600000
		317	3619200000	4634800000	2303700000	3168300000	5316800000	2538100000	4035800000	4117400000	9721900000	11019300000	7309000000	9850200000
		318	3608000000	4646600000	2299200000	3185000000	5284600000	2523900000	4051400000	4096000000	9753100000	11066600000	7370000000	9784300000
		319	3627100000	4648000000	2302100000	3191200000	5279700000	2514900000	4017400000	4110700000	9747800000	11118600000	7366200000	9902300000
		320	3619900000	4642500000	2305000000	3193100000	5333800000	2561900000	4013800000	4127900000	9803600000	11140600000	7382700000	9905600000
		321	3661500000	4716200000	2307300000	3182700000	5292200000	2527200000	4048700000	4102700000	9789300000	11231000000	7412300000	9947100000
		322	3641700000	4733300000	2296100000	3158600000	5305400000	2495900000	4066500000	4105100000	9792700000	11259100000	7439300000	9907100000
		323	3672000000	4716900000	2331100000	3214100000	5273100000	2490400000	4071600000	4101700000	9797300000	11282000000	7450300000	9909900000
		324	3662400000	4712200000	2299500000	3214100000	5298100000	2543000000	4014700000	4070300000	9866600000	11296100000	7461900000	9944100000
		325	3694100000	4753500000	2329500000	3224800000	5307800000	2511700000	4021300000	4137700000	9847500000	11353400000	7541300000	10027000000
		326	3679100000	4709300000	2344000000	3226000000	5262000000	2559600000	4064500000	4108900000	9872500000	11313700000	7504600000	9950100000
		327	3720300000	4755800000	2340700000	3194000000	5264300000	2535400000	4064500000	4139300000	9834800000	11378000000	7503500000	10019600000
		328	3704000000	4761300000	2309200000	3197600000	5269400000	2514500000	4028600000	4101700000	9889500000	11367500000	7517900000	9981300000
		329	3674300000	4736500000	2340000000	3221200000	5264000000	2546400000	4027000000	4119900000	9910000000	11342300000	7537000000	9971300000
		330	3707800000	4721900000	2345100000	3235600000	5244300000	2543400000	4051000000	4104900000	9848100000	11372700000	7520700000	10001200000
		331	3706800000	4730500000	2328800000	3205800000	5264300000	2517200000	4081400000	4100400000	9929000000	11369300000	7486100000	10014200000
		332	3706800000	4731500000	2318000000	3209300000	5284500000	2553600000	4036400000	4096200000	9864600000	11332000000	7491700000	9985700000
		333	3712400000	4772400000	2344200000	3265700000	5316900000	2539200000	4044900000	4146000000	9872400000	11382600000	7521900000	10047600000
		334	3696200000	4775900000	2361900000	3233800000	5315100000	2516400000	4020900000	4090400000	9943000000	11343800000	7487900000	9987800000
		335	3680800000	4748000000	2332400000	3229700000	5249700000	2557300000	4034500000	4150100000	9871700000	11295700000	7493800000	10034100000
		336	3703300000	4761100000	2370100000	3252300000	5270200000	2545300000	4056900000	4136000000	9858700000	11325100000	7508000000	9973100000
		337	3706100000	4814700000	2356700000	3219100000	5309100000	2524200000	4048400000	4122500000	9844100000	11352800000	7508200000	9991700000
		338	3688200000	4806400000	2371200000	3273700000	5302200000	2536600000	4042300000	4081800000	9861200000	11333100000	7468200000	10009700000
		339	3721600000	4739900000	2362400000	3270000000	5301300000	2536800000	4053000000	4130900000	9833800000	11287300000	7477400000	9999300000
		340	3723700000	4743500000	2365500000	3224400000	5291300000	2556100000	4041500000	4147200000	9835800000	11343600000	7459400000	9900000000
		341	3737000000	4761200000	2347100000	3236000000	5317300000	2531200000	4042900000	4139600000	9828600000	11293100000	7437900000	9968900000
		342	3711800000	4725800000	2371600000	3247900000	5368700000	2524400000	4046400000	4121300000	9815000000	11281500000	7442100000	9932600000
		343	3676100000	4790200000	2360700000	3255800000	5298900000	2535100000	4043000000	4165300000	9758200000	11324500000	7395500000	9927300000
		344	3700000000	4798400000	2378000000	3243000000	5328600000	2548300000	4036500000	4107400000	9774800000	11214700000	7360300000	9905800000
		345	3699000000	4722800000	2373800000	3248300000	5345800000	2522700000	4066600000	4162500000	9766400000	11188900000	7389800000	9894400000
		346	3699900000	4791100000	2362400000	3232200000	5288800000	2527700000	4072900000	4150700000	9724000000	11166000000	7342900000	9832100000
		347	3693300000	4757300000	2380500000	3234600000	5259900000	2525500000	4057600000	4141200000	9812700000	11130400000	7361100000	9878300000
		348	3680000000	4746500000	2367600000	3234900000	5230600000	2519800000	4046700000	4172200000	9752300000	11068000000	7329100000	9866200000
		349	3699100000	4666000000	2367600000	3245200000	5209600000	2525100000	4021600000	4151700000	9644200000	11095100000	7283500000	9739100000
		350	3705600000	4668400000	2394300000	3194900000	5195300000	2520700000	4046800000	4155400000	9660800000	11005900000	7287100000	9697600000
	DATA ON THE GRAPH
		Normalized over the baseline (Y=1)
		Time (Sec)	MOCK				RTN3				RTN4												Quantification of AUC of PM-Luciferase upon stimulation of different doses of EGF with PRISM
		250	1.0023	0.999519	1.00218	0.995027	0.993055	1.00058	0.998427	0.99294	0.99292	1.00381	0.995643	1.00275									Area Under the Curve (AUC)	Samples	Replica I
		251	1.00192	1.00445	1.00657	0.997709	1.00302	0.993222	0.998175	1.00428	1.00639	1.00171	1.00268	0.99126										Control	3.464
		252	0.995776	0.99603	0.991251	1.00726	1.00392	1.00619	1.0034	1.00278	1.00069	0.994474	1.00168	1.00599											4.342
		253	0.998088	0.995379	0.996691	1.00146	1.00176	1.01252	0.994038	0.984285	1.00111	0.99708	0.998676	1.00001											2.224			Average	StDev	T Test
		254	0.99604	1.0005	1.0005	1.01048	0.997333	0.997758	0.989043	0.992101	1.00307	0.992912	0.996516	0.997005											3.632		Control	3.4155	0.880776
		255	1.00561	1.00317	0.994515	1.00696	0.993934	1.00138	0.999512	0.99257	0.99775	0.989271	0.99901	1.00592													RTN3 KD	0.761475	0.272767	0.00119704	**
		256	1.0033	0.993635	1.0058	1.00177	1.00488	0.997161	1.00415	0.980463	0.999749	0.99192	0.991687	1.00103										RTN3 KD	0.5012		RTN4 KD	7.54375	1.98079	0.00887678	**
		257	1.0102	0.997519	1.00199	1.00351	0.994239	1.00309	1.00151	0.993482	0.99848	0.996795	0.997167	1.00399											0.5981
		258	1.00947	0.992518	0.995013	0.997676	0.990745	1.00333	1.00539	1.00021	1.00041	0.998706	0.994944	0.999767											1.113
		259	1.00204	0.998217	0.987261	1.01038	1.00215	1.00671	1.01018	1.00039	1.00732	0.994421	1.0016	1.002											0.8336
		260	1.02121	1.0041	1.00707	1.00629	1.00575	1.02064	0.999411	0.996096	0.996245	0.997534	0.998327	0.999114
		261	1.00359	1.00075	1.00485	1.00575	0.996092	1.00651	1.01069	0.992373	1.00405	0.996289	1.00179	1.00148										RTN4 KD	4.711
		262	1.00558	0.995868	0.99524	0.995631	1.00194	1.0011	0.994618	1.00172	0.999367	0.996912	1.00084	1.00125											8.961
		263	1.01407	0.99838	1.00508	1.00995	1.00291	1.00134	1.01089	1.00867	0.995908	0.993165	1.00109	0.999849											8.858
		264	0.996596	0.998007	1.00367	0.991608	1.00579	1.01308	1.00458	0.998266	0.998648	0.993946	0.999455	1.00513											7.645
		265	0.995191	0.995542	1.00426	1.0141	1.00768	1.01885	0.991465	1.00495	1.00384	1.00188	0.996167	1.00313
		266	0.999288	0.989611	1.00589	1.00793	1.00253	1.0124	1.00426	0.990055	0.998783	0.993693	1.00012	1.00569
		267	1.00994	1.00417	0.985765	1.00656	1.00213	1.00643	1.00226	0.994542	1.00222	0.999687	0.99631	1.00171									n of cells for each replicate
		268	1.0088	1.00282	0.987352	1.00693	1.00216	1.00588	0.99318	0.999474	0.994762	0.992216	1.003	1.00362
		269	1.00403	0.999287	0.997371	1.00632	1.0047	1.00556	1.0036	1.01345	0.996739	0.996595	1.00352	1.00404									Sample	Replica I	Total
		270	1.01146	0.995426	0.999728	1.00297	1.00585	1.01765	1.00516	0.99691	0.998233	0.999212	0.992402	1.00486									Control	4	4
		271	0.999581	0.998077	0.984043	1.01719	1.00341	1.01149	0.996964	0.999252	0.993852	0.995561	1.00417	1.00369									RTN3-KD	4	4
		272	1.009	0.999496	1.00249	1.01048	0.995882	1.01252	1.00118	1.00825	0.997727	1.00537	0.995627	1.005									RTN4-KD	4	4
		273	0.998878	0.989518	0.992429	1.00032	1.0018	1.01137	1.00335	1.00512	0.992662	0.991392	1.00354	1.00643
		274	0.995689	1.00343	0.993789	1.01179	1.01177	1.00751	0.99815	0.998734	0.998469	0.999687	0.995722	1.00587
		275	1.01196	0.99196	1.00136	1.00726	1.00522	1.0046	1.01127	1.00159	0.991887	0.995983	0.998406	1.00283
		276	1.00248	0.998775	1.00082	1.00941	1.00543	1.00329	1.00625	1.00044	0.992617	0.998959	0.997501	0.998007
		277	0.998322	1.00103	0.991568	1.01336	1.01005	1.0099	1.00761	1.00724	1.00043	0.991023	1.00411	1.00669
		278	0.998586	0.991076	0.989437	1.00938	1.00505	1.00353	0.994593	1.00882	0.990809	1.00138	0.995928	1.00175
		279	0.993289	0.988029	1.00607	1.02067	1.00337	1.00862	1.00612	0.993334	0.998031	1.00311	1.00044	1.00494		traces are expressed as median of the entire N of experiment
		280	1.00201	0.99831	1.00508	0.995999	0.998479	1.00902	0.997418	1.00009	0.98863	1.00489	1.00138	1.00037		as rapresentative experiment out of 4 indipendent replicates
		281	1.00008	0.991425	0.984315	0.994189	1.01152	1.00695	1.012	1.00157	0.992505	0.999845	1.00822	1.00908
		282	0.998732	0.988494	0.986989	1.00814	0.99739	1.00703	1.00839	1.00544	0.997031	1.00248	1.00106	1.0045
		283	1.00663	0.993146	0.999819	1.00793	0.998249	1.00225	1.01359	1.00944	0.988304	1.0032	1.00254	1.00734
		284	0.994811	0.993216	0.992973	0.995765	0.997123	1.00094	0.9982	1.00576	0.997379	1.00863	1.00532	1.00555
		285	0.996332	0.996193	0.9932	0.996905	1.00142	1.0058	1.00221	1.00662	0.989101	1.00311	1.01049	1.01304
		286	1.00116	1.00038	0.997144	0.998346	0.995977	1.00799	1.00211	1.00406	0.999367	1.01277	1.01256	1.01665
		287	0.994986	0.991379	1.00721	0.9961	1.00946	1.00926	1.00781	1.0103	0.995942	1.01578	1.01016	1.02031
		288	1.00514	0.994263	0.993835	0.989395	0.999223	0.999987	1.00337	1.00192	1.00124	1.00807	1.01918	1.01473
		289	1.00435	0.998589	0.993699	1.00958	1.00148	1.01121	1.00577	1.00914	1.00846	1.01908	1.03403	1.02601
		290	0.996976	0.998798	1.00113	1.00525	1.00709	1.00082	0.997469	1.01267	1.00661	1.0281	1.03367	1.02382
		291	1.00511	0.995937	0.995467	1.00495	1.00058	0.996485	1.01725	1.00187	1.00468	1.02999	1.03529	1.03157
		292	1.00142	1.01092	0.994243	1.01776	1.00174	0.996525	1.01094	0.999967	1.016	1.03011	1.03816	1.03261
		293	1.00777	1.00401	0.998232	1.00854	1.00215	0.994575	1.00431	1.0027	1.01149	1.04068	1.04598	1.03536
		294	1.00429	1.01301	1	1.01169	1.00375	1.00166	1.01006	1.01326	1.00989	1.04659	1.04719	1.03873
		295	1.00087	1.02099	0.982547	1.01471	1.00383	1.00484	1.0121	1.01062	1.0162	1.05042	1.05179	1.043
		296	1.0016	1.01801	1.00095	1.00502	1.003	1.00719	1.00597	1.01018	1.02283	1.05045	1.0593	1.05084
		297	1.01418	1.01682	0.994605	1.01745	0.999376	0.99358	1.0094	1.00463	1.02641	1.0628	1.06015	1.056
		298	1.01685	1.01592	1.00426	1.02087	1.00782	1.00321	1.01437	1.0063	1.02878	1.06339	1.07298	1.06148
		299	1.01957	1.02608	0.989664	1.01779	0.999491	0.998276	1.00309	1.01037	1.03235	1.0779	1.08367	1.0566
		300	1.01281	1.03362	0.98844	1.02919	1.00768	0.993501	1.00789	1.00976	1.03849	1.08235	1.08289	1.06692
		301	1.0162	1.02036	1.00431	1.01987	1.0085	1.00667	1.01122	1.0135	1.03977	1.08769	1.08697	1.07962
		302	1.02963	1.03283	1.00848	1.02051	0.99781	1.00508	1.00726	1.00916	1.05013	1.09256	1.09352	1.07584
		303	1.02642	1.02952	1.0087	1.02701	0.9955	1.00126	1.01414	1.0014	1.05489	1.09868	1.10157	1.0816
		304	1.03034	1.03097	1.00131	1.02097	1.00616	1.0054	1.01488	1.00455	1.05148	1.10133	1.10562	1.08766
		305	1.03098	1.0385	1.0044	1.04045	0.996015	1.01499	1.00834	1.01296	1.047	1.10353	1.10368	1.09265
		306	1.03361	1.04327	1.01659	1.02671	0.997772	1.01077	1.01594	1.01585	1.05711	1.11551	1.11277	1.09303
		307	1.02963	1.03911	1.01433	1.03787	1.00507	0.996604	1.01485	1.02418	1.05742	1.11695	1.12033	1.10112
		308	1.03827	1.04236	1.02434	1.0425	1.00203	1.00631	1.0094	1.00714	1.06057	1.12514	1.12797	1.10572
		309	1.04152	1.0525	1.02502	1.03925	1.001	1.0095	1.01778	1.0136	1.0716	1.13073	1.1328	1.11722
		310	1.05319	1.05218	1.0233	1.0496	1.00824	1.00472	1.01382	1.01834	1.06935	1.13638	1.13855	1.11001
		311	1.04064	1.05374	1.02956	1.04957	1.00625	0.999549	1.0119	1.00438	1.08072	1.13914	1.14457	1.11873
		312	1.0531	1.06465	1.01963	1.04293	1.00379	1.01372	1.0176	1.0068	1.07318	1.13991	1.15508	1.12238
		313	1.04889	1.06288	1.01877	1.05852	1.00822	1.01045	1.0147	1.00778	1.08148	1.15098	1.15281	1.13205
		314	1.05076	1.0732	1.03368	1.04649	1.00614	1.00584	1.01674	1.00754	1.0817	1.16047	1.15542	1.12733
		315	1.04825	1.08167	1.0355	1.05111	1.00369	1.00086	1.0234	1.01138	1.08632	1.16069	1.16101	1.13835
		316	1.05454	1.07548	1.03745	1.06362	1.00566	1.00158	1.02466	1.01296	1.0843	1.16373	1.16579	1.14679
		317	1.0591	1.07802	1.04434	1.06214	1.01532	1.00997	1.01813	1.01525	1.09194	1.16284	1.16094	1.14791
		318	1.05582	1.08076	1.0423	1.06774	1.00917	1.00432	1.02207	1.00998	1.09544	1.16784	1.17063	1.14023
		319	1.06141	1.08109	1.04361	1.06982	1.00824	1.00074	1.01349	1.0136	1.09485	1.17332	1.17003	1.15398
		320	1.05931	1.07981	1.04492	1.07046	1.01857	1.01945	1.01258	1.01784	1.10112	1.17564	1.17265	1.15436
		321	1.07148	1.09695	1.04597	1.06697	1.01062	1.00564	1.02138	1.01163	1.09951	1.18518	1.17735	1.1592
		322	1.06569	1.10093	1.04089	1.05889	1.01314	0.993182	1.02587	1.01222	1.09989	1.18815	1.18164	1.15454
		323	1.07455	1.09712	1.05676	1.0775	1.00698	0.990994	1.02716	1.01138	1.10041	1.19057	1.18339	1.15487
		324	1.07174	1.09602	1.04243	1.0775	1.01175	1.01192	1.01281	1.00364	1.10819	1.19205	1.18523	1.15885
		325	1.08102	1.10563	1.05603	1.08108	1.0136	0.999469	1.01447	1.02026	1.10605	1.1981	1.19784	1.16851
		326	1.07663	1.09535	1.0626	1.08149	1.00486	1.01853	1.02537	1.01316	1.10885	1.19391	1.19201	1.15955
		327	1.08869	1.10616	1.06111	1.07076	1.0053	1.0089	1.02537	1.02065	1.10462	1.2007	1.19184	1.16765
		328	1.08392	1.10744	1.04683	1.07196	1.00627	1.00058	1.01631	1.01138	1.11076	1.19959	1.19413	1.16319
		329	1.07523	1.10167	1.06079	1.07988	1.00524	1.01328	1.01591	1.01587	1.11307	1.19693	1.19716	1.16202
		330	1.08503	1.09828	1.0631	1.0847	1.00148	1.01208	1.02196	1.01217	1.10611	1.20014	1.19457	1.16551
		331	1.08474	1.10028	1.05571	1.07471	1.0053	1.00166	1.02963	1.01106	1.1152	1.19978	1.18908	1.16702
		332	1.08474	1.10051	1.05082	1.07589	1.00915	1.01614	1.01828	1.01003	1.10797	1.19584	1.18996	1.1637
		333	1.08638	1.11002	1.0627	1.09479	1.01534	1.01041	1.02043	1.02231	1.10884	1.20118	1.19476	1.17091
		334	1.08164	1.11084	1.07072	1.0841	1.015	1.00134	1.01437	1.0086	1.11677	1.19709	1.18936	1.16394
		335	1.07713	1.10435	1.05735	1.08273	1.00251	1.01761	1.0178	1.02332	1.10876	1.19201	1.1903	1.16934
		336	1.08371	1.1074	1.07444	1.0903	1.00642	1.01284	1.02345	1.01984	1.1073	1.19511	1.19255	1.16223
		337	1.08453	1.11986	1.06836	1.07917	1.01385	1.00444	1.02131	1.01651	1.10566	1.19804	1.19259	1.1644
		338	1.07929	1.11793	1.07494	1.09748	1.01253	1.00938	1.01977	1.00648	1.10759	1.19596	1.18623	1.1665
		339	1.08907	1.10246	1.07095	1.09624	1.01236	1.00946	1.02247	1.01858	1.10451	1.19113	1.18769	1.16528
		340	1.08968	1.1033	1.07235	1.08095	1.01045	1.01714	1.01957	1.0226	1.10473	1.19707	1.18483	1.15371
		341	1.09357	1.10742	1.06401	1.08484	1.01542	1.00723	1.01992	1.02073	1.10392	1.19174	1.18142	1.16174
		342	1.0862	1.09919	1.07512	1.08883	1.02523	1.00452	1.0208	1.01622	1.1024	1.19051	1.18209	1.15751
		343	1.07575	1.11416	1.07018	1.09148	1.0119	1.00878	1.01995	1.02707	1.09602	1.19505	1.17468	1.15689
		344	1.08275	1.11607	1.07802	1.08718	1.01758	1.01403	1.01831	1.01279	1.09788	1.18346	1.16909	1.15439
		345	1.08245	1.09849	1.07611	1.08896	1.02086	1.00385	1.0259	1.02638	1.09694	1.18074	1.17378	1.15306
		346	1.08272	1.11437	1.07095	1.08356	1.00997	1.00584	1.02749	1.02347	1.09218	1.17832	1.16633	1.1458
		347	1.08079	1.10651	1.07915	1.08437	1.00446	1.00496	1.02363	1.02112	1.10214	1.17457	1.16922	1.15118
		348	1.07689	1.104	1.0733	1.08447	0.998861	1.00269	1.02088	1.02877	1.09535	1.16798	1.16414	1.14977
		349	1.08248	1.08528	1.0733	1.08792	0.99485	1.0048	1.01455	1.02371	1.08321	1.17084	1.15689	1.13496
		350	1.08439	1.08583	1.08541	1.07106	0.99212	1.00305	1.02091	1.02462	1.08508	1.16143	1.15747	1.13012
				Replica I	Replica II	Replica III	Replica IV
			Control	5.177	2.859	1.603	3.464
				8.756	6.864	6.861	4.342
				4.282	4.866	6.086	2.224
				6.118	7.039	6.177	3.632
			RTN3 KD	0.08829	0.5257	1.96	0.5012
				2.233	-3.204	0.7145	0.5981
				-0.1191	0.3165	1.303	1.113
				2.125	0.4235		0.8336
			RTN4 KD	2.808	9.947	12.44	4.711
				8.94	7.408	12.55	8.961
				9.887	11	9.253	8.858
				7.417	7.589	11.3	7.645
							Experiment shown in figure
			Replica I			Replica II			Replica III			Replica IV
			Control	RTN3 KD	RTN4 KD	Control	RTN3 KD	RTN4 KD	Control	RTN3 KD	RTN4 KD	Control	RTN3 KD	RTN4 KD
			6.08325	1.0818	7.263	5.407	-0.484575	8.986	5.18175	1.32583	11.3858	3.4155	0.761475	7.54375
			1.9331	1.27053	3.13945	1.96395	1.81496	1.77214	2.41078	0.623064	1.53002	0.880776	0.272767	1.98079
			T test			T test			T test			T test
			Control vs RTN3 KD	0.00496003	**	Control vs RTN3 KD	0.00453748	**	Control vs RTN3 KD	0.0456835	*	Control vs RTN3 KD	0.00119704	**
			Control vs RTN4 KD	0.545836	ns	Control vs RTN4 KD	0.035296	*	Control vs RTN4 KD	0.00484578	**	Control vs RTN4 KD	0.00887678	**

## Sheet: h
	PM-Luciferase upon drugs treatments upon high EGF	Samples
	RawData	Control																		MCUi11												Oligomycin										Xestospongin
	Time (Sec)	Control_1	Control_2	Control_3	Control_4	Control_5	Control_6	Control_7	Control_8	Control_9	Control_10	Control_11	Control_12	Control_13	Control_14	Control_15	Control_16	Control_17	Control_18	MCU-i11_1	MCU-i11_2	MCU-i11_3	MCU-i11_4	MCU-i11_5	MCU-i11_6	MCU-i11_7	MCU-i11_8	MCU-i11_9	MCU-i11_10	MCU-i11_11	MCU-i11_12	OMY_1	OMY_2	OMY_3	OMY_4	OMY_5	OMY_6	OMY_7	OMY_8	OMY_9	OMY_10	XeC_1	XeC_2	XeC_3	XeC_4	XeC_5	XeC_6	XeC_7	XeC_8
	0	18000000	55200000	26100000	25100000	26800000	23000000	22300000	30300000	20200000	33200000	46500000	41800000	22300000	20000000	19400000	52500000	17800000	48900000	37900000	28000000	60900000	35400000	68700000	23900000	109300000	199500000	2724300000	26600000	24600000	145500000	37500000	39200000	28800000	27500000	40400000	157800000	101500000	77400000	28000000	46600000	39300000	477000000	79000000	109100000	82700000	31800000	43300000	276800000
	1	20000000	57700000	26600000	21600000	27400000	26000000	20900000	29200000	19100000	28800000	45400000	38700000	17400000	17700000	19100000	52200000	20800000	47400000	33500000	31500000	60900000	30800000	63100000	25700000	118600000	209600000	2718900000	23500000	22700000	143100000	37400000	32500000	26900000	31800000	35900000	139000000	102000000	71200000	29500000	46300000	36100000	482600000	82500000	113600000	85000000	32500000	46800000	280800000
	2	18500000	54700000	28800000	24100000	24500000	22100000	22100000	31300000	21400000	28100000	42800000	37600000	17700000	15200000	18600000	48900000	19200000	48500000	38000000	33400000	69600000	32600000	62800000	24600000	112400000	207300000	2696800000	22900000	23400000	143200000	33800000	36000000	27200000	29800000	39400000	139600000	101500000	67400000	29400000	44200000	36800000	479000000	83300000	117000000	85800000	26100000	48200000	281700000
	3	20600000	52500000	25500000	24100000	24000000	24400000	19800000	26000000	21200000	28500000	44500000	34900000	19700000	16500000	15800000	46300000	19800000	46200000	39600000	33400000	66800000	31900000	64200000	25600000	111700000	221900000	2639500000	22900000	21900000	141700000	35600000	32700000	25600000	29100000	40000000	134300000	104500000	67200000	27400000	42200000	36400000	502500000	82100000	113700000	84400000	32900000	49400000	283600000
	4	16900000	54700000	24500000	21400000	23400000	24100000	24600000	28500000	22400000	25800000	49800000	33200000	21000000	16200000	18000000	49200000	20700000	44600000	39200000	35200000	64200000	32900000	68400000	23100000	113300000	215600000	2628200000	22300000	22200000	140000000	33200000	29900000	24600000	30000000	36000000	128100000	107500000	75400000	28600000	43600000	38300000	498000000	80800000	107700000	84500000	30800000	47000000	297700000
	5	24800000	53700000	24000000	24200000	24700000	19800000	18800000	28000000	19600000	25000000	48200000	37000000	20800000	18800000	21500000	51500000	18500000	44400000	38700000	32400000	62600000	31000000	66900000	21800000	117600000	222300000	2613800000	24900000	24200000	144200000	35500000	36500000	27600000	29800000	36400000	127200000	105500000	70500000	29100000	52200000	39100000	504500000	83700000	118500000	78100000	27900000	44600000	290000000
	6	25000000	52900000	28800000	22800000	22300000	23300000	18700000	29200000	19100000	21600000	49400000	35700000	20900000	16800000	16100000	46200000	18000000	47500000	38800000	33100000	67500000	31800000	61400000	22900000	113000000	217800000	2571500000	21600000	23300000	142800000	34000000	33400000	24900000	24600000	40100000	117200000	101700000	73700000	25800000	47600000	34300000	497600000	84600000	119500000	87600000	28300000	46500000	298300000
	7	18700000	52400000	23700000	23800000	21600000	24300000	20000000	29400000	21300000	24600000	43900000	32000000	19300000	18600000	16100000	46800000	19800000	48200000	42800000	33200000	67000000	33000000	62900000	22100000	117200000	226100000	2563400000	20500000	20800000	140900000	34500000	32100000	24500000	28600000	36700000	121800000	104100000	72500000	27600000	49800000	36700000	507900000	80200000	117300000	78600000	31500000	42100000	307500000
	8	19900000	49500000	25100000	22900000	24000000	21600000	19900000	30000000	19900000	25000000	46300000	29000000	20000000	16900000	18700000	48300000	17400000	45500000	43900000	34600000	67700000	31500000	69000000	22100000	117300000	233900000	2549300000	22600000	22900000	142200000	31500000	32600000	24200000	26400000	34700000	121900000	106500000	71900000	23100000	47000000	33100000	513200000	88700000	112700000	84500000	33600000	41800000	312600000
	9	20800000	53300000	24600000	21700000	21000000	21300000	20200000	25200000	24200000	25500000	48900000	31600000	19900000	12900000	16000000	49200000	17400000	49900000	45500000	33400000	65400000	33200000	66100000	20000000	119100000	235400000	2509700000	21500000	24300000	138400000	35900000	33600000	25500000	30800000	36400000	112500000	108600000	74100000	26800000	45600000	34500000	500000000	85400000	116000000	84000000	34200000	43300000	307200000
	10	18000000	60400000	24400000	20300000	21000000	22500000	19000000	25200000	19900000	23200000	43700000	31200000	16100000	18200000	17900000	45900000	17600000	47700000	43700000	32800000	69800000	30000000	67400000	21500000	122400000	241200000	2503100000	19400000	24800000	139900000	33300000	30900000	24900000	29100000	37700000	119200000	104600000	76700000	29500000	44200000	35900000	520400000	90500000	119100000	79500000	33100000	46400000	298400000
	11	15600000	50900000	20500000	22500000	23000000	20300000	20500000	27500000	18700000	22200000	42900000	28500000	20900000	14400000	18200000	46500000	16500000	47500000	41000000	35600000	68100000	31500000	66600000	21800000	124300000	239600000	2478800000	22700000	25400000	138000000	32800000	32900000	26300000	26900000	35900000	123100000	106000000	72500000	26500000	46000000	35900000	514400000	98700000	117100000	79500000	32500000	41600000	303400000
	12	12800000	47700000	25800000	27300000	26900000	20900000	22300000	27800000	21000000	22300000	45000000	28800000	18000000	17100000	16400000	46000000	17200000	47900000	40500000	36000000	67000000	36400000	67600000	20800000	119100000	239300000	2453300000	24300000	23200000	136200000	31900000	31600000	29500000	29700000	34800000	122900000	98000000	73000000	29800000	44600000	37100000	522000000	86000000	113600000	81300000	31600000	42500000	308700000
	13	20800000	51000000	24000000	22800000	19700000	22400000	20000000	23400000	23200000	19100000	46300000	25700000	16200000	13500000	15100000	45600000	17300000	47300000	44800000	33700000	70100000	30500000	68900000	22200000	123400000	241200000	2414800000	19800000	23700000	132200000	31700000	32400000	22800000	26900000	33900000	123600000	103700000	69700000	26600000	43700000	38900000	520800000	96500000	111800000	79000000	32500000	46700000	312900000
	14	17600000	57000000	23100000	23200000	23500000	18600000	18800000	27700000	21300000	22000000	46200000	25900000	17000000	13900000	17100000	46000000	19300000	48700000	43600000	35600000	69100000	31300000	64100000	20200000	130000000	230300000	2385000000	20900000	22000000	135500000	35100000	32800000	25400000	33800000	36200000	117000000	104600000	75800000	29100000	47000000	40000000	515200000	95300000	118600000	78400000	31800000	45900000	302000000
	15	18100000	53500000	24100000	21400000	21600000	20000000	19700000	24900000	17600000	21200000	46900000	28200000	17200000	16400000	16200000	42700000	17500000	51300000	42100000	31400000	67700000	32900000	70800000	22000000	135100000	233800000	2369500000	20200000	21100000	138800000	36100000	30700000	22700000	30200000	34000000	121800000	97100000	74200000	24400000	47100000	35900000	510900000	97200000	114800000	79700000	29500000	45000000	315100000
	16	16100000	48500000	23500000	21600000	21500000	20900000	17600000	27400000	22600000	20700000	43500000	25300000	16900000	15700000	18200000	46000000	17800000	47000000	46400000	30300000	67100000	32700000	71200000	20800000	127400000	243800000	2324700000	19700000	23000000	139100000	33700000	32200000	25500000	30700000	33400000	121500000	98400000	72300000	26400000	48200000	36700000	513900000	96400000	117600000	80300000	30800000	42300000	308800000
	17	15200000	53200000	21300000	21800000	20700000	18500000	20500000	27000000	19000000	19200000	44800000	24200000	15700000	13900000	20200000	45500000	15600000	45500000	44700000	33400000	70500000	33300000	66000000	20600000	126400000	239400000	2341400000	18500000	24200000	143900000	32300000	31800000	20900000	30200000	35600000	118600000	98300000	74000000	24200000	43400000	38200000	511600000	99200000	116500000	75500000	31800000	46100000	305900000
	18	16200000	55400000	21800000	20000000	23600000	18200000	21800000	25700000	19800000	16700000	44900000	23300000	18100000	15500000	18500000	47500000	17100000	47900000	46700000	32400000	65600000	33100000	68200000	21900000	129300000	229300000	2312000000	17600000	23500000	136900000	32200000	31700000	23500000	28900000	34700000	118400000	99300000	76200000	25800000	44300000	40000000	515300000	99900000	111200000	77000000	30100000	48000000	308200000
	19	15800000	48700000	21000000	24800000	21700000	19900000	17400000	28900000	20600000	17400000	47800000	23200000	15600000	15700000	22500000	42800000	15100000	43200000	43400000	29900000	69600000	31400000	69400000	22600000	135000000	242300000	2261200000	20700000	24900000	139500000	31200000	33100000	25800000	30800000	35700000	117300000	95800000	78700000	27900000	40000000	36900000	504400000	103400000	122200000	80500000	29300000	45700000	297900000
	20	14000000	45700000	23300000	20100000	21700000	20400000	20400000	20600000	18700000	17500000	45300000	20900000	16600000	14700000	20700000	39400000	17600000	46800000	41700000	30800000	65500000	33200000	70800000	21400000	138100000	234600000	2275800000	19700000	24500000	133600000	34500000	29600000	26400000	28500000	37500000	119300000	104800000	79600000	26200000	40900000	37300000	523000000	98500000	111400000	73300000	30400000	48700000	291900000
	21	13900000	47600000	19500000	18600000	21700000	20100000	19000000	27900000	22900000	18900000	39200000	21000000	15700000	15200000	22500000	42300000	15100000	47500000	40800000	31700000	65200000	32600000	65400000	19900000	133700000	233400000	2219300000	21000000	25700000	144500000	28900000	31300000	22800000	29900000	33600000	114500000	99100000	77000000	25800000	41900000	38400000	518300000	106300000	114700000	75500000	29200000	45300000	302800000
	22	15200000	44000000	21800000	20200000	21400000	17600000	17100000	25000000	20400000	18900000	44500000	23600000	15700000	15900000	21700000	41500000	17100000	48000000	43300000	28200000	68600000	37400000	69800000	23100000	141400000	245600000	2188600000	22000000	27100000	134100000	29100000	33800000	25200000	31900000	36100000	115000000	101400000	77500000	25500000	43500000	37200000	505500000	101600000	117800000	111500000	32600000	46800000	301800000
	23	13300000	47900000	21600000	21500000	20300000	18500000	18400000	24700000	20600000	18300000	38700000	20800000	14700000	12000000	17400000	38400000	16700000	47300000	41800000	29100000	67200000	29300000	68300000	23400000	134600000	241500000	2201100000	20600000	25800000	139900000	33200000	30500000	21500000	30700000	35300000	120600000	96600000	78200000	22400000	43300000	40200000	498300000	99500000	113600000	73700000	27200000	48200000	301300000
	24	14500000	48300000	20400000	18900000	20600000	20100000	22400000	25000000	19600000	20100000	47700000	19100000	17200000	14000000	17600000	41600000	14700000	45300000	44400000	28100000	69400000	33100000	68100000	25200000	139300000	236000000	2159000000	19800000	21900000	141200000	34700000	32600000	23300000	32600000	33600000	120600000	97100000	79700000	22800000	41200000	38700000	494900000	108000000	111200000	70600000	30400000	41600000	288500000
	25	13600000	45700000	21100000	21000000	22700000	18100000	18300000	23900000	17700000	18600000	45300000	21300000	15700000	14400000	16800000	38300000	15800000	47400000	45300000	30300000	73600000	33400000	72600000	20300000	142600000	246000000	2139800000	20100000	20800000	139700000	33400000	30400000	24900000	30000000	37200000	114900000	99000000	76700000	23800000	45500000	34800000	496400000	102700000	115800000	70100000	34000000	43400000	292900000
	26	15100000	46800000	19900000	24200000	22800000	16600000	18100000	26400000	23600000	16100000	40100000	23100000	15900000	16900000	16300000	39200000	13900000	45100000	45200000	32000000	68600000	31400000	69000000	23500000	142300000	234500000	2115800000	21000000	27100000	133100000	31600000	30500000	22400000	28900000	32600000	114200000	100800000	72900000	28000000	41400000	37100000	489800000	103300000	116800000	73400000	29500000	47000000	281200000
	27	12000000	45300000	22400000	23100000	18800000	20900000	14800000	24500000	19600000	15800000	42400000	18700000	14600000	15500000	20500000	36300000	16000000	45200000	43200000	29600000	71600000	34900000	71700000	17400000	133200000	246500000	2066600000	17700000	24600000	119700000	31100000	32500000	24400000	29800000	34600000	114500000	103900000	77700000	24500000	49300000	32000000	487400000	102700000	114500000	67500000	30800000	47800000	291600000
	28	15000000	46700000	21200000	19100000	20900000	17600000	17200000	25100000	21300000	18400000	41800000	18300000	12900000	13700000	16200000	38800000	13600000	46000000	47000000	29000000	67600000	33100000	72900000	20700000	138800000	235900000	2071500000	19200000	26900000	134400000	32800000	30500000	26900000	30500000	33200000	114200000	97800000	74900000	27300000	46600000	35900000	497300000	111900000	109600000	62900000	32700000	44600000	292700000
	29	12900000	44700000	23200000	20700000	18200000	19000000	18100000	24800000	21200000	18600000	43900000	19500000	14500000	14500000	14000000	37900000	18300000	45300000	43900000	31700000	68400000	30900000	74800000	20800000	138700000	230400000	2060800000	18700000	23900000	132400000	31600000	34600000	24500000	29900000	35800000	116100000	92800000	71400000	22000000	41300000	34600000	481600000	107800000	110800000	67600000	30800000	38300000	289600000
	30	13900000	43900000	20600000	19400000	21800000	15800000	13900000	23300000	19400000	16100000	42200000	20300000	15100000	16100000	23900000	39800000	15200000	42100000	45900000	30100000	65600000	35200000	74500000	21500000	140600000	239300000	1987300000	18500000	20600000	136500000	33600000	28000000	23400000	29100000	33900000	117500000	91500000	75700000	23300000	41200000	35100000	483300000	105000000	107300000	65300000	27500000	40100000	281700000
	31	17200000	44800000	20300000	20800000	22800000	15700000	16600000	26400000	18200000	17200000	41700000	17900000	16200000	16900000	22000000	35300000	14800000	43100000	43100000	31500000	64300000	32400000	67700000	23600000	141900000	230700000	1991800000	20000000	24900000	128900000	29300000	33800000	26700000	29200000	34000000	114400000	91400000	78700000	24700000	45300000	39000000	472400000	111100000	108800000	67600000	27700000	42500000	281400000
	32	17300000	50300000	19100000	22500000	19400000	19700000	19900000	21500000	19700000	16100000	36000000	18200000	14600000	17600000	23300000	37100000	15400000	38600000	40400000	32100000	69000000	34000000	74600000	22300000	138200000	234400000	1938000000	21000000	26000000	130400000	29900000	31300000	23400000	30000000	30300000	116900000	98400000	74600000	23200000	41700000	32400000	466500000	112100000	103200000	64800000	30200000	37100000	271000000
	33	16800000	46400000	17000000	19900000	18800000	13700000	17400000	22700000	17700000	20700000	40300000	18900000	12400000	17300000	18700000	35400000	16100000	37000000	39500000	33000000	65700000	33600000	73500000	21400000	141500000	223500000	1915500000	21300000	23900000	128000000	30800000	29900000	26800000	29400000	31500000	114000000	94300000	73100000	21800000	42600000	33200000	475500000	109600000	106100000	60300000	24400000	43000000	270000000
	34	17300000	38600000	19400000	22500000	20900000	14100000	17900000	22000000	16700000	17500000	41200000	18200000	13000000	15600000	13900000	36800000	14100000	40800000	40900000	31100000	72200000	32600000	69700000	18300000	140900000	237200000	1900800000	20000000	24100000	129800000	32000000	26800000	23800000	29000000	35700000	114200000	92200000	70600000	23800000	41700000	32100000	460400000	104700000	108600000	60600000	30200000	43100000	275900000
	35	16100000	40900000	18200000	21600000	19100000	14600000	15200000	25000000	21500000	17200000	39800000	20700000	13600000	14200000	15000000	34100000	16800000	38100000	40200000	30100000	61700000	32200000	71800000	19600000	140100000	229700000	1867700000	19900000	22800000	126400000	31900000	30600000	24700000	28600000	30400000	112000000	100800000	73900000	24800000	38000000	33700000	446100000	106300000	109100000	62500000	29100000	42600000	268100000
	36	22800000	43300000	22000000	20400000	19200000	16800000	17700000	21400000	19400000	19700000	39100000	16000000	15900000	13900000	16400000	36300000	12700000	42200000	43000000	33400000	63000000	33500000	68400000	21200000	147300000	229300000	1870700000	21300000	23600000	120600000	27800000	28900000	25100000	26400000	31500000	110500000	91800000	75100000	23500000	43200000	34100000	462500000	106200000	109900000	63000000	29500000	41400000	267000000
	37	22100000	41900000	20200000	20700000	19500000	17600000	15000000	20800000	19200000	15300000	35200000	19000000	15100000	13100000	17900000	32500000	17500000	42500000	41000000	32200000	60300000	31200000	68300000	21700000	142300000	234400000	1868100000	21500000	23700000	120500000	29400000	32100000	22000000	26800000	33700000	113000000	92400000	73900000	23300000	42200000	33600000	455700000	111500000	102700000	65200000	29200000	42100000	256300000
	38	22200000	41300000	20600000	20600000	19300000	15900000	19300000	23700000	16000000	16600000	37600000	15100000	14600000	16900000	19900000	32300000	14700000	38500000	42200000	32800000	68300000	34000000	70100000	23300000	136100000	232600000	1835600000	18800000	28800000	121200000	25500000	28900000	24600000	31000000	32300000	107400000	81000000	70100000	23900000	38300000	36800000	456300000	106500000	110800000	62100000	28800000	38400000	265600000
	39	20600000	40300000	19900000	20700000	18900000	16400000	17200000	24000000	22000000	17400000	43400000	16200000	13500000	13800000	19600000	32800000	13600000	39000000	43400000	24300000	58300000	34500000	71300000	19500000	137600000	238200000	1795100000	19600000	27500000	120700000	28900000	29300000	21300000	27100000	31100000	112900000	92600000	73800000	23200000	43500000	33100000	441300000	114500000	105200000	62600000	27800000	41600000	259700000
	40	17900000	39300000	19400000	19500000	20200000	13100000	17800000	21200000	19900000	15000000	41000000	14300000	14400000	14100000	20900000	30400000	13800000	39400000	40100000	29800000	62400000	34100000	74000000	19600000	144400000	241400000	1787000000	20900000	23500000	117400000	27600000	32200000	21800000	29500000	31800000	109100000	97300000	70900000	23400000	44000000	31400000	454400000	113400000	102300000	62800000	28000000	39500000	257700000
	41	23800000	36700000	18800000	19400000	19700000	15200000	18600000	23000000	20500000	15600000	38900000	13800000	15500000	15900000	19000000	30500000	16100000	41100000	42600000	29500000	61300000	30200000	74100000	20600000	141600000	241100000	1789400000	17500000	23100000	125300000	28100000	27800000	20000000	26100000	31200000	118400000	87300000	72300000	22500000	41400000	30200000	451500000	104700000	101800000	59800000	25300000	40500000	250100000
	42	22300000	39200000	19400000	18200000	20500000	16100000	16400000	22200000	18800000	14800000	37800000	16500000	12700000	15700000	19900000	33200000	16600000	34700000	38100000	29400000	66200000	33200000	70300000	20100000	137800000	234500000	1735300000	20000000	25700000	121100000	29900000	26600000	22700000	24200000	33900000	105100000	89100000	74600000	21800000	45800000	33000000	443700000	112100000	99600000	60800000	29200000	41800000	254900000
	43	26300000	36600000	17300000	17500000	20300000	16600000	18600000	21200000	17800000	14000000	44000000	15400000	14600000	16700000	17600000	29300000	14000000	36800000	37600000	28500000	62000000	28900000	70500000	16600000	139400000	225300000	1730700000	20600000	22800000	121300000	26200000	25000000	21100000	28100000	33200000	111300000	89200000	75300000	22200000	40200000	30800000	442500000	116900000	103900000	55500000	29600000	42300000	249700000
	44	15600000	39100000	16900000	20500000	21000000	16800000	14800000	21200000	18400000	14800000	37600000	16600000	13000000	16000000	17400000	29400000	12400000	35400000	41300000	27800000	62600000	38000000	72800000	19200000	140100000	230000000	1710200000	20600000	20700000	122900000	28900000	29400000	22500000	27000000	30200000	113900000	82400000	69500000	23400000	44600000	33300000	434800000	111400000	97500000	57300000	26600000	37400000	245400000
	45	16600000	38200000	19000000	17900000	17100000	15900000	18000000	21500000	16600000	15000000	40100000	17300000	13700000	14600000	17200000	32400000	11900000	38100000	40300000	31200000	62500000	32000000	73300000	19200000	129700000	233500000	1699600000	16300000	22200000	121700000	29800000	27000000	22600000	26600000	31000000	111400000	90400000	73800000	21200000	41300000	30300000	428500000	113500000	96500000	55600000	26900000	40800000	251700000
	46	12100000	43300000	18000000	20800000	20300000	17200000	14800000	21800000	17500000	13900000	40700000	15200000	14500000	14500000	17500000	30400000	13200000	34000000	41700000	32200000	53600000	30100000	69800000	20300000	139700000	235900000	1653600000	17200000	24200000	119900000	29200000	27800000	20900000	26900000	30600000	108500000	86900000	70900000	21900000	39800000	32700000	424200000	109400000	97000000	60600000	27700000	42900000	245400000
	47	14700000	42700000	19100000	16300000	19400000	15000000	15700000	18500000	15700000	14900000	40900000	14900000	13400000	13500000	14000000	29300000	13600000	41500000	40200000	31000000	59700000	31000000	67100000	20900000	133700000	221100000	1632000000	17900000	23000000	115900000	30200000	25700000	20400000	27100000	34700000	104300000	89200000	80200000	22700000	40400000	30700000	422900000	112800000	94900000	56300000	24300000	40300000	236200000
	48	14800000	43300000	16500000	20000000	18400000	15600000	14800000	19400000	17700000	15100000	39800000	17400000	13600000	15800000	16100000	29800000	13100000	38800000	40400000	32600000	59300000	31100000	73100000	20500000	136100000	227600000	1626200000	19700000	21800000	115200000	30700000	27100000	24800000	28500000	34100000	101400000	84600000	71500000	20800000	40200000	27400000	413400000	117300000	98000000	56700000	27900000	36000000	230800000
	49	15900000	42600000	19800000	20400000	19500000	14200000	16900000	18600000	18400000	15500000	37200000	13600000	9700000	16300000	16300000	31000000	13300000	35600000	34900000	27800000	61800000	31900000	73100000	20500000	129200000	212300000	1586600000	17100000	19300000	118200000	29400000	24300000	23800000	26600000	34900000	107000000	88800000	76400000	24100000	35700000	28300000	410000000	105800000	101200000	54100000	30500000	39100000	232400000
	50	17000000	41400000	15100000	18000000	17300000	13500000	12900000	20400000	17100000	17400000	39400000	18400000	12100000	14600000	16800000	32200000	15100000	39900000	35600000	28300000	56400000	31600000	68500000	23700000	132500000	224000000	1552600000	18600000	24600000	109300000	28800000	25000000	23000000	27300000	29600000	101900000	80300000	72800000	18900000	39900000	27400000	416400000	107300000	94900000	59600000	25100000	36900000	226400000
	51	19300000	45200000	17500000	18400000	18100000	18000000	18600000	17700000	14700000	15300000	41000000	14000000	10500000	15300000	18500000	25800000	13400000	34200000	34600000	30500000	56200000	30300000	66400000	19100000	130000000	218200000	1568900000	18300000	24800000	112900000	27300000	27300000	18900000	27900000	32600000	104200000	80000000	72800000	18100000	37100000	27900000	398100000	111100000	99000000	48400000	28300000	36100000	232500000
	52	17500000	39400000	15000000	17900000	16100000	15200000	16500000	19700000	17200000	14100000	34500000	12500000	13100000	14800000	17800000	25600000	14300000	34800000	37700000	26400000	58200000	29400000	71700000	18600000	134900000	228200000	1529600000	18700000	22800000	111500000	26800000	27300000	21200000	26100000	30700000	103900000	82400000	68100000	20700000	34200000	32200000	397600000	109000000	94400000	54600000	26900000	38400000	227600000
	53	18600000	41800000	15800000	18800000	17800000	12000000	14500000	22200000	17100000	18200000	37100000	11300000	11600000	13000000	17000000	30400000	12300000	33900000	40100000	29900000	56200000	33000000	67300000	19600000	138000000	214400000	1517400000	20200000	24300000	98800000	28400000	25500000	23100000	26400000	29000000	104300000	81600000	73100000	20600000	39900000	27100000	402200000	111500000	97800000	56000000	28000000	39300000	225300000
	54	17900000	40900000	17900000	16900000	16600000	14300000	14500000	18800000	17300000	15700000	36400000	15700000	12700000	14000000	19200000	28500000	12600000	33800000	33800000	30700000	53800000	30600000	69500000	16800000	129300000	221600000	1505600000	19700000	21700000	104700000	24100000	24200000	23700000	24400000	32500000	102500000	86200000	69900000	20500000	37600000	27300000	403300000	111900000	89600000	53100000	25000000	37100000	208300000
	55	15200000	38500000	15500000	15000000	18300000	17500000	14300000	20400000	18000000	15500000	37900000	14300000	13200000	13800000	22600000	27000000	12500000	32200000	35800000	26800000	55300000	29800000	67700000	16200000	130500000	214900000	1493100000	17900000	22800000	106900000	26800000	23300000	20500000	30600000	35200000	101700000	79600000	70600000	21700000	39400000	33400000	394000000	111300000	92700000	51300000	29800000	39600000	218700000
	56	13300000	36100000	17600000	20500000	18600000	14200000	15100000	21400000	15900000	15900000	41700000	16300000	11000000	15400000	22700000	27800000	13000000	32100000	40400000	25800000	52700000	32900000	66900000	18600000	136700000	212800000	1458400000	20500000	23000000	107600000	26700000	28900000	19400000	31200000	30800000	99300000	74800000	69100000	19200000	36800000	25600000	392400000	111800000	89200000	53500000	26800000	33200000	223700000
	57	15800000	36300000	20900000	19300000	16500000	15900000	16600000	16900000	16900000	14700000	40800000	12500000	13500000	16800000	18900000	28200000	13000000	32200000	37500000	26300000	55100000	33400000	66800000	19400000	128600000	220000000	1440000000	19100000	21100000	113600000	32000000	26900000	19300000	25900000	29800000	98200000	80800000	67100000	19800000	34600000	29300000	376600000	108700000	93400000	51800000	23800000	41000000	211500000
	58	13100000	40600000	20400000	18600000	18400000	14100000	15700000	16800000	15300000	13800000	33200000	15100000	10400000	13400000	20200000	26900000	13000000	34000000	38600000	27000000	54700000	33800000	67100000	18200000	126900000	213300000	1428900000	18800000	23100000	104900000	23200000	24700000	22200000	25300000	29800000	102500000	80400000	70800000	22000000	31700000	29900000	385900000	109400000	88000000	49100000	25800000	36200000	204000000
	59	17700000	41300000	18100000	17400000	18000000	15600000	16000000	17700000	16700000	15700000	38200000	16800000	10600000	12700000	22000000	27900000	13100000	32700000	35000000	27200000	52700000	34300000	66800000	20600000	123200000	217400000	1404600000	19100000	23800000	103600000	24600000	23900000	22600000	24600000	26200000	99700000	76500000	67000000	22900000	41200000	27900000	376700000	108000000	90200000	51100000	24600000	36800000	208100000
	60	15900000	37600000	19800000	15100000	17100000	14800000	14900000	18900000	15800000	14300000	38800000	15600000	12500000	14600000	20000000	25200000	12700000	32700000	35900000	28400000	50100000	30800000	63600000	20000000	122900000	213400000	1394700000	19800000	20300000	104800000	26200000	23600000	21500000	29700000	26100000	97500000	76900000	68700000	20500000	32500000	30200000	382900000	106800000	92400000	53800000	26900000	33500000	202700000
	61	12700000	38900000	16600000	19300000	19000000	15700000	13100000	19100000	16700000	14800000	35800000	13800000	13600000	14700000	19700000	27000000	12700000	30300000	36100000	25400000	50600000	29700000	62200000	18100000	116300000	214100000	1350500000	17100000	23300000	96400000	28400000	27600000	20000000	26300000	26300000	98100000	73200000	70900000	19300000	36700000	27000000	365600000	107600000	89000000	48400000	25800000	36600000	196700000
	62	12200000	34700000	20500000	14400000	16200000	16200000	13500000	18000000	13800000	17100000	36900000	19900000	11200000	15400000	18800000	29000000	15400000	34900000	33800000	27100000	51600000	33700000	67400000	17600000	121800000	210600000	1342900000	15100000	22700000	110400000	21600000	22800000	18900000	25900000	27800000	98400000	74300000	64100000	19300000	41200000	27200000	369600000	107900000	91000000	50500000	25700000	35800000	199700000
	63	11700000	35300000	16300000	16300000	15700000	19400000	15200000	19800000	14900000	17500000	39800000	25600000	11100000	14400000	21100000	30400000	13600000	32900000	35100000	30400000	49000000	34400000	69700000	17900000	125100000	210200000	1344000000	17300000	18700000	107700000	25500000	23800000	20000000	26500000	33400000	97800000	72800000	68900000	18600000	48000000	28100000	370900000	113600000	87800000	55000000	28000000	36900000	193700000
	64	13400000	33600000	17500000	19700000	19900000	18300000	15500000	16900000	18900000	24700000	38200000	51700000	13700000	13700000	17500000	26600000	12500000	35500000	39900000	26900000	52900000	33800000	71500000	19000000	122100000	205100000	1293400000	21400000	21900000	107300000	21400000	23400000	19400000	27900000	32800000	100100000	71600000	67500000	22100000	56000000	29400000	373700000	114200000	93100000	69000000	27500000	33300000	198500000
	65	18800000	38600000	16800000	21500000	17200000	26700000	16200000	18300000	29300000	35900000	34900000	96100000	18200000	15000000	20900000	29900000	15300000	41100000	46500000	27200000	59600000	29300000	65000000	19000000	129700000	210100000	1280400000	18500000	22900000	119300000	20200000	24700000	22300000	26300000	39700000	93700000	70700000	83000000	23000000	73500000	29800000	394500000	128400000	86900000	78300000	24200000	33800000	189200000
	66	20700000	46700000	24000000	28100000	18700000	36100000	19200000	20400000	42200000	49700000	37900000	174300000	32600000	17800000	26200000	34500000	15300000	53000000	64300000	24900000	62500000	29500000	70300000	20800000	145300000	225200000	1285400000	20800000	23900000	121600000	24800000	26400000	19300000	30000000	45600000	101500000	73900000	104600000	23900000	95600000	36400000	417500000	154800000	95200000	119000000	24100000	33500000	188300000
	67	29900000	70300000	32100000	35000000	23200000	53100000	25500000	23500000	55900000	89500000	41800000	312900000	55100000	19900000	36800000	50900000	23900000	83700000	99700000	30900000	76000000	36000000	66700000	25600000	161400000	217700000	1275000000	19400000	29700000	141200000	27500000	24800000	23700000	27000000	68600000	116000000	79200000	129500000	33800000	123600000	47900000	500900000	206000000	124500000	158100000	23200000	36300000	193600000
	68	43400000	97400000	43000000	55600000	28400000	73500000	33900000	28600000	79900000	129100000	45400000	489900000	73500000	26700000	54100000	64800000	36200000	122100000	148900000	30700000	79600000	34100000	70500000	30000000	200800000	229800000	1297400000	22600000	34900000	170100000	30300000	21000000	22300000	24300000	91300000	129500000	90700000	185400000	43000000	157700000	59200000	573600000	267100000	157600000	233600000	24700000	32600000	199800000
	69	60100000	140900000	56900000	73800000	36700000	107100000	46700000	47300000	111400000	195300000	69800000	737700000	116000000	38300000	72800000	105900000	59500000	176900000	220300000	30000000	95200000	36200000	66300000	36400000	257200000	263000000	1327800000	23400000	36000000	206800000	33100000	24200000	24200000	27500000	120100000	165200000	111800000	251600000	50500000	203000000	87000000	730000000	375800000	212600000	337400000	25700000	33400000	226300000
	70	86700000	193400000	83800000	110500000	45200000	155200000	65000000	56000000	152100000	277100000	113300000	1060100000	157100000	59200000	110600000	151500000	91000000	263400000	330600000	38800000	112900000	39700000	70500000	50800000	332500000	301300000	1392500000	24000000	46200000	253700000	50200000	24200000	28200000	26300000	147100000	216200000	156800000	344500000	72800000	259000000	109400000	895900000	524900000	303800000	471800000	30000000	33700000	261300000
	71	119900000	283300000	115600000	147600000	59000000	201300000	105000000	87600000	202600000	361400000	198600000	1455700000	212100000	78400000	155100000	219000000	147800000	363900000	448300000	45200000	147000000	48600000	78100000	68100000	439400000	348700000	1469500000	22300000	64500000	311500000	65400000	25200000	27800000	31400000	201300000	279200000	222100000	469700000	84600000	314000000	144800000	1134400000	709500000	415400000	659200000	39900000	38300000	301600000
	72	161500000	401400000	159200000	197300000	76500000	263900000	137500000	125300000	262500000	458000000	322100000	1884300000	265300000	123500000	213100000	310400000	213900000	485700000	595700000	49800000	179200000	64200000	90900000	99300000	549400000	459000000	1585600000	27000000	83900000	367700000	83500000	29000000	31000000	33200000	249800000	373900000	304900000	616400000	124500000	403900000	180500000	1415100000	950900000	577100000	879700000	49000000	42600000	363000000
	73	218100000	503600000	188500000	245300000	98000000	323100000	197000000	171700000	318900000	570700000	532500000	2409000000	333800000	151900000	273900000	432400000	307300000	621200000	757200000	70600000	218000000	74300000	106300000	120100000	687000000	595100000	1691900000	35500000	104800000	455400000	109100000	36300000	36000000	45400000	312400000	498400000	427900000	819100000	138200000	489600000	242200000	1801900000	1249500000	779300000	1149400000	67600000	53000000	430300000
	74	277100000	656600000	252600000	310100000	126800000	395700000	267700000	225700000	395000000	692700000	779100000	2988900000	407800000	196400000	354700000	560000000	401300000	789700000	958200000	90500000	271800000	97300000	129200000	163400000	891000000	750300000	1905900000	36400000	136200000	535500000	153000000	46400000	47300000	62500000	361500000	645000000	576200000	1045200000	177900000	601000000	296800000	2197900000	1577100000	1008900000	1465000000	93700000	67700000	525600000
	75	341100000	810300000	322300000	401300000	161000000	475500000	331700000	288400000	481400000	842600000	1135100000	3656900000	475500000	262600000	451800000	711900000	539900000	986100000	1165700000	109300000	314800000	124100000	172600000	197500000	1096200000	971200000	2122400000	42300000	165500000	626600000	189600000	61700000	58000000	79900000	445900000	817800000	761500000	1290900000	222600000	719800000	382000000	2644600000	1931900000	1323100000	1817500000	122500000	93400000	665800000
	76	414500000	984200000	372300000	494400000	198200000	577000000	427400000	360600000	566000000	979700000	1546500000	4321200000	583700000	312200000	569800000	904600000	673000000	1188600000	1371000000	135500000	378200000	156300000	215100000	253900000	1329500000	1218200000	2357800000	48100000	216500000	744500000	236200000	83100000	64500000	100400000	519500000	1008900000	968900000	1570400000	279200000	852500000	453200000	3216700000	2408300000	1681800000	2215700000	166000000	125800000	791300000
	77	502800000	1165300000	449600000	580100000	236400000	668900000	533600000	451400000	645100000	1143400000	2024500000	5096500000	668000000	388100000	671300000	1108800000	820800000	1398100000	1648400000	175700000	427700000	203100000	267100000	310300000	1609100000	1547700000	2667900000	56900000	263600000	846800000	288900000	102000000	77500000	137900000	605000000	1230700000	1206800000	1852200000	316400000	953900000	546000000	3810900000	2872800000	2096600000	2652400000	229900000	177300000	956700000
	78	584600000	1379900000	517300000	699100000	287600000	763000000	642200000	537300000	741600000	1300300000	2627300000	5846900000	750300000	463700000	807200000	1349400000	1011000000	1660700000	1882600000	207100000	516900000	240300000	331000000	355500000	1895800000	1878100000	2993300000	65500000	299000000	983700000	349400000	118600000	97200000	174900000	694200000	1472700000	1486100000	2205500000	370700000	1109300000	644000000	4424100000	3356000000	2523800000	3151900000	285000000	230200000	1142900000
	79	664900000	1594000000	604400000	793900000	344300000	863800000	751900000	646100000	833100000	1439900000	3260100000	6667700000	864200000	545600000	965000000	1582700000	1225700000	1908300000	2122500000	249900000	578000000	302100000	414000000	439300000	2225500000	2286800000	3334300000	74300000	368000000	1113500000	423600000	154500000	107900000	233700000	801800000	1782700000	1800000000	2593600000	424900000	1283600000	739200000	5116600000	3939900000	3031700000	3666700000	359200000	300900000	1303300000
	80	774100000	1833600000	692000000	903200000	391000000	974000000	892600000	748100000	930900000	1607000000	3963200000	7408100000	958500000	636900000	1124400000	1838500000	1425600000	2178100000	2378800000	300300000	678000000	342200000	501300000	514000000	2568400000	2700600000	3728500000	80100000	433200000	1248400000	495800000	187100000	119300000	286200000	916900000	2066600000	2125700000	2977400000	475800000	1419000000	859800000	5863200000	4517800000	3532000000	4216700000	441300000	388500000	1534400000
	81	877000000	2050900000	790500000	1038800000	455000000	1100700000	1015500000	864100000	1016600000	1788600000	4733800000	8258200000	1056100000	727900000	1281800000	2135800000	1667100000	2448000000	2641400000	353700000	758300000	412100000	575700000	567600000	2921800000	3170100000	4168700000	90600000	495300000	1387300000	598000000	217500000	152400000	344400000	990500000	2367200000	2467800000	3389700000	538600000	1592500000	991500000	6625700000	5123900000	4183300000	4846000000	535300000	495500000	1755000000
	82	977100000	2232800000	873000000	1126200000	501700000	1165000000	1164100000	996600000	1129700000	1941800000	5561200000	8991200000	1163000000	849000000	1441800000	2405900000	1880800000	2750700000	2883600000	423600000	853800000	488700000	688300000	649900000	3292800000	3706400000	4676000000	100600000	546800000	1556600000	675400000	253700000	156900000	423400000	1104700000	2728400000	2875600000	3853100000	587600000	1763700000	1112000000	7433100000	5744100000	4774100000	5445900000	631300000	615700000	2026400000
	83	1082600000	2514800000	956700000	1279900000	565800000	1304100000	1306500000	1106400000	1225300000	2101700000	6365300000	9814800000	1277800000	931300000	1625000000	2695900000	2135900000	3045000000	3173300000	486900000	935700000	549200000	815600000	726700000	3763300000	4297400000	5124800000	111200000	639600000	1703700000	763700000	283500000	184000000	482800000	1217200000	3049600000	3268000000	4299000000	650900000	1964400000	1243000000	8363600000	6410400000	5450100000	6088800000	759100000	748400000	2275900000
	84	1197100000	2733300000	1068300000	1385100000	636400000	1386500000	1470600000	1222100000	1308700000	2246000000	7238700000	10539600000	1359200000	1034700000	1828300000	3009300000	2373900000	3356600000	3440600000	531400000	1040200000	654400000	950600000	790600000	4184600000	4926400000	5691000000	119800000	717500000	1884800000	862100000	326400000	209500000	583500000	1325200000	3437100000	3705100000	4787800000	730900000	2105900000	1365400000	9213600000	7154000000	6149200000	6778400000	876300000	894200000	2541800000
	85	1293000000	2995900000	1151200000	1532200000	683500000	1518900000	1600800000	1376200000	1415400000	2408200000	8161600000	11323900000	1474900000	1150500000	2016500000	3303100000	2629600000	3659000000	3704000000	616800000	1107800000	725900000	1081600000	892900000	4639800000	5531100000	6219500000	131700000	787300000	2042800000	948100000	355300000	233900000	653000000	1459900000	3779600000	4107100000	5282200000	792800000	2319700000	1507800000	10145300000	7852100000	6851300000	7422600000	1016400000	1045800000	2837500000
	86	1413600000	3177500000	1243100000	1652800000	770500000	1620000000	1813500000	1481400000	1531300000	2569900000	9078000000	11945900000	1573600000	1241500000	2227500000	3666400000	2879100000	3951900000	3972400000	673400000	1228400000	791600000	1218800000	976700000	5151600000	6256700000	6769300000	151100000	873000000	2172600000	1054500000	423500000	260100000	723800000	1575200000	4182200000	4598100000	5778000000	853500000	2493400000	1679800000	11042900000	8491200000	7629900000	8174000000	1147900000	1217300000	3148300000
	87	1515600000	3447600000	1360000000	1768000000	845500000	1730800000	1949100000	1625100000	1623400000	2688800000	9938100000	12785000000	1679700000	1374200000	2444500000	3996000000	3129200000	4282200000	4206200000	770800000	1313100000	884200000	1366000000	1069800000	5603500000	6943800000	7356000000	166400000	975800000	2360300000	1170600000	455200000	288800000	822500000	1710100000	4647500000	5048200000	6323400000	936400000	2645800000	1829000000	12024600000	9262200000	8417500000	8849700000	1304300000	1407600000	3457000000
	88	1627800000	3679300000	1486700000	1907600000	890100000	1831700000	2071500000	1746000000	1714800000	2884800000	10866800000	13453400000	1758500000	1458000000	2646800000	4335000000	3395200000	4582400000	4473700000	849400000	1453200000	981900000	1513800000	1134800000	6075400000	7689800000	7942200000	174900000	1058700000	2542600000	1252900000	499200000	304200000	926300000	1803800000	5029900000	5529100000	6842800000	977800000	2876500000	1975700000	13015100000	9966200000	9192400000	9603900000	1452200000	1641600000	3787700000
	89	1760900000	3915700000	1563400000	2022800000	979100000	1945000000	2248000000	1901400000	1795900000	3011100000	11772100000	14110700000	1878700000	1579000000	2853300000	4602600000	3717800000	4859000000	4714100000	920900000	1528800000	1092900000	1658000000	1221700000	6540700000	8432000000	8587300000	189600000	1128800000	2734200000	1392500000	542500000	337500000	1020600000	1919900000	5431300000	5973000000	7344100000	1061700000	3066900000	2127700000	13946800000	10644800000	9984400000	10320200000	1621700000	1800400000	4044100000
	90	1848000000	4160600000	1655500000	2145000000	1041900000	2022600000	2403800000	2029400000	1900600000	3191000000	12637400000	14871400000	1929700000	1699800000	3089600000	4971500000	3925500000	5200500000	4944200000	1021500000	1627400000	1182900000	1833200000	1303300000	7050800000	9239200000	9233700000	210700000	1239700000	2884400000	1478600000	598600000	370500000	1116400000	2063200000	5847300000	6483400000	7967000000	1107700000	3199200000	2300300000	14913400000	11380200000	10877600000	11033600000	1759800000	2041300000	4409700000
	91	1974700000	4367500000	1746200000	2257000000	1124000000	2106000000	2567200000	2192000000	1953600000	3324700000	13571000000	15647500000	2038500000	1807000000	3350500000	5278900000	4200300000	5479800000	5215700000	1103100000	1731700000	1272900000	2007700000	1383700000	7586400000	10017900000	9835500000	224400000	1341800000	3101000000	1572200000	637200000	395800000	1196900000	2180000000	6322200000	6997400000	8483600000	1199300000	3466000000	2437700000	15821300000	12150300000	11698200000	11823400000	1943400000	2252800000	4745200000
	92	2080300000	4577700000	1853400000	2393200000	1182800000	2246100000	2717100000	2284700000	2050200000	3438900000	14485400000	16393100000	2141300000	1869000000	3511500000	5595800000	4483300000	5805000000	5462700000	1186700000	1842100000	1383600000	2181300000	1479000000	8062000000	10844000000	10498100000	238800000	1432000000	3263000000	1698200000	692000000	427600000	1297700000	2260500000	6745400000	7487600000	9078500000	1278700000	3633600000	2601300000	16828700000	12777700000	12583800000	12580200000	2071800000	2501200000	5110700000
	93	2195400000	4804900000	1942000000	2528900000	1270300000	2312900000	2871100000	2416000000	2149600000	3592300000	15229400000	17056300000	2254500000	1997400000	3764200000	5906600000	4724100000	6065800000	5695500000	1268200000	1964100000	1470000000	2359700000	1535100000	8634100000	11661800000	11151500000	251900000	1542100000	3463800000	1803300000	745000000	440500000	1421400000	2417600000	7191900000	8033300000	9678500000	1304500000	3818900000	2786200000	17776100000	13439600000	13323500000	13260600000	2267100000	2718200000	5491700000
	94	2289700000	5036000000	2036900000	2637100000	1321000000	2415400000	2992500000	2537100000	2195400000	3740900000	16149500000	17744000000	2328100000	2091600000	3969300000	6173500000	5008300000	6363100000	5932600000	1371400000	2048300000	1588500000	2522200000	1633800000	9098800000	12489300000	11841900000	271800000	1624900000	3644800000	1914700000	812300000	472400000	1493200000	2506800000	7558400000	8475400000	10177100000	1386000000	3999000000	2941500000	18703100000	14101600000	14196500000	14046100000	2407600000	2987200000	5845900000
	95	2401000000	5231700000	2115000000	2767700000	1393000000	2487000000	3159700000	2610400000	2306500000	3829300000	16966400000	18394600000	2418800000	2200000000	4128400000	6510400000	5357200000	6659000000	6049200000	1448400000	2163400000	1705300000	2683000000	1680800000	9680300000	13293400000	12405200000	279900000	1698800000	3761400000	2017700000	850500000	499900000	1613800000	2612100000	8059300000	8940200000	10829300000	1449000000	4226700000	3072700000	19619900000	14774500000	14955100000	14730000000	2614000000	3219300000	6147200000
	96	2537900000	5439400000	2231100000	2855900000	1468200000	2570200000	3330900000	2740300000	2409000000	3992800000	17777900000	19093500000	2489000000	2310200000	4382900000	6814200000	5588100000	6931200000	6276300000	1535700000	2274000000	1809300000	2851900000	1781600000	10122300000	14119700000	13075800000	299000000	1835400000	3962000000	2141400000	909600000	531300000	1719100000	2760500000	8381500000	9419300000	11391400000	1519100000	4387000000	3276800000	20588000000	15519100000	15854500000	15422200000	2787400000	3500100000	6507100000
	97	2638700000	5619200000	2266200000	2993300000	1546100000	2651900000	3451900000	2910600000	2460000000	4097700000	18578400000	19753500000	2614100000	2402400000	4560500000	7093400000	5794900000	7192300000	6512300000	1644200000	2359100000	1902000000	3029400000	1854700000	10720500000	14965000000	13665300000	309400000	1915500000	4151300000	2258500000	943500000	561000000	1794700000	2818200000	8807600000	9922100000	11897600000	1590000000	4581900000	3415500000	21456000000	16031400000	16664500000	16033300000	2979100000	3758200000	6875700000
	98	2727000000	5846000000	2389500000	3088000000	1625800000	2729200000	3571500000	2991300000	2541100000	4239900000	19260600000	20405900000	2650300000	2470500000	4785900000	7402600000	6042900000	7499200000	6710300000	1739700000	2452200000	2015300000	3218000000	1937100000	11127900000	15691600000	14367500000	332100000	2004200000	4376800000	2336800000	1002800000	596600000	1903400000	2972100000	9191000000	10346600000	12441100000	1639900000	4788000000	3569000000	22371500000	16607300000	17504300000	16867500000	3164000000	3923000000	7208700000
	99	2818800000	5978300000	2472800000	3217500000	1687400000	2804700000	3692600000	3099200000	2560300000	4326300000	20009200000	20988800000	2729000000	2567600000	4945800000	7749800000	6300600000	7706600000	6900100000	1806200000	2597800000	2120800000	3420600000	1992200000	11617400000	16578700000	15039400000	347400000	2126500000	4512500000	2466000000	1048000000	605600000	2031000000	3089600000	9560900000	10777000000	13119100000	1716900000	4972200000	3755000000	23292200000	17201900000	18268600000	17503800000	3323200000	4209000000	7593400000
	100	2918200000	6203400000	2538900000	3319500000	1776300000	2870600000	3813100000	3266000000	2662400000	4421800000	20728500000	21610400000	2810700000	2698400000	5139000000	7932000000	6527200000	7978900000	7082700000	1919600000	2694100000	2231000000	3578700000	2067800000	12140400000	17352000000	15584500000	368600000	2261400000	4649600000	2556900000	1087900000	642600000	2098000000	3188800000	9986200000	11239800000	13615800000	1764900000	5113600000	3940700000	24101400000	17736600000	18998900000	18150200000	3480500000	4470500000	7886300000
	101	3027100000	6375700000	2619000000	3388900000	1805400000	2973500000	3952200000	3315300000	2727900000	4493700000	21361500000	22061200000	2902800000	2785100000	5380100000	8246400000	6764900000	8201300000	7285800000	1997400000	2806900000	2334100000	3773300000	2113600000	12607300000	18087500000	16245200000	377500000	2342800000	4829100000	2644600000	1149300000	663400000	2199800000	3299900000	10369600000	11720700000	14226800000	1855300000	5323200000	4033800000	25052000000	18264500000	19738400000	18766900000	3705200000	4711500000	8280700000
	102	3128500000	6566600000	2665800000	3521000000	1874600000	3060000000	4044600000	3407100000	2778700000	4619600000	22107300000	22557500000	2945700000	2886200000	5569300000	8492000000	6948000000	8429300000	7334600000	2102200000	2905300000	2423200000	3944000000	2203400000	13054500000	18854900000	16748000000	399700000	2422600000	5072100000	2770400000	1185500000	691100000	2318300000	3380800000	10758900000	12175300000	14772000000	1862000000	5519600000	4220300000	25767200000	18791800000	20426700000	19456600000	3867500000	5016300000	8592700000
	103	3195400000	6748700000	2766400000	3586800000	1956100000	3093100000	4205700000	3505200000	2829400000	4669700000	22662800000	23081000000	3032100000	2930100000	5787100000	8762300000	7234000000	8631400000	7543800000	2182200000	2985500000	2524000000	4105800000	2260900000	13474100000	19715800000	17415000000	414200000	2519100000	5214300000	2844600000	1237300000	729500000	2425100000	3484400000	11084700000	12614900000	15296500000	1949200000	5653000000	4339700000	26480300000	19238300000	21162900000	19917100000	4018900000	5242500000	8920400000
	104	3293300000	6878300000	2837300000	3666400000	2008000000	3174200000	4316000000	3603900000	2885800000	4748700000	23325100000	23556200000	3062400000	3041400000	5954200000	9010300000	7435500000	8839000000	7726200000	2256600000	3097800000	2673200000	4297100000	2350500000	14035600000	20445200000	18059800000	417300000	2633400000	5374200000	2955800000	1275400000	766700000	2517800000	3568100000	11462500000	12941900000	15794400000	2006400000	5896600000	4519800000	27346000000	19769300000	21935500000	20548100000	4198600000	5529700000	9216100000
	105	3362600000	7034000000	2901500000	3812900000	2071200000	3241700000	4424800000	3700000000	2939600000	4858800000	23991900000	23999300000	3136200000	3073500000	6134400000	9240300000	7654800000	9049500000	7887600000	2352300000	3187700000	2718300000	4500100000	2391800000	14362400000	21181700000	18532000000	452200000	2721700000	5526600000	3009800000	1330300000	772200000	2618100000	3701700000	11838900000	13434800000	16373900000	2058000000	6019600000	4673600000	28040200000	20204400000	22553000000	21152800000	4388500000	5806300000	9574600000
	106	3464900000	7204400000	2983300000	3890900000	2116700000	3314400000	4491600000	3759700000	2980400000	4906200000	24494600000	24476600000	3188300000	3195600000	6259300000	9481100000	7833600000	9241100000	7973100000	2460100000	3314300000	2845100000	4679600000	2458500000	14796200000	21879400000	19134900000	462200000	2820900000	5751600000	3147500000	1382700000	801800000	2712400000	3788600000	12158400000	13743200000	16895400000	2116100000	6173000000	4796800000	28810800000	20637200000	23126100000	21587500000	4576700000	5999900000	9896400000
	107	3515100000	7359700000	3026200000	3962800000	2166100000	3374700000	4596600000	3875100000	3016600000	5017000000	25059700000	24835100000	3238600000	3260400000	6501400000	9737700000	8086000000	9429500000	8124700000	2571700000	3379000000	2921700000	4849800000	2502000000	15221600000	22541500000	19658600000	472300000	2904500000	5876600000	3224400000	1413600000	825600000	2760800000	3830100000	12472200000	14165700000	17374900000	2181100000	6321300000	4950400000	29392900000	21013900000	23847800000	22161900000	4688500000	6259200000	10265300000
	108	3640100000	7488000000	3112800000	4011100000	2248400000	3395400000	4693300000	3883400000	3063200000	5075900000	25476900000	25258900000	3282500000	3334900000	6633800000	9899900000	8228300000	9587500000	8208100000	2640900000	3483700000	3049400000	5017700000	2556400000	15660600000	23217800000	20138700000	494300000	3016000000	6062500000	3291900000	1450300000	840100000	2893200000	3953400000	12850000000	14505100000	17872000000	2206100000	6504400000	5102500000	30156000000	21391800000	24367000000	22631500000	4887500000	6504900000	10588400000
	109	3656200000	7584300000	3136100000	4164500000	2304000000	3469500000	4798700000	4012300000	3127200000	5112200000	25968100000	25667300000	3339500000	3407900000	6774000000	10076100000	8448700000	9847700000	8325000000	2710100000	3550700000	3139500000	5197900000	2615900000	16049900000	24020500000	20681000000	509200000	3109500000	6187100000	3391900000	1496000000	885700000	2969100000	4041900000	13179400000	14885600000	18384800000	2275400000	6597800000	5187800000	30693100000	21730500000	24934900000	23180300000	5047100000	6724900000	10896500000
	110	3764700000	7723500000	3213800000	4220700000	2359100000	3559700000	4897200000	4073200000	3176700000	5175400000	26485800000	25914200000	3411000000	3468600000	6936500000	10284000000	8648500000	9966900000	8412000000	2758600000	3664400000	3284800000	5309900000	2649700000	16326700000	24678700000	21059700000	527500000	3189000000	6377100000	3516500000	1538700000	894100000	3031100000	4106100000	13428000000	15245400000	18807900000	2291300000	6794700000	5398700000	31193100000	22096800000	25596100000	23634300000	5180800000	6953000000	11086000000
	111	3831400000	7818400000	3241500000	4334200000	2418100000	3573600000	4922100000	4175800000	3229500000	5204400000	26899100000	26328800000	3429200000	3548800000	7126800000	10483300000	8825800000	10128500000	8627900000	2867000000	3789800000	3333400000	5442600000	2640900000	16761700000	25132500000	21609700000	554100000	3297200000	6503400000	3567600000	1584300000	907800000	3115000000	4179300000	13751000000	15563300000	19295000000	2367700000	7003100000	5485300000	31873800000	22423200000	26052900000	23886600000	5358500000	7187600000	11435300000
	112	3893700000	7978300000	3352100000	4373700000	2462700000	3616400000	4996600000	4211800000	3231400000	5285700000	27400900000	26648100000	3482800000	3585500000	7319400000	10616100000	8995400000	10267800000	8717600000	2929700000	3825200000	3409900000	5684400000	2698700000	17105800000	25811700000	22020600000	566800000	3390900000	6674700000	3669300000	1615100000	954700000	3194000000	4302200000	14107300000	15981900000	19763100000	2398200000	7111300000	5642300000	32510800000	22663700000	26589700000	24432200000	5496900000	7415300000	11686600000
	113	3960400000	8108300000	3370700000	4402300000	2511700000	3680300000	5094800000	4273000000	3297500000	5353300000	27740100000	26869100000	3488900000	3689900000	7403400000	10839600000	9113400000	10429500000	8777500000	3028800000	3977900000	3550900000	5816700000	2734200000	17508700000	26299800000	22459400000	590600000	3474200000	6805300000	3724800000	1644800000	956300000	3257200000	4366600000	14297800000	16201500000	20207200000	2446200000	7217900000	5763000000	32998100000	22965000000	27068100000	24920900000	5674800000	7648700000	12000200000
	114	4017500000	8279300000	3437600000	4499400000	2566700000	3753700000	5169900000	4350600000	3333400000	5367600000	28147100000	27154000000	3553000000	3686700000	7565500000	11039800000	9269100000	10594300000	8853700000	3083600000	4007800000	3613100000	6002700000	2786500000	17816800000	26829800000	22783500000	600000000	3565800000	6953300000	3788200000	1682100000	976300000	3360100000	4406200000	14549000000	16470800000	20673900000	2492500000	7346200000	5891200000	33499500000	23232400000	27491500000	25322900000	5774000000	7877500000	12303500000
	115	4136600000	8361100000	3498700000	4546400000	2632700000	3756900000	5258500000	4399200000	3358900000	5379500000	28502400000	27507900000	3581000000	3781400000	7639600000	11142400000	9479500000	10762700000	8950000000	3210800000	4122300000	3684300000	6120500000	2861300000	18142000000	27477900000	23285400000	613000000	3633200000	7098800000	3878400000	1716000000	997700000	3433400000	4518000000	14923000000	16812700000	21133300000	2564700000	7399600000	6004100000	33938800000	23494900000	27900600000	25575400000	5981900000	8058400000	12537800000
	116	4142300000	8393100000	3495500000	4572200000	2641800000	3813400000	5311900000	4445700000	3370900000	5480200000	28757800000	27706000000	3628700000	3823800000	7767700000	11359600000	9661800000	10848200000	8994100000	3261600000	4197300000	3762100000	6280800000	2878100000	18470400000	27905800000	23553600000	623800000	3729700000	7230700000	3927300000	1767200000	1018800000	3468700000	4555200000	15060700000	17054700000	21434100000	2557100000	7553200000	6053400000	34475100000	23692600000	28311300000	26049200000	6088500000	8230300000	12839100000
	117	4203000000	8499000000	3615600000	4665000000	2646700000	3861800000	5411200000	4514900000	3411200000	5496000000	29189700000	28028000000	3646800000	3863400000	7946700000	11481500000	9777000000	11034800000	9124900000	3287100000	4279300000	3869400000	6439900000	2944300000	18689400000	28465800000	24006000000	648500000	3744000000	7368300000	3988200000	1783600000	1039300000	3539500000	4626300000	15343400000	17341400000	21941700000	2621800000	7711700000	6236500000	34890000000	23957700000	28680700000	26324600000	6244400000	8446900000	13046500000
	118	4279500000	8614900000	3647700000	4735300000	2710100000	3889400000	5456300000	4581300000	3460400000	5553600000	29385500000	28164900000	3713000000	3944600000	8023000000	11625500000	9881000000	11064600000	9207200000	3399700000	4394900000	3927900000	6553500000	2973700000	18966700000	28943000000	24227900000	661300000	3861600000	7489800000	4114300000	1806600000	1052600000	3611300000	4653300000	15610700000	17607800000	22340600000	2633100000	7809000000	6297600000	35273800000	24139100000	28969200000	26670400000	6325500000	8637900000	13297400000
	119	4332500000	8732700000	3701300000	4725400000	2752100000	3900800000	5530500000	4609100000	3493500000	5570500000	29767700000	28366200000	3767800000	3955900000	8156600000	11780900000	10024500000	11196200000	9289600000	3435300000	4416400000	4008200000	6702800000	2988400000	19266700000	29491500000	24578200000	688000000	3945500000	7624400000	4156900000	1835300000	1065600000	3692200000	4785800000	15840100000	17946900000	22683700000	2706200000	7882700000	6387700000	35687800000	24334800000	29413900000	26978800000	6467500000	8784500000	13483500000
	120	4370400000	8791200000	3700400000	4795600000	2785900000	3994500000	5532000000	4675600000	3503000000	5614200000	30030900000	28567300000	3740600000	4022400000	8273800000	11847800000	10178900000	11278900000	9320100000	3482800000	4582600000	4103400000	6909600000	3015900000	19565700000	29732900000	24987000000	686100000	4044400000	7692100000	4187900000	1882200000	1090500000	3725200000	4823400000	16033600000	18189900000	22968900000	2718300000	8029600000	6579800000	36075900000	24435100000	29639900000	27241500000	6561000000	9079700000	13773200000
	121	4483600000	8910300000	3774400000	4875700000	2871800000	3980600000	5570800000	4724300000	3495100000	5627900000	30327800000	28748400000	3740800000	4072700000	8396300000	12046200000	10238400000	11370000000	9366100000	3573300000	4626000000	4187900000	7009600000	3009800000	19728500000	30154000000	25323800000	693100000	4136200000	7782600000	4300800000	1911700000	1099700000	3814500000	4847700000	16360900000	18392600000	23357500000	2724800000	8111700000	6553200000	36336400000	24614300000	30011900000	27473100000	6702700000	9191900000	14054300000
	122	4489300000	8994800000	3798000000	4935000000	2873900000	4035900000	5639500000	4726600000	3538500000	5673300000	30572400000	28804000000	3861400000	4102000000	8493600000	12087900000	10387800000	11522200000	9387400000	3634900000	4682800000	4203800000	7135700000	3072100000	19957200000	30485300000	25591200000	718300000	4183700000	7946200000	4342500000	1928800000	1138100000	3847600000	4917500000	16560600000	18588000000	23708700000	2783300000	8230700000	6703300000	36687900000	24778500000	30234100000	27681100000	6821800000	9406500000	14228400000
	123	4507700000	8995300000	3825000000	4988500000	2920300000	4044500000	5722100000	4772200000	3547300000	5678200000	30796500000	29095700000	3844900000	4131700000	8603200000	12217800000	10572400000	11597900000	9474900000	3667400000	4729700000	4304400000	7183900000	3097600000	20235500000	30976000000	25834600000	720400000	4245700000	8092300000	4393600000	1971200000	1142700000	3894800000	4959400000	16705800000	18896400000	23983900000	2808700000	8352400000	6828100000	36879500000	24852700000	30486900000	28037200000	6908000000	9550200000	14453200000
	124	4566200000	9152200000	3880900000	4985300000	2909100000	4057300000	5718200000	4817900000	3595100000	5721500000	30989300000	29096800000	3856500000	4143700000	8654900000	12435900000	10641200000	11642200000	9475600000	3706600000	4835300000	4407900000	7319100000	3092600000	20510400000	31262700000	26024500000	739700000	4299300000	8179400000	4442200000	1960000000	1147100000	3980600000	5054900000	16809800000	19156300000	24352800000	2840200000	8447100000	6867400000	37216000000	24930600000	30811500000	28283900000	7028500000	9773000000	14643400000
	125	4591900000	9180900000	3885600000	5012500000	2963000000	4072700000	5818800000	4823800000	3616600000	5689700000	31129300000	29420200000	3905600000	4227200000	8789500000	12410200000	10768700000	11784400000	9568500000	3805300000	4926600000	4432100000	7520400000	3145500000	20566800000	31614400000	26176000000	752300000	4341700000	8261600000	4497800000	2005700000	1160200000	4009900000	5107000000	17037300000	19209700000	24653900000	2873700000	8528500000	7006800000	37441200000	25096200000	30926800000	28382800000	7152500000	9867700000	14819200000
	126	4648500000	9242300000	3902700000	5025500000	2995500000	4116400000	5827400000	4887900000	3629800000	5716000000	31309300000	29522300000	3907400000	4273800000	8844000000	12565100000	10823900000	11826000000	9559500000	3846300000	5020000000	4501800000	7656700000	3138600000	20873800000	31848500000	26580200000	767900000	4438200000	8370600000	4510900000	2060400000	1159000000	4092900000	5158700000	17202500000	19456500000	24930000000	2931500000	8591000000	7042200000	37782500000	25072300000	31162600000	28605500000	7194100000	10026800000	15091900000
	127	4693600000	9244300000	3937700000	5130300000	3015300000	4146300000	5871400000	4940000000	3621300000	5746100000	31553700000	29616100000	3961800000	4297100000	8947800000	12576500000	10882700000	11953400000	9622400000	3910800000	5030900000	4573300000	7718000000	3150200000	20920400000	32328700000	26631500000	772500000	4507500000	8498900000	4614700000	2065300000	1193500000	4123000000	5217500000	17346900000	19703500000	25206900000	2948700000	8703600000	7173400000	37832400000	25253100000	31352300000	28869500000	7338100000	10170500000	15246300000
	128	4746600000	9364300000	3969100000	5160600000	3086900000	4177600000	5844300000	4953500000	3606100000	5743300000	31698300000	29714300000	3971200000	4338600000	9023800000	12714000000	11042500000	11970900000	9657200000	3909600000	5101300000	4690600000	7831500000	3190000000	21204100000	32559500000	26941000000	789900000	4603200000	8559800000	4672600000	2107700000	1182800000	4203900000	5243700000	17516900000	19918100000	25543100000	2995900000	8808200000	7196500000	38070500000	25204500000	31544000000	28950300000	7420200000	10346000000	15414800000
	129	4771600000	9470500000	3999000000	5207700000	3115900000	4178300000	5960300000	4980700000	3631800000	5821000000	31891600000	29743900000	3993100000	4369900000	9123100000	12742000000	11104300000	12083100000	9668800000	4006100000	5171400000	4702800000	8008000000	3199300000	21356300000	32701900000	27097700000	826700000	4614800000	8662000000	4699300000	2106600000	1234200000	4246300000	5267400000	17614800000	19960400000	25825100000	2970400000	8819900000	7280200000	38235900000	25441800000	31590200000	29181000000	7531800000	10450900000	15635000000
	130	4776500000	9463100000	4071300000	5217500000	3108200000	4233100000	5922300000	4956200000	3628500000	5806700000	31890000000	29905200000	4009600000	4425400000	9172100000	12908300000	11220900000	12160100000	9674200000	4060500000	5224600000	4775100000	8106500000	3245900000	21452100000	32894600000	27246200000	826500000	4675800000	8793200000	4741000000	2172600000	1214100000	4217100000	5295500000	17778600000	20223300000	25961800000	3005700000	8908700000	7341500000	38517200000	25357100000	31856500000	29281200000	7618300000	10569500000	15880100000
	131	4792900000	9522200000	4032600000	5241700000	3135000000	4243600000	6004100000	5004000000	3660800000	5828800000	32152700000	29990900000	4013600000	4377600000	9238900000	12962200000	11238000000	12196700000	9747400000	4103900000	5282500000	4847100000	8155400000	3203200000	21665300000	33162100000	27454800000	846300000	4714700000	8856200000	4787100000	2147900000	1235200000	4323200000	5330600000	18001300000	20406700000	26260700000	3044100000	8953500000	7425400000	38683300000	25383500000	31862600000	29363900000	7723800000	10725300000	15977900000
	132	4854200000	9535400000	4115800000	5298600000	3162800000	4235500000	5978500000	5071800000	3685400000	5791500000	32241100000	30046900000	4039900000	4443600000	9312300000	13021400000	11339900000	12192300000	9740300000	4172400000	5342200000	4924800000	8271600000	3232600000	21848000000	33413900000	27520500000	850300000	4792500000	8914600000	4858800000	2212000000	1248800000	4350700000	5357900000	18104600000	20474400000	26470000000	3111000000	9099000000	7506700000	38910600000	25417400000	32120700000	29490200000	7775200000	10828300000	16112400000
	133	4905100000	9641400000	4100700000	5320600000	3185000000	4284400000	6033100000	5064000000	3660200000	5861900000	32290400000	30098400000	4059200000	4501200000	9342800000	13080100000	11412800000	12257600000	9743600000	4190700000	5407000000	4958800000	8375900000	3267700000	21863100000	33684900000	27679800000	875100000	4816400000	9005300000	4913900000	2170100000	1252800000	4375400000	5404000000	18229100000	20677300000	26709700000	3071600000	9108800000	7569700000	38896100000	25512700000	32257600000	29678900000	7851800000	10943500000	16255300000
	134	4906400000	9664400000	4156100000	5354400000	3228300000	4288900000	6070000000	5029800000	3686200000	5856200000	32434700000	30324800000	4072900000	4517900000	9432700000	13172700000	11490500000	12302800000	9749200000	4257300000	5534800000	5046900000	8515900000	3274400000	22050300000	33813400000	27796800000	891100000	4868100000	9126700000	4888400000	2202200000	1256400000	4420100000	5425800000	18327000000	20807900000	26983400000	3088200000	9250800000	7602500000	39091100000	25389700000	32284800000	29805200000	7917400000	11014200000	16462900000
	135	4978100000	9684600000	4145800000	5365500000	3248800000	4338300000	6067200000	5078300000	3730300000	5875100000	32490600000	30287800000	4115100000	4478600000	9520900000	13192500000	11472900000	12345700000	9784600000	4251300000	5529900000	5072100000	8618900000	3281000000	22160900000	33918400000	27994300000	894100000	4892000000	9182100000	4943100000	2224700000	1260200000	4417400000	5456000000	18474300000	20936400000	27142800000	3147200000	9292400000	7625100000	39033200000	25553300000	32301500000	29927400000	7987000000	11239500000	16557000000
	136	5003700000	9731500000	4218600000	5387200000	3259700000	4334800000	6140500000	5111100000	3721100000	5868700000	32604000000	30494200000	4105800000	4533300000	9577500000	13203300000	11627400000	12418300000	9783500000	4365100000	5612300000	5177100000	8639300000	3282500000	22209200000	34060800000	28195000000	872200000	4972800000	9235700000	4979600000	2264000000	1291700000	4500200000	5452800000	18480300000	21022900000	27295700000	3147200000	9302700000	7708200000	39135600000	25463200000	32324600000	29920600000	8097100000	11348400000	16757200000
	137	5051500000	9794900000	4165000000	5432100000	3264400000	4369400000	6170200000	5087300000	3719000000	5887400000	32778400000	30367400000	4102900000	4566000000	9629800000	13332500000	11708000000	12488300000	9788900000	4361500000	5640000000	5174300000	8755300000	3309700000	22365800000	34266000000	28280500000	900600000	5056600000	9290700000	5015300000	2295400000	1308800000	4503600000	5538800000	18653900000	21235000000	27443900000	3169800000	9418200000	7798600000	39269200000	25460800000	32415300000	30058400000	8158100000	11339600000	16824900000
	138	5055000000	9783100000	4222700000	5478300000	3274800000	4354100000	6145200000	5148900000	3702100000	5954900000	32678900000	30431900000	4122400000	4548500000	9669500000	13374400000	11691000000	12487900000	9811700000	4378000000	5713400000	5242400000	8925100000	3325700000	22357900000	34389200000	28313400000	917100000	5073200000	9389700000	5043700000	2280800000	1299100000	4522200000	5544800000	18826600000	21253200000	27581600000	3180500000	9518500000	7802700000	39359400000	25472300000	32540700000	30187200000	8221600000	11468600000	17026300000
	139	5046000000	9832300000	4241900000	5481600000	3298500000	4350900000	6147400000	5187600000	3750100000	5877600000	32948200000	30595100000	4124300000	4581000000	9709000000	13414900000	11784200000	12492200000	9839100000	4447600000	5783100000	5290300000	8965500000	3266600000	22504900000	34539000000	28344100000	930000000	5126400000	9467300000	5074500000	2314800000	1316500000	4592000000	5556100000	18833200000	21373900000	27838500000	3203100000	9569100000	7887800000	39436900000	25472400000	32562500000	30295500000	8257100000	11624900000	17152300000
	140	5088700000	9908500000	4264300000	5465700000	3321800000	4404300000	6225400000	5157900000	3747500000	5904100000	32861400000	30536300000	4159300000	4614700000	9755500000	13422700000	11773400000	12498600000	9823200000	4479300000	5837900000	5290900000	9160300000	3301200000	22645200000	34629300000	28468300000	952100000	5172000000	9517400000	5104600000	2314700000	1306600000	4594900000	5619200000	18947900000	21560700000	27941400000	3206300000	9598500000	7955200000	39585600000	25495200000	32532600000	30157900000	8364400000	11661700000	17213500000
	141	5088500000	9916000000	4268600000	5503100000	3337300000	4418300000	6231700000	5189300000	3734500000	5904000000	32943000000	30746100000	4145300000	4663900000	9777600000	13483000000	11898700000	12593500000	9819700000	4493500000	5864900000	5377200000	9164300000	3317700000	22695000000	34632800000	28511300000	948400000	5194900000	9605600000	5136200000	2336100000	1308400000	4611300000	5608600000	18956200000	21655600000	28016900000	3257400000	9565100000	8015000000	39480700000	25442500000	32566000000	30255100000	8404700000	11704100000	17310700000
	142	5116400000	10042600000	4283000000	5547200000	3348000000	4390300000	6250900000	5193300000	3756400000	5920100000	33044100000	30683200000	4180700000	4675700000	9839700000	13475400000	11915300000	12674700000	9820500000	4539200000	5888100000	5419200000	9228200000	3309100000	22830600000	34827800000	28594100000	953300000	5271900000	9659900000	5129500000	2353600000	1328300000	4641600000	5659200000	19049600000	21689600000	28341600000	3247500000	9681900000	8002700000	39574700000	25408700000	32655900000	30356000000	8454200000	11850900000	17469300000
	143	5125900000	9934200000	4311100000	5543400000	3397000000	4389000000	6282000000	5176200000	3797400000	5959500000	33067800000	30683200000	4174400000	4698300000	9859600000	13633400000	11956200000	12651400000	9827600000	4565200000	5925300000	5455300000	9319800000	3339300000	22865300000	34815300000	28617000000	977400000	5276800000	9656200000	5146900000	2365300000	1337100000	4663900000	5643500000	19225800000	21844400000	28407700000	3215400000	9802800000	8050800000	39606300000	25448400000	32666200000	30557300000	8552900000	11968400000	17580100000
	144	5165700000	10030300000	4311000000	5577200000	3412100000	4438600000	6262700000	5240600000	3760600000	5870700000	33221100000	30736800000	4213700000	4732000000	9891600000	13621600000	11984500000	12664400000	9811800000	4602300000	6033000000	5455100000	9436600000	3329100000	22874000000	34911600000	28707600000	977200000	5353100000	9790700000	5234000000	2407100000	1331200000	4716000000	5641000000	19173500000	21794600000	28581000000	3292200000	9791300000	8094000000	39605500000	25384900000	32624700000	30482500000	8583800000	11953000000	17662100000
	145	5195100000	10008400000	4299700000	5577900000	3425300000	4451300000	6265400000	5211600000	3750100000	5911500000	33074000000	30771100000	4176600000	4730600000	9964400000	13654200000	12034200000	12676000000	9879100000	4636200000	6065400000	5499500000	9440500000	3330500000	22949500000	34919400000	28883400000	988900000	5390600000	9795700000	5204100000	2377000000	1338300000	4749700000	5706100000	19251600000	21885100000	28742400000	3284000000	9855800000	8158800000	39730300000	25317900000	32687000000	30484800000	8600200000	12047300000	17699800000
	146	5197500000	10070000000	4331300000	5586600000	3422100000	4464900000	6288700000	5186400000	3778700000	5951400000	33120900000	30765800000	4190600000	4783700000	9993100000	13689300000	12146600000	12734500000	9845900000	4693100000	6088600000	5573100000	9580600000	3334800000	22989500000	35180800000	28793200000	1008700000	5391800000	9915200000	5258400000	2388900000	1330900000	4746900000	5708100000	19344700000	22023000000	28780300000	3287300000	9906200000	8159900000	39657600000	25374500000	32651200000	30420200000	8638600000	12131100000	17907400000
	147	5185000000	10053400000	4341200000	5652000000	3433000000	4442300000	6320400000	5237200000	3796200000	5999500000	33165200000	30774500000	4195200000	4742300000	10005300000	13694600000	12125800000	12716000000	9837500000	4633400000	6144700000	5603600000	9619800000	3347500000	23057800000	35145100000	28875200000	1013100000	5391700000	9948400000	5294400000	2426700000	1335800000	4752900000	5712700000	19474900000	22100400000	28707700000	3331100000	9924500000	8236800000	39766500000	25284000000	32526600000	30498000000	8696300000	12247600000	18026000000
	148	5235400000	10146100000	4338400000	5605700000	3446500000	4478700000	6314900000	5238600000	3804800000	5912500000	33135200000	30805500000	4230600000	4768600000	10057900000	13696000000	12122000000	12726700000	9865600000	4759800000	6178800000	5672300000	9666700000	3328000000	23014000000	35291900000	28837400000	1012000000	5467900000	9974400000	5311700000	2443300000	1384500000	4770800000	5734200000	19445900000	22132900000	28973500000	3329600000	9944400000	8270100000	39633400000	25217400000	32654700000	30510500000	8747900000	12180600000	18057100000
	149	5243900000	10193600000	4378500000	5625800000	3446700000	4486600000	6335500000	5259600000	3773900000	5954300000	33207600000	30822900000	4217400000	4777600000	10043900000	13756100000	12212200000	12787000000	9772300000	4720600000	6264800000	5631200000	9754700000	3341400000	23081800000	35192600000	28904500000	1021900000	5478200000	9989900000	5297600000	2446900000	1357100000	4797500000	5774000000	19470700000	22208800000	29131300000	3355600000	9974700000	8318800000	39749900000	25113100000	32541300000	30599900000	8777200000	12301500000	18178600000
	150	5222800000	10182400000	4410700000	5628500000	3498400000	4466700000	6326700000	5252700000	3799700000	5950200000	33334100000	30843100000	4228200000	4743700000	10109500000	13824900000	12169000000	12844300000	9827300000	4722200000	6281500000	5726800000	9816800000	3387300000	23193200000	35214400000	28868000000	1022500000	5505700000	10042400000	5391700000	2449100000	1373800000	4830200000	5780300000	19558200000	22192300000	29151400000	3323900000	9951200000	8260400000	39604600000	25218000000	32582200000	30601800000	8757100000	12401000000	18229900000
	151	5255300000	10225500000	4393500000	5670400000	3502300000	4430800000	6353500000	5298900000	3793200000	5961100000	33298100000	30916000000	4252700000	4743000000	10125300000	13784100000	12263400000	12886100000	9771300000	4773500000	6372600000	5719100000	9867000000	3366700000	23173000000	35205400000	28937000000	1040300000	5527600000	10088000000	5369100000	2483000000	1368500000	4777700000	5757100000	19673900000	22328000000	29290100000	3362600000	10082300000	8328900000	39622700000	25076900000	32597900000	30560700000	8834100000	12428300000	18324700000
	152	5251700000	10240600000	4438900000	5696700000	3499400000	4527800000	6344100000	5287500000	3805300000	5971500000	33088100000	30900700000	4246600000	4779600000	10156700000	13755700000	12241100000	12875600000	9792000000	4847300000	6382100000	5758700000	9961400000	3388600000	23185900000	35261800000	28916700000	1047500000	5617200000	10133600000	5402300000	2460800000	1370800000	4831100000	5820200000	19666100000	22297700000	29259600000	3368900000	10107200000	8359900000	39618500000	25145500000	32555900000	30578500000	8951500000	12493200000	18363100000
	153	5315900000	10296500000	4392100000	5695100000	3497300000	4493200000	6382200000	5247600000	3784800000	5939500000	33245900000	30887100000	4239300000	4816400000	10262000000	13805500000	12408200000	12879400000	9781500000	4835700000	6498500000	5750900000	10027300000	3339200000	23171500000	35226500000	28873000000	1056900000	5600300000	10145000000	5398800000	2478400000	1373800000	4863200000	5803900000	19719000000	22405500000	29351600000	3384100000	10134300000	8391400000	39666100000	25118600000	32556000000	30701100000	8934600000	12523900000	18407000000
	154	5349000000	10199600000	4430700000	5681800000	3504900000	4491100000	6345100000	5266600000	3832000000	5950900000	33233400000	30954600000	4235000000	4819500000	10192600000	13865700000	12358600000	12894000000	9745700000	4824700000	6548100000	5857200000	10077200000	3356400000	23340100000	35209400000	29014200000	1070700000	5645000000	10244300000	5417700000	2498800000	1376900000	4870400000	5810000000	19751200000	22369100000	29391400000	3383300000	10148700000	8432200000	39716400000	25027900000	32516900000	30620800000	9010600000	12583500000	18571400000
	155	5304300000	10266400000	4425500000	5672600000	3534400000	4507100000	6383100000	5258900000	3798600000	5959900000	33260200000	30888000000	4282300000	4828800000	10239800000	13818400000	12345600000	12874300000	9770800000	4813800000	6550900000	5826100000	10091800000	3409100000	23274300000	35194000000	28952500000	1082000000	5631900000	10194300000	5409700000	2479700000	1385900000	4889000000	5862700000	19867900000	22441300000	29408900000	3398700000	10201600000	8411100000	39659800000	25085000000	32520400000	30754400000	9008000000	12647000000	18562300000
	156	5378300000	10318900000	4424100000	5721800000	3532900000	4525800000	6409700000	5312000000	3821100000	5946000000	33161000000	30894100000	4260400000	4846100000	10260500000	13845300000	12395800000	12883900000	9720900000	4861100000	6573700000	5898900000	10223800000	3342100000	23272700000	35321300000	29054300000	1077900000	5684400000	10282200000	5458300000	2508700000	1397300000	4852300000	5815900000	19816900000	22483800000	29541400000	3365200000	10250700000	8460200000	39596000000	24983900000	32561700000	30667200000	8991800000	12661800000	18625000000
	157	5360800000	10245500000	4482700000	5725000000	3563300000	4517900000	6404600000	5314700000	3847400000	5974300000	33249200000	30973900000	4299900000	4813400000	10205300000	13920600000	12413100000	12933300000	9708500000	4899300000	6623200000	5904300000	10204100000	3362100000	23302300000	35273400000	28920500000	1053800000	5731100000	10329700000	5406500000	2511400000	1392700000	4919400000	5827400000	19837500000	22508800000	29556700000	3406200000	10238700000	8469900000	39593100000	24872100000	32419900000	30739400000	9097100000	12749100000	18721800000
	158	5360300000	10325900000	4463000000	5739100000	3585900000	4538800000	6400600000	5339200000	3826800000	5979200000	33186600000	30860200000	4264400000	4836600000	10319700000	13898000000	12353800000	12915500000	9762900000	4883800000	6671900000	5930000000	10341500000	3391800000	23386300000	35239000000	28900000000	1089600000	5672400000	10327800000	5445100000	2489700000	1380400000	4901900000	5830700000	19895100000	22615600000	29642400000	3415200000	10232800000	8512700000	39486800000	24857300000	32442800000	30761300000	9056000000	12788900000	18823900000
	159	5417100000	10370200000	4465600000	5711200000	3535100000	4522600000	6389000000	5337600000	3800100000	5958100000	33145100000	31018200000	4290300000	4844400000	10380600000	13888100000	12430600000	12940500000	9693100000	4946800000	6702500000	5987800000	10297300000	3376600000	23345200000	35161800000	28974600000	1103300000	5717300000	10303600000	5456700000	2526600000	1376500000	4932100000	5884100000	19900000000	22649400000	29724000000	3460000000	10266200000	8533400000	39489200000	24813100000	32392900000	30662100000	9156300000	12884300000	18786600000
	160	5387200000	10352400000	4472900000	5744000000	3561900000	4576500000	6476500000	5289900000	3857800000	5978200000	33274500000	31008300000	4269100000	4838700000	10354400000	13917900000	12423600000	12947300000	9655400000	4949800000	6758100000	6013500000	10374400000	3369000000	23355100000	35248800000	28989500000	1119100000	5764700000	10376900000	5532200000	2514200000	1389800000	4901200000	5805600000	19912800000	22655300000	29682000000	3454600000	10378700000	8541700000	39432700000	24761300000	32407000000	30697000000	9131400000	12816600000	18959300000
	161	5434700000	10398000000	4471900000	5706100000	3537500000	4553200000	6452200000	5357300000	3812800000	5912700000	33208700000	31002900000	4326000000	4870500000	10345400000	13956500000	12483200000	12950900000	9728400000	4977200000	6798100000	6044400000	10417600000	3347200000	23290200000	35156800000	28924000000	1126200000	5752700000	10354800000	5487200000	2525100000	1387500000	4948800000	5846000000	20000000000	22689500000	29838400000	3429100000	10349800000	8510400000	39516100000	24750700000	32300800000	30705900000	9147700000	12888900000	18931700000
	162	5404700000	10382600000	4444700000	5764100000	3598800000	4570000000	6421400000	5387700000	3829800000	5960500000	33209900000	31117100000	4308600000	4875000000	10384100000	13999800000	12463500000	12901500000	9677900000	5026400000	6829400000	6002600000	10487100000	3385200000	23308900000	35195200000	28931900000	1091800000	5747500000	10379100000	5489600000	2519800000	1390900000	4949100000	5844100000	19899400000	22691900000	29720100000	3458500000	10299200000	8570400000	39398400000	24875800000	32251000000	30606000000	9178400000	12895000000	18929800000
	163	5454400000	10385200000	4511600000	5775800000	3609400000	4568100000	6455200000	5317800000	3853300000	5889900000	33124300000	31032700000	4312500000	4861800000	10373300000	13950400000	12485500000	13010300000	9662300000	4948600000	6854500000	6038000000	10531100000	3352300000	23350400000	35093800000	28966400000	1133900000	5863200000	10419400000	5495400000	2564700000	1391300000	4927300000	5866300000	19947300000	22642800000	29655900000	3439700000	10389500000	8569900000	39425400000	24715400000	32225800000	30710900000	9197000000	12952000000	19007900000
	164	5467500000	10332500000	4463500000	5792900000	3587800000	4586200000	6485600000	5345500000	3806100000	5908700000	33183100000	31058500000	4289500000	4854000000	10358300000	13990000000	12485600000	13053600000	9630000000	4981800000	6873800000	6030800000	10560900000	3339100000	23339900000	35194900000	28893700000	1148200000	5826500000	10490500000	5515000000	2543300000	1398300000	4942900000	5879300000	20017400000	22766900000	29829200000	3467300000	10395200000	8585900000	39289900000	24748300000	32403600000	30669700000	9195800000	12977600000	19050200000
	165	5467800000	10381600000	4489700000	5801100000	3589000000	4600600000	6460100000	5371300000	3830500000	5945800000	33175100000	31041400000	4320100000	4853500000	10424400000	14003000000	12577900000	12977200000	9585700000	5038400000	6881700000	6114000000	10632500000	3346900000	23316700000	35194300000	28946900000	1145100000	5864200000	10461900000	5521600000	2548500000	1374200000	4938900000	5850200000	19914000000	22620400000	29853700000	3474500000	10374100000	8609300000	39261800000	24746700000	32221700000	30644600000	9269200000	13051300000	19106200000
	166	5450500000	10396400000	4543800000	5796400000	3624500000	4610000000	6452100000	5386000000	3830700000	5932800000	33096100000	30961900000	4271200000	4898600000	10403100000	13949200000	12519200000	12921400000	9580900000	4975900000	6932400000	6098200000	10643300000	3354300000	23426600000	35037600000	28862300000	1150900000	5830000000	10477600000	5531600000	2568800000	1385100000	4943400000	5919500000	20013900000	22779300000	29919500000	3504100000	10438800000	8639200000	39335100000	24641900000	32235500000	30653200000	9208600000	12981100000	19214500000
	167	5434500000	10412300000	4532600000	5764100000	3616400000	4598700000	6473900000	5381800000	3842800000	5990700000	33178200000	31007400000	4301900000	4887200000	10438800000	13970900000	12554000000	13024800000	9656600000	5074700000	6942200000	6140200000	10720000000	3357200000	23440500000	34952600000	28874000000	1134200000	5833400000	10492200000	5507600000	2562600000	1394700000	4928000000	5863700000	19953400000	22775000000	29911100000	3509200000	10432000000	8580800000	39374300000	24634700000	32199900000	30611000000	9266500000	13010500000	19196700000
	168	5495200000	10419700000	4525700000	5791600000	3572900000	4586200000	6491600000	5287700000	3788900000	5935000000	33152700000	31137800000	4339200000	4894300000	10465300000	13966000000	12573800000	13006800000	9571900000	5025600000	7002100000	6169700000	10764900000	3314100000	23373000000	35024900000	28875700000	1137100000	5865000000	10579500000	5589400000	2543000000	1400400000	4949500000	5893300000	19993500000	22808600000	29962000000	3482300000	10410400000	8617700000	39367400000	24633400000	32156900000	30679100000	9339800000	13024500000	19171000000
	169	5474800000	10444800000	4546000000	5760200000	3597500000	4591900000	6513400000	5369100000	3837500000	5904400000	33118500000	31023000000	4330300000	4890500000	10491900000	13991700000	12561200000	12969500000	9574300000	5041400000	7018600000	6161600000	10797300000	3317500000	23311200000	35023900000	28819000000	1162300000	5916300000	10525700000	5552200000	2596900000	1399200000	4975200000	5857500000	20086900000	22796600000	29882600000	3474200000	10434800000	8639100000	39229700000	24511900000	32049700000	30600600000	9278600000	13100200000	19314100000
	170	5502700000	10473600000	4544500000	5823000000	3599400000	4615700000	6494400000	5335700000	3837900000	5929100000	33046500000	31012100000	4333500000	4856600000	10521600000	14019200000	12623800000	12873200000	9541300000	5078500000	7006600000	6171200000	10847700000	3333700000	23324500000	35053300000	28747400000	1162200000	5905600000	10574600000	5597000000	2579300000	1391800000	4996800000	5897500000	20037700000	22830900000	29971800000	3474500000	10489400000	8668700000	39205800000	24426700000	31976800000	30601400000	9277200000	13159800000	19213000000
	171	5493600000	10428300000	4515400000	5807700000	3637500000	4612100000	6504900000	5359300000	3831400000	5957800000	33120600000	31165500000	4327800000	4915800000	10468300000	14002900000	12595300000	12989600000	9505200000	5134100000	7076800000	6224400000	10835500000	3349500000	23433400000	34907600000	28761000000	1165700000	5886900000	10584200000	5584400000	2586800000	1394500000	5023100000	5887400000	20109900000	22890200000	29972600000	3517700000	10445700000	8663600000	39059000000	24508500000	32009900000	30576600000	9268300000	13136600000	19298900000
	172	5514900000	10367600000	4568900000	5781500000	3636700000	4596900000	6511600000	5379100000	3790300000	5940300000	33088100000	31102100000	4333400000	4894000000	10551900000	13984500000	12546100000	13027800000	9515000000	5098200000	7049800000	6245900000	10849900000	3310400000	23433100000	35037000000	28741700000	1186600000	5890700000	10631600000	5577300000	2572800000	1402600000	4954900000	5939600000	20057000000	22833500000	29962200000	3477100000	10505100000	8675200000	39040900000	24489800000	32025300000	30509600000	9306900000	13154100000	19341600000
	173	5513200000	10491300000	4569000000	5778300000	3588800000	4596200000	6464500000	5325700000	3812800000	5902500000	32908500000	31038400000	4347200000	4913700000	10507600000	13990700000	12656700000	13007300000	9446400000	5087800000	7064000000	6205700000	10908600000	3302800000	23374300000	34935200000	28755900000	1170000000	5953900000	10654500000	5578700000	2569500000	1418800000	4985600000	5868100000	20069600000	22901000000	30023700000	3499200000	10515900000	8687300000	39049600000	24359100000	32126900000	30615300000	9326000000	13164800000	19369500000
	174	5470200000	10456800000	4566100000	5803000000	3607200000	4617100000	6436100000	5354700000	3824400000	5927100000	33145800000	31085600000	4360900000	4898200000	10487800000	13991100000	12554700000	12990800000	9466700000	5105700000	7081400000	6243200000	10966800000	3316900000	23348200000	34845900000	28698400000	1166700000	5936700000	10582400000	5605800000	2587100000	1387400000	4938500000	5891800000	20111700000	22866700000	30093200000	3484100000	10424300000	8724400000	39104900000	24364400000	31913400000	30583700000	9373300000	13145300000	19456400000
	175	5562400000	10474700000	4551400000	5807800000	3627200000	4595900000	6492600000	5352400000	3849800000	5937200000	33007600000	31036800000	4335600000	4927800000	10510100000	14023600000	12595600000	13054300000	9537100000	5089100000	7137500000	6238300000	11023900000	3282600000	23449100000	34979000000	28649200000	1210700000	5925100000	10582100000	5596400000	2588100000	1398500000	4994700000	5910900000	20108500000	22973200000	30038900000	3502400000	10453000000	8666100000	39060800000	24464800000	31819700000	30580200000	9373900000	13124300000	19371100000
	176	5536900000	10488600000	4523400000	5784400000	3644200000	4612600000	6487200000	5357800000	3819100000	5931100000	33006000000	30986400000	4394700000	4922500000	10546400000	14025100000	12695300000	13067500000	9454400000	5114900000	7108700000	6339700000	11078800000	3323400000	23383500000	34688200000	28731700000	1186200000	5928600000	10595200000	5567900000	2601100000	1416000000	4985500000	5900300000	20092700000	22801700000	29950900000	3523400000	10512400000	8693000000	38906700000	24356600000	31951600000	30542300000	9423200000	13179400000	19405600000
	177	5516300000	10497800000	4542600000	5800500000	3649200000	4640800000	6507400000	5326400000	3847100000	5984500000	33007300000	31157400000	4364100000	4970800000	10561900000	13966900000	12602600000	13039300000	9420500000	5112300000	7150200000	6241200000	11016900000	3307400000	23401000000	34686800000	28688500000	1202700000	5953800000	10605900000	5583400000	2590100000	1422200000	5015800000	5920600000	20083900000	22861500000	29962000000	3534900000	10531100000	8698500000	38945700000	24277900000	31924300000	30508500000	9353200000	13299700000	19446900000
	178	5539300000	10535000000	4562800000	5835500000	3650900000	4614200000	6548900000	5357000000	3870000000	5980100000	33038200000	31028800000	4355200000	4923600000	10593700000	14025300000	12632400000	13037500000	9423200000	5115900000	7132400000	6333700000	11037700000	3269300000	23382500000	34736300000	28651600000	1189700000	5981700000	10644900000	5586300000	2596400000	1400300000	4907200000	5911300000	20062000000	22947700000	30056000000	3509400000	10518000000	8702900000	38912800000	24329600000	31938500000	30465300000	9349700000	13176000000	19437700000
	179	5509000000	10441300000	4543500000	5871800000	3650200000	4633700000	6523200000	5387900000	3863300000	5898800000	33009500000	31126400000	4362900000	4931500000	10631700000	13998200000	12567400000	13033600000	9399200000	5133300000	7205800000	6285800000	11059200000	3280800000	23468800000	34642700000	28691300000	1198900000	5963900000	10576600000	5547500000	2599600000	1413700000	4996100000	5918600000	20140800000	22924400000	30100500000	3510700000	10500100000	8710400000	38919500000	24259000000	31910400000	30469700000	9377600000	13254000000	19503400000
	180	5541000000	10554000000	4559500000	5818400000	3674500000	4612400000	6508400000	5378900000	3848300000	5908600000	33080300000	31172600000	4414900000	4919900000	10646900000	13935000000	12624300000	12998300000	9346800000	5138500000	7212800000	6310100000	11105300000	3271100000	23543900000	34804800000	28664900000	1184200000	6005600000	10641300000	5643700000	2601900000	1411000000	4966300000	5937900000	20060600000	22986900000	30027600000	3523800000	10565800000	8726600000	38824700000	24315200000	31866700000	30462800000	9385400000	13316800000	19484400000
	181	5528500000	10515100000	4580600000	5869200000	3637300000	4661600000	6526200000	5400500000	3862000000	5910600000	32982200000	31151800000	4362900000	4952000000	10572400000	14041500000	12638200000	13041800000	9378700000	5133900000	7211900000	6312800000	11138200000	3302500000	23420600000	34719700000	28645100000	1222500000	5984200000	10625900000	5594000000	2603700000	1409800000	4979900000	5888300000	20111100000	22861600000	30076700000	3486500000	10582600000	8734000000	38910700000	24289500000	31822500000	30437900000	9399500000	13234800000	19517400000
	182	5567000000	10480600000	4590700000	5863200000	3674600000	4653000000	6499300000	5297300000	3853600000	5908000000	32952800000	31283900000	4359200000	4950300000	10554000000	13994500000	12658600000	13020300000	9370700000	5106900000	7250100000	6385300000	11168800000	3302100000	23417300000	34666200000	28541900000	1211900000	5987200000	10647700000	5605000000	2599700000	1388400000	4979300000	5899400000	20056400000	23040500000	29965700000	3497000000	10553800000	8738800000	38847600000	24216000000	31814500000	30412300000	9344200000	13290000000	19519800000
	183	5603300000	10538700000	4597800000	5787400000	3668200000	4659500000	6514300000	5365000000	3806900000	5956600000	32866000000	31156400000	4368400000	4961500000	10589200000	13989400000	12676600000	12999700000	9313700000	5079100000	7232700000	6341200000	11139600000	3269000000	23428200000	34487900000	28648600000	1212300000	5985100000	10661400000	5585400000	2597100000	1397900000	4927700000	5909000000	20041800000	22951800000	30052600000	3503100000	10542900000	8613900000	38875400000	24264400000	31697400000	30403500000	9383000000	13272100000	19577600000
	184	5577900000	10466800000	4600500000	5835200000	3685900000	4636000000	6541500000	5414600000	3813900000	5875500000	32883400000	31173400000	4382000000	4928900000	10527100000	13996500000	12628500000	13009300000	9347800000	5174600000	7249100000	6395400000	11170100000	3252500000	23393900000	34577400000	28555600000	1224300000	5979900000	10715200000	5584500000	2602600000	1379600000	4959700000	5929500000	20055600000	22900300000	30112900000	3498900000	10511400000	8689800000	38811500000	24260000000	31711200000	30500900000	9446200000	13296500000	19509700000
	185	5577800000	10555100000	4594900000	5830100000	3671000000	4645300000	6533100000	5329800000	3828100000	5926200000	32947800000	31148800000	4397600000	4971700000	10692700000	13995900000	12655700000	13038800000	9288800000	5120600000	7256100000	6376600000	11184500000	3285200000	23405000000	34468500000	28418700000	1224500000	6031800000	10702900000	5621200000	2579700000	1396800000	4972100000	5912400000	20060700000	22906000000	30091600000	3528900000	10558500000	8706400000	38779100000	24222500000	31737100000	30314600000	9464400000	13311600000	19551800000
	186	5555300000	10511000000	4582800000	5850800000	3680400000	4677500000	6538500000	5403700000	3852800000	5953300000	32819900000	31271200000	4395300000	4952900000	10579900000	14027700000	12684400000	13055800000	9240400000	5134100000	7307600000	6316800000	11240400000	3255800000	23390400000	34555400000	28535000000	1225100000	5995800000	10674900000	5576300000	2606700000	1397200000	4978800000	5943300000	20054600000	22850200000	30082600000	3506600000	10533600000	8690000000	38699000000	24246700000	31797100000	30370700000	9388100000	13304200000	19571900000
	187	5559000000	10521300000	4590300000	5849500000	3658800000	4653900000	6524100000	5329900000	3845000000	5939200000	32883700000	31225500000	4409600000	4948800000	10654500000	14022500000	12601900000	13011100000	9242300000	5138800000	7254600000	6374500000	11311000000	3192900000	23384200000	34493400000	28517900000	1229300000	6003400000	10608200000	5604900000	2573100000	1395900000	4955800000	5877700000	20068200000	22937600000	30064400000	3496200000	10555000000	8657300000	38711300000	24231800000	31710500000	30429700000	9462100000	13308200000	19546600000
	188	5621300000	10496600000	4592700000	5851700000	3685900000	4641300000	6509800000	5353700000	3822500000	5966800000	32951500000	31215100000	4402700000	4909600000	10612600000	14091200000	12636400000	13051600000	9280500000	5161300000	7290400000	6378800000	11294800000	3245000000	23477900000	34463200000	28431800000	1251800000	5990700000	10698300000	5613700000	2609400000	1393800000	4912700000	5887900000	20059400000	22900500000	30102000000	3528400000	10518100000	8688300000	38759200000	24227200000	31761900000	30311000000	9435100000	13322000000	19574900000
	189	5573500000	10556700000	4560300000	5884500000	3664700000	4677600000	6555500000	5341900000	3810700000	5947000000	32799200000	31107800000	4432100000	4978700000	10598600000	14044200000	12676300000	13047200000	9261400000	5141400000	7303600000	6341100000	11309300000	3271700000	23395400000	34525000000	28501000000	1240700000	6010900000	10664500000	5614400000	2601900000	1410400000	4956200000	5872000000	20180000000	23051900000	30104300000	3512400000	10578400000	8687900000	38719800000	24163200000	31638900000	30349200000	9410500000	13259700000	19641200000
	190	5590200000	10545000000	4578200000	5871000000	3683600000	4622300000	6535300000	5368300000	3838000000	5932600000	32930700000	31299400000	4390500000	4955500000	10586100000	14040000000	12632600000	13014500000	9241100000	5153200000	7312000000	6401300000	11303700000	3248300000	23371100000	34453700000	28422000000	1235500000	5984300000	10644200000	5609800000	2559700000	1440600000	4954900000	5880200000	20048000000	22988600000	30146000000	3521600000	10511000000	8734600000	38730300000	24168300000	31621200000	30401700000	9397900000	13267500000	19621400000
	191	5584000000	10533400000	4607000000	5855500000	3652400000	4677800000	6541700000	5338600000	3849800000	5936800000	32847500000	31225800000	4413000000	4982500000	10588700000	14097100000	12652900000	13112500000	9217200000	5090400000	7328800000	6425200000	11350400000	3248800000	23493400000	34474200000	28511300000	1228500000	6000400000	10644700000	5618000000	2612600000	1429500000	4908100000	5887500000	20102600000	22945700000	30082200000	3512800000	10557100000	8708800000	38732500000	24185400000	31686600000	30436000000	9423700000	13359100000	19636300000
	192	5604700000	10549600000	4590700000	5894600000	3671600000	4665200000	6589000000	5412100000	3855100000	5948200000	32798000000	31263600000	4395000000	4962200000	10660800000	14042400000	12649700000	13022600000	9212000000	5115400000	7280500000	6388100000	11322400000	3243300000	23387200000	34312400000	28368300000	1235100000	6008400000	10595800000	5611600000	2624500000	1429700000	4923500000	5874800000	20125200000	22972900000	30101900000	3539100000	10571500000	8718500000	38679600000	24244200000	31819200000	30237600000	9461600000	13261000000	19596700000
	193	5622400000	10554500000	4635800000	5885200000	3666200000	4694400000	6589200000	5403800000	3846000000	5945800000	32846600000	31331800000	4412100000	4924600000	10598600000	14033300000	12661600000	13066900000	9174400000	5132900000	7334600000	6434700000	11393700000	3212600000	23405900000	34411500000	28399200000	1251100000	6011600000	10664500000	5566200000	2609300000	1412500000	4937400000	5890200000	20148800000	22932200000	30182200000	3514400000	10492500000	8658400000	38690900000	24173100000	31694200000	30405300000	9467500000	13294300000	19620700000
	194	5601300000	10539800000	4595600000	5840500000	3666300000	4694100000	6560200000	5367700000	3824000000	5858500000	32822900000	31174100000	4418900000	4973400000	10677700000	14022600000	12662600000	13077900000	9185400000	5144900000	7319000000	6465000000	11389800000	3206200000	23437400000	34278900000	28339900000	1260700000	6019700000	10692100000	5630600000	2587700000	1387500000	4915400000	5914600000	20063600000	22924300000	29956900000	3517700000	10530400000	8751500000	38694800000	24111200000	31602700000	30291400000	9482100000	13291500000	19593300000
	195	5568200000	10566000000	4614900000	5848800000	3661700000	4634200000	6576600000	5377500000	3869700000	5935000000	32803300000	31304300000	4406100000	4928800000	10693400000	13924800000	12664100000	13009600000	9136200000	5118500000	7300200000	6438600000	11390500000	3231200000	23403000000	34217300000	28378900000	1248500000	6031400000	10593200000	5583200000	2591000000	1360700000	4945600000	5889800000	20051100000	22972200000	30107500000	3554500000	10527800000	8715700000	38640600000	24154300000	31685200000	30325700000	9423200000	13321400000	19604800000
	196	5641700000	10613400000	4534700000	5839500000	3672900000	4682200000	6554400000	5326400000	3847100000	5924600000	32793500000	31344000000	4433600000	4998400000	10640600000	14031600000	12642300000	12996200000	9165400000	5143000000	7324800000	6463800000	11348500000	3201900000	23501000000	34364900000	28323400000	1253800000	6025600000	10630100000	5629700000	2601600000	1399400000	4924300000	5905300000	20082400000	22955300000	30039800000	3514200000	10486000000	8751500000	38572000000	23992700000	31588700000	30307800000	9435700000	13343700000	19592500000
	197	5616300000	10641800000	4580600000	5861100000	3694600000	4713100000	6587000000	5343300000	3827800000	5937700000	32748600000	31461700000	4390100000	4934900000	10652100000	13958000000	12652800000	13051400000	9075600000	5123400000	7416800000	6474300000	11395200000	3191200000	23327800000	34242300000	28283900000	1260300000	5999300000	10679500000	5592300000	2576000000	1387000000	4888300000	5881500000	20128300000	22924300000	30042300000	3537800000	10605500000	8642200000	38628400000	24129400000	31690900000	30165900000	9480900000	13272900000	19513100000
	198	5630200000	10572800000	4604900000	5879300000	3670400000	4710000000	6522500000	5376800000	3853500000	5910200000	32770100000	31287100000	4425800000	4971300000	10688300000	13988300000	12647000000	13049800000	9101300000	5109700000	7430000000	6423900000	11406000000	3224900000	23400600000	34228500000	28334100000	1247300000	6008300000	10454400000	5615400000	2567500000	1378000000	4975800000	5904400000	20113200000	22915600000	30090300000	3544600000	10522500000	8615900000	38608100000	24094900000	31600800000	30339400000	9468600000	13319100000	19617700000
	199	5643000000	10612600000	4600400000	5866100000	3700700000	4728000000	6513300000	5381000000	3829800000	5913400000	32832700000	31462400000	4397600000	4956100000	10715000000	14088700000	12652300000	13120100000	9057300000	5112500000	7395500000	6448000000	11534700000	3213500000	23481100000	34204600000	28242000000	1257000000	5999700000	10414600000	5581000000	2547000000	1339200000	4919500000	5924700000	20077200000	22910700000	29980500000	3525800000	10468400000	8690500000	38561600000	24115400000	31641300000	30169300000	9438600000	13367400000	19501800000
	200	5597100000	10498400000	4538100000	5889000000	3705400000	4685700000	6504100000	5335100000	3829400000	5926700000	32597600000	31216900000	4371700000	4983500000	10627200000	13952200000	12650800000	12942500000	9108000000	5141400000	7328300000	6432800000	11469900000	3183400000	23258000000	33846700000	28180400000	1264200000	5952900000	10348000000	5571200000	2552100000	1348400000	4887200000	5896600000	19968600000	22982600000	29918900000	3473600000	10420900000	8629200000	38306200000	24054100000	31457400000	30041800000	9390600000	13215600000	19601800000
	201	5522100000	10439700000	4518000000	5857600000	3680600000	4661200000	6477600000	5319900000	3794300000	5894300000	32330600000	31049400000	4375600000	4948900000	10710700000	13848100000	12576800000	12852000000	8989700000	5093500000	7328400000	6501700000	11325600000	3156900000	23282100000	33716100000	28022000000	1266000000	5928500000	10402800000	5506700000	2540100000	1335000000	4809700000	5855900000	19975300000	22742800000	29752300000	3464800000	10400400000	8595000000	38146700000	24026300000	31294700000	29954100000	9425700000	13163100000	19427800000
	202	5550700000	10353700000	4514100000	5802000000	3634400000	4670600000	6458300000	5332400000	3825200000	5797100000	32314300000	31042300000	4386100000	4987000000	10602400000	13808800000	12481600000	12846400000	8962800000	5099400000	7317000000	6451600000	11298900000	3135500000	23144700000	33792500000	27989600000	1260100000	5914600000	10457900000	5469500000	2560800000	1332800000	4817000000	5788100000	19883200000	22809400000	29661100000	3467800000	10344600000	8478900000	38039100000	23921800000	31258300000	29946900000	9320300000	13129700000	19280700000
	203	5514200000	10438200000	4554200000	5787400000	3639200000	4640900000	6492200000	5294300000	3804800000	5815700000	32378100000	30981900000	4342700000	4993300000	10708600000	13796100000	12467900000	12816700000	8921300000	5015400000	7328600000	6431500000	11304300000	3144700000	23106000000	33744000000	27905200000	1262900000	5946900000	10497300000	5492600000	2584600000	1351200000	4769100000	5745300000	19856300000	22793400000	29746600000	3463600000	10274200000	8526600000	38101900000	23854200000	31227600000	29868600000	9315600000	13092100000	19364500000
	204	5564200000	10504400000	4540000000	5755400000	3614800000	4636100000	6508000000	5334500000	3772200000	5836500000	32606200000	31123200000	4437400000	4967500000	10713900000	13881500000	12459800000	12849700000	8985600000	5058500000	7315200000	6414200000	11266100000	3164700000	23275900000	34041600000	28021700000	1277600000	5919900000	10479500000	5497600000	2599500000	1356800000	4768000000	5796700000	20004200000	22740500000	29887900000	3481500000	10339600000	8506600000	38291400000	23966700000	31465300000	30007600000	9252900000	13115500000	19262300000
	205	5586900000	10560500000	4560900000	5852100000	3648300000	4646800000	6542800000	5345500000	3771900000	5815600000	32681600000	31346500000	4425500000	4917900000	10675200000	13925300000	12501900000	12920600000	8990600000	5047000000	7348600000	6329700000	11366100000	3171900000	23437600000	34027500000	28058300000	1272200000	5952000000	10567700000	5487400000	2595900000	1360400000	4809600000	5826800000	20002800000	22913600000	30070900000	3487900000	10374900000	8469800000	38514800000	24073700000	31412300000	30131400000	9228100000	13163000000	19299200000
	206	5621600000	10617500000	4528500000	5871400000	3646100000	4654800000	6542200000	5344900000	3806300000	5871300000	32748800000	31420100000	4436300000	4882400000	10741700000	14013100000	12569200000	13033300000	9034200000	5059200000	7332500000	6394800000	11432500000	3134800000	23418800000	34143500000	28111900000	1286600000	5913900000	10585800000	5484000000	2560400000	1341600000	4826800000	5788400000	20043700000	22965100000	29978900000	3464400000	10422900000	8590300000	38506300000	24146400000	31643300000	30331200000	9297700000	13246900000	19497700000
	207	5672200000	10631700000	4544200000	5875600000	3694600000	4713000000	6597000000	5429400000	3805700000	5958600000	32717400000	31588900000	4440600000	4889500000	10698500000	13983700000	12598800000	13041000000	8988100000	5075000000	7383200000	6342300000	11495400000	3170800000	23514800000	34122300000	28156600000	1303800000	5940000000	10566200000	5543100000	2595800000	1349800000	4858600000	5902900000	20098500000	22961900000	30044300000	3450200000	10409500000	8602000000	38592300000	24140800000	31623100000	30314900000	9370000000	13232600000	19477200000
	208	5695700000	10633300000	4584300000	5893500000	3692600000	4655500000	6554600000	5357100000	3839000000	5926000000	32762400000	31695500000	4396700000	4850800000	10626800000	14032200000	12644500000	13096700000	8986500000	5094900000	7417800000	6395800000	11561600000	3142400000	23481700000	34099700000	28188100000	1277400000	5960700000	10602200000	5542300000	2581200000	1347500000	4894000000	5861200000	20101600000	23046600000	30098700000	3493000000	10416500000	8627900000	38666500000	24189900000	31624400000	30402200000	9364400000	13234900000	19515900000
	209	5660900000	10610300000	4598500000	5922000000	3711200000	4672800000	6585500000	5353400000	3804700000	5970400000	32698500000	31647600000	4431200000	4899000000	10575900000	13990700000	12647800000	13083700000	9012500000	5106700000	7339600000	6394500000	11522000000	3156100000	23480700000	34093500000	28149000000	1278600000	5902700000	10509400000	5531800000	2568900000	1349600000	4848500000	5911700000	20103200000	23125200000	30139400000	3493800000	10447300000	8568000000	38728700000	24110900000	31690000000	30330600000	9366700000	13270300000	19539300000
	210	5635700000	10603200000	4615100000	5854400000	3739900000	4693000000	6607200000	5380900000	3812000000	5958300000	32795600000	31676200000	4511800000	4945800000	10555400000	13975100000	12644200000	13053800000	8942200000	5108100000	7433700000	6432200000	11450100000	3121000000	23504900000	34059800000	28183200000	1253800000	6004700000	10571400000	5590600000	2578400000	1353800000	4820200000	5894700000	20222900000	23044700000	30202600000	3476900000	10429600000	8686900000	38552400000	24120700000	31663100000	30359800000	9357100000	13238700000	19454600000
	211	5604200000	10581200000	4581000000	5903200000	3698200000	4699300000	6578900000	5338700000	3831700000	5975300000	32689900000	31723900000	4461800000	4893500000	10617400000	13947200000	12677500000	13052000000	8928600000	5072100000	7441900000	6389000000	11537600000	3145300000	23470200000	34014600000	28173700000	1266000000	6010400000	10539200000	5516600000	2558900000	1360000000	4856400000	5865100000	20098300000	23119600000	30105700000	3511100000	10387700000	8582500000	38642700000	24150200000	31581900000	30363500000	9420800000	13228500000	19471600000
	212	5704500000	10667400000	4567900000	5867900000	3691300000	4702400000	6576800000	5381600000	3826400000	5953000000	32746600000	31723700000	4505200000	4938100000	10552000000	13963700000	12667300000	13079900000	8929400000	5065600000	7344800000	6499600000	11558700000	3146000000	23456600000	34080600000	28157400000	1265500000	5946900000	10582600000	5540200000	2563100000	1368000000	4852800000	5878300000	20074400000	23055600000	30176300000	3496100000	10348800000	8630000000	38661700000	24168700000	31676900000	30282100000	9367500000	13274300000	19483300000
	213	5690000000	10622700000	4582600000	5901200000	3737800000	4739700000	6613000000	5385300000	3790900000	5940900000	32652900000	31773900000	4429400000	4949600000	10690200000	14061000000	12689200000	12960400000	8925500000	5068500000	7439500000	6451400000	11580600000	3132800000	23509800000	34056400000	28180400000	1271000000	5983400000	10465200000	5543000000	2550000000	1350100000	4826800000	5904500000	20129500000	23101100000	30155500000	3481200000	10406500000	8624500000	38736500000	24137800000	31718100000	30347900000	9379000000	13271800000	19519900000
	214	5610000000	10636200000	4596400000	5909200000	3712500000	4660200000	6628700000	5379200000	3847600000	5925700000	32803300000	31753300000	4460300000	4963800000	10712900000	13970000000	12602200000	13062100000	8991600000	5027500000	7461700000	6444300000	11571500000	3129700000	23481100000	33964700000	28172600000	1283900000	5919200000	10488600000	5490600000	2554300000	1351600000	4866600000	5905800000	20238300000	23156200000	30152600000	3480600000	10387500000	8579100000	38589100000	24236500000	31585400000	30305600000	9400600000	13219100000	19469200000
	215	5660800000	10628200000	4595100000	5876500000	3740400000	4705100000	6565800000	5344000000	3836600000	5912000000	32703500000	31829500000	4436100000	4929200000	10676100000	14026800000	12646300000	13079500000	8901300000	5069100000	7446700000	6455100000	11553100000	3124500000	23559200000	33982000000	28075200000	1266300000	5930900000	10516300000	5518900000	2591300000	1353200000	4794600000	5877100000	20262600000	23042900000	30199500000	3489700000	10397500000	8530300000	38654500000	24183400000	31699700000	30301900000	9386400000	13275900000	19537800000
	216	5649400000	10613100000	4574900000	5895100000	3698300000	4695900000	6553500000	5344800000	3844500000	5953500000	32681000000	31785100000	4449900000	4966300000	10721900000	14013500000	12623500000	13128300000	8898300000	5095500000	7423900000	6445700000	11512300000	3147600000	23510600000	34010100000	28091400000	1277400000	5922200000	10491400000	5565700000	2561900000	1348000000	4829700000	5884400000	20079400000	23087200000	30151000000	3449900000	10425000000	8618800000	38681800000	24174700000	31556600000	30373800000	9386300000	13253100000	19479500000
	217	5656300000	10597500000	4582600000	5919600000	3717900000	4702800000	6545900000	5341000000	3892300000	5936700000	32799000000	31863000000	4446900000	4982100000	10740000000	13980500000	12621300000	13098300000	8877400000	5053100000	7424800000	6497900000	11514900000	3085800000	23557800000	33989000000	28110000000	1275400000	5950900000	10527300000	5551800000	2554000000	1332300000	4832900000	5910500000	20156400000	23083900000	30191000000	3473800000	10355400000	8555000000	38673700000	24139700000	31678000000	30360700000	9377400000	13203000000	19428200000
	218	5651800000	10630600000	4595600000	5861800000	3707100000	4730200000	6568400000	5399000000	3832000000	5925700000	32836100000	31852800000	4460300000	4919300000	10821800000	13975600000	12651000000	13063400000	8880900000	5055400000	7409300000	6483800000	11560400000	3133700000	23552500000	33964600000	28080900000	1305200000	5965600000	10525600000	5476200000	2577800000	1339700000	4849000000	5871300000	20269400000	23182200000	30155300000	3492900000	10341500000	8597400000	38762300000	24210100000	31620200000	30351000000	9358200000	13245400000	19463400000
	219	5651900000	10625900000	4600300000	5835200000	3676100000	4696600000	6603100000	5428200000	3855900000	5939600000	32730500000	31873700000	4480400000	5005300000	10740000000	13985800000	12575300000	13064100000	8896300000	5045200000	7414200000	6456300000	11539700000	3093000000	23571600000	33937700000	28146300000	1276800000	5946400000	10489900000	5486600000	2577400000	1330400000	4823700000	5906000000	20081600000	23223100000	30161900000	3453600000	10352000000	8606700000	38598400000	24187400000	31570400000	30310900000	9359800000	13218200000	19458100000
	220	5636300000	10603900000	4560700000	5885400000	3682700000	4707500000	6612400000	5404200000	3825700000	5927400000	32705500000	31834400000	4470400000	4980700000	10790700000	13926300000	12661500000	13024700000	8868500000	5091000000	7425600000	6424100000	11513100000	3137100000	23462200000	33995000000	28149500000	1301900000	5929900000	10481800000	5531200000	2549000000	1336700000	4810800000	5844000000	20214200000	23156100000	30224900000	3467400000	10312700000	8590300000	38680300000	24119200000	31517100000	30203600000	9357700000	13122600000	19437100000
	221	5702000000	10626000000	4573600000	5901300000	3693300000	4758600000	6566400000	5387000000	3829800000	5971100000	32746700000	31897600000	4431000000	4984500000	10727800000	14059400000	12629800000	13029100000	8882100000	5013000000	7426400000	6426900000	11506600000	3077500000	23537800000	33883700000	28194000000	1302200000	5918400000	10428700000	5545800000	2556000000	1336300000	4779400000	5883500000	20240200000	23142300000	30151400000	3455500000	10353200000	8529700000	38742900000	24119100000	31644900000	30308800000	9353200000	13149300000	19454800000
	222	5698700000	10646000000	4627600000	5874800000	3722900000	4697700000	6560900000	5391900000	3825400000	5968000000	32743700000	31945200000	4454700000	4952200000	10812800000	14012000000	12630300000	13081500000	8822700000	5009900000	7363700000	6478000000	11551700000	3095700000	23554000000	33788400000	28068200000	1286800000	5891300000	10526600000	5512100000	2573200000	1347600000	4767700000	5891900000	20299600000	23211400000	30198400000	3467700000	10318200000	8600000000	38732700000	24152700000	31586300000	30494400000	9316700000	13189900000	19444100000
	223	5704800000	10578600000	4586000000	5908200000	3699500000	4727100000	6575200000	5405300000	3834800000	5924400000	32711200000	31847000000	4458100000	4983800000	10724700000	13904000000	12651000000	13072700000	8894000000	5025900000	7411100000	6454900000	11539000000	3087900000	23625200000	33846000000	28143100000	1290400000	5955800000	10486600000	5465000000	2557100000	1349800000	4789200000	5875800000	20102700000	23174300000	30171400000	3481000000	10339500000	8537800000	38755300000	24087300000	31650300000	30360100000	9397900000	13148200000	19386700000
	224	5678900000	10627000000	4563700000	5896500000	3687800000	4732900000	6608900000	5361700000	3852800000	5960600000	32646800000	31973200000	4461600000	4989500000	10718300000	14012200000	12655000000	13147400000	8889600000	5027300000	7428200000	6405500000	11598400000	3100600000	23616200000	33898000000	27970600000	1309400000	5912200000	10431100000	5472200000	2540100000	1336700000	4744500000	5890300000	20234300000	23191200000	30214400000	3424200000	10300700000	8521600000	38616700000	24132400000	31652900000	30333000000	9326600000	13111500000	19393400000
	225	5698300000	10628100000	4550400000	5888800000	3709300000	4688900000	6578700000	5382300000	3841000000	5914600000	32626600000	31940500000	4448300000	4960000000	10760400000	14003400000	12651600000	13087800000	8857100000	5005600000	7454400000	6464400000	11577300000	3094500000	23522600000	33814500000	28060700000	1309000000	5909700000	10474000000	5491300000	2534200000	1333900000	4794400000	5891000000	20216500000	23260300000	30273600000	3467900000	10273800000	8520500000	38782800000	24256400000	31508200000	30221800000	9341400000	13102300000	19422300000
	226	5720300000	10624400000	4595200000	5894200000	3692200000	4708500000	6599300000	5343900000	3875600000	5901400000	32667200000	32058400000	4496900000	4984400000	10791200000	13965200000	12723100000	13055200000	8810700000	5036500000	7384600000	6476600000	11496700000	3086800000	23547300000	33851700000	27961900000	1301000000	5922500000	10472600000	5479000000	2565700000	1339000000	4782500000	5882200000	20192600000	23204500000	30200200000	3475100000	10279200000	8556500000	38751900000	24184600000	31609900000	30306800000	9342100000	13156800000	19366800000
	227	5724100000	10677100000	4577700000	5887700000	3674100000	4727300000	6615700000	5409200000	3835200000	5938900000	32632600000	31970700000	4502000000	4986900000	10772700000	13956400000	12684400000	13053300000	8810300000	4989100000	7380300000	6451400000	11617800000	3067700000	23614300000	33805600000	27935000000	1289000000	5932800000	10356900000	5482300000	2535400000	1340000000	4770200000	5879400000	20313400000	23199300000	30194900000	3489900000	10319300000	8582500000	38820700000	24247100000	31654100000	30254200000	9333600000	13115600000	19293900000
	228	5779400000	10696300000	4560700000	5848600000	3665800000	4752000000	6565300000	5381700000	3810900000	5992500000	32647300000	32107800000	4483900000	4979100000	10770500000	14019400000	12663200000	13104000000	8769200000	5022800000	7410800000	6438800000	11588800000	3068300000	23441400000	33861100000	27877800000	1298400000	5851100000	10391100000	5452800000	2539700000	1319900000	4734400000	5887500000	20304500000	23204900000	30244100000	3438100000	10289000000	8546700000	38784800000	24291300000	31700300000	30280200000	9296000000	13048600000	19306800000
	229	5750200000	10636200000	4535900000	5859500000	3706000000	4722900000	6561600000	5392800000	3825300000	5948900000	32628900000	32058900000	4501700000	4953400000	10718000000	13986500000	12631100000	13048700000	8794900000	4934700000	7424700000	6432500000	11602100000	3059000000	23568900000	33734700000	27979700000	1305500000	5889100000	10388500000	5475000000	2534000000	1337800000	4748700000	5834500000	20257600000	23274200000	30175500000	3461900000	10257200000	8554800000	38736800000	24196700000	31652700000	30236800000	9323400000	13089900000	19346200000
	230	5788200000	10705300000	4570700000	5837700000	3697900000	4774600000	6529400000	5381300000	3811700000	5922300000	32647000000	32044500000	4491500000	4951300000	10797200000	13972100000	12595800000	13121000000	8778400000	4971600000	7368000000	6382000000	11537000000	3061000000	23580500000	33719000000	27986800000	1310900000	5869500000	10366900000	5444800000	2523800000	1312900000	4714800000	5859200000	20244700000	23246700000	30256300000	3446100000	10318000000	8536100000	38696400000	24249900000	31630100000	30416100000	9360700000	13076400000	19319900000
	231	5744100000	10621700000	4531000000	5862400000	3701700000	4752000000	6591400000	5364400000	3816400000	5915000000	32651200000	32002900000	4489200000	4960500000	10761600000	13982300000	12638200000	13027700000	8792100000	4952700000	7467800000	6493100000	11566600000	3041100000	23598100000	33823500000	27974400000	1283500000	5865600000	10369500000	5425600000	2524700000	1328700000	4726200000	5847600000	20367400000	23302100000	30191600000	3427300000	10260200000	8480600000	38921300000	24283400000	31674900000	30299100000	9282900000	13034900000	19331400000
	232	5790900000	10656400000	4525800000	5853100000	3679000000	4808300000	6546500000	5400100000	3819100000	5917100000	32651500000	32008500000	4462000000	4943000000	10735100000	13985700000	12573600000	13064600000	8797200000	5008300000	7382200000	6425500000	11541700000	3051500000	23611800000	33596400000	28000100000	1295100000	5859100000	10349200000	5445300000	2533700000	1320000000	4758100000	5886000000	20264300000	23270800000	30290900000	3461200000	10265800000	8445500000	38827300000	24216300000	31568400000	30365800000	9334800000	13080200000	19296400000
	233	5768500000	10697400000	4568400000	5901300000	3708600000	4721900000	6573300000	5373500000	3870200000	5931100000	32643200000	32135600000	4492500000	4957200000	10777800000	14023400000	12587900000	13120700000	8743200000	4977600000	7375300000	6446600000	11503900000	3065700000	23621100000	33752600000	27874100000	1301900000	5856300000	10382700000	5484700000	2518400000	1314500000	4735800000	5855200000	20323800000	23400200000	30335100000	3465600000	10167100000	8449200000	38871900000	24257200000	31665800000	30350600000	9308700000	13036100000	19263000000
	234	5746400000	10621900000	4575900000	5882700000	3744100000	4766600000	6610700000	5371000000	3858700000	5955800000	32484500000	32177700000	4465200000	4960900000	10750800000	14008300000	12620900000	13015900000	8725900000	4960400000	7373400000	6395800000	11528200000	3068300000	23601500000	33710100000	28000500000	1301800000	5878200000	10380300000	5451200000	2541400000	1322900000	4722100000	5822300000	20327600000	23198400000	30335000000	3483600000	10259400000	8469300000	38842900000	24230300000	31689000000	30355000000	9298300000	13064100000	19221900000
	235	5769200000	10610700000	4558300000	5879400000	3700500000	4744700000	6562300000	5405400000	3836100000	5949600000	32631300000	32177100000	4462400000	4965200000	10802800000	14019700000	12577500000	13091300000	8736100000	4945500000	7419000000	6406900000	11529500000	3056800000	23530200000	33778400000	27828000000	1303400000	5799900000	10348600000	5408400000	2512900000	1324000000	4738200000	5858000000	20261500000	23334600000	30301200000	3424700000	10294800000	8480700000	38931300000	24254500000	31631500000	30365600000	9291700000	13014300000	19192800000
	236	5774100000	10686400000	4574700000	5839100000	3719600000	4758600000	6580800000	5392600000	3871600000	5966400000	32535700000	32009900000	4470400000	4961700000	10693300000	14072700000	12606900000	13036200000	8755700000	4952600000	7381000000	6396700000	11478300000	3036300000	23447200000	33585300000	27974200000	1314800000	5818700000	10338500000	5419000000	2511500000	1317600000	4684600000	5854500000	20365300000	23328000000	30400100000	3454400000	10241500000	8464600000	38908700000	24286700000	31608000000	30339200000	9264300000	13054000000	19285800000
	237	5822700000	10655900000	4562000000	5853500000	3697300000	4739100000	6604500000	5331700000	3886000000	5980100000	32517600000	32119400000	4496600000	4938800000	10841100000	13932300000	12605500000	13035200000	8712300000	4930500000	7411300000	6427800000	11517100000	3064000000	23661800000	33566000000	27934200000	1284000000	5851000000	10359700000	5404000000	2516100000	1328900000	4702000000	5875900000	20314800000	23392000000	30384900000	3442900000	10159800000	8466700000	38876000000	24373000000	31530900000	30400300000	9236000000	13035800000	19186900000
	238	5854900000	10707200000	4531400000	5927600000	3710700000	4779800000	6614000000	5342500000	3812100000	5926000000	32598200000	32029800000	4464300000	4965800000	10760800000	13995200000	12614100000	13089800000	8670400000	4916700000	7353300000	6425600000	11496200000	3033000000	23581100000	33547100000	27937700000	1321000000	5854800000	10279200000	5427300000	2522200000	1305500000	4712100000	5888000000	20342200000	23312800000	30346100000	3432400000	10216900000	8461600000	38816000000	24334700000	31631200000	30432300000	9273700000	12965200000	19231700000
	239	5809100000	10592300000	4592500000	5878600000	3705800000	4726500000	6606300000	5334400000	3843100000	5897000000	32627800000	32091600000	4516200000	4920700000	10737000000	14068700000	12527300000	13083300000	8673800000	4899500000	7353900000	6376600000	11579100000	3069400000	23624000000	33634400000	27958300000	1318500000	5827800000	10256900000	5370700000	2520100000	1310700000	4656100000	5877500000	20257100000	23332600000	30304100000	3437400000	10187600000	8476700000	38945500000	24229500000	31639700000	30359100000	9209000000	13038300000	19120300000
	240	5856800000	10707500000	4542800000	5894200000	3692700000	4759000000	6558800000	5356000000	3864600000	5911800000	32647200000	32203100000	4474400000	4959800000	10851400000	13976500000	12598600000	13083300000	8740600000	4899800000	7331600000	6392000000	11500200000	3015600000	23604500000	33657900000	27961800000	1326300000	5829900000	10269200000	5394800000	2506100000	1317300000	4678300000	5833500000	20282800000	23377700000	30431700000	3415200000	10120300000	8471500000	38931300000	24304300000	31681100000	30371400000	9292000000	12965300000	19139200000
	241	5854400000	10709600000	4563700000	5900000000	3683600000	4797800000	6597400000	5359700000	3843000000	5966000000	32523500000	32125100000	4472400000	4956800000	10728500000	13900900000	12602000000	12999000000	8702400000	4894100000	7339100000	6395700000	11499900000	3008400000	23669700000	33646900000	27959100000	1306500000	5835300000	10308000000	5431600000	2508500000	1332600000	4692300000	5871000000	20329100000	23394000000	30463800000	3420700000	10156700000	8443200000	39036000000	24357200000	31675400000	30566100000	9259600000	12930500000	19147500000
	242	5828300000	10702900000	4557400000	5909900000	3719300000	4811200000	6561600000	5336200000	3806800000	5907700000	32563300000	32266900000	4508100000	4981400000	10778300000	13985300000	12608000000	13087000000	8762500000	4884800000	7289700000	6375600000	11487800000	2992400000	23732700000	33582100000	27911400000	1309400000	5808900000	10299800000	5393400000	2532500000	1298600000	4658500000	5854500000	20384700000	23384300000	30543800000	3423200000	10151900000	8424400000	39031800000	24331200000	31630200000	30555000000	9236900000	12942200000	19123000000
	243	5861100000	10692600000	4553500000	5916600000	3694700000	4795400000	6600700000	5364000000	3847500000	5975800000	32559800000	32287300000	4472200000	4956100000	10767800000	13963100000	12552800000	13155300000	8680100000	4865400000	7332400000	6371100000	11537900000	2986000000	23703900000	33594500000	27952800000	1311100000	5786800000	10324900000	5403700000	2533800000	1319700000	4663600000	5902300000	20311100000	23341900000	30549200000	3413500000	10123800000	8449900000	39021400000	24384300000	31701100000	30598200000	9201100000	13032700000	19094300000
	244	5855700000	10685500000	4561200000	5865100000	3698500000	4784000000	6587000000	5347500000	3825300000	5945800000	32504500000	32323100000	4521100000	4939400000	10818100000	14067500000	12618900000	13049000000	8741200000	4855300000	7308100000	6345100000	11498600000	3027600000	23627600000	33532300000	27893800000	1292400000	5799400000	10216700000	5398600000	2505300000	1334000000	4674800000	5861100000	20320800000	23501100000	30542100000	3395500000	10187300000	8392800000	39013400000	24377500000	31682300000	30601900000	9253500000	12950900000	19203500000
	245	5807500000	10709800000	4544000000	5904400000	3718600000	4784100000	6621400000	5342300000	3872100000	5965000000	32506200000	32283600000	4517500000	4949500000	10760100000	14027700000	12543100000	13105400000	8730900000	4896500000	7291900000	6312800000	11532200000	2991100000	23665500000	33581400000	27891800000	1302500000	5817000000	10168100000	5403700000	2498400000	1305000000	4648900000	5854000000	20377100000	23453100000	30579700000	3411200000	10088400000	8404300000	38943800000	24294000000	31708700000	30830500000	9273200000	12959400000	19098500000
	246	5803900000	10689500000	4551800000	5928600000	3688900000	4804900000	6617400000	5405200000	3810600000	5934500000	32606700000	32305000000	4498600000	4968300000	10817200000	14056700000	12638600000	13060100000	8664600000	4855900000	7339900000	6405400000	11466200000	3017000000	23715500000	33447400000	27795900000	1307400000	5787900000	10262700000	5424500000	2507100000	1298400000	4650500000	5814900000	20392500000	23513500000	30569300000	3403200000	10166200000	8452000000	39021000000	24432600000	31707800000	30692800000	9180900000	12962100000	19108600000
	247	5812200000	10749300000	4548300000	5938400000	3691400000	4809500000	6648000000	5342900000	3849600000	5943200000	32542000000	32362500000	4484700000	4931000000	10790900000	14035300000	12577600000	13107500000	8654700000	4856500000	7296000000	6315000000	11454500000	2996800000	23616200000	33603500000	27907200000	1305800000	5820400000	10231900000	5382100000	2514000000	1297200000	4593000000	5853600000	20257600000	23420100000	30589500000	3412800000	10151800000	8369900000	38961900000	24450800000	31653600000	30841400000	9201700000	12849100000	19093500000
	248	5818300000	10761300000	4510600000	5931400000	3701700000	4812100000	6573400000	5385900000	3842200000	5944800000	32582100000	32400600000	4538100000	4964900000	10770300000	14031400000	12583600000	13102500000	8704600000	4836900000	7314500000	6303000000	11400400000	2971200000	23679300000	33579200000	27881600000	1313200000	5744000000	10167400000	5408300000	2504100000	1299000000	4651400000	5871200000	20309300000	23432800000	30694900000	3403000000	10082400000	8393400000	39098500000	24475400000	31682100000	30751200000	9192100000	12929800000	19107400000
	249	5808300000	10709300000	4538600000	5938400000	3715400000	4823400000	6563800000	5323000000	3866200000	5963600000	32532000000	32249800000	4524600000	4933200000	10822600000	14016000000	12613700000	13150900000	8681600000	4857800000	7277200000	6273900000	11467900000	2933000000	23638300000	33404400000	27925300000	1319700000	5784600000	10231500000	5407500000	2525500000	1285000000	4623200000	5893500000	20413300000	23410500000	30722200000	3397000000	10152500000	8364900000	39094200000	24493100000	31711500000	30761800000	9150200000	12857200000	19010500000
	250	5795000000	10715200000	4548700000	5912100000	3707600000	4790900000	6608400000	5361200000	3857900000	5946000000	32476800000	32367100000	4539300000	4963800000	10859500000	14194700000	12533100000	13150300000	8645900000	4838200000	7264000000	6290700000	11425000000	2942600000	23763600000	33518200000	27900600000	1310400000	5797100000	10075300000	5384700000	2480400000	1288800000	4617800000	5920600000	20322500000	23410800000	30859600000	3397200000	10110900000	8360800000	39118600000	24550400000	31712800000	30956900000	9168100000	12876000000	18992800000
	251	5840500000	10697200000	4563800000	5937800000	3714800000	4855400000	6611500000	5366500000	3874700000	5919400000	32551900000	32331100000	4522200000	4984600000	10830000000	14155800000	12533300000	13167800000	8737900000	4850400000	7323700000	6279700000	11460700000	2964300000	23727600000	33567000000	27826700000	1330800000	5767800000	10110500000	5389900000	2465100000	1296800000	4612200000	5858200000	20332100000	23459800000	30754600000	3364300000	10045200000	8376200000	39127700000	24454300000	31730800000	30842500000	9166700000	12896900000	18927500000
	252	5825400000	10661600000	4526400000	5898600000	3725500000	4809500000	6581200000	5325900000	3848700000	5997100000	32655600000	32243700000	4487700000	4960400000	10825800000	14201700000	12606700000	13178200000	8710600000	4862300000	7231000000	6326400000	11476800000	2985300000	23743100000	33478200000	27831500000	1310900000	5780400000	10089200000	5372700000	2452300000	1271800000	4585300000	5888600000	20344300000	23479500000	30718700000	3380800000	10043200000	8325200000	39105700000	24543500000	31719400000	30933900000	9169600000	12870300000	19001700000
	253	5757500000	10632800000	4556400000	5893100000	3727800000	4824700000	6630400000	5367000000	3826500000	5905200000	32437700000	32314100000	4475900000	4948800000	10786900000	14177200000	12514600000	13168700000	8633700000	4790600000	7321900000	6299400000	11485400000	2968100000	23717100000	33431100000	27764700000	1294000000	5730200000	10048700000	5394600000	2464500000	1299400000	4606100000	5844800000	20355300000	23537900000	30857200000	3371500000	10092100000	8335700000	39222300000	24463400000	31639000000	30893500000	9168600000	12811200000	19027300000
	254	5826800000	10703300000	4560000000	5933900000	3702900000	4867800000	6571700000	5358500000	3880400000	5974600000	32477200000	32305100000	4477700000	4958600000	10849400000	14178900000	12525500000	13162600000	8679800000	4853700000	7264300000	6305100000	11441600000	2946900000	23654300000	33488600000	27867800000	1307700000	5749500000	10051600000	5370600000	2451300000	1312300000	4611300000	5921800000	20475500000	23506000000	30873100000	3402300000	10141700000	8316700000	39155200000	24521300000	31747900000	30936300000	9213000000	12833700000	18918000000
	255	5779600000	10721300000	4524900000	5953400000	3699500000	4807900000	6568700000	5363600000	3872200000	5922600000	32527500000	32304900000	4468300000	4961100000	10852200000	14187000000	12499200000	13173600000	8626800000	4816900000	7236400000	6308400000	11434100000	2941800000	23732400000	33381000000	27718900000	1314900000	5741400000	10023400000	5357600000	2473200000	1299100000	4594600000	5842000000	20427400000	23517400000	30896500000	3394100000	10035500000	8289000000	39196600000	24574700000	31740000000	30974000000	9193600000	12805500000	18907500000
	256	5827800000	10625000000	4549800000	5924500000	3706400000	4819900000	6604500000	5348400000	3843800000	5924200000	32389600000	32230600000	4549900000	4960300000	10824200000	14227600000	12486500000	13222600000	8665700000	4833200000	7321500000	6281900000	11394300000	2926200000	23696200000	33294200000	27819100000	1318900000	5742200000	10007800000	5441700000	2438400000	1293100000	4553100000	5855600000	20400200000	23393400000	30973600000	3388300000	10064800000	8289200000	39157500000	24587500000	31654600000	30865300000	9149300000	12840400000	18911500000
	257	5757300000	10613400000	4559300000	5922200000	3751800000	4859000000	6591500000	5350300000	3874200000	5904000000	32511300000	32259100000	4473300000	4959600000	10855400000	14215300000	12420200000	13176700000	8563900000	4797600000	7215900000	6305800000	11423800000	2904500000	23679900000	33341000000	27816900000	1302800000	5692900000	10018900000	5355000000	2455200000	1278600000	4540600000	5895200000	20443300000	23490900000	30878500000	3418000000	10058600000	8254100000	39165100000	24519200000	31821800000	31000500000	9130700000	12803600000	18865500000
	258	5746200000	10562900000	4540500000	5932900000	3732100000	4833900000	6572100000	5361100000	3855800000	5894800000	32645100000	32185300000	4492700000	4901700000	10804600000	14215700000	12428300000	13180500000	8574000000	4831100000	7237100000	6288800000	11478200000	2910600000	23725700000	33213800000	27672600000	1306800000	5712000000	9940500000	5355700000	2441300000	1269100000	4532100000	5857800000	20412200000	23430700000	30886700000	3391500000	10025100000	8181200000	39250200000	24510200000	31693400000	31015100000	9091400000	12837300000	18756600000
	259	5719700000	10545000000	4551200000	5964300000	3722800000	4862200000	6601700000	5305800000	3828300000	5863000000	32669400000	32205600000	4461100000	4963200000	10899000000	14241600000	12495100000	13211600000	8527900000	4785400000	7244800000	6321800000	11328800000	2879600000	23693200000	33218200000	27672400000	1319600000	5695800000	9947800000	5350100000	2429400000	1273300000	4554700000	5886800000	20438200000	23444800000	30947200000	3397300000	10057200000	8175800000	39302100000	24560100000	31780000000	31002300000	9148300000	12782200000	18818100000
	260	5661400000	10592700000	4530000000	5928600000	3722700000	4819300000	6604000000	5338200000	3858600000	5890200000	32675000000	32237100000	4490500000	4939400000	10852400000	14296400000	12433400000	13206000000	8535500000	4828500000	7206400000	6283400000	11409600000	2919200000	23641500000	33278600000	27648800000	1286300000	5627500000	9950800000	5359900000	2419100000	1293300000	4544000000	5836100000	20401400000	23638100000	30893400000	3387300000	9977500000	8152000000	39337500000	24527600000	31685400000	30982500000	9058600000	12726400000	18720400000
	261	5695000000	10558200000	4540100000	5909600000	3731700000	4830900000	6595000000	5348100000	3847300000	5894900000	32607400000	32136000000	4476700000	4941500000	10834600000	14261500000	12413400000	13232400000	8443100000	4779000000	7209200000	6288800000	11490600000	2866900000	23659100000	33107900000	27638500000	1311900000	5650400000	9939200000	5303300000	2431500000	1287100000	4515000000	5860700000	20495400000	23457800000	30971300000	3347700000	10065200000	8141700000	39276600000	24566600000	31762500000	31042100000	9151100000	12826400000	18761500000
	262	5704600000	10525800000	4562900000	5899800000	3741700000	4817300000	6499400000	5336300000	3820700000	5864300000	32519900000	32114600000	4476500000	4901300000	10774700000	14248300000	12378100000	13221200000	8423500000	4788400000	7163400000	6329400000	11453500000	2842000000	23657900000	32965100000	27629200000	1299600000	5625500000	9862400000	5300100000	2400100000	1295700000	4531600000	5879000000	20448700000	23556100000	30907500000	3333600000	10058000000	8061600000	39193200000	24627400000	31728700000	30896100000	9063700000	12819100000	18801200000
	263	5657500000	10514200000	4544300000	5884900000	3734500000	4872500000	6540100000	5356900000	3870700000	5829600000	32535400000	32145800000	4463000000	4866500000	10851200000	14303000000	12321900000	13227600000	8495500000	4769200000	7217000000	6268400000	11394700000	2844500000	23608500000	32839400000	27547300000	1305200000	5574100000	9853500000	5267200000	2393700000	1285500000	4521000000	5901100000	20436000000	23469000000	30901300000	3386400000	9974400000	8038600000	39287900000	24539700000	31665100000	30818400000	9147500000	12810200000	18668200000
	264	5668900000	10459800000	4560200000	5910600000	3696700000	4814500000	6598000000	5396100000	3806200000	5859800000	32541300000	32098500000	4437800000	4903500000	10772700000	14300700000	12283900000	13240100000	8427500000	4785600000	7190500000	6254500000	11413800000	2808600000	23509500000	32888300000	27488700000	1293000000	5599800000	9833000000	5313500000	2356500000	1264900000	4504300000	5826100000	20455100000	23506500000	30875200000	3382700000	10066700000	7998500000	39181000000	24532200000	31786100000	30794800000	9160100000	12743100000	18552600000
	265	5700500000	10446700000	4552000000	5848300000	3698500000	4818500000	6558400000	5345100000	3834900000	5838000000	32585800000	32097900000	4426200000	4838700000	10797600000	14285600000	12230100000	13273900000	8405200000	4765600000	7215800000	6277300000	11435200000	2813700000	23551300000	32734600000	27415800000	1284300000	5584500000	9799800000	5293100000	2370300000	1278000000	4572300000	5860300000	20422900000	23501400000	30862900000	3350200000	10003800000	7962400000	39408500000	24609200000	31736300000	30772400000	9128700000	12720400000	18665700000
	266	5655900000	10459100000	4543300000	5871600000	3746900000	4812300000	6525100000	5341900000	3822100000	5897100000	32722000000	32032900000	4473800000	4881500000	10751000000	14302600000	12250100000	13237900000	8408800000	4777300000	7196000000	6312900000	11369900000	2811300000	23576200000	32729700000	27313900000	1298500000	5540000000	9773200000	5277900000	2361500000	1274800000	4506800000	5812500000	20409800000	23488800000	30831500000	3385800000	9992200000	7940100000	39355100000	24681700000	31682900000	30697300000	9130400000	12752900000	18598500000
	267	5668600000	10462200000	4504300000	5927200000	3695400000	4824700000	6536400000	5295500000	3819800000	5826200000	32645400000	32073900000	4430100000	4833400000	10741800000	14368100000	12234700000	13240700000	8409600000	4768300000	7255300000	6232300000	11331400000	2776700000	23469800000	32649500000	27339100000	1301800000	5523100000	9778100000	5267300000	2368500000	1262000000	4463200000	5916400000	20422300000	23450200000	30849500000	3394900000	9971000000	7942400000	39289800000	24646400000	31742900000	30691800000	9083700000	12796300000	18524000000
	268	5644900000	10421000000	4559000000	5942400000	3686600000	4809000000	6564400000	5297400000	3832700000	5928900000	32690700000	32167500000	4443800000	4843900000	10793900000	14361400000	12194100000	13218500000	8379800000	4727700000	7220800000	6251200000	11434600000	2764100000	23418000000	32534100000	27262500000	1307200000	5499700000	9757500000	5236500000	2362200000	1279400000	4502700000	5848800000	20494400000	23448900000	30887500000	3345200000	9956600000	7854300000	39296400000	24551500000	31701500000	30639700000	9041500000	12746600000	18446000000
	269	5656000000	10455700000	4559800000	5913100000	3714800000	4868600000	6554300000	5262000000	3822800000	5922300000	32767200000	32022400000	4410500000	4786600000	10785800000	14443200000	12199700000	13214400000	8325700000	4737600000	7156700000	6234600000	11390600000	2748600000	23543000000	32454600000	27358200000	1299400000	5488500000	9673200000	5227000000	2322100000	1285800000	4466100000	5916000000	20430300000	23474700000	30913600000	3338800000	9908600000	7796400000	39244200000	24730000000	31673000000	30461400000	9043100000	12717800000	18449200000
	270	5608200000	10442400000	4571000000	5900100000	3696400000	4824100000	6503700000	5310900000	3821200000	5919000000	32909300000	32258300000	4450100000	4764600000	10748500000	14453000000	12205600000	13237300000	8355100000	4755000000	7180300000	6235800000	11308800000	2759900000	23531000000	32376400000	27222200000	1300000000	5452100000	9705200000	5210200000	2348000000	1267800000	4435500000	5850900000	20417300000	23453100000	30781500000	3354300000	9983400000	7745400000	39303200000	24740300000	31771500000	30602600000	9105900000	12746100000	18384100000
	271	5616600000	10427500000	4583900000	5902700000	3679100000	4806500000	6546600000	5314500000	3812200000	5938500000	32888100000	32139200000	4437800000	4756400000	10765900000	14435300000	12091300000	13320300000	8358900000	4752200000	7187100000	6271200000	11380200000	2767200000	23497900000	32232700000	27090600000	1311300000	5464300000	9695500000	5166000000	2343500000	1275900000	4441000000	5864900000	20455000000	23485400000	30872400000	3321200000	9957500000	7694900000	39426300000	24714300000	31737200000	30365100000	9065700000	12742200000	18397300000
	272	5612000000	10368100000	4504100000	5922300000	3709900000	4822600000	6539800000	5321300000	3835000000	5966100000	32935700000	32218000000	4458200000	4785300000	10805800000	14503800000	12159400000	13264400000	8309400000	4742400000	7143400000	6232400000	11381700000	2748700000	23512400000	32233600000	27030200000	1281800000	5444900000	9690500000	5191500000	2328200000	1266800000	4470500000	5903800000	20475800000	23553900000	30839300000	3320000000	9910700000	7616200000	39343700000	24754300000	31752400000	30334600000	9016100000	12669800000	18293000000
	273	5617300000	10417500000	4552500000	5870600000	3705400000	4801600000	6535400000	5301500000	3842900000	5988700000	32977400000	32412400000	4424500000	4789100000	10591800000	14506600000	12190400000	13268900000	8306300000	4781400000	7115400000	6235800000	11400000000	2747500000	23460900000	32137800000	27088600000	1276200000	5387400000	9697700000	5150700000	2276200000	1263900000	4455100000	5851500000	20467500000	23504100000	30844200000	3345800000	9914100000	7607900000	39374400000	24672800000	31810300000	30170400000	8996600000	12704800000	18363700000
	274	5651300000	10399100000	4551500000	5902000000	3697300000	4825800000	6509700000	5347200000	3889800000	6026600000	33067300000	32318600000	4422300000	4789300000	10677000000	14522800000	12097300000	13325700000	8304100000	4753000000	7166600000	6225600000	11390000000	2726600000	23364100000	32133900000	26990400000	1273000000	5407300000	9617100000	5114200000	2280800000	1268300000	4475400000	5855900000	20509700000	23432800000	30787900000	3343900000	9965300000	7550200000	39481500000	24917900000	31739900000	30179300000	8994600000	12715200000	18239300000
	275	5630200000	10422000000	4580500000	5920900000	3689200000	4826900000	6568000000	5319700000	3871900000	6061300000	33086300000	32405000000	4491300000	4786000000	10718600000	14538400000	12151300000	13326400000	8296700000	4706100000	7164400000	6200900000	11389700000	2745500000	23311700000	31906700000	26980600000	1292200000	5379300000	9614200000	5113400000	2279800000	1265100000	4430500000	5871000000	20383800000	23513000000	30729700000	3361000000	9888600000	7533000000	39410200000	24767900000	31694400000	30012700000	8994200000	12729100000	18217900000
	276	5644000000	10469100000	4531300000	5904800000	3670500000	4833800000	6515400000	5312200000	3873000000	6088900000	33392400000	32492900000	4440900000	4785200000	10698400000	14533000000	12181800000	13393500000	8316700000	4707700000	7172300000	6237000000	11397100000	2751700000	23279500000	32000600000	26872000000	1293300000	5388900000	9626000000	5115400000	2292300000	1249300000	4409100000	5880500000	20471200000	23503500000	30737700000	3350100000	9946400000	7474300000	39375500000	24868200000	31745800000	29860500000	8973400000	12794100000	18232300000
	277	5629600000	10460000000	4579000000	5905700000	3688100000	4836900000	6503900000	5304800000	3866100000	6103500000	33365500000	32527700000	4474700000	4764600000	10698300000	14641000000	12221000000	13335100000	8358000000	4754400000	7143100000	6164500000	11458400000	2718000000	23421000000	31905400000	26798000000	1313800000	5398800000	9653800000	5099700000	2285600000	1271700000	4428300000	5870500000	20486700000	23547600000	30761800000	3304600000	9938800000	7401100000	39365500000	24792300000	31720200000	29774400000	8975200000	12700000000	18166500000
	278	5632400000	10457900000	4541900000	5872500000	3727700000	4850200000	6535000000	5328400000	3861900000	6124200000	33506000000	32562000000	4467400000	4793800000	10669800000	14553400000	12202200000	13373100000	8332000000	4715300000	7128000000	6221200000	11449400000	2708700000	23312400000	31867600000	26777500000	1268700000	5340900000	9533100000	5094300000	2275300000	1250300000	4416400000	5884400000	20538100000	23575100000	30772800000	3319600000	9897700000	7382300000	39342400000	24824700000	31729900000	29643300000	8946700000	12735500000	18016500000
	279	5652900000	10451400000	4606500000	5928300000	3702100000	4819600000	6539900000	5328800000	3889700000	6159100000	33492100000	32731100000	4473300000	4806100000	10634400000	14591500000	12238100000	13397500000	8391900000	4734400000	7138400000	6218700000	11347500000	2722400000	23242300000	31900300000	26668300000	1272400000	5371000000	9610300000	5071800000	2259300000	1248900000	4468900000	5897900000	20468400000	23580100000	30745700000	3342100000	9873300000	7322000000	39439400000	24859500000	31687700000	29640700000	8991100000	12757200000	18063200000
	280	5640700000	10527600000	4581800000	5882800000	3711000000	4883100000	6567500000	5308200000	3905600000	6166000000	33515000000	32659600000	4506400000	4798000000	10728900000	14620000000	12191400000	13443800000	8338400000	4721500000	7092300000	6221300000	11383000000	2726700000	23246300000	31797100000	26594300000	1293400000	5358700000	9596200000	5077400000	2245100000	1271700000	4382300000	5847000000	20495900000	23620800000	30577400000	3314400000	9850600000	7266200000	39467300000	24875100000	31768300000	29457500000	8961100000	12791300000	18025500000
	281	5603600000	10501500000	4635700000	5938600000	3720900000	4839900000	6536600000	5342400000	3883500000	6192900000	33718500000	32697800000	4460600000	4820300000	10610400000	14702600000	12236800000	13533000000	8324200000	4691600000	7124900000	6213200000	11364400000	2729800000	23332500000	31669400000	26562700000	1279900000	5315700000	9561000000	5072400000	2269900000	1239600000	4436100000	5855900000	20535300000	23634500000	30623300000	3330800000	9886100000	7226600000	39440200000	24854600000	31749800000	29287500000	8989400000	12738900000	17992900000
	282	5650600000	10544700000	4609200000	5903600000	3698300000	4863500000	6551500000	5368600000	3940500000	6292700000	33907000000	32666500000	4523700000	4797400000	10658200000	14688600000	12314000000	13537800000	8340300000	4756800000	7138800000	6208700000	11366100000	2691100000	23241700000	31765700000	26491500000	1279300000	5298700000	9567600000	5066200000	2278400000	1261300000	4445800000	5864700000	20572800000	23562600000	30691300000	3314900000	9901800000	7193100000	39466300000	24883300000	31778500000	29255700000	8993400000	12704300000	17996600000
	283	5648600000	10561900000	4669300000	5909900000	3663800000	4855100000	6556000000	5362600000	3936200000	6324800000	34047000000	32886300000	4500400000	4849200000	10641600000	14780900000	12297800000	13542300000	8365900000	4724100000	7079500000	6205100000	11301000000	2719000000	23308100000	31642000000	26512200000	1286200000	5313800000	9571100000	5078700000	2222200000	1256100000	4455300000	5864500000	20511900000	23589700000	30524100000	3297400000	9918700000	7169700000	39438100000	24841200000	31710400000	29237900000	8989800000	12699000000	17985600000
	284	5659400000	10571100000	4611900000	5900000000	3735700000	4869800000	6583600000	5308600000	3912000000	6373200000	34160400000	32919600000	4503200000	4915300000	10686400000	14728200000	12376800000	13560900000	8406700000	4686200000	7104300000	6155400000	11331800000	2712700000	23252900000	31626700000	26449300000	1252400000	5314200000	9517300000	5054600000	2267600000	1255200000	4407100000	5927000000	20550500000	23615800000	30576800000	3315600000	9872400000	7067500000	39454500000	24880700000	31824900000	29117800000	9019800000	12693800000	17917400000
	285	5706700000	10679500000	4637900000	5934300000	3724100000	4848600000	6578200000	5328600000	3961600000	6386500000	34236500000	33049400000	4521500000	4936600000	10638400000	14829500000	12329400000	13669500000	8392500000	4674800000	7099300000	6128900000	11307800000	2705100000	23288900000	31555600000	26416700000	1282200000	5294100000	9519200000	5069300000	2256900000	1240800000	4420900000	5918500000	20585900000	23639400000	30631100000	3342200000	9929700000	7088400000	39553800000	24975700000	31793800000	28874900000	8983900000	12659200000	17846200000
	286	5687300000	10696300000	4645100000	5902900000	3741600000	4854500000	6624800000	5335300000	3975400000	6414400000	34274300000	32946000000	4549500000	4936200000	10599600000	14905600000	12405800000	13746100000	8481300000	4692700000	7127800000	6158800000	11289500000	2729900000	23221900000	31586800000	26291700000	1270000000	5315500000	9464700000	5055200000	2262400000	1249000000	4429500000	5861000000	20520000000	23669200000	30533500000	3332000000	9825500000	7074400000	39400000000	24933600000	31650700000	28824500000	8972400000	12713900000	17783700000
	287	5697700000	10678100000	4685100000	5938200000	3754000000	4893200000	6622300000	5402700000	4006500000	6458100000	34513200000	33084300000	4566000000	4963700000	10647300000	14911200000	12497300000	13724900000	8487100000	4683100000	7109100000	6151900000	11310900000	2719800000	23226000000	31605900000	26318300000	1261400000	5311200000	9494000000	5044600000	2275100000	1231500000	4436500000	5910600000	20546100000	23579500000	30539500000	3306600000	9877600000	7027300000	39375900000	24870000000	31680000000	28687300000	8961800000	12727200000	17784100000
	288	5705500000	10741000000	4724400000	5916800000	3752900000	4933700000	6654500000	5364000000	4002500000	6487400000	34570700000	33118900000	4548700000	5021200000	10672700000	14999300000	12514000000	13807600000	8458500000	4679900000	7094100000	6160900000	11295500000	2734200000	23175300000	31537200000	26235600000	1278800000	5286200000	9494000000	5037500000	2267900000	1243100000	4424800000	5905100000	20563800000	23711100000	30425000000	3331200000	9863500000	7055200000	39495200000	24905800000	31615200000	28721600000	8981400000	12703000000	17715600000
	289	5697400000	10796900000	4713200000	5937800000	3769800000	4861000000	6698600000	5394800000	4055800000	6468600000	34742400000	33116600000	4539200000	5026700000	10652200000	15010400000	12596600000	13800200000	8456300000	4723800000	7160200000	6178700000	11317300000	2723200000	23140700000	31593000000	26239000000	1254800000	5249700000	9420100000	5015000000	2274100000	1234100000	4463800000	5921500000	20627800000	23683100000	30535300000	3331500000	9906000000	6970100000	39382600000	24929600000	31691400000	28517900000	8952800000	12731300000	17730100000
	290	5775800000	10834900000	4728100000	5970900000	3782600000	4910800000	6728000000	5417200000	4020900000	6558200000	34760500000	33321900000	4576700000	5100600000	10760800000	15052900000	12590100000	13835800000	8511200000	4694000000	7125100000	6164600000	11305000000	2730000000	23207500000	31482400000	26088600000	1259100000	5223400000	9492700000	5064200000	2257100000	1257200000	4470600000	5889800000	20711000000	23698500000	30501000000	3324400000	9931700000	6939300000	39422000000	24989200000	31738100000	28438900000	8930000000	12748100000	17573900000
	291	5771400000	10844500000	4789000000	5967900000	3811500000	4928000000	6699100000	5439600000	4059500000	6559200000	34911400000	33323700000	4645600000	5080100000	10612300000	15095200000	12641500000	13960100000	8535900000	4695200000	7092900000	6137200000	11316800000	2742200000	23090800000	31504500000	26221700000	1251000000	5280600000	9496700000	5043400000	2221500000	1228100000	4440400000	5933300000	20680800000	23673100000	30512900000	3324500000	9898300000	6988300000	39529000000	24963900000	31665100000	28322400000	8950300000	12693900000	17610500000
	292	5732900000	10890700000	4754300000	5995700000	3808900000	4937900000	6725700000	5435500000	4031000000	6601700000	35089300000	33389500000	4609100000	5156600000	10705800000	15115700000	12693600000	13956700000	8518600000	4707100000	7104600000	6158900000	11319800000	2748600000	23187600000	31483400000	26055300000	1256500000	5273800000	9428500000	5088200000	2255100000	1239100000	4449200000	5906400000	20691600000	23676200000	30476100000	3323500000	9874300000	6873700000	39504100000	24877500000	31669200000	28115400000	8941200000	12737700000	17623500000
[truncated: 265 more rows]
[truncated: 14 more columns]
