# Supplementary material for: A tripartite organelle platform links growth factor receptor signaling to mitochondrial metabolism
Source: Nat Commun. 2024 Jun 15;15:5119. doi: 10.1038/s41467-024-49543-z (PMC11180189; doi:10.1038/s41467-024-49543-z)
Supplement: Supplementary file 11 — Source Data File [file 41467_2024_49543_MOESM11_ESM.zip › Source Data file/SOURCE DATA Fig 7.xlsx]

## Sheet: a
		RawData NCE-maker CD147 internalization												RawData NCE-maker CD147 internalization
		HaCaT cell line												Summary, results expressed as % of Control
		Replicates	Sample	Field Of View (FOV)	Vescicles Total IntDensity C3	Nuclei	Vescicles Total IntDensity C3/Nuclei	Average	% of Control	Average	StDev				Sample	Replica I	Replica II	Replica III	Replica IV	Replica V	Replica VI		Sample	Average	StDev	T Test
		Replica I	Control	1	240910683	4	6.02277e+07	4.4496e+07	135.355	100	39.6566				Control	135.355	109.372	44.4375	34.1285	45.306	87.9859		Control	100	47.7902
				2	262744439	4	6.56861e+07		147.622							147.622	97.9125	40.7178	42.4368	79.6776	118.835		RTN3-KD	48.7492	32.8563	3.42534e-06	****
				3	115807743	3	38602581		86.7551							86.7551	57.1533	136.686	97.271	26.7242	158.302		RTN4-KD	102.195	56.7246	0.826892	ns
				4	246469896	4	61617474		138.479							138.479	139.847	82.6521	227.887	96.88	62.6949		MCU-KD	70.7337	37.3019	0.0022416	**
				5	210849586	7	3.01214e+07		67.6945							67.6945	136.867	134.679	81.4987	102.738	129.06		IP3R-KD	43.0694	21.7563	2.48791e-10	****
				6	183510464	5	3.67021e+07		82.484							82.484	150.626	76.2231	80.0925	43.6721	85.2679
				7	134260168	9	1.49178e+07		33.5261							33.5261	58.3845	163.833	50.4446	48.7007	109.323
				8	336651456	7	4.80931e+07		108.084							108.084	43.8573	120.771	155.602	167.55	165.116
			RTN4-KD	1	104289682	3	3.47632e+07	3.6825e+07	78.1266	82.7602	39.4121						105.981		60.6088	70.6129	88.9577
				2	95449696	3	3.18166e+07		71.5043										170.03	98.0725	61.6121
				3	67213125	3	22404375		50.3514											224.776	110.799
				4	95160566	2	47580283		106.932											195.29	60.5351
				5	156254816	5	3.1251e+07		70.2332												61.5101
				6	165388041	3	55129347		123.897
				7	135501676	4	33875419		76.1313						RTN3-KD		11.3149	17.6344			51.0304
				8	87259767	4	2.18149e+07		49.0267								8.76683	20.469			56.9387
				9	295413761	4	7.38534e+07		165.978								12.9694	46.142			31.5495
				10	78807307	5	1.57615e+07		35.4222								27.1827	123.701			89.7161
																	33.743	118.743			51.7827
		Replica II	Control	1	306115	6	51019.2	46647.3	109.372	100	39.3026						32.7277				58.9568
				2	137021	3	45673.5		97.9125								17.1875				65.583
				3	79981.3	3	26660.4		57.1533								96.6329				24.775
				4	130469	2	65234.6		139.847												99.4579
				5	127690	2	63844.8		136.867												27.5219
				6	210789	3	70262.9		150.626												40.5091
				8	136174	5	27234.8		58.3845												45.7066
				9	143208	7	20458.2		43.8573												56.7365
				10	197748	4	49437.1		105.981
			RTN3-KD	1	15834.3	3	5278.08	14024.8	11.3149	30.0656	28.5944				RTN4-KD	78.1266	95.4005	85.4962	94.1167		78.9813
				2	24536.9	6	4089.49		8.76683							71.5043	76.3523	101.621	146.514		54.1211
				3	18149.7	3	6049.89		12.9694							50.3514	107.408	84.1383	60.7259		223.277
				4	25360	2	12680		27.1827							106.932	257.255	139.656	135.062		67.0948
				5	15740.2	1	15740.2		33.743							70.2332	133.892	119.599	66.2083		59.9976
				6	15266.6	1	15266.6		32.7277							123.897	54.9194	142.003	95.9244		47.6259
				7	24052.5	3	8017.5		17.1875							76.1313	148.399	46.8595	118.826		86.039
				8	90153.2	2	45076.6		96.6329							49.0267	69.2289	62.8294	350.003		107.122
			RTN4-KD	1	133505	3	44501.7	52234.4	95.4005	111.977	61.4293					165.978	129.053	67.2257	120.539		99.1124
				2	142465	4	35616.3		76.3523							35.4222	47.8659		104.627		94.8101
				3	150308	3	50102.7		107.408														the graph rapresents the internalization of NCE-marker CD147 of all the N of six (Control), five (RTN4-KD), four (MCU-KD, IP3R-KD), three (RTN3-KD), independent experiments
				4	120002	1	120002		257.255						MCU-KD			81.8637	59.2178	55.7892	92.7349		statistics has been calculated as Student's t test over the total N of six (Control), five (RTN4-KD), four (MCU-KD, IP3R-KD), three (RTN3-KD) independent experiments
				5	124914	2	62457.1		133.892									55.6074	147.858	92.9469	38.3404
				6	128092	5	25618.4		54.9194									105.349	25.5373	113.482	101.741
				7	276897	4	69224.2		148.399									65.655	60.0542	45.1012	58.3351
				8	161467	5	32293.4		69.2289									51.2913	152.94	150.38	17.6603
				9	240799	4	60199.8		129.053									42.9793	90.0043	109.086	43.6323
				10	89312.7	4	22328.2		47.8659									54.6491	86.0507	47.9926	18.5151
																		117.169		105.931	17.283
		Replica III	Control	1	53377699	7	7.62539e+06	1.71598e+07	44.4375	100	45.5482							31.2553		60.1841	53.7311
				2	48909698	7	6.9871e+06		40.7178												62.4236
				3	93820447	4	2.34551e+07		136.686												33.6447
				4	85097671	6	1.41829e+07		82.6521
				5	115553213	5	2.31106e+07		134.679						IP3R-KD			60.6359	23.9554	21.8627	49.7715
				6	52318924	4	13079731		76.2231									50.9693	15.3797	61.4196	42.3663
				7	112453877	4	2.81135e+07		163.833									34.6052	53.0833	49.6526	45.9591
				8	82896217	4	2.07241e+07		120.771									15.9681	66.3713	35.8586	51.9679
			RTN3-KD	1	12104106	4	3.02603e+06	1.12118e+07	17.6344	65.3378	52.239							37.8163	34.2502	49.6578	14.2083
				2	14049733	4	3.51243e+06		20.469									36.0268	65.8419	26.613	9.10883
				3	15835766	2	7917883		46.142									39.8648	73.8499	54.0674	26.0619
				4	42453684	2	21226842		123.701									5.35029	52.1524	23.5845	34.2346
				5	20375995	1	20375995		118.743									28.4009	32.4289	113.121	30.2954
			RTN4-KD	1	58683895	4	1.4671e+07	1.61956e+07	85.4962	94.3808	33.8767									55.3575	60.2629
				2	69751934	4	1.7438e+07		101.621											91.0632	49.3322
				3	57751846	4	1.4438e+07		84.1383
				4	95858847	4	2.39647e+07		139.656
				5	102614371	5	2.05229e+07		119.599					n of cells for each replicate
				6	48734749	2	2.43674e+07		142.003
				7	24123009	3	8041003		46.8595					CD147/EGF
				8	43125582	4	1.07814e+07		62.8294						Control	RTN3 KD	RTN4 KD	MCU KD	IP3R KD
				9	11535794	1	11535794		67.2257					Replica I	43		36
			MCU-KD	1	70238287	5	1.40477e+07	1.15508e+07	81.8637	67.3131	28.7079			Replica II	35	21	35
				2	104963309	11	9542119		55.6074					Replica III	41	13	31	56	45
				3	108465741	6	1.80776e+07		105.349					Replica IV	54		31	33	44
				4	90130092	8	1.12663e+07		65.655					Replica V	63			68	50
				5	52808953	6	8.80149e+06		51.2913					Replica VI	65	63	46	64	71
				6	44250962	6	7.37516e+06		42.9793
				7	46888382	5	9.37768e+06		54.6491						301	97	179	221	210
				8	40211791	2	2.01059e+07		117.169
				9	37543446	7	5.36335e+06		31.2553
			IP3R-KD	1	31215032	3	1.0405e+07	5.90369e+06	60.6359	34.4042	16.6835
				2	34984925	4	8.74623e+06		50.9693
				3	29690892	5	5.93818e+06		34.6052
				4	8220277	3	2.74009e+06		15.9681
				5	45424425	7	6.4892e+06		37.8163
				6	24728482	4	6.18212e+06		36.0268
				7	41044345	6	6.84072e+06		39.8648
				8	7344791	8	918099		5.35029
				9	24367675	5	4873535		28.4009
		Replica IV	Control	1	24626446	4	6.15661e+06	1.80395e+07	34.1285	100	63.907
				2	68898384	9	7655376		42.4368
				3	87735956	5	1.75472e+07		97.271
				4	164438474	4	4.11096e+07		227.887
				5	58807808	4	14701952		81.4987
				6	86689725	6	1.44483e+07		80.0925
				7	63699665	7	9.09995e+06		50.4446
				8	140349201	5	2.80698e+07		155.602
				9	65601176	6	1.09335e+07		60.6088
				10	122690423	4	3.06726e+07		170.03
			RTN4-KD	1	67912703	4	1.69782e+07	2.33169e+07	94.1167	129.255	82.2389
				2	26430427	1	26430427		146.514
				3	32863950	3	10954650		60.7259
				4	73093474	3	2.43645e+07		135.062
				5	35830940	3	1.19436e+07		66.2083
				6	69217141	4	1.73043e+07		95.9244
				7	85742537	4	2.14356e+07		118.826
				8	126277410	2	63138705		350.003
				9	65233979	3	2.17447e+07		120.539
				10	75496692	4	18874173		104.627
			MCU-KD	1	85460760	8	10682595	1.60207e+07	59.2178	88.8089	47.1069
				2	106691386	4	2.66728e+07		147.858
				3	32247630	7	4.6068e+06		25.5373
				4	32500429	3	1.08335e+07		60.0542
				5	82768628	3	2.75895e+07		152.94
				6	64945281	4	1.62363e+07		90.0043
				7	62092473	4	1.55231e+07		86.0507
			IP3R-KD	1	21607123	5	4.32142e+06	8.36457e+06	23.9554	46.3681	20.6667
				2	24969855	9	2.77443e+06		15.3797
				3	67031689	7	9.57596e+06		53.0833
				4	35919171	3	11973057		66.3713
				5	43249927	7	6178561		34.2502
				6	35632636	3	1.18775e+07		65.8419
				7	26644301	2	1.33222e+07		73.8499
				8	37632110	4	9.40803e+06		52.1524
				9	23400075	4	5.85002e+06		32.4289
		Replica V	Control	1	66555284	5	1.33111e+07	2.93803e+07	45.306	100	63.7288
				2	70228555	3	2.34095e+07		79.6776
				3	31406622	4	7.85166e+06		26.7242
				4	113854547	4	2.84636e+07		96.88
				5	211293337	7	3.01848e+07		102.738
				6	76986025	6	1.2831e+07		43.6721
				7	128775779	9	1.43084e+07		48.7007
				8	196906249	4	4.92266e+07		167.55
				9	165970410	8	2.07463e+07		70.6129
				10	144070048	5	2.8814e+07		98.0725
				11	330199983	5	6.604e+07		224.776
				12	172130373	3	57376791		195.29
			MCU-KD	1	147519281	9	1.6391e+07	2.54921e+07	55.7892	86.766	36.3485
				2	163848536	6	2.73081e+07		92.9469
				3	300073362	9	3.33415e+07		113.482
				4	106006946	8	1.32509e+07		45.1012
				5	176728774	4	4.41822e+07		150.38
				6	192298333	6	3.20497e+07		109.086
				7	141003798	10	1.41004e+07		47.9926
				8	155614924	5	3.1123e+07		105.931
				9	194504977	11	1.76823e+07		60.1841
			IP3R-KD	1	38539940	6	6.42332e+06	1.55517e+07	21.8627	52.9325	28.2632
				2	90226324	5	1.80453e+07		61.4196
				3	72940367	5	1.45881e+07		49.6526
				4	63212231	6	1.05354e+07		35.8586
				5	29179217	2	1.45896e+07		49.6578
				6	23456950	3	7.81898e+06		26.613
				7	79425790	5	15885158		54.0674
				8	41575265	6	6.92921e+06		23.5845
				9	166175850	5	33235170		113.121
				10	65056868	4	16264217		55.3575
				11	80263987	3	2.67547e+07		91.0632
		Replica VI	Control	1	21123945	8	2.64049e+06	3.00104e+06	87.9859	100	35.8581
				2	21397815	6	3.5663e+06		118.835
				3	19002855	4	4.75071e+06		158.302
				4	13170495	7	1.8815e+06		62.6949
				5	27112110	7	3.87316e+06		129.06
				6	7676775	3	2558925		85.2679
				7	16404150	5	3280830		109.323
				8	29731215	6	4.9552e+06		165.116
				9	10678635	4	2.66966e+06		88.9577
				10	3698010	2	1849005		61.6121
				11	13300545	4	3.32514e+06		110.799
				12	7266735	4	1.81668e+06		60.5351
				13	9229725	5	1845945		61.5101
			RTN3-KD	1	9188670	6	1531445	1.61656e+06	51.0304	53.8665	22.0613
				2	8543775	5	1708755		56.9387
				3	4734075	5	946815		31.5495
				4	5384835	2	2.69242e+06		89.7161
				5	7770105	5	1554021		51.7827
				6	7077270	4	1.76932e+06		58.9568
				7	5904525	3	1968175		65.583
				8	5204550	7	743507		24.775
				9	8954325	3	2984775		99.4579
				10	1651890	2	825945		27.5219
				11	8509860	7	1.21569e+06		40.5091
				12	12345060	9	1.37167e+06		45.7066
				13	8513430	5	1702686		56.7365
			RTN4-KD	1	16591830	7	2.37026e+06	2.7555e+06	78.9813	91.8181	50.3033
				2	8120985	5	1624197		54.1211
				3	13401270	2	6700635		223.277
				4	16108350	8	2.01354e+06		67.0948
				5	3601110	2	1800555		59.9976
				6	10004925	7	1429275		47.6259
				7	10328265	4	2.58207e+06		86.039
				8	9644355	3	3214785		107.122
				9	8923215	3	2974405		99.1124
				10	14226450	5	2845290		94.8101
			MCU-KD	1	25047120	9	2.78301e+06	1.46789e+06	92.7349	48.9128	28.7744
				2	5753055	5	1150611		38.3404
				3	33586050	11	3.05328e+06		101.741
				4	15755940	9	1750660		58.3351
				5	5299920	10	529992		17.6603
				6	2618850	2	1309425		43.6323
				7	1666935	3	555645		18.5151
				8	1037340	2	518670		17.283
				9	3224985	2	1.61249e+06		53.7311
				10	7493430	4	1.87336e+06		62.4236
				11	7067835	7	1.00969e+06		33.6447
			IP3R-KD	1	8961975	6	1.49366e+06	1.12831e+06	49.7715	37.5972	16.2947
				2	6357150	5	1271430		42.3663
				3	8275515	6	1.37925e+06		45.9591
				4	10917060	7	1559580		51.9679
				5	2984775	7	426396		14.2083
				6	546720	2	273360		9.10883
				7	9385530	12	782128		26.0619
				8	7191765	7	1027395		34.2346
				9	4545885	5	909177		30.2954
				10	16276650	9	1.80852e+06		60.2629
				11	7402395	5	1480479		49.3322

## Sheet: b
PM-GCaMP6f upon different doses of EGF stimulation in HaCaT cell line
Graph																	Quantification of area under the curve (AUC) via PRISM:
graphical rapresentation	RawData	Samples			Normalized over the baseline (Y=1)	Samples
	Time (sec)	High EGF	Low EGF		Time (sec)	High EGF	Low EGF
	0	1.20399	1.27893		0	1.02218	0.98957										Area Under the Curve (AUC)	Sample	Replica I	Replica II		Sample	Average	StDev	T Test
	0.5	1.15937	1.24123		0.5	0.984294	0.9604											High EGF	126	266.5		High EGF	289.039	262.819
	1	1.17025	1.35707		1	0.993531	1.05003												208	575.8		Low EGF	50.2913	43.5029	0.000304934	***
	1.5	1.20092	1.33116		1.5	1.01957	1.02998												653.5	724.8
	2	1.17852	1.35776		2	1.00055	1.05056												589.6	765.1
	2.5	1.22383	1.34197		2.5	1.03902	1.03835												137.5	74.75
	3	1.15874	1.33433		3	0.983759	1.03244												82.6	20.13
	3.5	1.22371	1.31778		3.5	1.03892	1.01963												180.4	65.17
	4	1.22784	1.32219		4	1.04242	1.02304												319	73.65
	4.5	1.19136	1.27929		4.5	1.01145	0.989848													51.17
	5	1.18519	1.37099		5	1.00621	1.0608
	5.5	1.19252	1.32425		5.5	1.01244	1.02464											Low EGF	92.42	0.954
	6	1.17322	1.34702		6	0.996052	1.04225												91.01	3.331
	6.5	1.17961	1.37657		6.5	1.00148	1.06512												28.84	0.2646
	7	1.20135	1.31183		7	1.01993	1.01503												31.77	0.127
	7.5	1.1865	1.31194		7.5	1.00733	1.01511												39.11	161.3
	8	1.20772	1.32753		8	1.02534	1.02717												42.22	63.55
	8.5	1.19547	1.29674		8.5	1.01494	1.00335													118
	9	1.25019	1.41759		9	1.0614	1.09686													93.46
	9.5	1.19577	1.34921		9.5	1.0152	1.04395													2.42
	10	1.16497	1.37459		10	0.989048	1.06359													33.37		pValue is calculated via Student's T Test over the total N (sample size)
	10.5	1.23623	1.32874		10.5	1.04955	1.02811													66.9		of one experiment out of two indepenent replicates
	11	1.19701	1.3047		11	1.01625	1.00951													45.71
	11.5	1.20645	1.34295		11.5	1.02426	1.03911													47.27
	12	1.22306	1.33484		12	1.03837	1.03283													43.8
	12.5	1.22794	1.29006		12.5	1.04251	0.998182
	13	1.19102	1.28601		13	1.01116	0.995048		rapresentative traces are shown for each condition normalized over the baseline (Y=1)								n of cells for each replicate
	13.5	1.18852	1.34954		13.5	1.00904	1.0442
	14	1.19816	1.30536		14	1.01723	1.01002										CD147/EGF
	14.5	1.21346	1.33364		14.5	1.03022	1.0319											High EGF	Low EGF
	15	1.22973	1.3725		15	1.04403	1.06197										Replica I	8	6
	15.5	1.24713	1.30148		15.5	1.0588	1.00702										Replica II	9	14
	16	1.20714	1.34572		16	1.02485	1.04125
	16.5	1.19027	1.38332		16.5	1.01053	1.07034										Total	17	20
	17	1.18285	1.27684		17	1.00423	0.987953
	17.5	1.22076	1.34747		17.5	1.03641	1.0426
	18	1.18869	1.32871		18	1.00919	1.02809
	18.5	1.18166	1.31525		18.5	1.00322	1.01767
	19	1.172	1.33062		19	0.995016	1.02956
	19.5	1.22856	1.30029		19.5	1.04304	1.0061
	20	1.21005	1.32406		20	1.02732	1.02449
	20.5	1.24387	1.31911		20.5	1.05603	1.02066
	21	1.18581	1.36592		21	1.00674	1.05688
	21.5	1.22868	1.30848		21.5	1.04314	1.01243
	22	1.20009	1.40414		22	1.01886	1.08645
	22.5	1.2609	1.37347		22.5	1.07049	1.06272
	23	1.20662	1.31037		23	1.02441	1.0139
	23.5	1.19289	1.3663		23.5	1.01275	1.05717
	24	1.21104	1.38702		24	1.02816	1.0732
	24.5	1.23011	1.39036		24.5	1.04435	1.07579
	25	1.20567	1.33734		25	1.0236	1.03476
	25.5	1.20352	1.37792		25.5	1.02178	1.06616
	26	1.20805	1.31671		26	1.02562	1.0188
	26.5	1.2616	1.32448		26.5	1.07109	1.02481
	27	1.19936	1.40619		27	1.01824	1.08804
	27.5	1.21905	1.31664		27.5	1.03496	1.01875
	28	1.18945	1.32202		28	1.00983	1.02291
	28.5	1.24691	1.34245		28.5	1.05861	1.03872
	29	1.2324	1.37123		29	1.0463	1.06099
	29.5	1.22402	1.40412		29.5	1.03918	1.08644
	30	1.26667	1.32488		30	1.07539	1.02512
	30.5	1.18572	1.33718		30.5	1.00666	1.03464
	31	1.26537	1.38044		31	1.07429	1.06811
	31.5	1.23107	1.35582		31.5	1.04517	1.04906
	32	1.21914	1.35922		32	1.03504	1.05169
	32.5	1.22363	1.25642		32.5	1.03885	0.972153
	33	1.22781	1.28771		33	1.0424	0.996363
	33.5	1.24233	1.41361		33.5	1.05473	1.09378
	34	1.21685	1.34333		34	1.03309	1.0394
	34.5	1.22436	1.36675		34.5	1.03947	1.05752
	35	1.23845	1.31618		35	1.05143	1.01839
	35.5	1.24093	1.36434		35.5	1.05354	1.05566
	36	1.22163	1.3738		36	1.03715	1.06298
	36.5	1.22474	1.3865		36.5	1.03979	1.0728
	37	1.23061	1.33314		37	1.04478	1.03151
	37.5	1.2655	1.28467		37.5	1.0744	0.994011
	38	1.26409	1.34467		38	1.0732	1.04044
	38.5	1.24099	1.36624		38.5	1.05359	1.05713
	39	1.23949	1.37705		39	1.05231	1.06549
	39.5	1.22922	1.38436		39.5	1.0436	1.07115
	40	1.23703	1.35248		40	1.05023	1.04648
	40.5	1.24887	1.36087		40.5	1.06028	1.05297
	41	1.21456	1.38583		41	1.03115	1.07228
	41.5	1.26056	1.31512		41.5	1.0702	1.01757
	42	1.24556	1.36752		42	1.05747	1.05812
	42.5	1.26497	1.39425		42.5	1.07395	1.0788
	43	1.22882	1.35291		43	1.04326	1.04681
	43.5	1.25946	1.36513		43.5	1.06927	1.05627
	44	1.19655	1.40334		44	1.01586	1.08583
	44.5	1.24275	1.32674		44.5	1.05508	1.02656
	45	1.23885	1.35511		45	1.05177	1.04851
	45.5	1.22936	1.32812		45.5	1.04371	1.02763
	46	1.26483	1.37148		46	1.07383	1.06118
	46.5	1.23118	1.36065		46.5	1.04526	1.0528
	47	1.25522	1.27327		47	1.06567	0.98519
	47.5	1.27331	1.353		47.5	1.08103	1.04688
	48	1.26512	1.29597		48	1.07407	1.00275
	48.5	1.20423	1.4178		48.5	1.02238	1.09702
	49	1.24081	1.38454		49	1.05344	1.07129
	49.5	1.2798	1.38414		49.5	1.08654	1.07098
	50	1.24734	1.36663		50	1.05898	1.05743
	50.5	1.27681	1.37987		50.5	1.084	1.06767
	51	1.27664	1.36633		51	1.08385	1.0572
	51.5	1.2404	1.43147		51.5	1.05309	1.1076
	52	1.23812	1.38978		52	1.05115	1.07534
	52.5	1.27195	1.42234		52.5	1.07987	1.10053
	53	1.30593	1.36016		53	1.10872	1.05242
	53.5	1.259	1.32282		53.5	1.06888	1.02353
	54	1.28927	1.30946		54	1.09458	1.01319
	54.5	1.26788	1.42714		54.5	1.07642	1.10425
	55	1.25734	1.37942		55	1.06747	1.06732
	55.5	1.26232	1.32235		55.5	1.0717	1.02317
	56	1.27439	1.39903		56	1.08194	1.0825
	56.5	1.27217	1.3927		56.5	1.08006	1.0776
	57	1.27531	1.40639		57	1.08273	1.08819
	57.5	1.27197	1.39183		57.5	1.07989	1.07693
	58	1.28395	1.33019		58	1.09006	1.02923
	58.5	1.2587	1.34768		58.5	1.06862	1.04277
	59	1.29009	1.38154		59	1.09527	1.06896
	59.5	1.28606	1.34978		59.5	1.09185	1.04439
	60	1.29787	1.36749		60	1.10188	1.05809
	60.5	1.26062	1.37776		60.5	1.07025	1.06604
	61	1.26963	1.41402		61	1.0779	1.0941
	61.5	1.27862	1.32714		61.5	1.08554	1.02687
	62	1.2759	1.44359		62	1.08323	1.11698
	62.5	1.2803	1.4364		62.5	1.08696	1.11141
	63	1.3194	1.45692		63	1.12016	1.12729
	63.5	1.28221	1.35728		63.5	1.08858	1.05019
	64	1.27061	1.34695		64	1.07874	1.0422
	64.5	1.28413	1.38192		64.5	1.09021	1.06926
	65	1.32039	1.42083		65	1.121	1.09936
	65.5	1.30021	1.36858		65.5	1.10387	1.05894
	66	1.30929	1.33906		66	1.11157	1.0361
	66.5	1.33843	1.41466		66.5	1.13631	1.09459
	67	1.3376	1.39787		67	1.13561	1.0816
	67.5	1.30866	1.41065		67.5	1.11104	1.09149
	68	1.32828	1.41683		68	1.1277	1.09627
	68.5	1.31347	1.4422		68.5	1.11512	1.1159
	69	1.33873	1.34274		69	1.13657	1.03894
	69.5	1.35977	1.37994		69.5	1.15443	1.06773
	70	1.37456	1.34538		70	1.16699	1.04099
	70.5	1.75619	1.38887		70.5	1.49099	1.07464
	71	1.95035	1.36039		71	1.65583	1.0526
	71.5	2.40057	1.35304		71.5	2.03806	1.04691
	72	2.91307	1.40892		72	2.47317	1.09015
	72.5	3.38901	1.33757		72.5	2.87724	1.03494
	73	3.33546	1.43849		73	2.83177	1.11303
	73.5	3.28948	1.40598		73.5	2.79274	1.08787
	74	3.06487	1.35809		74	2.60204	1.05082
	74.5	2.9022	1.42037		74.5	2.46394	1.09901
	75	2.82857	1.39989		75	2.40143	1.08316
	75.5	2.90666	1.386		75.5	2.46773	1.07242
	76	2.65888	1.40004		76	2.25736	1.08328
	76.5	2.5298	1.38598		76.5	2.14778	1.0724
	77	2.52947	1.37817		77	2.1475	1.06636
	77.5	2.51238	1.38758		77.5	2.13299	1.07364
	78	2.47097	1.34312		78	2.09783	1.03924
	78.5	2.45938	1.42694		78.5	2.08799	1.10409
	79	2.27851	1.40193		79	1.93443	1.08474
	79.5	2.13751	1.39526		79.5	1.81472	1.07958
	80	2.0003	1.47606		80	1.69823	1.1421
	80.5	1.88207	1.39152		80.5	1.59786	1.07669
	81	1.87139	1.36299		81	1.58879	1.05461
	81.5	1.82248	1.45118		81.5	1.54727	1.12285
	82	1.76015	1.38705		82	1.49435	1.07323
	82.5	1.75893	1.38761		82.5	1.49331	1.07366
	83	1.68451	1.42741		83	1.43013	1.10446
	83.5	1.62082	1.40657		83.5	1.37606	1.08833
	84	1.55526	1.42202		84	1.3204	1.10029
	84.5	1.5577	1.39639		84.5	1.32247	1.08045
	85	1.4543	1.41333		85	1.23469	1.09356
	85.5	1.46438	1.38201		85.5	1.24324	1.06933
	86	1.44529	1.42938		86	1.22704	1.10598
	86.5	1.47525	1.39576		86.5	1.25247	1.07997
	87	1.52736	1.40332		87	1.29671	1.08582
	87.5	1.50813	1.37524		87.5	1.28039	1.06409
	88	1.49682	1.41283		88	1.27079	1.09317
	88.5	1.5804	1.4466		88.5	1.34174	1.1193
	89	1.47414	1.38355		89	1.25153	1.07052
	89.5	1.46996	1.34149		89.5	1.24798	1.03798
	90	1.40619	1.37026		90	1.19384	1.06024
	90.5	1.4514	1.36188		90.5	1.23222	1.05375
	91	1.41259	1.42526		91	1.19927	1.10279
	91.5	1.36331	1.4304		91.5	1.15744	1.10677
	92	1.37369	1.39705		92	1.16625	1.08097
	92.5	1.36106	1.40357		92.5	1.15553	1.08601
	93	1.37871	1.41118		93	1.17051	1.0919
	93.5	1.3639	1.39865		93.5	1.15794	1.0822
	94	1.38419	1.35313		94	1.17516	1.04698
	94.5	1.35542	1.44487		94.5	1.15074	1.11797
	95	1.29739	1.44146		95	1.10147	1.11533
	95.5	1.36613	1.36652		95.5	1.15983	1.05734
	96	1.35891	1.38777		96	1.1537	1.07378
	96.5	1.33992	1.41708		96.5	1.13758	1.09646
	97	1.36455	1.43146		97	1.15849	1.10759
	97.5	1.34783	1.38903		97.5	1.14429	1.07476
	98	1.33125	1.3976		98	1.13022	1.08139
	98.5	1.32365	1.40438		98.5	1.12377	1.08664
	99	1.30571	1.43133		99	1.10853	1.10749
	99.5	1.29641	1.38214		99.5	1.10064	1.06943
	100	1.35932	1.42439		100	1.15405	1.10212
	100.5	1.33246	1.39645		100.5	1.13125	1.0805
	101	1.31876	1.44181		101	1.11961	1.1156
	101.5	1.30234	1.36318		101.5	1.10567	1.05476
	102	1.32482	1.41822		102	1.12476	1.09735
	102.5	1.33252	1.40495		102.5	1.1313	1.08708
	103	1.32748	1.43709		103	1.12702	1.11195
	103.5	1.33414	1.36531		103.5	1.13267	1.05641
	104	1.35193	1.42959		104	1.14778	1.10614
	104.5	1.33088	1.37388		104.5	1.1299	1.06304
	105	1.28177	1.43128		105	1.08821	1.10745
	105.5	1.29598	1.40097		105.5	1.10027	1.084
	106	1.31493	1.43921		106	1.11636	1.11359
	106.5	1.34851	1.39128		106.5	1.14487	1.0765
	107	1.3241	1.41283		107	1.12415	1.09317
	107.5	1.32927	1.43013		107.5	1.12854	1.10656
	108	1.31307	1.42148		108	1.11478	1.09987
	108.5	1.31799	1.40443		108.5	1.11896	1.08668
	109	1.32848	1.36176		109	1.12787	1.05366
	109.5	1.28961	1.37778		109.5	1.09487	1.06605
	110	1.32388	1.39491		110	1.12396	1.07931
	110.5	1.31759	1.41193		110.5	1.11862	1.09248
	111	1.2891	1.37598		111	1.09443	1.06466
	111.5	1.32791	1.43121		111.5	1.12738	1.1074
	112	1.3147	1.40512		112	1.11617	1.08721
	112.5	1.3333	1.39921		112.5	1.13196	1.08264
	113	1.32178	1.31656		113	1.12218	1.01869
	113.5	1.31979	1.40739		113.5	1.12049	1.08897
	114	1.29399	1.3575		114	1.09858	1.05036
	114.5	1.33224	1.45434		114.5	1.13106	1.12529
	115	1.33354	1.42241		115	1.13216	1.10059
	115.5	1.3401	1.36611		115.5	1.13773	1.05703
	116	1.35354	1.46592		116	1.14914	1.13425
	116.5	1.2792	1.43247		116.5	1.08603	1.10837
	117	1.31122	1.44636		117	1.11321	1.11912
	117.5	1.34405	1.33209		117.5	1.14109	1.0307
	118	1.39022	1.37381		118	1.18028	1.06298
	118.5	1.29278	1.40495		118.5	1.09756	1.08708
	119	1.36	1.39284		119	1.15463	1.07771
	119.5	1.37199	1.47864		119.5	1.16481	1.1441
	120	1.34602	1.38872		120	1.14276	1.07452
	120.5	1.38277	1.38763		120.5	1.17396	1.07368
	121	1.42074	1.32448		121	1.20619	1.02481
	121.5	1.53971	1.42837		121.5	1.3072	1.1052
	122	1.57487	1.38451		122	1.33705	1.07126
	122.5	1.52391	1.35526		122.5	1.29378	1.04863
	123	1.67489	1.38228		123	1.42197	1.06954
	123.5	1.66589	1.41213		123.5	1.41432	1.09263
	124	1.75697	1.34797		124	1.49165	1.04299
	124.5	1.91368	1.36662		124.5	1.6247	1.05742
	125	2.16795	1.41851		125	1.84057	1.09757
	125.5	2.34855	1.39669		125.5	1.9939	1.08069
	126	2.65034	1.43601		126	2.25011	1.11111
	126.5	3.05396	1.36843		126.5	2.59278	1.05882
	127	3.41322	1.46112		127	2.89779	1.13054
	127.5	3.36649	1.40476		127.5	2.85812	1.08693
	128	3.28029	1.44816		128	2.78493	1.12051
	128.5	3.39373	1.49384		128.5	2.88124	1.15586
	129	3.39264	1.39647		129	2.88032	1.08052
	129.5	3.53057	1.39045		129.5	2.99742	1.07586
	130	3.63925	1.39267		130	3.08969	1.07758
	130.5	3.67454	1.43932		130.5	3.11965	1.11367
	131	3.45126	1.39277		131	2.93009	1.07765
	131.5	3.2363	1.38703		131.5	2.74759	1.07321
	132	3.19765	1.34014		132	2.71477	1.03693
	132.5	3.24793	1.40184		132.5	2.75746	1.08467
	133	3.10449	1.38137		133	2.63568	1.06883
	133.5	3.14696	1.35888		133.5	2.67174	1.05143
	134	3.02797	1.38449		134	2.57072	1.07125
	134.5	2.82332	1.41636		134.5	2.39697	1.09591
	135	2.66762	1.4034		135	2.26478	1.08588
	135.5	2.47701	1.38599		135.5	2.10296	1.07241
	136	2.23706	1.39886		136	1.89924	1.08237
	136.5	2.03848	1.40577		136.5	1.73065	1.08771
	137	1.95624	1.45293		137	1.66083	1.1242
	137.5	1.77186	1.37528		137.5	1.50429	1.06412
	138	1.71971	1.3524		138	1.46002	1.04642
	138.5	1.67997	1.44737		138.5	1.42628	1.1199
	139	1.67214	1.44493		139	1.41963	1.11801
	139.5	1.7037	1.44515		139.5	1.44642	1.11818
	140	1.61772	1.40763		140	1.37343	1.08915
	140.5	1.63022	1.38708		140.5	1.38404	1.07325
	141	1.55756	1.42688		141	1.32235	1.10405
	141.5	1.54927	1.42815		141.5	1.31531	1.10503
	142	1.5274	1.43646		142	1.29675	1.11146
	142.5	1.54587	1.39483		142.5	1.31243	1.07925
	143	1.46541	1.3649		143	1.24412	1.05609
	143.5	1.45211	1.37158		143.5	1.23283	1.06126
	144	1.51059	1.42444		144	1.28248	1.10216
	144.5	1.47301	1.42631		144.5	1.25057	1.1036
	145	1.42476	1.40973		145	1.20961	1.09078
	145.5	1.39536	1.411		145.5	1.18465	1.09176
	146	1.39736	1.44802		146	1.18634	1.1204
	146.5	1.37112	1.37804		146.5	1.16407	1.06626
	147	1.39165	1.48271		147	1.1815	1.14724
	147.5	1.42284	1.38461		147.5	1.20798	1.07134
	148	1.41756	1.43296		148	1.20349	1.10875
	148.5	1.40384	1.41852		148.5	1.19185	1.09758
	149	1.39773	1.45715		149	1.18666	1.12747
	149.5	1.41694	1.37706		149.5	1.20297	1.0655
	150	1.39713	1.41252		150	1.18615	1.09293
	150.5	1.38437	1.39666		150.5	1.17532	1.08066
	151	1.37966	1.41502		151	1.17132	1.09487
	151.5	1.34851	1.40871		151.5	1.14487	1.08999
	152	1.40169	1.4108		152	1.19002	1.0916
	152.5	1.39529	1.38581		152.5	1.18459	1.07227
	153	1.41357	1.42871		153	1.20011	1.10546
	153.5	1.42903	1.37562		153.5	1.21323	1.06438
	154	1.39153	1.36215		154	1.1814	1.05396
	154.5	1.3922	1.38512		154.5	1.18196	1.07173
	155	1.37998	1.4025		155	1.17159	1.08518
	155.5	1.36048	1.445		155.5	1.15503	1.11807
	156	1.3562	1.42321		156	1.1514	1.10121
	156.5	1.38855	1.41727		156.5	1.17887	1.09661
	157	1.41144	1.41596		157	1.1983	1.0956
	157.5	1.41534	1.38701		157.5	1.20161	1.0732
	158	1.413	1.40117		158	1.19962	1.08415
	158.5	1.38637	1.39701		158.5	1.17701	1.08093
	159	1.37188	1.39755		159	1.16471	1.08135
	159.5	1.3839	1.38807		159.5	1.17492	1.07402
	160	1.41882	1.39453		160	1.20456	1.07902
	160.5	1.41859	1.45137		160.5	1.20437	1.123
	161	1.43267	1.44793		161	1.21632	1.12033
	161.5	1.37068	1.45079		161.5	1.16369	1.12255
	162	1.39837	1.40352		162	1.1872	1.08597
	162.5	1.35418	1.45917		162.5	1.14969	1.12903
	163	1.37373	1.41281		163	1.16628	1.09316
	163.5	1.3603	1.42657		163.5	1.15488	1.10381
	164	1.3437	1.42871		164	1.14079	1.10546
	164.5	1.3832	1.39949		164.5	1.17432	1.08285
	165	1.3674	1.39591		165	1.16091	1.08008
	165.5	1.367	1.41371		165.5	1.16057	1.09386
	166	1.35091	1.37467		166	1.14691	1.06365
	166.5	1.36959	1.43401		166.5	1.16277	1.10956
	167	1.36451	1.39424		167	1.15846	1.07879
	167.5	1.36754	1.41678		167.5	1.16103	1.09623
	168	1.38671	1.44676		168	1.1773	1.11943
	168.5	1.32105	1.3973		168.5	1.12156	1.08116
	169	1.36177	1.41569		169	1.15613	1.09539
	169.5	1.36878	1.43601		169.5	1.16208	1.11111
	170	1.37968	1.4207		170	1.17133	1.09926
	170.5	1.39992	1.40037		170.5	1.18852	1.08353
	171	1.39565	1.42503		171	1.18489	1.10261
	171.5	1.37287	1.36801		171.5	1.16555	1.0585
	172	1.35984	1.40195		172	1.15449	1.08476
	172.5	1.3774	1.38763		172.5	1.1694	1.07368
	173	1.4294	1.38353		173	1.21355	1.0705
	173.5	1.39501	1.39382		173.5	1.18435	1.07847
	174	1.28184	1.42843		174	1.08827	1.10525
	174.5	1.38607	1.38354		174.5	1.17676	1.07051
	175	1.36541	1.35979		175	1.15922	1.05214
	175.5	1.36859	1.39841		175.5	1.16192	1.08202
	176	1.38861	1.41769		176	1.17892	1.09694
	176.5	1.37127	1.38824		176.5	1.16419	1.07415
	177	1.40598	1.43199		177	1.19366	1.108
	177.5	1.42257	1.44528		177.5	1.20775	1.11828
	178	1.44257	1.42619		178	1.22473	1.10351
	178.5	1.4194	1.42097		178.5	1.20506	1.09947
	179	1.3689	1.40818		179	1.16218	1.08958
	179.5	1.38988	1.37844		179.5	1.17999	1.06657
	180	1.39413	1.47549		180	1.1836	1.14166
	180.5	1.3771	1.39528		180.5	1.16914	1.0796
	181	1.3715	1.39003		181	1.16439	1.07553
	181.5	1.42487	1.43484		181.5	1.2097	1.1102
	182	1.4463	1.39153		182	1.22789	1.07669
	182.5	1.43522	1.38737		182.5	1.21849	1.07348
	183	1.44663	1.35057		183	1.22817	1.045
	183.5	1.43243	1.43717		183.5	1.21612	1.11201
	184	1.45495	1.37521		184	1.23524	1.06407
	184.5	1.45999	1.40474		184.5	1.23952	1.08692
	185	1.4594	1.40865		185	1.23902	1.08994
	185.5	1.45757	1.421		185.5	1.23746	1.0995
	186	1.4498	1.40321		186	1.23087	1.08573
	186.5	1.41942	1.38265		186.5	1.20507	1.06982
	187	1.49317	1.44637		187	1.26769	1.11913
	187.5	1.41998	1.35646		187.5	1.20555	1.04956
	188	1.45793	1.45086		188	1.23777	1.1226
	188.5	1.59798	1.4079		188.5	1.35667	1.08936
	189	1.67635	1.45172		189	1.4232	1.12327
	189.5	1.95824	1.45977		189.5	1.66253	1.12949
	190	2.02018	1.43354		190	1.71511	1.1092
	190.5	1.95149	1.38124		190.5	1.6568	1.06873
	191	1.89277	1.42105		191	1.60694	1.09953
	191.5	1.97217	1.47449		191.5	1.67435	1.14088
	192	2.18486	1.42368		192	1.85492	1.10157
	192.5	2.2829	1.39513		192.5	1.93816	1.07948
	193	2.30463	1.4187		193	1.95661	1.09772
	193.5	2.22088	1.39939		193.5	1.88551	1.08278
	194	2.17707	1.40518		194	1.84831	1.08726
	194.5	2.32183	1.41538		194.5	1.97121	1.09515
	195	2.41536	1.41082		195	2.05062	1.09162
	195.5	2.39912	1.34137		195.5	2.03683	1.03788
	196	2.51956	1.3682		196	2.13908	1.05864
	196.5	2.43874	1.34066		196.5	2.07047	1.03733
	197	2.37059	1.4001		197	2.01261	1.08332
	197.5	2.20639	1.34154		197.5	1.8732	1.03801
	198	2.25565	1.4668		198	1.91502	1.13493
	198.5	2.20544	1.37758		198.5	1.8724	1.0659
	199	2.1134	1.40279		199	1.79426	1.08541
	199.5	2.01672	1.3647		199.5	1.71218	1.05593
	200	1.8717	1.43557		200	1.58905	1.11077
	200.5	1.79715	1.44839		200.5	1.52576	1.12069
	201	1.81583	1.40152		201	1.54162	1.08442
	201.5	1.72959	1.3814		201.5	1.4684	1.06886
	202	1.66595	1.41826		202	1.41438	1.09738
	202.5	1.73	1.36432		202.5	1.46875	1.05564
	203	1.726	1.40131		203	1.46536	1.08426
	203.5	1.62865	1.38241		203.5	1.38271	1.06964
	204	1.65399	1.39849		204	1.40422	1.08208
	204.5	1.62454	1.36534		204.5	1.37922	1.05643
	205	1.5424	1.33433		205	1.30948	1.03244
	205.5	1.49414	1.33794		205.5	1.26851	1.03523
	206	1.54319	1.4197		206	1.31015	1.09849
	206.5	1.49344	1.35203		206.5	1.26792	1.04613
	207	1.43298	1.33748		207	1.21659	1.03487
	207.5	1.47849	1.44036		207.5	1.25522	1.11448
	208	1.45983	1.43351		208	1.23938	1.10918
	208.5	1.46529	1.42395		208.5	1.24402	1.10178
	209	1.41018	1.38566		209	1.19723	1.07215
	209.5	1.41767	1.42055		209.5	1.20359	1.09915
	210	1.40997	1.42873		210	1.19705	1.10548
	210.5	1.41217	1.43109		210.5	1.19892	1.1073
	211	1.41117	1.39201		211	1.19807	1.07707
	211.5	1.38992	1.40578		211.5	1.18003	1.08772
	212	1.41449	1.4232		212	1.20089	1.1012
	212.5	1.42548	1.42387		212.5	1.21022	1.10172
	213	1.36937	1.38359		213	1.16258	1.07055
	213.5	1.40832	1.44821		213.5	1.19565	1.12055
	214	1.32677	1.44033		214	1.12641	1.11445
	214.5	1.41335	1.36969		214.5	1.19992	1.0598
	215	1.34286	1.41186		215	1.14007	1.09242
	215.5	1.36371	1.39092		215.5	1.15778	1.07622
	216	1.36674	1.40528		216	1.16035	1.08733
	216.5	1.4059	1.4079		216.5	1.1936	1.08936
	217	1.37455	1.35166		217	1.16698	1.04584
	217.5	1.38187	1.40909		217.5	1.17319	1.09028
	218	1.43832	1.41859		218	1.22112	1.09763
	218.5	1.36539	1.39025		218.5	1.1592	1.0757
	219	1.41739	1.43414		219	1.20335	1.10966
	219.5	1.39518	1.40671		219.5	1.18449	1.08844
	220	1.41668	1.33383		220	1.20275	1.03205
	220.5	1.41231	1.41363		220.5	1.19904	1.09379
	221	1.40773	1.45282		221	1.19515	1.12412
	221.5	1.407	1.38963		221.5	1.19453	1.07522
	222	1.39016	1.39031		222	1.18023	1.07575
	222.5	1.43578	1.35397		222.5	1.21896	1.04763
	223	1.3604	1.46646		223	1.15497	1.13467
	223.5	1.41301	1.39127		223.5	1.19963	1.07649
	224	1.4184	1.37178		224	1.20421	1.06141
	224.5	1.36457	1.45704		224.5	1.15851	1.12738
	225	1.40126	1.45325		225	1.18966	1.12445
	225.5	1.40025	1.44493		225.5	1.1888	1.11801
	226	1.39604	1.36663		226	1.18522	1.05743
	226.5	1.39626	1.38047		226.5	1.18541	1.06814
	227	1.41661	1.39366		227	1.20269	1.07834
	227.5	1.47453	1.44609		227.5	1.25186	1.11891
	228	1.45807	1.39811		228	1.23789	1.08179
	228.5	1.56466	1.3983		228.5	1.32838	1.08193
	229	1.64203	1.41915		229	1.39407	1.09806
	229.5	1.65638	1.45548		229.5	1.40625	1.12618
	230	1.64051	1.36569		230	1.39278	1.0567
	230.5	1.69924	1.43535		230.5	1.44264	1.1106
	231	1.75084	1.43129		231	1.48645	1.10746
	231.5	1.78673	1.39472		231.5	1.51692	1.07916
	232	1.87164	1.42652		232	1.589	1.10377
	232.5	2.00488	1.43573		232.5	1.70212	1.11089
	233	2.33287	1.35183		233	1.98058	1.04598
	233.5	2.54162	1.41228		233.5	2.15781	1.09275
	234	2.53082	1.38884		234	2.14864	1.07461
	234.5	2.59499	1.40052		234.5	2.20312	1.08365
	235	2.40532	1.3826		235	2.04209	1.06978
	235.5	2.20293	1.44446		235.5	1.87027	1.11765
	236	2.09793	1.37282		236	1.78112	1.06222
	236.5	2.14165	1.40537		236.5	1.81824	1.0874
	237	2.09599	1.39728		237	1.77947	1.08114
	237.5	2.34981	1.39326		237.5	1.99497	1.07803
	238	2.43323	1.4231		238	2.06579	1.10112
	238.5	2.49244	1.43075		238.5	2.11606	1.10704
	239	2.39714	1.43937		239	2.03515	1.11371
	239.5	2.3923	1.37044		239.5	2.03104	1.06038
	240	2.25604	1.40942		240	1.91536	1.09054
	240.5	2.27441	1.38831		240.5	1.93095	1.0742
	241	2.2042	1.35089		241	1.87134	1.04525
	241.5	2.08146	1.44461		241.5	1.76714	1.11776
	242	1.90707	1.4163		242	1.61908	1.09586
	242.5	1.82871	1.38764		242.5	1.55256	1.07368
	243	1.69644	1.42597		243	1.44026	1.10334
	243.5	1.6231	1.51443		243.5	1.378	1.17179
	244	1.56457	1.42592		244	1.3283	1.1033
	244.5	1.49269	1.43707		244.5	1.26728	1.11193
	245	1.45326	1.42129		245	1.2338	1.09972
	245.5	1.48436	1.3868		245.5	1.26021	1.07303
	246	1.47825	1.42801		246	1.25502	1.10492
	246.5	1.47894	1.40929		246.5	1.25561	1.09044
	247	1.49065	1.41059		247	1.26555	1.09144
	247.5	1.4011	1.43332		247.5	1.18952	1.10903
	248	1.46932	1.35634		248	1.24744	1.04947
	248.5	1.46064	1.39219		248.5	1.24007	1.0772
	249	1.39649	1.40123		249	1.18561	1.0842
	249.5	1.38662	1.47245		249.5	1.17723	1.13931
	250	1.38892	1.39893		250	1.17918	1.08242
	250.5	1.40477	1.35156		250.5	1.19264	1.04577
	251	1.41976	1.38298		251	1.20536	1.07008
	251.5	1.38873	1.42168		251.5	1.17902	1.10002
	252	1.38268	1.37128		252	1.17388	1.06103
	252.5	1.39139	1.39931		252.5	1.18128	1.08271
	253	1.40066	1.34912		253	1.18915	1.04388
	253.5	1.41181	1.4407		253.5	1.19861	1.11474
	254	1.38811	1.36656		254	1.17849	1.05737
	254.5	1.3998	1.34742		254.5	1.18842	1.04256
	255	1.40258	1.34476		255	1.19078	1.04051
	255.5	1.34929	1.39655		255.5	1.14553	1.08058
	256	1.35874	1.4608		256	1.15356	1.13029
	256.5	1.36715	1.4063		256.5	1.1607	1.08812
	257	1.41695	1.39455		257	1.20298	1.07903
	257.5	1.39135	1.37709		257.5	1.18124	1.06552
	258	1.40974	1.37691		258	1.19686	1.06538
	258.5	1.40997	1.42079		258.5	1.19705	1.09933
	259	1.39452	1.4631		259	1.18393	1.13207
	259.5	1.34658	1.40326		259.5	1.14323	1.08577
	260	1.40584	1.47572		260	1.19354	1.14184
	260.5	1.4078	1.48314		260.5	1.19521	1.14758
	261	1.41283	1.40454		261	1.19948	1.08676
	261.5	1.36317	1.43341		261.5	1.15732	1.1091
	262	1.38726	1.43048		262	1.17777	1.10683
	262.5	1.41717	1.32657		262.5	1.20316	1.02643
	263	1.39967	1.46145		263	1.18831	1.13079
	263.5	1.41429	1.41453		263.5	1.20072	1.09449
	264	1.39268	1.48231		264	1.18237	1.14693
	264.5	1.34703	1.37522		264.5	1.14362	1.06407
	265	1.3908	1.38841		265	1.18078	1.07428
	265.5	1.41167	1.42162		265.5	1.19849	1.09998
	266	1.42728	1.43765		266	1.21175	1.11238
	266.5	1.39411	1.43337		266.5	1.18359	1.10907
	267	1.40671	1.41257		267	1.19428	1.09297
	267.5	1.37178	1.41308		267.5	1.16463	1.09337
	268	1.38606	1.38594		268	1.17675	1.07237
	268.5	1.38087	1.42863		268.5	1.17234	1.1054
	269	1.413	1.48225		269	1.19962	1.14689
	269.5	1.42787	1.4993		269.5	1.21225	1.16008
	270	1.39717	1.55148		270	1.18618	1.20045
	270.5	1.40355	1.5237		270.5	1.1916	1.17896
	271	1.41479	1.49538		271	1.20114	1.15705
	271.5	1.42311	1.47012		271.5	1.20821	1.1375
	272	1.41205	1.43173		272	1.19882	1.1078
	272.5	1.43348	1.40919		272.5	1.21701	1.09036
	273	1.38387	1.39188		273	1.17489	1.07696
	273.5	1.38888	1.41484		273.5	1.17915	1.09473
	274	1.3551	1.39626		274	1.15047	1.08035
	274.5	1.39303	1.41968		274.5	1.18267	1.09847
	275	1.44892	1.42314		275	1.23012	1.10115
	275.5	1.40596	1.42102		275.5	1.19365	1.09951
	276	1.44745	1.31511		276	1.22887	1.01756
	276.5	1.44761	1.38391		276.5	1.22901	1.0708
	277	1.4353	1.39052		277	1.21856	1.07591
	277.5	1.406	1.37279		277.5	1.19368	1.06219
	278	1.42771	1.47314		278	1.21211	1.13984
	278.5	1.42375	1.41649		278.5	1.20875	1.09601
	279	1.40824	1.3527		279	1.19558	1.04665
	279.5	1.44147	1.36083		279.5	1.22379	1.05294
	280	1.42544	1.38764		280	1.21018	1.07368
	280.5	1.43167	1.37085		280.5	1.21547	1.06069
	281	1.44552	1.39878		281	1.22723	1.0823
	281.5	1.47118	1.41433		281.5	1.24902	1.09434
	282	1.46801	1.40968		282	1.24633	1.09074
	282.5	1.35437	1.40618		282.5	1.14985	1.08803
	283	1.44902	1.41065		283	1.2302	1.09149
	283.5	1.44736	1.42435		283.5	1.22879	1.10209
	284	1.44562	1.36565		284	1.22732	1.05667
	284.5	1.49987	1.40557		284.5	1.27337	1.08756
	285	1.50951	1.37684		285	1.28156	1.06533
	285.5	1.6382	1.41033		285.5	1.39082	1.09124
	286	1.63089	1.3958		286	1.38461	1.08
	286.5	1.63115	1.43002		286.5	1.38483	1.10648
	287	1.68788	1.37501		287	1.43299	1.06391
	287.5	1.7709	1.41252		287.5	1.50348	1.09293
	288	1.78339	1.33607		288	1.51408	1.03378
	288.5	1.74401	1.37159		288.5	1.48065	1.06127
	289	1.91031	1.37995		289	1.62183	1.06773
	289.5	2.14136	1.39842		289.5	1.81799	1.08203
	290	2.42315	1.39248		290	2.05723	1.07743
	290.5	2.58659	1.40474		290.5	2.19599	1.08692
	291	2.7128	1.38864		291	2.30314	1.07446
	291.5	2.78446	1.29648		291.5	2.36398	1.00315
	292	2.82198	1.45115		292	2.39583	1.12282
	292.5	2.82019	1.39023		292.5	2.39431	1.07569
	293	2.75003	1.38508		293	2.33475	1.0717
	293.5	2.77868	1.34809		293.5	2.35907	1.04308
	294	2.48821	1.38255		294	2.11247	1.06975
	294.5	2.30449	1.40759		294.5	1.95649	1.08912
	295	2.14399	1.37094		295	1.82023	1.06076
	295.5	2.02498	1.42522		295.5	1.71919	1.10276
	296	1.95547	1.42451		296	1.66017	1.10221
	296.5	1.83144	1.38581		296.5	1.55487	1.07227
	297	1.74237	1.42953		297	1.47925	1.1061
	297.5	1.58387	1.38773		297.5	1.34469	1.07375
	298	1.60363	1.40917		298	1.36147	1.09034
	298.5	1.56594	1.29802		298.5	1.32947	1.00434
	299	1.5447	1.42901		299	1.31144	1.10569
	299.5	1.4649	1.3688		299.5	1.24369	1.05911
	300	1.46213	1.36642		300	1.24133	1.05727

## Sheet: c
PM-GCaMP6f in HaCaT cells subjected to NCE-modulators KDs
	Quantification of area under the curve (AUC):
	Experiment 1:
	Area Under the Curve (AUC)	Sample	Replica I		Sample	Average	StDev	T Test		Experiment shown in Fig.7 Panel c of the paper as rapresentative experiment			n of cells for each replicate
		Control	54.24		Control	129.489	98.63
			104.8		RTN3-KD	11.2158	8.81401	4.45957e-07	****				CD147/EGF
			19.83		RTN4-KD	171.501	105.96	0.256281	ns					Control	RTN3-KD	RTN4-KD
			20.26										Replica I	18	25	14
			67.3
			65.17										Total	18	25	14
			99.07
			156.4
			186
			78.71
			182.7
			276.3
			197.1
			420
			71.8
			144.6
			83.62
			102.9
		RTN3-KD	5.939
			6.596
			6.796
			5.855
			7.643
			5.045
			5.652
			6.499
			6.12
			15.21
			33.51		pValue is calculated via Student's T Test over the total N (sample size)
			32.31		of one experiment out of two indepenent replicates
			10.44
			17.02
			34.17
			10.63
			9.234
			8.948
			6.751
			5.903
			6.609
			7.545
			6.903
			8.716
			10.35
		RTN4-KD	4.46
			84.76
			111.7
			191.4
			199.1
			34.35
			44.34
			211.9
			258.3
			162.2
			216.3
			275
			220.1
			387.1
	Experiment 2:
	Area Under the Curve (AUC)	Sample	Replica II		Sample	Average	StDev	T Test
		Control	2009		Control	1010.76	672.982
			789.4		RTN3-KD	51.951	51.4	0.00017677	***
			676.5		RTN4-KD	855.924	429.922	0.438536	ns
			2188
			2138
			1078
			1090
			1424
			980.5
			720
			227.2
			894.1
			644.1
			252.7
			49.93
		RTN3-KD	24.57
			27.24
			27.83
			26.26
			188
			85.46
			44.02
			21.94
			28.78
			45.41
		RTN4-KD	1045
			628.8
			824.8		pValue is calculated via Student's T Test over the total N (sample size)
			1144		of one experiment out of two indepenent replicates
			987.6
			1332
			977.3
			1107
			1834
			790.9
			551
			1332
			557.6
			335.4
			247.2
			636.8
			219.3
	Experiment 3:
	Area Under the Curve (AUC)	Sample	Replica III		Sample	Average	StDev	T Test
		Control	664		Control	652.65	639.24
			1110		RTN3-KD	40.1152	31.0772	0.000121904	***
			280
			2224
			699
			1907
			1735
			798
			300
			419
			496
			930
			206
			152
			23
			257
			115
			213
			495
			30
		RTN3-KD	40.95
			69.27
			117.1
			53.03
			39.69
			18.75
			28.5
			32.55		pValue is calculated via Student's T Test over the total N (sample size)
			24.36		of one experiment out of two indepenent replicates
			86.51
			43.61
			17.46
			13.67
			13.41
			38.48
			100.6
			9.922
			7.741
			12.5
			34.2

## Sheet: d
	Quantification of area under the curve (AUC) via evaluation of Total Peak Area via PRISM
	TMRM-Experiment 1:
	Area Under the Curve (AUC)	Sample	- EGF	Low EGF	High EGF	Experiment shown in Fig.7 Panel d of the paper as rapresentative experiment			Sample	Average	StDev	T Test				n of cells for each replicate
			0.3409	0.727	6.028				- EGF	1.75901	3.14185
			0.611	0.8157	1.807				Low EGF	1.81538	3.18078	0.849494	ns			CD147/EGF
			4.861	0.4435	12.39				High EGF	4.55897	8.19225	3.4528e-06	****				- EGF	Low EGF	High EGF
			3.065	1.583	2.247											Replica I	206	253	327
			3.237	2.31	3.632
			0.9847	0.3845	0.7016											Total	206	253	327
			1.049	0.3453	1.828
			1.863	0.3453	0.8199
			3.543	0.5657	1.105
			9.714	0.6881	1.378
			19.9	0.3426	0.5646
			4.018	0.8068	2.061
			0.3849	1.016	10.6
			12.26	0.4827	1.803
			9.218	2.671	26.16
			1.113	0.516	0.6993
			9.892	0.6522	0.6797
			1.496	0.68	0.9643
			3.575	0.5378	15.93
			1.016	0.5512	1.362
			2.767	0.5636	1.793
			1.082	1.536	2.669
			0.771	1.27	2.66
			0.864	1.845	4.038
			30.04	0.4078	2.758
			7.007	0.401	0.9607
			2.609	2.524	0.5879
			1.427	1.057	3.382
			0.6821	13	1.48
			1.226	2.778	1.469
			0.8737	25.13	0.7371
			1.174	27.68	1.755
			1.139	0.449	1.387
			1.471	1.807	2.83
			2.395	0.6206	2.008				pValues are calculated via Student's T Test over the total N (sample size) of one replicate
			1.873	1.854	1.052
			0.7893	1.22
			2.976	0.6081	0.7372
			1.816	0.5196	0.6762
			4.13	0.3316	1.578
			2.543	0.2587	20.1
			3.003	0.6923	38.7
			0.6705	0.5351	1.11
			1.374	0.4755	1.389
			1.139	0.5047	1.712
			0.9444	0.4633	0.508
				0.5249	4.061
			0.5515	0.474	1.994
			0.5976	0.466	9.031
			0.6274	0.223	0.7088
			0.3831	2.217	17.82
			0.4899	11.89	23.33
			0.5566		5.442
			0.3608	0.6182	42.97
			0.6714	1.702	2.28
			0.3121	1.118	1.23
			1.065	0.712	7.881
			0.9558	3.988	1.159
			1.298	3.503	37.85
			0.5612	13.41	2.964
			0.6917	0.6655	0.9007
			0.7263	0.9982	0.7307
			0.7821	1.132	0.5432
			0.379	0.49	1.641
			0.8198	0.4651	1.777
			1.104	1.227	2.955
			0.3839	2.219	0.5348
			0.7733	1.264	0.4205
			0.4627	1.275	36.04
			0.5547	0.6455	12.98
			1.387	1.421	3.543
			0.5494	0.7695	0.725
			0.3572	0.4684	1.288
			0.7112	0.7695	1.357
			0.6273	0.4575	13.83
			0.4842	1.565	42.11
			0.4745	1.354	13.56
			0.3625	1.051	14.72
			0.4012	0.8773	7.846
			0.6769	1.223	19.07
			0.6351	0.7443	11.7
			6.015	1.625	0.906
			0.7168		0.7279
			0.8783	1.295	47.92
			0.6192	0.801	14.75
			0.5549	0.6942	23.16
			0.6649	0.5309	7.089
			0.5381	1.182	47.66
			0.5851	1.182	1.148
			0.92	3.641	8.26
			0.7863	0.5574	2.208
			0.6815	2.022	4.223
			1.039	2.659	7.428
			0.6696	0.9772
				0.2308	0.5677
			0.6608	0.4785	0.7188
			0.7894	0.5012	0.9057
			0.6387	0.4516	0.6395
			0.7795	0.4791	0.6601
			0.6518	0.5271	9.562
			0.9034	0.6248	0.6773
			1.343	1.215	0.6808
			0.9052	0.3823	1.763
			1.518	0.5839	0.5139
			0.6119	1.446	1.229
			0.5721	0.4699	1.15
			0.5365	2.973	0.3068
			0.6718	0.5728	1.151
			0.6191	0.5728	0.8225
			0.9602	0.5728	0.6093
			0.7644	3.235	0.7278
			0.6588	0.4221	1.017
			0.6329	2.015	0.6464
			0.5732	0.5548	0.6464
			0.808	1.143	0.5209
			0.6809	1.078	0.9773
			0.951	0.5671	0.6428
			0.6204	7.057	0.9101
			0.9513	1.417	0.8368
			0.3352	1.131	0.58
			0.5644	1.881	1.13
			0.9092	0.4004	0.9859
			0.7492	0.393	1.329
			1.518		2.533
			0.4676	2.286	1.49
			0.3746	1.88	1.114
			0.6384	0.8671	0.6212
			0.4864	14.24
			0.687	1.201	4.593
			0.3526	4.619	21.53
			0.6519	0.8533	16.61
			0.4179	1.718	40
			0.8091	1.234	1.626
			0.3968	0.8197	18.15
				0.8197	31.7
			0.3874	0.815	12.43
			0.6708	2.101	13.79
			0.6546	2.215	1.229
			1.453	7.167	0.9752
			1.528	1.029	8.295
			2.042	0.7011	0.8074
			3.853	2.68	0.7133
			1.372	4.633	12.78
			0.8071	0.6573	0.8685
			0.3509	1.23	46.05
			0.7756	1.35	2.992
			1.169	4.64	0.6837
			0.2835	5.347	24.23
			0.6625	0.8791	1.138
			0.9504	1.642	1.171
			0.5662	0.4346	1.001
			0.8951	0.7145	1.541
			1.718		1.487
			1.29	14.36	1.28
			1.441	9.581	0.5073
			0.5203	7.489	2.297
			0.2925	0.5036	0.9062
			1.528	0.4516	2.933
			2.409	1.6
			1.86	3.657	0.4516
			0.4624	0.4948	2.58
			1.397	0.5502	5.594
			1.167	2.318	0.3882
			1.451	0.5421	0.6483
			0.8063	0.4806	5.723
			0.5704	1.745	1.244
			0.8195	0.2849	0.7636
			6.819	0.4165	0.6248
			0.7966	0.5759	3.966
			1.264	0.814	1.607
			0.8523	0.5544	1.391
			0.6638	0.4143	11.09
				0.4572	0.5825
			1.948	0.5554	1.424
			14.57	0.5028	9.177
			2.805	0.6665	2.447
			0.9086	0.885	5.471
			0.3928	0.5361	0.6152
			1.725	0.5721	0.7692
			0.6079	0.3972	0.5816
			2.699	0.8411	0.3916
			2.123	0.4756	1.275
			1.569	0.4968	0.7268
			0.4869	0.4622	0.7045
			0.4617	0.6875	7.938
			5.042	0.8472	1.973
			1.748	0.975	1.337
			1.801	3.439	15.31
			1.313	0.8308	0.8166
			1.741	0.9184	5.707
			1.093	0.5458	0.2274
			0.5908	1.211	1.867
			1.382	3.412	2.695
			0.7981	1.388	5.467
			1.224	3.725	14.46
			0.9094	5.155	0.7158
			4.376	6.819	7.07
			1.271		1.735
			0.6772	0.628	19.26
			1.007	0.7515	0.08008
			1.455	0.3697	0.5839
			1.519	1.571	6.784
			1.595	1.816	14.49
			1.035	8.396	2.771
			1.165	1.636	1.83
				0.7675	0.6933
			2.255	2.451	0.4581
			4.049	0.5786	0.7836
			0.3121	0.8604	1.04
			0.3609	0.656	0.3325
			13.26	0.5036	6.023
				0.4746	0.3115
				0.8422	1.336
				0.4334	2.534
				0.5314
				0.5091	0.6828
				0.7524	1.053
				0.5137	1.051
				3.051	0.4836
				0.7773	0.6854
				0.565	0.6892
				0.3763	1.021
					0.8617
				0.9355	0.8735
				0.4318	0.6298
				2.56	0.8184
				4.513	0.7029
				2.278	0.6884
				1.304	0.8234
				0.9806	0.6662
				0.5864	0.7328
				1.354	0.9182
				1.23	0.9822
				0.9498	3.506
				1.44	0.5092
				0.8768	0.7813
				1.159	1.335
				0.9294	0.8881
				0.9093	0.6512
				1.131	0.8881
				1.147	1.957
				1.414	3.7
				1.47	1.169
				0.6483	1.462
				0.4799	0.6382
				0.8013	0.65
				12.61	0.5656
				1.025	4.58
				0.9294	0.3645
				0.8673	0.4408
				0.9835	0.2492
				0.4903	0.4566
				1.334	1.016
				1.953	0.4636
				0.5287	0.6099
				1.895	0.6781
				1.798	0.7359
				4.966	0.4426
				0.6953	0.9736
					0.4871
					0.5473
					0.607
					0.6484
					0.3702
					15.94
					0.5866
					0.4291
					0.4506
					0.6609
					1.862
					0.7705
					0.2555
					0.8161
					0.8565
					0.4992
					0.3824
					0.9386
					1.462
					7.182
					4.408
					5.085
					2.56
					3.024
					1.853
					0.8184
					1.056
					1.236
					1.503
					1.503
					2.066
					0.7267
					5.386
					7.998
					2.979
					8.751
					0.7302
					0.5233
					0.9718
					1.267
					9.785
					0.4476
					10.73
					0
					1.637
					3.361
					1.083
					2.289
					3.351
					2.367
					3.936
					4.206
					4.374
					14.6
					3.352
					1.573
					8.626
					1.179
					1.09
					2.88
					1.351
					0.9676
					1.258
					0.8319
					0.8161
					8.506
					1.044
					23.27
					18.19
					3.056
					6.564
					3.92
					2.711
	TMRM-Experiment 2:
	Area Under the Curve (AUC)	Sample	- EGF	Low EGF	High EGF				Sample	Average	StDev	T Test
			2.762	0.5621	0.699				- EGF	2.74051	7.10444
			3.493	0.8601	3.022				Low EGF	5.50647	17.2962	0.0535075	ns
			1.456	0.3409	25.13				High EGF	17.7478	33.6823	2.12683e-08	****
			2.391	0.4294	1.686
			0.76	0.4645	39.11
			12.86	1.232	7.897
			1.356	1.16	49.7
			12.5	0.5261	56.42
			0.9859	1.054	15.18
			0.2724	0.6499	113.9
			1.533	0.5476	83.88
			0.6461	0.5953	7.521
			4.103	17.92	30.14
			0.5857	0.7109	0.2908
			0.7796	1.602	9.377
			0.7417	1.382	14.18
			0.2597	0.4573	19.56
			1.477	0.4118	0.3335
			0	0.8258	1.075
				0.809	28.5
			0.5778	6.925	102.4
			0.4033	2.171	8.782
			0.4092	0.743	115.7
			2.377	1.025	56.36
			0.4203	0.5038	0.8058
			13.02	2.545	12.42
			1.018	0.5279	0.7238
			0.3669	0.7519	38.47
			0.3001	0.4883	0.1214
			0.3991	0.8237	14.05
			0.8832	0.7243	56.39
			0.6476	2.113	3.998
			0.5789	0.6832	0.4693
			0.2445	0.6018	0.3779				pValues are calculated via Student's T Test over the total N (sample size) of one replicate
			1.873	0.6444	35.25
			0.5503	1.18	108.3
			0.9554	0.6346	64.87
			0.8921	0.515	0.2512
			1.549	0.4712	48.04
			0.8975	0.7083	21.71
			0.1808	0.8391	2.53
			0.4449	1.641	7.886
			0.4459	1.82	1.095
			2.93	0.2991	25.91
			1.363	0.6039	21.25
			1.352	0.4293	15.13
			2.355	3.183	2.917
			1.087	0.4957	13.88
			0.4254	2.229	4.632
			0.2604	0.5387	29.93
			1.311	4.254	1.88
			1.323	4.254	0.7604
			0.5543	2.087	0.7939
			0.9773	0.4811	3.233
			0.3498	0.7176	0.9026
			0.3498	1.492	26.5
			2.601	0.9192	40.31
			72.86	0.3147	3.269
			3.617	2.055	10.55
			0.7879	0.7771	1.538
			2.625	5.397	3.149
			1.159	0.7986	6.282
			0.5852	0.1731	13.59
			18.5	0.3673	67.73
			15.12	0.3556	21.69
			1.129		34.54
			0.9826	0.3408	33.07
			5.347	0.8408	196.6
			0.4469	1.057	82
			8.893	1.008	5.138
			0.4535	0.7566	1.833
			0.4059	0.3564	75.19
			14.48	0.2865	52.35
			4.963	0.4666	64.69
			21.54	0.7351	85.68
			29.03	0.7153	27.03
			0.397	0.9098	1.635
			0.3961	0.5187	38.23
				0.3638	10.41
			1.387	0.6195	0.8082
			0.807	6.779	12.67
			2.288	0.5187	4.468
			1.449	1.199	0.8912
			2.071	0.3812	1.416
			0.5371	41.38	30.05
			0.4597	63.25	30.41
			0.585	89.48	54.11
			26.84	24.63	22.27
			9.328	66.98	4.829
			1.059	0.3638	89.42
			1.71	9.667	1.111
			15.8	0.4217	58.24
			9.066	1.589	7.574
			3.694	0.8626	89.97
			15.8	0.9422	12.03
			0.7506	0.7152	18.73
			3.249	0.8617	43.78
			0.5431	0.4667
			2.488	0.4556	217
			3.392	0.4556	163.9
			3.505	0.8199	156.5
			3.658	0.767	0.2289
			4.537	0.8506	1.526
				0.6003	192.2
			0.3721	1.588	59.84
			0.561	0.4523	45.79
			0.7756	0.4528	53.8
			0.5163	0.4528	10.62
			1.757	0.5449	10.62
			1.042	0.5077	63.27
			1.373	1.026	48.92
			0.1493	1.171	110.3
			0.406	0.3711	105.6
			0.4004	1.584	66.3
			0.42	8.999	0.8673
			0.5628	1.102	1.571
			1.747		27.56
			0.3095	0.6002	0.387
			0	0.7434	0.5468
			0.08302	0.9121	0.5845
			0.5234	0.8104	0.5845
			0.5204	0.5974	107.5
			0.4814	0.6557	0.3535
			0.351	0.5795	9.657
			0.4359	0.7592	27.97
			0.521	0.8906	0.9594
			0.4159	0.3303	24.19
			1.57	0.3303	0.4892
			0.2972	0.5748	0.6242
			0.4768	0.7985	3.343
			0.5687	0.7952	0.7262
			0.15	0.9807
			0.9231	0.8585	0.6831
			0.8851	0.5982	0.4397
			0.4591	0.9844	2.233
			0.2138	1.262	19.71
			2.814	0.8122	0.1593
			0.5753	0.7122	0.5174
			0.2096	0.8316	0.6139
			0.6204	0.5297	0.9913
			0.291	0.5982	7.9
			0.8201	0.7616	0.9955
			0.2096	0.8982	0.1981
			0.3561	0.6999	0.9084
			0.6666	0.7108	0.4179
			0.7181	0.7807	0.6109
				0.7604	0.5027
			0.8984	0.7348	0.3046
			0.8243	0.8529	5.979
			0.4717	0.4585	0.03693
			0.6415	0.7508	5.076
			0.5965	0.3648	1.998
			0.9002	0.7476	0.3756
			0.5749	0.7404	0.4235
			1.098	0.7242	0.4235
			0.8469	1.23	5.207
			0.91	0.826	0.5878
			0.9096	0.6813	1.556
			1.373	0.5798	0.6779
			0.964	0.7649	0.6682
			0.7451	1.105	0.2366
			0.4832	1.157	4.19
			0.824	1.108	41.96
			0.6365		31.88
			0.3375	8.682	0.7219
			0.746	0.7393	0.586
			0.5791	0.7883	5.798
			0.7788	0.8231	0.7681
			0.7898	0.1118	0.7582
			0.9403	6.984	0.413
			1.092	0	41.96
			0.5383	0.2646	16.35
				0.8744	0.6996
				33.6	9.227
				18.03	0.6535
				0.3616	0.4606
				2.248	0.4606
				0.3339	31.34
				23.75	30.18
				85.97	0.7423
				1.899	13.68
				0.4264	7.884
				2.955	1.092
				0.4454	0.7319
				78.51	0.7319
				28.39	2.303
				7.38	0.5845
				0.6472	0.2271
				3.49	1.843
				108.5	6.909
				0.6143	35
				90.21	0.9096
				90.21	30.6
				0.5975	52.56
				0.3022	0.5183
				4.386	0.4272
				1.061	0.3353
				0.5674	0.2012
				4.627	0.4886
					0.2979
					1.152
					0.4148
					0.2141
					0
					0.1525
					3.488
					20.55
					0.6548
					95.74
					5.863
					0.312
					0.3938
					0.3043
					1.794
					0.6205
					92.38
					7.188
					0.6398
					1.038
					0.7563
					0.4277
					0.6788
					0.3374
					0.9346
					0.9483
					3.3
					0.9016
					0.6672
					0.5576
					0.483
					0.6366
					0.4277
					0.7038
					0.3306
					0.5407
					0.281
					0.7796
					0.6887
					0.689
					0.689
					0.7405
					0.9044
					3.279
					0.755
					0.6788
					0.7144
					0.2148
					0.5754
					0.8787
					1.061
					35.56
					0.6826
					1.541
					81.48
					2.606
					0.6812
					0.5675
					6.219
					0.7897
					0.8614
					1.327
					0.7262
					0.53
					30.01
					30.26
					1.214
					1.139
					1.324
					0.8243
					0.8243
					0.5558
					1.541
					47.09
					2.662
					1.246
					0.7707
					9.211
					0.5378
					0.1642
					0.3891
					1.169
					0.5743
					0.3848
					0.2868
					0.6378
					0.7707
					1.535
					1.345
					0.05503
					0.344
					0.2066
					1.69
					1.921
					1.26
					0.9175
					1.152
					0.4699
					49.99

## Sheet: e
														RawData_Mean Distance of the Scratch			Normalized over the first value_Mean Distance of the Scratch
													Time (h)	- EGF	Low EGF	High EGF	- EGF	Low EGF	High EGF													Velocity (um/h)_RawData							Velocity_normalized over -EGF
													0	966.996	875.688	1021.78	1	1	1												Sample	Replica I	Replica I	Replica I				Sample	Replica I	Replica II	Replica III		Sample	Average	StDev	ANOVA
													0.166667	966.996	857.426	1023.52	1	0.979146	1.0017		Mean Distance in µm normalized over the first value of the rawdata										- EGF	2.70765	1.04645	2.74125				- EGF	0.895194	0.917255	0.938325		- EGF	1	0.225414
													0.333333	965.256	856.556	1005.26	0.998201	0.978152	0.983829													3.5336	1.1894	3.65745					1.16827	1.04256	1.25194		Low EGF	1.93648	0.994505	0.4797	ns
													0.5	966.996	846.991	1018.3	1	0.967229	0.996595													2.073	1.1439	2.6971					0.685369	1.00267	0.923212		High EGF	5.80053	3.98948	<0,0001	****
													0.666667	955.69	846.991	1016.56	0.988309	0.967229	0.994894													3.93545	1.18365	1.4639					1.30113	1.03752	0.50109
													0.833333	963.516	846.991	1010.47	0.996402	0.967229	0.988935													2.99325		4.04745					0.989619		1.38543
													1	946.994	838.294	1012.21	0.979316	0.957298	0.990638													2.90495							0.960425
													1.16667	950.472	837.425	1015.69	0.982913	0.956305	0.994042
													1.33333	948.734	837.425	1012.21	0.981115	0.956305	0.990638												Low EGF	4.77485	2.73925	5.0665				Low EGF	1.57865	2.40106	1.73425
													1.5	949.603	837.425	1002.65	0.982014	0.956305	0.981276													3.3135	1.4475	3.71455					1.0955	1.26879	1.27148
													1.66667	947.864	826.99	980.04	0.980215	0.944389	0.959149													4.6044	5.113	6.955					1.52229	4.48175	2.38068
													1.83333	947.864	818.294	972.213	0.980215	0.934459	0.951489													5.299	1.89295	4.9046					1.75194	1.65925	1.67884
													2	945.255	818.294	991.344	0.977517	0.934459	0.970212													4.4591	3.9379	5.2905					1.47425	3.45172	1.81093
													2.16667	955.69	826.99	980.909	0.988309	0.944389	0.96													1.74795	1.57465	5.583					0.577902	1.38024	1.91105
													2.33333	946.994	803.51	962.647	0.979316	0.917577	0.942127														4.3425	5.636						3.80637	1.92919
													2.5	945.255	807.859	964.387	0.977517	0.922542	0.94383														3.99005	3.52675						3.49744	1.2072
													2.66667	933.95	816.554	951.343	0.965827	0.932472	0.931064															1.95255							0.668354
													2.83333	933.95	807.859	942.646	0.965827	0.922542	0.922553			Time in hours
													3	935.69	803.51	936.559	0.967626	0.917577	0.916595												High EGF	18.7695	14.597	2.99875				High EGF	6.20551	12.7948	1.02647
													3.16667	933.081	805.25	929.602	0.964928	0.919563	0.909787													18.4315	14.099	7.7715					6.09376	12.3583	2.66017
													3.33333	936.559	813.946	921.776	0.968525	0.929493	0.902127													19.835	14.1365	7.5195					6.55778	12.3912	2.57391
													3.5	919.167	806.119	919.167	0.950539	0.920556	0.899574													20.386	16.9025	8.6255					6.73995	14.8157	2.95249
													3.66667	925.255	798.293	907.862	0.956835	0.911618	0.88851													20.1725	14.3535	9.217					6.66937	12.5814	3.15496
													3.83333	915.689	798.293	901.776	0.946942	0.911618	0.882553													21.1375	11.5535	7.0665					6.98841	10.1271	2.41885
													4	915.689	798.293	897.427	0.946942	0.911618	0.878298													13.8375	15.9865	6.1385					4.57491	14.0128	2.1012
													4.16667	914.82	793.075	893.949	0.946043	0.90566	0.874894													15.765		3.38825					5.21217		1.15979
													4.33333	920.906	787.858	885.252	0.952338	0.899702	0.866382													17.84		7.779					5.8982		2.66274		the graph rapresents theMean Velocity normalized over the distance at T=0 of -EGF sample of all the N of three independent experiments
													4.5	920.906	785.249	888.732	0.952338	0.896723	0.869787													14.5865		8.331					4.82254		2.85169		statistics has been calculated as one-way ANOVA statistic test over the distance at T=0 of -EGF sample of all the N of three independent experiments
													4.66667	913.949	780.031	889.601	0.945143	0.890764	0.870638													15.5095		6.1365					5.1277		2.10051
													4.83333	909.602	780.031	874.817	0.940648	0.890764	0.85617													16.442		6.4745					5.436		2.21621
													5	920.037	780.031	879.166	0.951439	0.890764	0.860425															8.8525							3.03019
													5.16667	906.993	780.031	881.774	0.93795	0.890764	0.862978															8.5495							2.92648
													5.33333	911.34	780.031	871.339	0.942445	0.890764	0.852766															11.612							3.97477
													5.5	909.602	772.205	868.73	0.940648	0.881827	0.850212
													5.66667	910.471	780.031	873.079	0.941546	0.890764	0.854468
													5.83333	906.993	772.205	864.382	0.93795	0.881827	0.845957
													6	919.167	780.031	863.513	0.950539	0.890764	0.845106
													6.16667	916.558	780.031	851.338	0.947841	0.890764	0.833191
													6.33333	920.037	780.031	857.426	0.951439	0.890764	0.839149
													6.5	910.471	780.031	863.513	0.941546	0.890764	0.845106
													6.66667	907.862	764.378	851.338	0.938849	0.872889	0.833191
													6.83333	914.82	772.205	852.208	0.946043	0.881827	0.834043
													7	916.558	747.856	837.425	0.947841	0.854022	0.819574
													7.16667	893.079	761.77	850.469	0.92356	0.86991	0.83234
													7.33333	900.036	769.596	845.251	0.930755	0.878848	0.827234
													7.5	897.427	747.856	834.816	0.928057	0.854022	0.817021
													7.66667	907.862	759.161	834.816	0.938849	0.866931	0.817021
													7.83333	904.384	753.943	826.99	0.935252	0.860973	0.809361
													8	903.514	746.117	814.815	0.934352	0.852035	0.797446
													8.16667	894.818	743.508	815.685	0.925359	0.849056	0.798298
													8.33333	904.384	750.465	815.685	0.935252	0.857001	0.798298
													8.5	900.905	747.856	806.988	0.931654	0.854022	0.789787
													8.66667	903.514	737.421	823.512	0.934352	0.842105	0.805958
													8.83333	901.776	738.29	806.119	0.932554	0.843098	0.788936
													9	900.036	733.073	818.294	0.930755	0.83714	0.800851
													9.16667	892.21	733.073	816.554	0.922662	0.83714	0.799149
													9.33333	878.296	732.204	804.38	0.908273	0.836147	0.787233
													9.5	882.644	746.117	800.902	0.912769	0.852035	0.78383
													9.66667	892.21	732.204	802.641	0.922662	0.836147	0.785532
													9.83333	885.252	732.204	802.641	0.915467	0.836147	0.785532
													10	886.123	732.204	786.118	0.916367	0.836147	0.769361
													10.1667	886.123	732.204	790.466	0.916367	0.836147	0.773617
													10.3333	877.426	725.246	794.815	0.907373	0.828202	0.777872
													10.5	876.557	725.246	781.771	0.906474	0.828202	0.765106
													10.6667	878.296	725.246	781.771	0.908273	0.828202	0.765106
													10.8333	880.035	725.246	780.9	0.910071	0.828202	0.764255
													11	866.991	725.246	779.162	0.896582	0.828202	0.762553
													11.1667	866.991	714.811	768.727	0.896582	0.816286	0.752341
													11.3333	878.296	740.03	768.727	0.908273	0.845084	0.752341
													11.5	870.47	714.811	768.727	0.90018	0.816286	0.752341
													11.6667	882.644	725.246	757.421	0.912769	0.828202	0.741276
													11.8333	870.47	714.811	758.292	0.90018	0.816286	0.742128
													12	864.382	714.811	751.334	0.893884	0.816286	0.735319
													12.1667	867.861	714.811	750.465	0.897482	0.816286	0.734468
													12.3333	868.73	714.811	729.595	0.898381	0.816286	0.714043
													12.5	877.426	714.811	741.768	0.907373	0.816286	0.725957
													12.6667	873.079	714.811	745.248	0.902878	0.816286	0.729362
													12.8333	869.6	714.811	737.421	0.89928	0.816286	0.721702
													13	868.73	714.811	724.377	0.898381	0.816286	0.708936
													13.1667	866.991	714.811	733.942	0.896582	0.816286	0.718297
													13.3333	870.47	714.811	705.245	0.90018	0.816286	0.690212
													13.5	863.513	714.811	697.419	0.892985	0.816286	0.682553
													13.6667	863.513	714.811	702.636	0.892985	0.816286	0.687659
													13.8333	860.035	714.811	712.202	0.889389	0.816286	0.697021
													14	862.644	709.594	681.766	0.892086	0.810327	0.667233
													14.1667	866.991	714.811	676.548	0.896582	0.816286	0.662127
													14.3333	862.644	714.811	682.636	0.892086	0.816286	0.668085
													14.5	850.469	709.594	686.114	0.879496	0.810327	0.671489
													14.6667	855.686	714.811	688.723	0.884892	0.816286	0.674042
													14.8333	854.817	714.811	686.114	0.883993	0.816286	0.671489
													15	853.078	714.811	679.157	0.882194	0.816286	0.66468
													15.1667	847.86	714.811	678.288	0.876798	0.816286	0.66383
													15.3333	845.251	714.811	668.722	0.8741	0.816286	0.654468
													15.5	852.208	714.811	664.375	0.881295	0.816286	0.650213
													15.6667	833.947	714.811	656.548	0.86241	0.816286	0.642553
													15.8333	846.12	714.811	665.244	0.874999	0.816286	0.651064
													16	861.773	709.594	655.678	0.891186	0.810327	0.641702
													16.1667	860.904	701.767	657.418	0.890287	0.80139	0.643404
													16.3333	855.686	709.594	640.896	0.884892	0.810327	0.627234
													16.5	858.295	705.245	654.809	0.88759	0.805362	0.640851
													16.6667	856.556	709.594	642.634	0.885791	0.810327	0.628936
													16.8333	860.904	709.594	642.634	0.890287	0.810327	0.628936
													17	852.208	709.594	634.808	0.881295	0.810327	0.621276
													17.1667	850.469	709.594	637.416	0.879496	0.810327	0.623829
													17.3333	848.729	706.116	629.59	0.877697	0.806356	0.61617
													17.5	853.947	699.158	621.764	0.883093	0.798411	0.60851
													17.6667	850.469	698.289	619.155	0.879496	0.797418	0.605957
													17.8333	842.642	696.55	619.155	0.871403	0.795432	0.605957
													18	839.164	696.55	619.155	0.867806	0.795432	0.605957
													18.1667	840.034	701.767	603.502	0.868705	0.80139	0.590638
													18.3333	847.86	696.55	593.067	0.876798	0.795432	0.580425
													18.5	840.034	692.201	586.111	0.868705	0.790466	0.573617
													18.6667	840.034	692.201	595.676	0.868705	0.790466	0.582978
													18.8333	839.164	694.81	602.633	0.867806	0.793445	0.589787
													19	839.164	694.81	586.111	0.867806	0.793445	0.573617
													19.1667	834.816	687.854	593.067	0.863309	0.785502	0.580425
													19.3333	853.078	688.723	582.632	0.882194	0.786494	0.570212
													19.5	845.251	688.723	568.718	0.8741	0.786494	0.556596
													19.6667	837.425	688.723	572.196	0.866007	0.786494	0.559999
													19.8333	843.512	685.245	549.588	0.872301	0.782522	0.537872
													20	829.598	681.766	557.414	0.857913	0.778549	0.545532
													20.1667	825.25	685.245	560.892	0.853417	0.782522	0.548936
													20.3333	841.773	674.81	557.414	0.870504	0.770606	0.545532
													20.5	846.12	678.288	540.891	0.874999	0.774578	0.529361
													20.6667	844.382	674.81	546.108	0.873201	0.770606	0.534468
													20.8333	835.685	671.331	556.544	0.864208	0.766633	0.54468
													21	844.382	674.81	551.326	0.873201	0.770606	0.539574
													21.1667	828.729	674.81	529.586	0.857014	0.770606	0.518298
													21.3333	835.685	676.548	540.891	0.864208	0.772591	0.529361
													21.5	836.556	678.288	521.76	0.865108	0.774578	0.510638
													21.6667	827.859	664.375	517.412	0.856114	0.758689	0.506382
													21.8333	855.686	663.504	507.847	0.884892	0.757695	0.497021
													22	853.947	663.504	521.76	0.883093	0.757695	0.510638
													22.1667	840.034	664.375	500.89	0.868705	0.758689	0.490213
													22.3333	834.816	663.504	500.89	0.863309	0.757695	0.490213
													22.5	837.425	664.375	500.02	0.866007	0.758689	0.489362
													22.6667	830.468	660.896	492.194	0.858812	0.754716	0.481702
													22.8333	822.641	660.896	487.846	0.850719	0.754716	0.477447
													23	822.641	659.157	498.281	0.850719	0.752731	0.487659
													23.1667	839.164	659.157	490.454	0.867806	0.752731	0.48
													23.3333	826.99	663.504	487.846	0.855216	0.757695	0.477447
													23.5	829.598	655.678	481.759	0.857913	0.748758	0.47149
													23.6667	840.034	654.809	487.846	0.868705	0.747765	0.477447

## Sheet: f
			Velocity (um/h)_RawData									Velocity_normalized over the Control
		Sample	Replica I	Replica II	Replica III	Replica IV	Replica V	Replica VI			Sample	Replica I	Replica II	Replica III	Replica IV	Replica V	Replica VI		Sample	Average	StDev	T test
		Control	14.7005	18.402	13.95	15.4715	6.1165	12.624			Control	1.24617	1.36318	1.15623	0.903015	0.518501	1.07015		Control	1	0.226186
			13.01	15.5955	11.9915	19.6235	11.92	12.6595				1.10287	1.15528	0.993903	1.14535	1.01047	1.07316		DMSO	1.02212	0.160858	0.652548	ns
			14.153	14.0395	15.4615	18.543	10.4195	11.8795				1.19976	1.04001	1.28151	1.08229	0.88327	1.00704		CK666	0.667042	0.154681	2.93564e-11	****
			14.19	15.565	11.864	18.0025	14.4935	9.1885				1.2029	1.15302	0.983336	1.05074	1.22863	0.778917		MCUi11	0.614511	0.181773	1.57727e-11	****
			13.621	16.3855	9.6175	16.394	16.711	11.4645				1.15466	1.2138	0.797137	0.956858	1.41661	0.971856		Xestospongin	0.829149	0.175631	0.000225903	***
			15.117	13.1045	8.0375	14.7645	14.676	12.416				1.28148	0.970751	0.66618	0.86175	1.2441	1.05252		RTN3-KD	0.611968	0.196682	1.1113e-16	****
			10.3935	14.0005	9.1715		14.676	15.185				0.881066	1.03713	0.76017		1.2441	1.28725		Oligomycin	0.429422	0.192421	9.56411e-30	****
			10.8585	11.7035	9.219		9.557	8.0655				0.920485	0.866968	0.764107		0.810156	0.68372
			9.5485	15.3625	6.145		13.718	15.1575				0.809435	1.13802	0.509322		1.16289	1.28492
			13.6475	13.498	13.3725		15.112	9.486				1.15691	0.999901	1.10837		1.28106	0.804137
			11.0685	6.9535	19.944		13.452	9.712				0.938287	0.515099	1.65304		1.14034	0.823295
			9.977	12.1645	12.123		15.1715	7.229				0.845759	0.901118	1.0048		1.2861	0.612809
			13.0405	13.641	15.5795		13.3065	8.055				1.10546	1.01049	1.29129		1.128	0.68283
			11.5245	13.0075	13.888		16.515	9.706				0.976942	0.963566	1.15109		1.39999	0.822786
			11.9445	10.8005	13.0665		14.435					1.01255	0.800076	1.083		1.22367
			9.9895	11.766	8.4635		14.3835					0.846819	0.871598	0.701489		1.2193
			10.068		13.2115		11.9685					0.853473		1.09502		1.01458
			11.234				16.756					0.952316				1.42042
			7.651									0.648582
			8.4185									0.713644
			9.641									0.817276
			10.202									0.864833
			8.764									0.742932
			10.4505									0.885898
			11.9715									1.01483
			9.303									0.788624
			5.292									0.448608
		DMSO		17.76			12.286				DMSO		0.902968			0.717089
				20.6305			23.207						1.04891			1.35451
				20.366			18.9405						1.03546			1.10549
				24.2355			19.91						1.2322			1.16207
				14.9365			17.947						0.759413			1.0475
				19.3465			20.0625						0.98363			1.17097
				21.938			16.6765						1.11539			0.973346
				15.4045									0.783208
				17.4315									0.886266
				21.2765									1.08176
				25.314									1.28703
				22.5965									1.14887
				17.994									0.914865
				18.21									0.925847
				17.8865									0.9094
				19.932									1.0134						the graph rapresents theMean Velocity normalized over the distance at T=0 of Control sample of all the N of two independent experiments and six independent experiments (Control)
				19.1055									0.971377						statistics has been calculated as one-way ANOVA statistic test over the distance at T=0 of Control sample of all the N of three independent experiments and six independent experiments (Control)
		CK666		14.202			12.357				CK666		0.722069			0.721233
				10.3095			12.8005						0.524164			0.747118
				12.347			15.314						0.627756			0.893822
				20.1335			9.2725						1.02364			0.541202
				15.4735			10.969						0.786716			0.64022
				10.5195			7.8595						0.534841			0.45873
				12.8365			14.2865						0.652644			0.833851
				8.654			9.0075						0.439994			0.525735
				11.692			10.828						0.594454			0.631991
				14.0855			10.253						0.716146			0.59843
				7.148			8.5225						0.363424			0.497427
				16.5755									0.842745
				15.247									0.7752
				12.5235									0.63673
				14.612									0.742915
				17.8155									0.90579
				13.732									0.698173
		MCUi11			4.56524		9.534				MCUi11			0.378385		0.556465
					8.5426		10.847							0.708045		0.6331
					8.72906		14.569							0.723499		0.850339
					8.19791		9.053							0.679475		0.52839
					4.99094		9.783							0.413669		0.570998
					6.94514		9.7555							0.575641		0.569393
					8.30336		5.7555							0.688216		0.335927
					7.55736		13.7975							0.626384		0.805309
					11.2833		14.153							0.935207		0.826059
							10.283									0.600181
							10.556									0.616115
							12.818									0.74814
							2.57505									0.150296
		Xespospongin		13.9625			12.5245				Xespospongin		0.709893			0.731009
				17.6905			16.736						0.899434			0.976819
				18.6865			15.0005						0.950074			0.875524
				16.9655			10.67						0.862573			0.622769
				13.811			10.4865						0.70219			0.612058
				13.332			14.6735						0.677836			0.856438
				16.039			12.1375						0.815468			0.708421
				17.2525			10.2555						0.877165			0.598576
				28.0435			10.7045						1.42581			0.624782
				20.3365			14.9535						1.03396			0.872781
				15.274			18.0295						0.776573			1.05232
				21.2815			12.284						1.08201			0.716972
				16.8035			14.68						0.854337			0.856818
				13.6365			15.5655						0.693318			0.908501
				12.941									0.657957
				16.5625									0.842084
		RTN3-KD	5.1105			10.9075					RTN3-KD	0.433222			0.924639
			7.5075			6.5835						0.636418			0.558089
			8.387			13.5615						0.710974			1.14962
			6.221			7.2485						0.52736			0.614462
			7.5405			9.589						0.639215			0.812868
			7.345			9.315						0.622642			0.789641
			5.258			8.2545						0.445725			0.699741
			9.395			8.241						0.796423			0.698597
			7.271			10.4055						0.616369			0.882084
			3.59785			7.152						0.304993			0.606282
			4.5			9.101						0.381469			0.7715
			7.1525			8.082						0.606324			0.685118
			3.47			9.459						0.294155			0.801848
			10.3855			7.862						0.880388			0.666469
			5.9895			4.37835						0.507735			0.371157
			5.2695			7.7855						0.4467			0.659984
			6.7195			8.6805						0.569618			0.735854
			3.6515			8.1615						0.309541			0.691858
			3.1035									0.263087
			4.505									0.381893
			7.4705									0.633281
			4.145									0.351375
		Oligomycin		10.0095	4.58955	3.6532					Oligomycin		0.741481	0.3804	0.185739
				7.003	2.75725	6.6875							0.518766	0.228532	0.340011
				9.233	4.2443	3.8537							0.683959	0.351784	0.195933
				4.3284	6.3855	3.5424							0.320638	0.529256	0.180106
				4.8275	6.7845	3.42335							0.35761	0.562326	0.174053
				7.1535	12.5725	4.11235							0.529915	1.04206	0.209083
				8.53	5.57	4.2346							0.631883	0.461664	0.215299
				8.764	8.0815	4.6208							0.649217	0.669827	0.234934
				7.6235	3.4815	8.1405							0.564731	0.288561	0.413886
				5.7015	3.7027	7.5125							0.422354	0.306895	0.381956
				5.873	7.2515	3.98635							0.435058	0.601033	0.202677
				6.767	8.7355	4.044							0.501284	0.724033	0.205608
				5.7425	7.2245	3.80995							0.425391	0.598795	0.193709
				4.4122	4.88265								0.326846	0.404693
				6.61	4.7902								0.489654	0.397031
					7.431									0.615911
