# Supplementary material for: A tripartite organelle platform links growth factor receptor signaling to mitochondrial metabolism
Source: Nat Commun. 2024 Jun 15;15:5119. doi: 10.1038/s41467-024-49543-z (PMC11180189; doi:10.1038/s41467-024-49543-z)
Supplement: Supplementary file 11 — Source Data File [file 41467_2024_49543_MOESM11_ESM.zip › Source Data file/SOURCE DATA Supplementary Fig 1.xlsx]

## Sheet: a
		RawData from TEM with scale bars							Modified: increase contrast

## Sheet: b
																RawData obtained via ad hoc macro																			SUMMARY
																Replica I:	RAWDATA						Average				% of MOCK_NS				Average % of MOCK_NS				Mean Volume_merge										Circularity_merge
																	Sample	Count	Mean_Volume	Circularity	Solidity		Mean_Volume	Circularity	Solidity		Mean_Volume	Circularity	Solidity		Mean_Volume	Circularity	Solidity				Replica I	Replica II		Samples	Replica I	Replica II					Replica I	Replica II
																																			NS	MOCK	87.3684	80.9461		MOCK_NS	100	100			NS	MOCK	100.433	104.537
																NS	MOCK	15	409.467	0.727	0.823		468.667	0.723864	0.821409		87.3684	100.433	100.194	Average	100	100	100				91.086	79.4204		MOPCK_EGF	99.184	103.226					97.2559	99.6432
																NS	MOCK	20	426.89	0.704	0.812						91.086	97.2559	98.8545	St Dev	16.5074	2.23379	0.872782				89.6198	87.9471		RTN3KD_NS	109.778	99.5437					101.4	100.867
																NS	MOCK	11	420.018	0.734	0.829						89.6198	101.4	100.924								109.343	102.289		RTN3KD_EGF	108.166	101.409					103.196	100.323
																NS	MOCK	19	512.453	0.747	0.829						109.343	103.196	100.924								91.727	106.332									101.262	98.1478
																NS	MOCK	17	429.894	0.733	0.827						91.727	101.262	100.681								134.125	97.4884									98.3611	103.314
																NS	MOCK	7	628.6	0.712	0.817						134.125	98.3611	99.4632								113.123	112.873		Samples	Average	StDev					104.44	101.682
																NS	MOCK	20	530.17	0.756	0.835						113.123	104.44	101.655								80.9026	97.4969		MOCK_NS	100	16.7094					99.7425	100.459
																NS	MOCK	22	379.164	0.722	0.819						80.9026	99.7425	99.7067								107.232	62.8234		MOCK_EGF	101.494	40.8867					95.46	95.565
																NS	MOCK	5	502.56	0.691	0.811						107.232	95.46	98.7328								100.338	85.6103		RTN3KD_NS	104.122	16.4702					101.677	100.187
																NS	MOCK	24	470.25	0.736	0.83						100.338	101.677	101.046								91.1593	104.997		RTN3KD_EGF	104.432	28.3685					100.295	101.682
																NS	MOCK	12	427.233	0.726	0.822						91.1593	100.295	100.072								111.663	68.9315									103.058	100.187
																NS	MOCK	14	523.329	0.746	0.833						111.663	103.058	101.411								85.9068	97.2034									98.0848	98.8275
																NS	MOCK	12	402.617	0.71	0.819						85.9068	98.0848	99.7067								101.742	111.893									98.4992	99.3713
																NS	MOCK	14	476.829	0.713	0.821						101.742	98.4992	99.9502								107.584	141.365									99.8807	96.7884
																NS	MOCK	17	504.212	0.723	0.817						107.584	99.8807	99.4632								63.0149	108.567									100.433	103.857
																NS	MOCK	20	295.33	0.727	0.823						63.0149	100.433	100.194								98.1816	109.816									102.229	98.1478
																NS	MOCK	18	460.144	0.74	0.827						98.1816	102.229	100.681								130.573	112.949									98.0848	99.915
																NS	MOCK	8	611.95	0.71	0.814						130.573	98.0848	99.098								114.433	93.5587									99.0518	101.546
																NS	MOCK	18	536.311	0.717	0.814						114.433	99.0518	99.098								97.5572	116.452									98.2229	99.5072
																NS	MOCK	22	457.218	0.711	0.814						97.5572	98.2229	99.098								111.664	88.3292									101.538	99.2353
																NS	MOCK	20	523.33	0.735	0.823						111.664	101.538	100.194								81.6572	103.158									97.394	100.867
																NS	MOCK	22	382.7	0.705	0.812						81.6572	97.394	98.8545									117.428										97.876
																																						112.127										97.4681
																EGF	MOCK	18	472.844	0.716	0.817						100.891	98.9137	99.4632	Average	99.184	100.556	100.552
																EGF	MOCK	14	450	0.713	0.819						96.0171	98.4992	99.7067	St Dev	14.3574	2.76656	1.31019		EGF	MOCK	100.891	78.2441							EGF	MOCK	98.9137	98.2838
																EGF	MOCK	7	448.943	0.691	0.808						95.7915	95.46	98.3676								96.0171	61.2438									98.4992	98.8275
																EGF	MOCK	14	527.471	0.769	0.85						112.547	106.235	103.481								95.7915	90.3362									95.46	99.0994
																EGF	MOCK	18	511.156	0.72	0.819						109.066	99.4662	99.7067								112.547	98.8655									106.235	104.809
																EGF	MOCK	11	459.691	0.728	0.831						98.0848	100.571	101.168								109.066	79.5026									99.4662	98.1478
																EGF	MOCK	16	379.8	0.717	0.822						81.0384	99.0518	100.072								98.0848	93.8087									100.571	103.314
																EGF	MOCK	28	465.514	0.776	0.848						99.3274	107.203	103.237								81.0384	72.9532		Sample	T test						99.0518	100.051
																EGF	MOCK	21	418.762	0.722	0.818						89.3517	99.7425	99.585								99.3274	74.5023		MOCK_NS							107.203	101.546
																EGF	MOCK	15	496.36	0.743	0.835						105.909	102.644	101.655								89.3517	99.7982		MOCK_EGF	0.820266	ns					99.7425	105.489
																EGF	MOCK	14	555.714	0.724	0.825						118.573	100.019	100.437								105.909	83.5975		RTN3KD_NS	0.260633	ns					102.644	102.634
																EGF	MOCK	20	556.97	0.735	0.83						118.841	101.538	101.046								118.573	179.789		RTN3KD_EGF	0.376261	ns					100.019	106.44
																EGF	MOCK	26	432.246	0.734	0.826						92.2289	101.4	100.559								118.841	107.24									101.538	101.003
																EGF	MOCK	22	345.718	0.726	0.821						73.7663	100.295	99.9502								92.2289	82.6368									101.4	99.5072
																EGF	MOCK	13	548.708	0.712	0.818						117.078	98.3611	99.585								73.7663	94.6922		the graph rapresents the average of two independent experiments							100.295	94.3415
																EGF	MOCK	17	482.4	0.732	0.831						102.93	101.124	101.168								117.078	110.913									98.3611	99.5072
																EGF	MOCK	14	491.271	0.712	0.818						104.823	98.3611	99.585								102.93	97.5825									101.124	98.8275
																EGF	MOCK	20	323.59	0.732	0.831						69.0448	101.124	101.168								104.823	74.0353		statistics has been calculated as Student's t test over the N of two independent experiments							98.3611	99.6432
																																					69.0448	100.776									101.124	102.498
																NS	RTN3 KD	7	469.314	0.723	0.821						100.138	99.8807	99.9502	Average	109.778	104.407	101.339					82.2662										100.595
																NS	RTN3 KD	4	510.9	0.797	0.853						109.011	110.104	103.846	St Dev	11.9701	3.17909	1.20369					86.9973										104.673
																NS	RTN3 KD	10	623.46	0.776	0.838						133.028	107.203	102.02									86.777										100.187
																NS	RTN3 KD	22	473.882	0.737	0.825						101.113	101.815	100.437									129.596										94.4775
												Scale bar, 10 µm				NS	RTN3 KD	10	472.028	0.755	0.83						100.717	104.301	101.046									327.164										101.682
																NS	RTN3 KD	22	440.491	0.751	0.827						93.9882	103.749	100.681									84.1052										99.7791
																NS	RTN3 KD	12	460.575	0.775	0.844						98.2734	107.064	102.75
																NS	RTN3 KD	22	500.524	0.723	0.823						106.797	99.8807	100.194						NS	RTN3 KD	100.138	77.6735							NS	RTN3 KD	99.8807	99.2353
																NS	RTN3 KD	28	510.571	0.756	0.831						108.941	104.44	101.168								109.011	52.9435									110.104	94.7494
																NS	RTN3 KD	29	553.662	0.745	0.825						118.136	102.92	100.437								133.028	97.1682									107.203	101.003
																NS	RTN3 KD	18	593.595	0.744	0.832						126.656	102.782	101.289								101.113	101.187									101.815	100.187
																NS	RTN3 KD	16	479.525	0.724	0.819						102.317	100.019	99.7067								100.717	119.059									104.301	98.4197
																NS	RTN3 KD	9	597.6	0.776	0.838						127.511	107.203	102.02								93.9882	82.0938									103.749	99.915
																NS	RTN3 KD	10	462.468	0.749	0.828						98.6774	103.473	100.802								98.2734	103.25									107.064	97.876
																NS	RTN3 KD	15	585.56	0.75	0.829						124.942	103.611	100.924								106.797	70.9652									99.8807	97.876
																NS	RTN3 KD	15	522.909	0.774	0.837						111.574	106.926	101.898								108.941	125.107									104.44	98.6916
																NS	RTN3 KD	8	489.35	0.793	0.851						104.413	109.551	103.602								118.136	100.435									102.92	98.1478
																																					126.656	117.983									102.782	96.1088
																EGF	RTN3 KD	7	508.429	0.745	0.826						108.484	102.92	100.559	Average	108.166	101.709	100.487				102.317	101.291									100.019	100.595
																EGF	RTN3 KD	11	673.436	0.776	0.853						143.692	107.203	103.846	St Dev	25.6032	2.92629	1.48484				127.511	107.411									107.203	98.0119
																EGF	RTN3 KD	13	472.077	0.73	0.828						100.728	100.848	100.802								98.6774	114.192									103.473	96.5166
																EGF	RTN3 KD	21	375.781	0.729	0.818						80.1808	100.71	99.585								124.942	93.4499									103.611	100.731
																EGF	RTN3 KD	18	633.989	0.734	0.825						135.275	101.4	100.437								111.574	99.002									106.926	98.8275
																EGF	RTN3 KD	22	502.409	0.723	0.814						107.2	99.8807	99.098								104.413	110.069									109.551	99.915
																EGF	RTN3 KD	24	470	0.723	0.813						100.284	99.8807	98.9763									99.1099										96.5166
																EGF	RTN3 KD	13	357.585	0.72	0.819						76.2983	99.4662	99.7067									131.999										95.4291
																EGF	RTN3 KD	18	480.322	0.739	0.822						102.487	102.091	100.072									89.451										98.2838
																EGF	RTN3 KD	18	482.056	0.732	0.827						102.857	101.124	100.681									96.577										95.9728
																EGF	RTN3 KD	17	503.271	0.725	0.815						107.383	100.157	99.2197
																EGF	RTN3 KD	10	609.64	0.744	0.833						130.08	102.782	101.411						EGF	RTN3 KD	108.484	133.575							EGF	RTN3 KD	102.92	87.2727
																EGF	RTN3 KD	2	471.5	0.797	0.856						100.605	110.104	104.211								143.692	92.5553									107.203	98.4197
																EGF	RTN3 KD	6	830.367	0.712	0.819						177.176	98.3611	99.7067								100.728	91.718									100.848	95.4291
																EGF	RTN3 KD	11	413.291	0.738	0.825						88.1844	101.953	100.437								80.1808	81.0041									100.71	97.74
																EGF	RTN3 KD	9	388.067	0.72	0.818						82.8023	99.4662	99.585								135.275	94.7345									101.4	97.3322
																EGF	RTN3 KD	10	445.7	0.729	0.821						95.0996	100.71	99.9502								107.2	83.7046									99.8807	95.8369
																																					100.284	90.7549									99.8807	88.904
																Replica II:							Average				% of MOCK_NS				Average % of MOCK_NS						76.2983	116.52									99.4662	97.74
																	Sample	Count	Mean_Volume	Circularity	Solidity		Mean_Volume	Circularity	Solidity		Mean_Volume	Circularity	Solidity		Mean_Volume	Circularity	Solidity				102.487	85.8657									102.091	97.74
																																					102.857	100.642									101.124	94.8853
																NS	MOCK	5	315.16	0.769	0.852		389.346	0.735625	0.828375		80.9461	104.537	102.852	Average	100	100	100				107.383	100.305									100.157	99.915
																NS	MOCK	10	309.22	0.733	0.823						79.4204	99.6432	99.3511	St Dev	17.2472	2.15566	1.14568				130.08	102.927									102.782	99.5072
																NS	MOCK	11	342.418	0.742	0.829						87.9471	100.867	100.075								100.605	42.7457									110.104	94.6134
																NS	MOCK	7	398.257	0.738	0.826						102.289	100.323	99.7133								177.176	82.7799									98.3611	99.5072
																NS	MOCK	3	414	0.722	0.819						106.332	98.1478	98.8683								88.1844	102.297									101.953	96.7884
																NS	MOCK	6	379.567	0.76	0.841						97.4884	103.314	101.524								82.8023	100.091									99.4662	95.0212
																NS	MOCK	6	439.467	0.748	0.836						112.873	101.682	100.92								95.0996	207.297									100.71	104.401
																NS	MOCK	6	379.6	0.739	0.835						97.4969	100.459	100.8									118.94										99.0994
																NS	MOCK	11	244.6	0.703	0.813						62.8234	95.565	98.144									124.818										98.5556
																NS	MOCK	5	333.32	0.737	0.839						85.6103	100.187	101.283									81.8091										106.168
																NS	MOCK	3	408.8	0.748	0.834						104.997	101.682	100.679									94.5005										101.682
																NS	MOCK	11	268.382	0.737	0.832						68.9315	100.187	100.438
																NS	MOCK	7	378.457	0.727	0.817						97.2034	98.8275	98.6268
																NS	MOCK	4	435.65	0.731	0.817						111.893	99.3713	98.6268						n of cells for esch replicate
																NS	MOCK	5	550.4	0.712	0.821						141.365	96.7884	99.1097
																NS	MOCK	8	422.7	0.764	0.845						108.567	103.857	102.007							Control		RTN3-KD
																NS	MOCK	11	427.564	0.722	0.825						109.816	98.1478	99.5926							-EGF	+EGF	-EGF	+EGF
																NS	MOCK	10	439.76	0.735	0.826						112.949	99.915	99.7133						Replica I	357	308	257	230
																NS	MOCK	9	364.267	0.747	0.827						93.5587	101.546	99.834						Replica II	182	216	143	134
																NS	MOCK	5	453.4	0.732	0.828						116.452	99.5072	99.9547
																NS	MOCK	17	343.906	0.73	0.823						88.3292	99.2353	99.3511						Total	539	524	400	364
																NS	MOCK	10	401.64	0.742	0.83						103.158	100.867	100.196
																NS	MOCK	7	457.2	0.72	0.821						117.428	97.876	99.1097
																NS	MOCK	5	436.56	0.717	0.822						112.127	97.4681	99.2304
																EGF	MOCK	5	304.64	0.723	0.828						78.2441	98.2838	99.9547	Average	103.226	100.64	100.272
																EGF	MOCK	8	238.45	0.727	0.829						61.2438	98.8275	100.075	St Dev	53.107	3.02609	1.11144
																EGF	MOCK	5	351.72	0.729	0.822						90.3362	99.0994	99.2304
																EGF	MOCK	14	384.929	0.771	0.839						98.8655	104.809	101.283
																EGF	MOCK	10	309.54	0.722	0.824						79.5026	98.1478	99.4719
																EGF	MOCK	5	365.24	0.76	0.84						93.8087	103.314	101.403
																EGF	MOCK	10	284.04	0.736	0.831						72.9532	100.051	100.317
																EGF	MOCK	14	290.071	0.747	0.829						74.5023	101.546	100.075
																EGF	MOCK	5	388.56	0.776	0.841						99.7982	105.489	101.524
																EGF	MOCK	12	325.483	0.755	0.838						83.5975	102.634	101.162
																EGF	MOCK	11	700	0.783	0.849						179.789	106.44	102.49
																EGF	MOCK	9	417.533	0.743	0.835						107.24	101.003	100.8
																EGF	MOCK	7	321.743	0.732	0.832						82.6368	99.5072	100.438
																EGF	MOCK	15	368.68	0.694	0.808						94.6922	94.3415	97.5404
																EGF	MOCK	6	431.833	0.732	0.835						110.913	99.5072	100.8
																EGF	MOCK	3	379.933	0.727	0.825						97.5825	98.8275	99.5926
																EGF	MOCK	15	288.253	0.733	0.828						74.0353	99.6432	99.9547
																EGF	MOCK	12	392.367	0.754	0.828						100.776	102.498	99.9547
																EGF	MOCK	4	320.3	0.74	0.826						82.2662	100.595	99.7133
																EGF	MOCK	10	338.72	0.77	0.845						86.9973	104.673	102.007
																EGF	MOCK	16	337.863	0.737	0.828						86.777	100.187	99.9547
																EGF	MOCK	9	504.578	0.695	0.813						129.596	94.4775	98.144
																EGF	MOCK	1	1273.8	0.748	0.834						327.164	101.682	100.679
																EGF	MOCK	10	327.46	0.734	0.828						84.1052	99.7791	99.9547
																NS	RTN3 KD	11	302.418	0.73	0.819						77.6735	99.2353	98.8683	Average	99.5437	98.2385	99.3396
																NS	RTN3 KD	3	206.133	0.697	0.816						52.9435	94.7494	98.5061	St Dev	18.3851	1.82195	0.95123
																NS	RTN3 KD	5	378.32	0.743	0.834						97.1682	101.003	100.679
																NS	RTN3 KD	6	393.967	0.737	0.83						101.187	100.187	100.196
																NS	RTN3 KD	4	463.55	0.724	0.829						119.059	98.4197	100.075
																NS	RTN3 KD	7	319.629	0.735	0.821						82.0938	99.915	99.1097
																NS	RTN3 KD	4	402	0.72	0.814						103.25	97.876	98.2647
																NS	RTN3 KD	6	276.3	0.72	0.813						70.9652	97.876	98.144
																NS	RTN3 KD	2	487.1	0.726	0.831						125.107	98.6916	100.317
																NS	RTN3 KD	5	391.04	0.722	0.831						100.435	98.1478	100.317
																NS	RTN3 KD	5	459.36	0.707	0.817						117.983	96.1088	98.6268
																NS	RTN3 KD	7	394.371	0.74	0.842						101.291	100.595	101.645
																NS	RTN3 KD	6	418.2	0.721	0.817						107.411	98.0119	98.6268
																NS	RTN3 KD	6	444.6	0.71	0.815						114.192	96.5166	98.3854
																NS	RTN3 KD	14	363.843	0.741	0.826						93.4499	100.731	99.7133
																NS	RTN3 KD	10	385.46	0.727	0.824						99.002	98.8275	99.4719
																NS	RTN3 KD	4	428.55	0.735	0.827						110.069	99.915	99.834
																NS	RTN3 KD	5	385.88	0.71	0.816						99.1099	96.5166	98.5061
																NS	RTN3 KD	3	513.933	0.702	0.824						131.999	95.4291	99.4719
																NS	RTN3 KD	19	348.274	0.723	0.821						89.451	98.2838	99.1097
																NS	RTN3 KD	11	376.018	0.706	0.814						96.577	95.9728	98.2647
																EGF	RTN3 KD	3	520.067	0.642	0.79						133.575	87.2727	95.3674	Average	101.409	97.4552	98.966
																EGF	RTN3 KD	5	360.36	0.724	0.817						92.5553	98.4197	98.6268	St Dev	30.7076	4.27892	1.76786
																EGF	RTN3 KD	4	357.1	0.702	0.815						91.718	95.4291	98.3854
																EGF	RTN3 KD	14	315.386	0.719	0.818						81.0041	97.74	98.7475
																EGF	RTN3 KD	9	368.844	0.716	0.822						94.7345	97.3322	99.2304
																EGF	RTN3 KD	6	325.9	0.705	0.811						83.7046	95.8369	97.9025
																EGF	RTN3 KD	8	353.35	0.654	0.795						90.7549	88.904	95.971
																EGF	RTN3 KD	3	453.667	0.719	0.822						116.52	97.74	99.2304
																EGF	RTN3 KD	7	334.314	0.719	0.816						85.8657	97.74	98.5061
																EGF	RTN3 KD	9	391.844	0.698	0.803						100.642	94.8853	96.9368
																EGF	RTN3 KD	6	390.533	0.735	0.825						100.305	99.915	99.5926
																EGF	RTN3 KD	10	400.74	0.732	0.828						102.927	99.5072	99.9547
																EGF	RTN3 KD	7	166.429	0.696	0.814						42.7457	94.6134	98.2647
																EGF	RTN3 KD	2	322.3	0.732	0.823						82.7799	99.5072	99.3511
																EGF	RTN3 KD	9	398.289	0.712	0.817						102.297	96.7884	98.6268
																EGF	RTN3 KD	4	389.7	0.699	0.818						100.091	95.0212	98.7475
																EGF	RTN3 KD	4	807.1	0.768	0.854						207.297	104.401	103.093
																EGF	RTN3 KD	9	463.089	0.729	0.822						118.94	99.0994	99.2304
																EGF	RTN3 KD	7	485.971	0.725	0.821						124.818	98.5556	99.1097
																EGF	RTN3 KD	5	318.52	0.781	0.845						81.8091	106.168	102.007
																EGF	RTN3 KD	3	367.933	0.748	0.84						94.5005	101.682	101.403
[truncated: 10 more columns]

## Sheet: c
	Number of contact sites identified with each tool
	IF	EM		Simple linear regression
	2	6		Best-fit values
	3	6		Slope	0,5969 ± 0,08343
	3	4		Y-intercept when X=0.0	2,119 ± 0,3707
	3	5		X-intercept when Y=0.0	-3.549
	4	5		1/slope	1.675
	7	8		95% Confidence Intervals
	6	6		Slope	0,4278 to 0,7661
	2	8		Y-intercept when X=0.0	1,367 to 2,870
	2	4		X-intercept when Y=0.0	-6,491 to -1,844
	0	3		Goodness of Fit
	2	4		R square	0.5805
	5	6		Sy.x	1.4
	2	2		Is slope significantly non-zero?
	11	8		F	51.2
	6	6		DFn, DFd	1,000, 37,00
	9	9		P value	< 0,0001
	7	6		Deviation from zero?	Significant
	4	4		Data
	1	2		Number of X values	39
	0	0		Maximum number of Y replicates	1
	0	2		Total number of values	39
	1	2		Number of missing values	0
	4	3
	3	4		Equation	Y = 0,5969*X + 2,119
	5	3
	0	2
	3	4
	2	1
	2	2
	1	2
	8	5
	8	6
	0	2
	5	5
	3	3
	3	5
	1	2
	6	6
	4	4

## Sheet: d
	RawData: membranes					IB:			MERGE WITH PROTEIN MARKER				MW:
																			anti-GAPDH
						anti-GAPDH							50 kDa
													37 kDa
																			anti-RTN4
													75 kDa
						anti-RTN4							50 kDa
													37 kDa
																			anti-Tubulin
						anti-Tubulin
													50 kDa
													37 kDa
																			anti-RTN3
													25 kDa
						anti-RTN3
													20 kDa
