# Supplementary material for: A tripartite organelle platform links growth factor receptor signaling to mitochondrial metabolism
Source: Nat Commun. 2024 Jun 15;15:5119. doi: 10.1038/s41467-024-49543-z (PMC11180189; doi:10.1038/s41467-024-49543-z)
Supplement: Supplementary file 11 — Source Data File [file 41467_2024_49543_MOESM11_ESM.zip › Source Data file/SOURCE DATA Supplementary Fig 2.xlsx]

## Sheet: a
	Left Panel, EGF 100 ng/ml
	RawData																					Normalized over the baseline Y=1
	Time (sec)	High EGF - Number of Cells																				Time (sec)	High EGF - Number of Cells
		1	2	3	4	5	6	7	8	9	10	11	12	13	14	15	16	17	18	19			1	2	3	4	5	6	7	8	9	10	11	12	13	14	15	16	17	18	19
	0.2	1.019	0.991	1.123	1.037	1.039	1.063	0.965	1.02	1.013	1.024	1.033	1.017	1.09	1.111	1.014	1.001	0.985	1.097	0.984		0.2	0.995312	1.00405	1.01281	1.00895	1.01326	1.01296	0.993821	1.0093	0.967341	1.01246	0.972144	1.00733	1.04586	1.02985	0.983829	0.997343	0.944693	0.986511	0.965021
	0.4	1.038	1	1.138	1.013	0.982	1.018	0.967	1.016	1.064	1.001	1.087	1.038	1.033	1.052	1.047	1.006	1.076	1.139	1		0.4	1.01387	1.01317	1.02633	0.9856	0.957675	0.970078	0.995881	1.00534	1.01604	0.989717	1.02296	1.02813	0.991173	0.975158	1.01585	1.00232	1.03197	1.02428	0.980713
	0.6	1.022	1.024	1.143	1.002	1.045	1.06	1.017	0.996	1.057	0.994	1.035	0.923	1.031	1.11	1.031	1.004	1.067	1.1	1.075		0.6	0.998242	1.03749	1.03084	0.974898	1.01911	1.0101	1.04737	0.985553	1.00936	0.982796	0.974026	0.914223	0.989254	1.02892	1.00032	1.00033	1.02334	0.989209	1.05427
	0.8	0.994	0.977	1.035	1.032	1.004	1.017	0.947	0.989	1.052	1	1.055	1.017	1.04	1.059	0.931	1.052	1.045	1.097	1.031		0.8	0.970893	0.989868	0.933442	1.00409	0.97913	0.969125	0.975283	0.978627	1.00458	0.988728	0.992848	1.00733	0.997889	0.981646	0.903299	1.04816	1.00224	0.986511	1.01111
	1	1.046	0.943	1.105	1.055	1.057	1.089	0.959	1.032	1.05	1.038	1.103	1.053	1.017	1.062	1.055	1.024	1.025	1.131	1.023		1	1.02168	0.95542	0.996573	1.02646	1.03082	1.03774	0.987642	1.02118	1.00267	1.0263	1.03802	1.04299	0.97582	0.984427	1.02361	1.02026	0.983056	1.01709	1.00327
	1.2	1.116	1.028	1.11	1.045	0.952	1.042	1.035	1.045	1.057	1.032	1.056	1.009	1.016	1.031	1.078	1.027	1.047	1.098	1.061		1.2	1.09006	1.04154	1.00108	1.01673	0.928418	0.992948	1.06591	1.03404	1.00936	1.02037	0.993789	0.999406	0.974861	0.955692	1.04592	1.02325	1.00416	0.98741	1.04054
	1.4	1.037	0.987	1.143	1.049	1.032	1.09	1.074	1.073	1.036	0.969	1.032	0.991	1.003	1.042	1.04	0.982	0.992	1.099	1.042		1.4	1.01289	1	1.03084	1.02063	1.00644	1.03869	1.10608	1.06175	0.989305	0.958078	0.971203	0.981577	0.962387	0.965888	1.00906	0.978412	0.951407	0.988309	1.0219
	1.6	1.026	1.016	1.155	1.05	1.025	1.067	1.1	1.033	1.012	0.983	1.059	0.998	1.084	1.006	1.04	1.008	1.027	1.128	0.976		1.6	1.00215	1.02938	1.04167	1.0216	0.99961	1.01677	1.13285	1.02217	0.966387	0.97192	0.996612	0.98851	1.04011	0.932518	1.00906	1.00432	0.984974	1.01439	0.957176
	1.8	1.035	0.984	1.066	1.074	0.997	1.036	1.013	1.008	1.046	0.997	1.044	0.989	0.99	1.055	0.971	1.038	1.044	1.104	1.032		1.8	1.01094	0.99696	0.9614	1.04495	0.972303	0.987231	1.04325	0.997427	0.998854	0.985762	0.982496	0.979596	0.949914	0.977938	0.942109	1.03421	1.00128	0.992806	1.0121
	2	1.104	0.942	1.046	1.038	1.037	1.039	1.048	1.004	1.061	1.054	1.057	1.045	1.008	1.043	1.035	1.001	1.061	1.128	1.049		2	1.07834	0.954407	0.943362	1.00992	1.01131	0.99009	1.0793	0.993469	1.01318	1.04212	0.99473	1.03506	0.967185	0.966815	1.0042	0.997343	1.01758	1.01439	1.02877
	2.2	1.026	1.002	1.156	0.923	1.045	1.029	1.045	1.021	1.038	0.979	1.078	1.001	1.068	1.065	0.947	0.993	0.995	1.145	0.99		2.2	1.00215	1.0152	1.04257	0.898035	1.01911	0.98056	1.07621	1.01029	0.991215	0.967965	1.01449	0.991482	1.02476	0.987208	0.918823	0.989372	0.954284	1.02968	0.970906
	2.4	1.053	1.018	1.14	1.016	1.001	1.047	1.051	1.027	1.069	0.999	1.039	0.994	1.075	1.011	0.966	1.002	1.063	1.125	1.02		2.4	1.02852	1.03141	1.02814	0.988519	0.976204	0.997713	1.08239	1.01623	1.02082	0.98774	0.97779	0.984548	1.03147	0.937152	0.937257	0.998339	1.0195	1.01169	1.00033
	2.6	1.033	1.034	1.098	1.033	0.991	1.05	1.032	0.998	1.009	1.014	1.102	1.017	1.032	1.019	1.035	1.018	1.011	1.114	1.021		2.6	1.00899	1.04762	0.99026	1.00506	0.966452	1.00057	1.06282	0.987532	0.963522	1.00257	1.03708	1.00733	0.990213	0.944568	1.0042	1.01428	0.969629	1.0018	1.00131
	2.8	1.037	0.991	1.105	1.011	1.05	1.034	1.038	1.03	1.062	0.966	1.022	1.093	1.024	1.056	1.008	1.069	1.019	1.128	0.986		2.8	1.01289	1.00405	0.996573	0.983654	1.02399	0.985325	1.069	1.0192	1.01413	0.955112	0.961792	1.08261	0.982537	0.978865	0.978008	1.06509	0.977302	1.01439	0.966983
	3	1.037	0.977	1.096	1.037	1.083	1.024	1.001	1.053	1.059	0.997	1.028	1.067	1.049	1.028	1.026	1.017	1.071	1.119	1.025		3	1.01289	0.989868	0.988456	1.00895	1.05617	0.975796	1.0309	1.04196	1.01127	0.985762	0.967438	1.05685	1.00652	0.952911	0.995472	1.01328	1.02717	1.00629	1.00523
	3.2	1.071	0.988	1.132	1.037	0.96	1.045	0.995	1.029	1.037	1.012	1.03	0.999	1.063	1.106	0.989	1.027	1.003	1.142	1.025		3.2	1.0461	1.00101	1.02092	1.00895	0.93622	0.995807	1.02472	1.01821	0.99026	1.00059	0.969321	0.989501	1.01996	1.02521	0.959573	1.02325	0.961957	1.02698	1.00523
	3.4	1.115	0.982	1.157	1.039	0.997	1.069	1.059	1.024	1.049	1.009	1.034	1.044	1.001	1.102	1.063	1.002	1.043	1.128	1.008		3.4	1.08908	0.994934	1.04347	1.0109	0.972303	1.01868	1.09063	1.01326	1.00172	0.997627	0.973085	1.03407	0.960468	1.02151	1.03137	0.998339	1.00032	1.01439	0.988558
	3.6	1.03	1.04	1.157	1.02	0.944	1.042	1.019	0.986	1.063	0.983	1.074	1.033	1.067	1.025	1.05	1.019	1.025	1.108	1.015		3.6	1.00606	1.0537	1.04347	0.992411	0.920616	0.992948	1.04943	0.975658	1.01509	0.97192	1.01073	1.02318	1.0238	0.95013	1.01876	1.01528	0.983056	0.996403	0.995423
	3.8	1.098	0.964	1.103	1.041	1.059	1.066	1.038	1.022	1.052	0.975	1.063	1.061	1.082	1.071	1.082	1.026	0.997	1.128	1.028		3.8	1.07248	0.976697	0.994769	1.01284	1.03277	1.01582	1.069	1.01128	1.00458	0.96401	1.00038	1.05091	1.03819	0.99277	1.04981	1.02225	0.956202	1.01439	1.00817
	4	1.103	1.018	1.105	0.995	0.954	1.05	1.048	1.017	1.023	1.023	1.015	0.989	1.007	1.074	1.065	1.023	1.053	1.146	1.013		4	1.07736	1.03141	0.996573	0.968087	0.930369	1.00057	1.0793	1.00633	0.976891	1.01147	0.955204	0.979596	0.966225	0.995551	1.03331	1.01926	1.00991	1.03058	0.993462
	4.2	1.042	0.996	1.071	1.064	0.982	1.058	1.096	1.024	1.084	0.989	1.041	1.011	1.031	1.072	1.028	1.02	1.052	1.146	1.012		4.2	1.01778	1.00912	0.965909	1.03522	0.957675	1.0082	1.12873	1.01326	1.03514	0.977852	0.979673	1.00139	0.989254	0.993697	0.997413	1.01627	1.00895	1.03058	0.992481
	4.4	1.045	0.994	1.045	1.011	0.993	1.048	1.022	1.071	1.086	0.981	1.063	1.002	1.06	1.027	1.03	0.999	0.987	1.115	0.987		4.4	1.02071	1.00709	0.94246	0.983654	0.968403	0.998666	1.05252	1.05977	1.03705	0.969943	1.00038	0.992472	1.01708	0.951984	0.999353	0.99535	0.946611	1.0027	0.967963
	4.6	1.023	1.03	1.098	0.993	1.051	1.048	1.012	1.018	1.093	1.026	1.043	1.041	1.044	1.083	1.022	1.015	1.079	1.128	1.074		4.6	0.999219	1.04357	0.99026	0.966141	1.02497	0.998666	1.04222	1.00732	1.04374	1.01444	0.981555	1.0311	1.00173	1.00389	0.991591	1.01129	1.03485	1.01439	1.05329
	4.8	1.042	1.009	1.146	1.038	1.073	1.087	0.993	1.029	1.065	0.997	1.044	1.028	1.058	1.016	1.052	1.038	1.034	1.132	1.016		4.8	1.01778	1.02229	1.03355	1.00992	1.04642	1.03583	1.02266	1.01821	1.017	0.985762	0.982496	1.01823	1.01516	0.941787	1.0207	1.03421	0.991688	1.01799	0.996404
	5	1.03	1.011	1.057	1.048	0.999	1.062	0.999	1.037	1.045	1.012	1.057	0.967	1.015	1.078	0.996	1.017	0.965	1.07	1.036		5	1.00606	1.02432	0.953283	1.01965	0.974254	1.01201	1.02884	1.02612	0.997899	1.00059	0.99473	0.957805	0.973901	0.999258	0.966365	1.01328	0.925512	0.96223	1.01602
	5.2	1.043	0.992	1.085	1.101	1.001	1.061	0.972	1.057	1.073	1.004	1.053	1.071	1.054	1.08	1.004	1.014	1.059	1.132	0.997		5.2	1.01875	1.00507	0.978535	1.07122	0.976204	1.01105	1.00103	1.04591	1.02464	0.992683	0.990966	1.06082	1.01132	1.00111	0.974127	1.0103	1.01566	1.01799	0.977771
	5.4	1.017	1.013	1.087	1.045	1.018	1.059	0.997	1.037	1.07	0.976	1.083	1.094	1.013	1.128	1.014	1.031	1.071	1.113	1.053		5.4	0.993358	1.02634	0.980339	1.01673	0.992783	1.00915	1.02678	1.02612	1.02177	0.964999	1.0192	1.0836	0.971982	1.04561	0.983829	1.02723	1.02717	1.0009	1.03269
	5.6	1.108	1.005	1.121	1.064	1.001	1.072	1.012	1.008	1.074	0.996	1.054	1.076	1.008	1.089	1.005	1.076	1.041	1.128	1.004		5.6	1.08224	1.01824	1.011	1.03522	0.976204	1.02154	1.04222	0.997427	1.02559	0.984774	0.991907	1.06577	0.967185	1.00945	0.975097	1.07207	0.998402	1.01439	0.984636
	5.8	1.048	0.963	1.1	1.025	1.025	1.079	1.045	1.016	1.083	1.004	1.06	1.053	1.027	1.029	1.049	1.026	1.036	1.12	1.01		5.8	1.02364	0.975684	0.992063	0.997276	0.99961	1.02821	1.07621	1.00534	1.03419	0.992683	0.997553	1.04299	0.985415	0.953838	1.01779	1.02225	0.993606	1.00719	0.99052
	6	1.107	1.033	1.077	1.073	1.011	1.052	1.061	1.001	1.066	1.035	1.075	1.036	1.044	1.109	0.984	0.986	1.046	1.062	1.059		6	1.08127	1.04661	0.97132	1.04398	0.985957	1.00248	1.09269	0.990501	1.01795	1.02333	1.01167	1.02615	1.00173	1.02799	0.954722	0.982398	1.0032	0.955036	1.03857
	6.2	1.068	1.029	1.043	1.025	0.972	1.06	1.032	0.988	1.101	1.021	0.978	0.987	1.032	1.09	1.028	1.045	0.994	1.14	0.972		6.2	1.04317	1.04255	0.940657	0.997276	0.947923	1.0101	1.06282	0.977637	1.05138	1.00949	0.920384	0.977615	0.990213	1.01038	0.997413	1.04118	0.953325	1.02518	0.953253
	6.4	1.091	1.022	1.136	1.072	1.032	1.061	1.044	1.034	1.009	1.015	1.095	0.995	1.064	1.051	1.008	1.031	1.041	1.097	1.05		6.4	1.06564	1.03546	1.02453	1.043	1.00644	1.01105	1.07518	1.02315	0.963522	1.00356	1.03049	0.985539	1.02092	0.974231	0.978008	1.02723	0.998402	0.986511	1.02975
	6.6	1.029	1.02	1.137	1.001	1.011	1.074	0.997	1.018	1.064	1.017	1.051	1.036	1.009	1.063	1.02	1.043	1.021	1.108	1.036		6.6	1.00508	1.03343	1.02543	0.973925	0.985957	1.02344	1.02678	1.00732	1.01604	1.00554	0.989083	1.02615	0.968144	0.985354	0.989651	1.03919	0.97922	0.996403	1.01602
	6.8	1.049	0.993	1.094	1.052	1.015	1.063	1.001	1.047	1.04	0.979	1.069	1.05	1.043	1.007	1.01	1.074	1.018	1.09	1.058		6.8	1.02461	1.00608	0.986652	1.02355	0.989858	1.01296	1.0309	1.03602	0.993125	0.967965	1.00602	1.04002	1.00077	0.933445	0.979948	1.07008	0.976343	0.980216	1.03759
	7	1.056	1.028	1.097	0.996	0.979	1.024	1.019	1.024	1.035	1.035	1.082	1.001	1.069	1.087	1.014	1.029	1.079	1.132	1.004		7	1.03145	1.04154	0.989358	0.96906	0.954749	0.975796	1.04943	1.01326	0.98835	1.02333	1.01826	0.991482	1.02571	1.0076	0.983829	1.02524	1.03485	1.01799	0.984636
	7.2	1.091	0.998	1.109	1.078	1.085	1.035	0.957	1.006	1.045	1.006	1.068	1.054	1.061	1.047	1.013	1.036	1.033	1.141	1.006		7.2	1.06564	1.01114	1.00018	1.04884	1.05812	0.986278	0.985582	0.995448	0.997899	0.994661	1.00508	1.04398	1.01804	0.970523	0.982859	1.03222	0.990729	1.02608	0.986597
	7.4	1.057	1.008	1.049	1.025	1.057	1.044	1.063	1.03	1.066	0.97	1.033	1.022	1.042	1.034	1.053	1.035	1.023	1.092	1.043		7.4	1.03243	1.02128	0.946068	0.997276	1.03082	0.994854	1.09475	1.0192	1.01795	0.959067	0.972144	1.01228	0.999808	0.958472	1.02167	1.03122	0.981138	0.982014	1.02288
	7.6	1.039	1.02	1.088	1.027	0.995	1.006	1.083	0.977	1.052	1.014	1.006	1.044	1.033	1.056	1.004	1.057	1.007	1.137	1.067		7.6	1.01485	1.03343	0.981241	0.999222	0.970353	0.958643	1.11535	0.966752	1.00458	1.00257	0.946734	1.03407	0.991173	0.978865	0.974127	1.05314	0.965793	1.02248	1.04642
	7.8	1.019	0.996	1.124	1.138	0.982	1.084	1.052	1.068	1.086	0.995	1.077	1.006	1.059	1.025	0.997	1.078	1.061	1.096	1.072		7.8	0.995312	1.00912	1.01371	1.10722	0.957675	1.03297	1.08342	1.0568	1.03705	0.983785	1.01355	0.996434	1.01612	0.95013	0.967335	1.07406	1.01758	0.985612	1.05132
	8	1.042	0.954	1.133	1.021	1.047	1.02	1.02	1.02	1.049	1.023	1.066	1.064	1.065	1.042	1.099	1.005	1.061	1.123	0.994		8	1.01778	0.966565	1.02183	0.993384	1.02106	0.971984	1.05046	1.0093	1.00172	1.01147	1.0032	1.05388	1.02188	0.965888	1.0663	1.00133	1.01758	1.00989	0.974828
	8.2	1.012	0.938	1.105	0.97	1.018	1.08	1.018	1.021	1.028	0.981	1.057	1.004	1.074	1.072	1.092	1	1.096	1.105	1.065		8.2	0.988474	0.950355	0.996573	0.943763	0.992783	1.02916	1.0484	1.01029	0.981665	0.969943	0.99473	0.994453	1.03051	0.993697	1.05951	0.996347	1.05115	0.993705	1.04446
	8.4	1.034	1.013	1.163	1.001	0.97	1.097	0.995	1.047	1.085	0.999	1.026	1.047	1.045	1.122	0.996	1.042	0.973	1.137	1.043		8.4	1.00996	1.02634	1.04888	0.973925	0.945972	1.04536	1.02472	1.03602	1.0361	0.98774	0.965556	1.03704	1.00269	1.04004	0.966365	1.03819	0.933184	1.02248	1.02288
	8.6	1.047	1.03	1.09	1.049	1.022	1.03	1.038	1.019	1.075	1.009	1.025	1.018	1.003	1.108	1.055	1.021	1.061	1.12	0.994		8.6	1.02266	1.04357	0.983045	1.02063	0.996684	0.981513	1.069	1.00831	1.02655	0.997627	0.964615	1.00832	0.962387	1.02707	1.02361	1.01727	1.01758	1.00719	0.974828
	8.8	0.995	1.036	1.021	0.966	0.986	1.088	1.053	1.081	1.076	0.993	1.047	1.014	1.055	1.033	1.067	1.055	0.997	1.136	1.097		8.8	0.97187	1.04965	0.920815	0.939872	0.961576	1.03678	1.08445	1.06966	1.0275	0.981807	0.985319	1.00436	1.01228	0.957545	1.03525	1.05115	0.956202	1.02158	1.07584
	9	1.064	1.005	1.042	1.025	1.078	1.051	1.01	1.076	1.018	0.983	1.061	1.043	1.024	1.074	1.098	1.059	1.027	1.109	1.042		9	1.03927	1.01824	0.939755	0.997276	1.0513	1.00152	1.04016	1.06471	0.972116	0.97192	0.998494	1.03308	0.982537	0.995551	1.06533	1.05513	0.984974	0.997302	1.0219
	9.2	1.021	0.971	1.136	1	1	1.07	1.025	1.063	1.075	1.018	1.067	1.016	1.062	1.076	1.071	1.063	1.068	1.142	1.032		9.2	0.997265	0.983789	1.02453	0.972952	0.975229	1.01963	1.05561	1.05185	1.02655	1.00653	1.00414	1.00634	1.019	0.997405	1.03913	1.05912	1.0243	1.02698	1.0121
	9.4	1.09	0.963	1.069	1.086	0.993	1.07	1.009	1.054	1.036	1.033	1.079	1.067	1.01	1.032	1.034	0.994	1.014	1.156	0.992		9.4	1.06466	0.975684	0.964105	1.05663	0.968403	1.01963	1.03913	1.04294	0.989305	1.02136	1.01543	1.05685	0.969104	0.956618	1.00323	0.990369	0.972506	1.03957	0.972867
	9.6	1.051	0.962	1.117	1.007	1.081	1.069	1.017	0.989	1.042	1.03	1.046	1	1.022	1.031	1.015	1.04	0.991	1.139	1.019		9.6	1.02657	0.974671	1.0074	0.979763	1.05422	1.01868	1.04737	0.978627	0.995034	1.01839	0.984378	0.990491	0.980618	0.955692	0.984799	1.0362	0.950448	1.02428	0.999346
	9.8	1.085	1.01	1.112	1.084	1.015	1.068	1.047	1.029	1.066	1.005	1.082	1.046	1.028	1.111	1.011	1.046	1.015	1.137	1.027		9.8	1.05978	1.0233	1.00289	1.05468	0.989858	1.01772	1.07827	1.01821	1.01795	0.993672	1.01826	1.03605	0.986375	1.02985	0.980918	1.04218	0.973465	1.02248	1.00719
	10	1.094	1.025	1.054	1.056	0.977	1.093	1.004	1.019	1.071	1.017	1.046	1.061	1.034	1.086	1.068	1.011	1.052	1.093	0.995		10	1.06857	1.0385	0.950577	1.02744	0.952799	1.04155	1.03399	1.00831	1.02273	1.00554	0.984378	1.05091	0.992132	1.00667	1.03622	1.00731	1.00895	0.982914	0.975809
	10.2	1.081	0.978	1.108	1.044	0.988	1.056	1.039	1.019	1.092	1.042	1.072	1.002	1.027	1.034	1.014	1.053	1.032	1.129	1.013		10.2	1.05587	0.990881	0.999278	1.01576	0.963526	1.00629	1.07003	1.00831	1.04278	1.03026	1.00885	0.992472	0.985415	0.958472	0.983829	1.04915	0.98977	1.01529	0.993462
	10.4	1.071	0.978	1.137	1.044	1.024	1.059	1.045	1.031	1.076	1.02	1.071	1.023	1.09	1.067	1.077	1.044	1.024	1.121	1.028		10.4	1.0461	0.990881	1.02543	1.01576	0.998635	1.00915	1.07621	1.02019	1.0275	1.0085	1.00791	1.01327	1.04586	0.989062	1.04495	1.04019	0.982097	1.00809	1.00817
	10.6	1.087	0.978	1.097	1.063	1.09	1.058	1.041	1.028	1.077	1.016	1.012	1.063	1.058	1.028	1.028	1.025	1.046	1.108	1.029		10.6	1.06173	0.990881	0.989358	1.03425	1.063	1.0082	1.07209	1.01722	1.02846	1.00455	0.952381	1.05289	1.01516	0.952911	0.997413	1.02126	1.0032	0.996403	1.00915
	10.8	1.099	1.053	1.129	1.017	1.032	1.067	1.014	1.03	1.042	1.019	1.045	0.981	1.061	1.075	1.04	0.989	1.075	1.142	1.056		10.8	1.07345	1.06687	1.01822	0.989492	1.00644	1.01677	1.04428	1.0192	0.995034	1.00751	0.983437	0.971672	1.01804	0.996478	1.00906	0.985387	1.03101	1.02698	1.03563
	11	1.056	0.964	1.108	1.049	1.054	1.094	1.052	1.044	1.086	0.988	1.087	1.03	1.023	1.125	1.038	1.06	0.995	1.135	1.068		11	1.03145	0.976697	0.999278	1.02063	1.02789	1.0425	1.08342	1.03305	1.03705	0.976864	1.02296	1.02021	0.981577	1.04283	1.00712	1.05613	0.954284	1.02068	1.0474
	11.2	1.047	1.01	1.119	1.086	1.028	1.085	1.054	1.025	1.087	1.009	1.038	0.984	1.082	1.038	1.032	1.021	0.998	1.153	1.008		11.2	1.02266	1.0233	1.0092	1.05663	1.00254	1.03392	1.08548	1.01425	1.03801	0.997627	0.976849	0.974643	1.03819	0.96218	1.00129	1.01727	0.957161	1.03687	0.988558
	11.4	1.076	1.007	1.081	1.017	1.002	1.064	1.038	1	1.041	1.057	1.061	1.008	1.061	1.061	0.99	1.064	1.036	1.149	1.011		11.4	1.05099	1.02026	0.974928	0.989492	0.97718	1.01391	1.069	0.989511	0.994079	1.04509	0.998494	0.998415	1.01804	0.9835	0.960543	1.06011	0.993606	1.03327	0.9915
	11.6	1.108	0.956	1.076	1.022	1.079	1.083	1.031	1.053	1.069	1.006	1.074	0.999	1.015	1.079	1.007	1.039	0.985	1.153	1.005		11.6	1.08224	0.968592	0.970418	0.994357	1.05227	1.03202	1.06179	1.04196	1.02082	0.994661	1.01073	0.989501	0.973901	1.00019	0.977038	1.0352	0.944693	1.03687	0.985616
	11.8	1.071	1.043	1.104	1.045	0.968	1.034	1.001	1.058	1.056	1.018	1.118	1.013	1.045	1.118	1.069	0.98	1.083	1.115	1.042		11.8	1.0461	1.05674	0.995671	1.01673	0.944022	0.985325	1.0309	1.0469	1.0084	1.00653	1.05214	1.00337	1.00269	1.03634	1.03719	0.97642	1.03868	1.0027	1.0219
	12	1.081	0.99	1.08	1.054	1.009	1.07	1.054	0.994	1.051	1.071	1.084	1.049	1.046	1.084	0.986	1.091	1.043	1.135	1.013		12	1.05587	1.00304	0.974026	1.02549	0.984006	1.01963	1.08548	0.983574	1.00363	1.05893	1.02014	1.03903	1.00365	1.00482	0.956662	1.08701	1.00032	1.02068	0.993462
	12.2	1.018	1	1.102	1.045	1.02	1.044	1.074	1.049	1.061	1.02	1.087	1.006	1.072	1.091	0.976	1.053	0.957	1.114	1.026		12.2	0.994335	1.01317	0.993867	1.01673	0.994734	0.994854	1.10608	1.038	1.01318	1.0085	1.02296	0.996434	1.02859	1.01131	0.94696	1.04915	0.917839	1.0018	1.00621
	12.4	1.071	0.993	1.098	1.03	0.988	1.037	0.992	0.955	1.042	1.051	1.04	1.006	1.053	1.069	1.003	1.025	1.014	1.105	1.065		12.4	1.0461	1.00608	0.99026	1.00214	0.963526	0.988184	1.02163	0.944983	0.995034	1.03915	0.978731	0.996434	1.01036	0.990916	0.973157	1.02126	0.972506	0.993705	1.04446
	12.6	1.037	1.003	1.1	1.003	1.005	1.048	1.107	0.99	1.051	1.049	1.034	0.996	1.045	1.057	1.013	1.049	1.015	1.13	1.034		12.6	1.01289	1.01621	0.992063	0.975871	0.980105	0.998666	1.14006	0.979616	1.00363	1.03718	0.973085	0.986529	1.00269	0.979792	0.982859	1.04517	0.973465	1.01619	1.01406
	12.8	1.076	0.969	1.119	1.026	1.051	1.06	0.975	1.034	1.086	1.017	1.082	1.005	1.059	1.074	1.046	1.037	1.04	1.096	1.031		12.8	1.05099	0.981763	1.0092	0.998249	1.02497	1.0101	1.00412	1.02315	1.03705	1.00554	1.01826	0.995444	1.01612	0.995551	1.01488	1.03321	0.997442	0.985612	1.01111
	13	1.095	0.983	1.153	1.045	1.036	1.053	1.025	0.984	1.049	0.989	1.064	1.004	1.073	1.055	1.018	1.025	1.04	1.108	1.058		13	1.06954	0.995947	1.03986	1.01673	1.01034	1.00343	1.05561	0.973679	1.00172	0.977852	1.00132	0.994453	1.02955	0.977938	0.98771	1.02126	0.997442	0.996403	1.03759
	13.2	1.104	1.034	1.077	1.094	1.034	1.052	1.013	1.027	1.032	0.986	1.097	0.982	1.087	1.099	1.011	1.06	0.992	1.092	1.014		13.2	1.07834	1.04762	0.97132	1.06441	1.00839	1.00248	1.04325	1.01623	0.985485	0.974886	1.03237	0.972662	1.04299	1.01872	0.980918	1.05613	0.951407	0.982014	0.994443
	13.4	1.048	1.052	1.126	1.096	1.03	1.021	1.03	1.068	1.044	1.057	1.064	1.029	0.978	1.036	1.056	1.067	1.051	1.117	0.998		13.4	1.02364	1.06586	1.01551	1.06636	1.00449	0.972937	1.06076	1.0568	0.996944	1.04509	1.00132	1.01922	0.9384	0.960326	1.02458	1.0631	1.00799	1.0045	0.978751
	13.6	1.042	0.957	1.142	1.05	1.025	1.097	1.077	1.06	1.113	1.033	1.068	1.036	1.042	1.039	1.066	1.009	1.057	1.134	1.04		13.6	1.01778	0.969605	1.02994	1.0216	0.99961	1.04536	1.10917	1.04888	1.06283	1.02136	1.00508	1.02615	0.999808	0.963107	1.03428	1.00531	1.01375	1.01978	1.01994
	13.8	1.038	0.994	1.115	1.026	0.996	1.026	1.107	1.01	1.08	1.013	1.075	1.049	1.104	1.019	1.005	1.05	1.001	1.122	1.048		13.8	1.01387	1.00709	1.00559	0.998249	0.971328	0.977702	1.14006	0.999406	1.03132	1.00158	1.01167	1.03903	1.0593	0.944568	0.975097	1.04616	0.960038	1.00899	1.02779
	14	0.995	0.984	1.062	1.065	1.063	1.052	1.049	1.019	1.046	1.037	1.032	1.036	1.067	1.039	0.989	1.07	1.02	1.126	1.062		14	0.97187	0.99696	0.957792	1.03619	1.03667	1.00248	1.08033	1.00831	0.998854	1.02531	0.971203	1.02615	1.0238	0.963107	0.959573	1.06609	0.978261	1.01259	1.04152
	14.2	1.041	0.984	1.102	1.014	1.049	1.013	1.02	1.067	1.085	1.003	1.007	1.029	1.023	1.089	1.004	1.071	0.988	1.133	1.053		14.2	1.0168	0.99696	0.993867	0.986573	1.02302	0.965314	1.05046	1.05581	1.0361	0.991695	0.947676	1.01922	0.981577	1.00945	0.974127	1.06709	0.94757	1.01888	1.03269
	14.4	1.076	1.026	1.176	1.002	0.963	1.067	1.017	1.004	1.101	1	1.015	1.035	1.018	1.104	1.036	1.012	1.047	1.179	1.036		14.4	1.05099	1.03951	1.06061	0.974898	0.939146	1.01677	1.04737	0.993469	1.05138	0.988728	0.955204	1.02516	0.97678	1.02336	1.00517	1.0083	1.00416	1.06025	1.01602
	14.6	1.044	1.045	1.113	0.993	1.107	1.018	1.023	1.012	1.077	1.03	1.052	1.059	1.085	1.08	1.038	1.117	1.005	1.156	1.033		14.6	1.01973	1.05876	1.00379	0.966141	1.07958	0.970078	1.05355	1.00139	1.02846	1.01839	0.990024	1.04893	1.04107	1.00111	1.00712	1.11292	0.963875	1.03957	1.01308
	14.8	1.014	1.075	1.092	1.065	1.012	1.116	1.037	0.96	1.091	0.98	1.092	0.987	1.049	1.032	0.946	1.094	0.995	1.163	0.985		14.8	0.990428	1.08916	0.984848	1.03619	0.986932	1.06346	1.06797	0.949931	1.04183	0.968954	1.02767	0.977615	1.00652	0.956618	0.917853	1.09	0.954284	1.04586	0.966002
	15	1.083	0.977	1.12	1.08	1.026	1.068	0.985	1.029	1.051	1.015	1.06	0.974	1.082	1.05	0.923	1.014	1.057	1.115	1.064		15	1.05782	0.989868	1.0101	1.05079	1.00059	1.01772	1.01442	1.01821	1.00363	1.00356	0.997553	0.964739	1.03819	0.973304	0.895537	1.0103	1.01375	1.0027	1.04348
	15.2	1.069	1.023	1.079	1.06	1.02	1.088	1.001	0.957	1.095	0.988	1.022	1.08	1.051	1.061	1.105	1.065	1.001	1.091	1.02		15.2	1.04415	1.03647	0.973124	1.03133	0.994734	1.03678	1.0309	0.946962	1.04565	0.976864	0.961792	1.06973	1.00844	0.9835	1.07212	1.06111	0.960038	0.981115	1.00033
	15.4	1.039	1.026	1.161	1.052	1.026	1.089	1.028	1.005	1.079	1.048	1.065	1.056	1.089	1.057	1.012	1.067	1.043	1.088	1.02		15.4	1.01485	1.03951	1.04708	1.02355	1.00059	1.03774	1.0587	0.994459	1.03037	1.03619	1.00226	1.04596	1.04491	0.979792	0.981889	1.0631	1.00032	0.978417	1.00033
	15.6	1.085	0.986	1.129	1.05	1.09	1.065	1.006	1.056	1.08	1.002	1.046	1.021	1.054	1.143	1.064	1.02	0.982	1.093	1.048		15.6	1.05978	0.998987	1.01822	1.0216	1.063	1.01487	1.03605	1.04492	1.03132	0.990706	0.984378	1.01129	1.01132	1.05951	1.03234	1.01627	0.941816	0.982914	1.02779
	15.8	1.085	1.026	1.112	1.051	1.015	1.035	0.984	1.02	1.035	1.016	1.114	1.02	1.05	1.122	1.064	1.055	1.088	1.118	1.015		15.8	1.05978	1.03951	1.00289	1.02257	0.989858	0.986278	1.01339	1.0093	0.98835	1.00455	1.04837	1.0103	1.00748	1.04004	1.03234	1.05115	1.04348	1.0054	0.995423
	16	1.045	0.991	1.164	1.018	1.07	1.03	0.999	1.075	1.056	1.045	1.123	1.069	1.046	1.064	0.994	1.05	1.025	1.123	1.012		16	1.02071	1.00405	1.04978	0.990465	1.0435	0.981513	1.02884	1.06372	1.0084	1.03322	1.05684	1.05884	1.00365	0.986281	0.964424	1.04616	0.983056	1.00989	0.992481
	16.2	1.028	1.01	1.164	1.021	0.985	1.046	1.041	1.07	1.066	1.023	1.116	1.069	1.024	1.051	1.033	1.078	1.034	1.084	0.991		16.2	1.0041	1.0233	1.04978	0.993384	0.960601	0.99676	1.07209	1.05878	1.01795	1.01147	1.05025	1.05884	0.982537	0.974231	1.00226	1.07406	0.991688	0.97482	0.971886
	16.4	1.083	0.995	1.101	1.053	0.988	1.088	1.023	1.037	1.112	1.041	1.112	1.078	1.028	1.052	1.007	1.071	1.057	1.163	1.027		16.4	1.05782	1.00811	0.992965	1.02452	0.963526	1.03678	1.05355	1.02612	1.06188	1.02927	1.04649	1.06775	0.986375	0.975158	0.977038	1.06709	1.01375	1.04586	1.00719
	16.6	1.069	1.012	1.163	1.027	1.049	1.062	1.023	1.08	1.063	1.008	1.09	1.055	0.988	1.077	0.99	1.019	1.032	1.113	1.002		16.6	1.04415	1.02533	1.04888	0.999222	1.02302	1.01201	1.05355	1.06867	1.01509	0.996638	1.02579	1.04497	0.947995	0.998331	0.960543	1.01528	0.98977	1.0009	0.982674
	16.8	1.045	0.969	1.118	0.996	0.997	1.026	1.054	1.029	1.043	1.045	1.088	1.079	1.071	1.086	1.068	0.988	1.06	1.137	1.029		16.8	1.02071	0.981763	1.0083	0.96906	0.972303	0.977702	1.08548	1.01821	0.995989	1.03322	1.0239	1.06874	1.02763	1.00667	1.03622	0.984391	1.01662	1.02248	1.00915
	17	1.088	0.96	1.135	1.04	1.017	1.077	0.98	1.026	1.079	0.999	1.096	1.046	1.05	1.086	1.016	1.047	1.065	1.104	1.024		17	1.06271	0.972644	1.02363	1.01187	0.991808	1.0263	1.00927	1.01524	1.03037	0.98774	1.03143	1.03605	1.00748	1.00667	0.98577	1.04318	1.02142	0.992806	1.00425
	17.2	1.024	0.988	1.143	1.027	1.048	1.029	1.018	1.016	1.106	1.022	1.077	1.024	1.065	1.13	1.058	1.092	1.093	1.143	1.055		17.2	1.0002	1.00101	1.03084	0.999222	1.02204	0.98056	1.0484	1.00534	1.05615	1.01048	1.01355	1.01426	1.02188	1.04746	1.02652	1.08801	1.04827	1.02788	1.03465
	17.4	1.07	1.052	1.156	0.986	1.026	1.093	1.065	1.058	1.067	0.985	1.097	1.011	1.08	1.104	1.034	0.978	1.005	1.188	1.033		17.4	1.04513	1.06586	1.04257	0.959331	1.00059	1.04155	1.09681	1.0469	1.01891	0.973898	1.03237	1.00139	1.03627	1.02336	1.00323	0.974427	0.963875	1.06835	1.01308
	17.6	1.048	1.037	1.104	1.03	0.989	1.085	1.075	1.021	1.086	0.987	1.108	1.02	1.106	1.036	0.995	1.03	1.02	1.166	1.057		17.6	1.02364	1.05066	0.995671	1.00214	0.964502	1.03392	1.10711	1.01029	1.03705	0.975875	1.04273	1.0103	1.06122	0.960326	0.965395	1.02624	0.978261	1.04856	1.03661
	17.8	1.076	0.987	1.064	0.993	0.955	1.062	1.024	1.063	1.044	0.996	1.037	0.992	1.112	1.033	0.975	1.08	1.079	1.062	1.056		17.8	1.05099	1	0.959596	0.966141	0.931344	1.01201	1.05458	1.05185	0.996944	0.984774	0.975908	0.982567	1.06697	0.957545	0.94599	1.07605	1.03485	0.955036	1.03563
	18	1.08	0.966	1.122	1.057	1.054	1.083	0.989	1.077	1.078	1	1.079	1.044	1.084	1.071	1.052	1.085	1	1.131	1.039		18	1.05489	0.978723	1.0119	1.02841	1.02789	1.03202	1.01854	1.0657	1.02941	0.988728	1.01543	1.03407	1.04011	0.99277	1.0207	1.08104	0.959079	1.01709	1.01896
	18.2	1.107	1.028	1.084	1.02	1.049	1.068	0.943	1.013	1.044	1.029	1.053	1.081	1.111	1.023	1.013	1.015	1.049	1.142	1.048		18.2	1.08127	1.04154	0.977633	0.992411	1.02302	1.01772	0.971164	1.00237	0.996944	1.0174	0.990966	1.07072	1.06601	0.948276	0.982859	1.01129	1.00607	1.02698	1.02779
	18.4	1.142	1.021	1.097	1.056	1.036	1.094	1.059	1.015	1.041	1.027	1.035	0.96	1.032	1.094	1.053	1.118	1.031	1.16	1.007		18.4	1.11545	1.03445	0.989358	1.02744	1.01034	1.0425	1.09063	1.00435	0.994079	1.01542	0.974026	0.950872	0.990213	1.01409	1.02167	1.11392	0.988811	1.04317	0.987578
	18.6	1.094	0.983	1.148	1.063	1.018	1.031	0.989	1.018	1.035	1.015	1.06	1.003	1.064	1.094	0.993	1.015	1.085	1.098	1.012		18.6	1.06857	0.995947	1.03535	1.03425	0.992783	0.982466	1.01854	1.00732	0.98835	1.00356	0.997553	0.993463	1.02092	1.01409	0.963454	1.01129	1.0406	0.98741	0.992481
	18.8	1.144	0.959	1.128	1.077	1.018	1.035	1.037	1.06	1.068	0.998	1.084	1.053	1.036	1.113	1.102	1.037	1.038	1.094	1.039		18.8	1.11741	0.971631	1.01732	1.04787	0.992783	0.986278	1.06797	1.04888	1.01986	0.986751	1.02014	1.04299	0.994051	1.0317	1.06921	1.03321	0.995524	0.983813	1.01896
	19	1.074	1.028	1.098	1.054	0.979	1.094	1.004	1.025	1.087	0.994	1.108	1.004	1.034	1.067	1.016	1.061	1.046	1.121	1.015		19	1.04903	1.04154	0.99026	1.02549	0.954749	1.0425	1.03399	1.01425	1.03801	0.982796	1.04273	0.994453	0.992132	0.989062	0.98577	1.05712	1.0032	1.00809	0.995423
	19.2	1.07	0.981	1.125	1.057	1.019	1.071	1.01	0.985	1.071	1.036	1.101	1.015	1.064	1.055	1.028	1.044	1.067	1.093	1.055		19.2	1.04513	0.993921	1.01461	1.02841	0.993759	1.02058	1.04016	0.974669	1.02273	1.02432	1.03614	1.00535	1.02092	0.977938	0.997413	1.04019	1.02334	0.982914	1.03465
	19.4	1.024	0.989	1.036	1.039	1.018	1.068	1.064	1.025	1.054	1.016	1.103	1.017	1.074	1.013	1.065	1.009	1.047	1.15	0.989		19.4	1.0002	1.00203	0.934343	1.0109	0.992783	1.01772	1.09578	1.01425	1.00649	1.00455	1.03802	1.00733	1.03051	0.939006	1.03331	1.00531	1.00416	1.03417	0.969925
	19.6	1.009	1.036	1.068	0.932	0.936	1.08	1.069	1.026	1.08	1.007	1.086	1.014	1.091	1.056	1.071	1.09	1.038	1.127	0.989		19.6	0.985544	1.04965	0.963203	0.906791	0.912815	1.02916	1.10093	1.01524	1.03132	0.99565	1.02202	1.00436	1.04682	0.978865	1.03913	1.08602	0.995524	1.01349	0.969925
	19.8	1.089	1.009	1.128	1.019	1.056	1.031	1.023	1.042	1.066	1.001	1.016	1.078	1.079	1.095	1.039	1.024	1.139	1.148	1.014		19.8	1.06368	1.02229	1.01732	0.991438	1.02984	0.982466	1.05355	1.03107	1.01795	0.989717	0.956145	1.06775	1.03531	1.01502	1.00809	1.02026	1.09239	1.03237	0.994443
	20	1.108	0.946	1.078	1.035	0.982	1.05	1.057	1.059	1.098	0.995	1.026	1.039	1.013	1.072	0.981	1.078	0.994	1.136	1.044		20	1.08224	0.95846	0.972222	1.00701	0.957675	1.00057	1.08857	1.04789	1.04851	0.983785	0.965556	1.02912	0.971982	0.993697	0.951811	1.07406	0.953325	1.02158	1.02386
	20.2	0.975	0.999	1.098	1.019	0.976	1.053	1.022	1.008	1.055	1.018	1.03	1.029	1.017	1.01	1.016	1.037	1.061	1.184	1.023		20.2	0.952334	1.01216	0.99026	0.991438	0.951824	1.00343	1.05252	0.997427	1.00745	1.00653	0.969321	1.01922	0.97582	0.936225	0.98577	1.03321	1.01758	1.06475	1.00327
	20.4	1.038	1	1.107	0.983	1.104	1.04	1.109	1.048	1.093	1.001	1.074	0.97	1.015	1.036	1.033	1.116	1.035	1.137	0.971		20.4	1.01387	1.01317	0.998377	0.956412	1.07665	0.991043	1.14212	1.03701	1.04374	0.989717	1.01073	0.960777	0.973901	0.960326	1.00226	1.11192	0.992647	1.02248	0.952272
	20.6	1.049	1.02	1.143	1.069	1.069	1.06	1.028	1.059	1.086	0.98	1.053	1.024	1.027	1.024	1.026	1.083	1.016	1.078	1.019		20.6	1.02461	1.03343	1.03084	1.04009	1.04252	1.0101	1.0587	1.04789	1.03705	0.968954	0.990966	1.01426	0.985415	0.949203	0.995472	1.07904	0.974425	0.969424	0.999346
	20.8	1.055	0.979	1.066	1.052	0.95	1.1	1.08	1.022	1.032	1.019	1.078	1.024	0.998	1.005	1.087	1.04	1.014	1.17	1.028		20.8	1.03047	0.991895	0.9614	1.02355	0.926468	1.04822	1.11226	1.01128	0.985485	1.00751	1.01449	1.01426	0.95759	0.931591	1.05466	1.0362	0.972506	1.05216	1.00817
	21	1.096	0.98	1.082	1.039	0.989	1.053	0.993	1.036	1.081	1.003	1.052	1.003	1.079	1.076	1.054	1.034	1.065	1.126	1.054		21	1.07052	0.992908	0.97583	1.0109	0.964502	1.00343	1.02266	1.02513	1.03228	0.991695	0.990024	0.993463	1.03531	0.997405	1.02264	1.03022	1.02142	1.01259	1.03367
	21.2	0.976	0.972	1.077	1.083	1.016	1.049	1.058	1.004	1.04	1.009	1.022	1.028	1.023	1.037	1.052	1.056	1.035	1.115	1.03		21.2	0.953311	0.984802	0.97132	1.05371	0.990833	0.999619	1.0896	0.993469	0.993125	0.997627	0.961792	1.01823	0.981577	0.961253	1.0207	1.05214	0.992647	1.0027	1.01013
	21.4	1.079	0.993	1.067	1.043	1.075	1.045	1.032	1.063	1.024	0.969	1.068	1.028	0.999	1.08	1.059	1.008	1.029	1.19	1.033		21.4	1.05392	1.00608	0.962302	1.01479	1.04837	0.995807	1.06282	1.05185	0.977846	0.958078	1.00508	1.01823	0.958549	1.00111	1.02749	1.00432	0.986893	1.07014	1.01308
	21.6	1.049	0.975	1.106	0.983	0.995	1.013	0.973	1.045	1.114	1.013	1.083	1.049	1.014	1.089	1.022	1.056	1.021	1.146	1.007		21.6	1.02461	0.987842	0.997475	0.956412	0.970353	0.965314	1.00206	1.03404	1.06379	1.00158	1.0192	1.03903	0.972942	1.00945	0.991591	1.05214	0.97922	1.03058	0.987578
	21.8	1.084	0.981	1.097	1.099	1.003	1.036	1.049	0.992	1.116	1.012	1.126	1.073	1.073	1.125	1.049	1.046	1.084	1.1	1.085		21.8	1.0588	0.993921	0.989358	1.06927	0.978155	0.987231	1.08033	0.981595	1.0657	1.00059	1.05966	1.0628	1.02955	1.04283	1.01779	1.04218	1.03964	0.989209	1.06407
	22	1.09	1.021	1.057	1.057	1.012	1.086	0.978	0.978	1.087	0.994	1.024	1.022	1.08	1.054	0.98	1.06	0.999	1.174	1.026		22	1.06466	1.03445	0.953283	1.02841	0.986932	1.03488	1.00721	0.967742	1.03801	0.982796	0.963674	1.01228	1.03627	0.977011	0.950841	1.05613	0.95812	1.05576	1.00621
	22.2	1.083	1.027	1.157	1.068	1.01	1.076	1.045	1.005	1.062	1.061	1.052	1.12	1.073	1.068	0.979	0.984	1.051	1.166	1.063		22.2	1.05782	1.04053	1.04347	1.03911	0.984981	1.02535	1.07621	0.994459	1.01413	1.04904	0.990024	1.10935	1.02955	0.989989	0.949871	0.980405	1.00799	1.04856	1.0425
	22.4	1.047	0.962	1.107	1.038	0.981	1.02	1.03	1.014	1.073	1.008	1.068	1.025	1.058	1.06	1.078	1.02	1.056	1.112	1.03		22.4	1.02266	0.974671	0.998377	1.00992	0.9567	0.971984	1.06076	1.00336	1.02464	0.996638	1.00508	1.01525	1.01516	0.982573	1.04592	1.01627	1.01279	1	1.01013
	22.6	1.057	1.006	1.133	1.03	1.049	1.071	1.017	1.008	1.057	0.99	1.07	1.052	1.059	1.086	1.05	1.039	1.023	1.159	1.018		22.6	1.03243	1.01925	1.02183	1.00214	1.02302	1.02058	1.04737	0.997427	1.00936	0.978841	1.00696	1.042	1.01612	1.00667	1.01876	1.0352	0.981138	1.04227	0.998365
	22.8	1.031	0.997	1.079	1.029	1.034	1.021	1.033	1.05	1.115	1.045	1.065	0.981	1.064	1.052	1.085	1.07	1.059	1.144	1.011		22.8	1.00703	1.01013	0.973124	1.00117	1.00839	0.972937	1.06385	1.03899	1.06474	1.03322	1.00226	0.971672	1.02092	0.975158	1.05272	1.06609	1.01566	1.02878	0.9915
	23	1.084	0.992	1.114	1.067	1.022	1.032	0.982	0.982	1.079	1.033	1.055	1.029	1.059	1.095	1.015	1.029	1.065	1.157	1.003		23	1.0588	1.00507	1.00469	1.03814	0.996684	0.983419	1.01133	0.9717	1.03037	1.02136	0.992848	1.01922	1.01612	1.01502	0.984799	1.02524	1.02142	1.04047	0.983655
	23.2	1.008	0.958	1.107	1.029	0.978	1.08	1.041	1.018	1.077	1.023	1.101	1.037	1.02	1.097	1.008	0.995	1.003	1.124	1.046		23.2	0.984567	0.970618	0.998377	1.00117	0.953774	1.02916	1.07209	1.00732	1.02846	1.01147	1.03614	1.02714	0.978699	1.01687	0.978008	0.991365	0.961957	1.01079	1.02583
	23.4	1.089	1.015	1.161	1.026	0.964	1.018	0.996	1.088	1.058	0.963	1.069	1.034	1.047	1.097	1.046	1.072	1.057	1.095	1.057		23.4	1.06368	1.02837	1.04708	0.998249	0.940121	0.970078	1.02575	1.07659	1.01031	0.952146	1.00602	1.02417	1.00461	1.01687	1.01488	1.06808	1.01375	0.984712	1.03661
	23.6	1.062	1.02	1.128	1.071	1.025	1.047	0.991	1.08	1.026	1.015	1.086	1.048	1.044	1.071	1.01	1.081	1.067	1.087	1.061		23.6	1.03731	1.03343	1.01732	1.04203	0.99961	0.997713	1.0206	1.06867	0.979756	1.00356	1.02202	1.03803	1.00173	0.99277	0.979948	1.07705	1.02334	0.977518	1.04054
	23.8	1.039	1.008	1.061	1.07	0.933	1.058	1.024	1.01	1.071	1.006	1.038	1.05	1.066	1.077	0.999	1.069	1.096	1.137	1.017		23.8	1.01485	1.02128	0.95689	1.04106	0.909889	1.0082	1.05458	0.999406	1.02273	0.994661	0.976849	1.04002	1.02284	0.998331	0.969276	1.06509	1.05115	1.02248	0.997385
	24	1.089	0.991	1.137	1.054	1.004	1.045	1.063	1.04	1.097	0.995	1.033	1.035	1.027	1.081	1.078	1.043	1.06	1.133	1.048		24	1.06368	1.00405	1.02543	1.02549	0.97913	0.995807	1.09475	1.02909	1.04756	0.983785	0.972144	1.02516	0.985415	1.00204	1.04592	1.03919	1.01662	1.01888	1.02779
	24.2	1.045	0.997	1.145	1.061	1.015	1.064	1.051	0.993	1.088	1.019	1.079	0.953	1.024	1.077	1.011	1.007	1.05	1.154	1.034		24.2	1.02071	1.01013	1.03265	1.0323	0.989858	1.01391	1.08239	0.982585	1.03896	1.00751	1.01543	0.943938	0.982537	0.998331	0.980918	1.00332	1.00703	1.03777	1.01406
	24.4	1.049	1.043	1.086	1.09	1.025	1.031	0.972	0.996	1.082	0.992	1.083	1.053	1.015	1.123	1.014	1.052	1.025	1.142	1.011		24.4	1.02461	1.05674	0.979437	1.06052	0.99961	0.982466	1.00103	0.985553	1.03323	0.980819	1.0192	1.04299	0.973901	1.04097	0.983829	1.04816	0.983056	1.02698	0.9915
	24.6	1.038	0.966	1.092	1.051	1.048	1.038	1.047	1.072	1.061	1.016	1.044	1.037	1.075	1.05	1.088	1.023	1.036	1.157	1.032		24.6	1.01387	0.978723	0.984848	1.02257	1.02204	0.989137	1.07827	1.06076	1.01318	1.00455	0.982496	1.02714	1.03147	0.973304	1.05563	1.01926	0.993606	1.04047	1.0121
	24.8	1.085	0.984	1.098	1.005	0.996	1.073	1.069	1.068	1.094	0.984	1.003	1.03	1.066	1.057	0.962	1.033	1.002	1.126	1.033		24.8	1.05978	0.99696	0.99026	0.977817	0.971328	1.02249	1.10093	1.0568	1.04469	0.972909	0.943911	1.02021	1.02284	0.979792	0.933376	1.02923	0.960997	1.01259	1.01308
	25	1.073	1.021	1.091	1.076	1.025	1.067	1.004	1.001	1.067	0.967	1.062	1.029	1.064	1.051	1.099	1.01	0.989	1.11	1.044		25	1.04806	1.03445	0.983947	1.0469	0.99961	1.01677	1.03399	0.990501	1.01891	0.9561	0.999435	1.01922	1.02092	0.974231	1.0663	1.00631	0.948529	0.998201	1.02386
	25.2	1.021	0.995	1.074	1.019	1.029	1.028	1.028	1.044	1.048	1.042	1.038	1.029	1.015	1.076	1.013	1.034	0.986	1.141	1.048		25.2	0.997265	1.00811	0.968615	0.991438	1.00351	0.979607	1.0587	1.03305	1.00076	1.03026	0.976849	1.01922	0.973901	0.997405	0.982859	1.03022	0.945652	1.02608	1.02779
	25.4	1.1	1.037	1.153	1.036	1.025	1.022	1.077	1.015	1.081	1.015	1.039	1.021	1.064	1.073	1.019	1.061	1.088	1.087	1.079		25.4	1.07443	1.05066	1.03986	1.00798	0.99961	0.97389	1.10917	1.00435	1.03228	1.00356	0.97779	1.01129	1.02092	0.994624	0.98868	1.05712	1.04348	0.977518	1.05819
	25.6	1.056	1.034	1.166	0.995	1.041	1.045	1.013	1.048	1.042	1.031	1.059	0.989	1.028	1.037	1.061	1.082	1.016	1.111	1.032		25.6	1.03145	1.04762	1.05159	0.968087	1.01521	0.995807	1.04325	1.03701	0.995034	1.01938	0.996612	0.979596	0.986375	0.961253	1.02943	1.07805	0.974425	0.999101	1.0121
	25.8	1.039	0.985	1.111	1.053	1.036	1.076	1.041	0.999	1.047	1.032	1.059	1.047	1.067	1.101	1.036	0.993	1.03	1.12	1.037		25.8	1.01485	0.997974	1.00198	1.02452	1.01034	1.02535	1.07209	0.988522	0.999809	1.02037	0.996612	1.03704	1.0238	1.02058	1.00517	0.989372	0.987852	1.00719	1.017
	26	1.037	0.981	1.104	1.023	1.063	1.03	1.031	1.038	1.058	1	1.047	1.05	1.059	1.066	1.024	0.984	1.058	1.151	1.004		26	1.01289	0.993921	0.995671	0.99533	1.03667	0.981513	1.06179	1.02711	1.01031	0.988728	0.985319	1.04002	1.01612	0.988135	0.993532	0.980405	1.01471	1.03507	0.984636
	26.2	1.048	1.048	1.184	1.03	1.039	1.017	1.037	0.991	1.071	1.008	1.01	1.053	1.137	1.011	1.053	1.031	1.042	1.087	1.06		26.2	1.02364	1.0618	1.06782	1.00214	1.01326	0.969125	1.06797	0.980606	1.02273	0.996638	0.950499	1.04299	1.09096	0.937152	1.02167	1.02723	0.999361	0.977518	1.03956
	26.4	1.083	1.018	1.079	1.058	0.987	1.055	1.033	1.077	1.104	0.991	1.079	0.986	1.072	1.069	0.996	1.071	0.985	1.165	1.065		26.4	1.05782	1.03141	0.973124	1.02938	0.962551	1.00534	1.06385	1.0657	1.05424	0.97983	1.01543	0.976624	1.02859	0.990916	0.966365	1.06709	0.944693	1.04766	1.04446
	26.6	1.031	1	1.106	0.978	1.012	1.035	1.095	1.024	1.062	1.005	1.07	1.05	1.051	1.092	1.02	1.058	1.043	1.118	1.037		26.6	1.00703	1.01317	0.997475	0.951547	0.986932	0.986278	1.1277	1.01326	1.01413	0.993672	1.00696	1.04002	1.00844	1.01224	0.989651	1.05413	1.00032	1.0054	1.017
	26.8	1.051	1.038	1.115	1.068	0.979	1.047	1.032	1.054	1.082	1.03	1.06	0.976	1.065	1.042	1.028	1.044	1.018	1.123	1.01		26.8	1.02657	1.05167	1.00559	1.03911	0.954749	0.997713	1.06282	1.04294	1.03323	1.01839	0.997553	0.966719	1.02188	0.965888	0.997413	1.04019	0.976343	1.00989	0.99052
	27	1.058	1.035	1.096	1.071	0.981	1.076	1.051	1.064	1.097	1.039	1.115	1.089	1.043	1.048	1.013	0.989	1.006	1.113	1.022		27	1.0334	1.04863	0.988456	1.04203	0.9567	1.02535	1.08239	1.05284	1.04756	1.02729	1.04931	1.07865	1.00077	0.97145	0.982859	0.985387	0.964834	1.0009	1.00229
	27.2	1.032	0.988	1.092	1.046	1.022	1.039	0.982	1.033	1.051	0.969	1.027	1.037	1.06	1.062	0.996	1.058	1.018	1.12	1.033		27.2	1.00801	1.00101	0.984848	1.01771	0.996684	0.99009	1.01133	1.02217	1.00363	0.958078	0.966497	1.02714	1.01708	0.984427	0.966365	1.05413	0.976343	1.00719	1.01308
	27.4	1.055	0.988	1.161	1.084	0.976	1.066	1.022	1.06	1.057	0.99	1.062	1.048	1.067	1.06	1.069	1.068	0.996	1.136	1.019		27.4	1.03047	1.00101	1.04708	1.05468	0.951824	1.01582	1.05252	1.04888	1.00936	0.978841	0.999435	1.03803	1.0238	0.982573	1.03719	1.0641	0.955243	1.02158	0.999346
	27.6	1.082	1.024	1.126	1.116	1.05	1.078	1.017	0.98	1.055	1.019	1.098	1.01	1.064	1.096	1.001	1.023	1.061	1.181	0.997		27.6	1.05685	1.03749	1.01551	1.08581	1.02399	1.02725	1.04737	0.969721	1.00745	1.00751	1.03331	1.0004	1.02092	1.01594	0.971216	1.01926	1.01758	1.06205	0.977771
	27.8	1.06	0.977	1.156	1.04	1.043	1.022	0.979	1.019	1.077	1.046	1.052	1.086	1.055	1.1	1.018	1.088	1.05	1.102	1.079		27.8	1.03536	0.989868	1.04257	1.01187	1.01716	0.97389	1.00824	1.00831	1.02846	1.03421	0.990024	1.07567	1.01228	1.01965	0.98771	1.08403	1.00703	0.991007	1.05819
	28	1.056	1.007	1.092	1.105	1.022	1.088	1.036	1.031	1.064	1.015	1.053	1.003	1.091	1.128	1	1.044	1.045	1.098	1.006		28	1.03145	1.02026	0.984848	1.07511	0.996684	1.03678	1.06694	1.02019	1.01604	1.00356	0.990966	0.993463	1.04682	1.04561	0.970246	1.04019	1.00224	0.98741	0.986597
	28.2	1.08	0.989	1.096	1.025	1.034	1.083	0.967	1.036	1.119	0.988	1.042	1.035	1.046	1.037	1.054	1.067	1.012	1.156	1.032		28.2	1.05489	1.00203	0.988456	0.997276	1.00839	1.03202	0.995881	1.02513	1.06856	0.976864	0.980614	1.02516	1.00365	0.961253	1.02264	1.0631	0.970588	1.03957	1.0121
	28.4	1.077	0.986	1.178	1.03	1.027	1.099	1.015	1.03	1.089	1.028	1.109	1.047	1.054	1.11	1.057	1.032	1.019	1.102	1.025		28.4	1.05196	0.998987	1.06241	1.00214	1.00156	1.04727	1.04531	1.0192	1.03992	1.01641	1.04367	1.03704	1.01132	1.02892	1.02555	1.02823	0.977302	0.991007	1.00523
	28.6	1.042	0.995	1.105	1.072	1.051	1.053	1.009	1.063	1.073	1.003	1.056	1.047	1.074	1.062	0.961	1.049	1.043	1.175	0.986		28.6	1.01778	1.00811	0.996573	1.043	1.02497	1.00343	1.03913	1.05185	1.02464	0.991695	0.993789	1.03704	1.03051	0.984427	0.932406	1.04517	1.00032	1.05665	0.966983
	28.8	1.083	0.992	1.122	1.06	0.978	1.063	1.069	0.983	1.071	1.035	1.068	0.971	1.085	1.048	1.069	1.031	1.016	1.14	1.033		28.8	1.05782	1.00507	1.0119	1.03133	0.953774	1.01296	1.10093	0.972689	1.02273	1.02333	1.00508	0.961767	1.04107	0.97145	1.03719	1.02723	0.974425	1.02518	1.01308
	29	1.057	0.992	1.118	1.071	1.037	1.038	0.995	1.022	1.033	1	1.036	1.07	1.068	1.135	0.975	1.056	1.022	1.145	1.035		29	1.03243	1.00507	1.0083	1.04203	1.01131	0.989137	1.02472	1.01128	0.98644	0.988728	0.974967	1.05983	1.02476	1.05209	0.94599	1.05214	0.980179	1.02968	1.01504
	29.2	1.094	1.027	1.136	1.09	0.982	1.088	1.039	1.002	1.086	0.988	1.056	1.021	1.073	1.039	1.048	1.05	1.015	1.129	1.051		29.2	1.06857	1.04053	1.02453	1.06052	0.957675	1.03678	1.07003	0.99149	1.03705	0.976864	0.993789	1.01129	1.02955	0.963107	1.01682	1.04616	0.973465	1.01529	1.03073
	29.4	1.078	1.014	1.149	1.012	0.935	1.065	1.035	1.025	1.036	1	1.085	1.022	1.046	1.078	1.053	1.041	1.058	1.165	1.003		29.4	1.05294	1.02736	1.03626	0.984627	0.911839	1.01487	1.06591	1.01425	0.989305	0.988728	1.02108	1.01228	1.00365	0.999258	1.02167	1.0372	1.01471	1.04766	0.983655
	29.6	1.092	0.939	1.119	1.051	1.032	1.081	1.041	1.02	1.087	1.04	1.057	1.026	1.035	1.084	0.926	1.033	1.079	1.181	1.015		29.6	1.06661	0.951368	1.0092	1.02257	1.00644	1.03011	1.07209	1.0093	1.03801	1.02828	0.99473	1.01624	0.993092	1.00482	0.898448	1.02923	1.03485	1.06205	0.995423
	29.8	1.089	1.012	1.119	1.022	1.026	1.057	1.052	1.033	1.066	0.987	1.075	1.042	1.096	1.114	1.035	1.003	1.072	1.132	1.035		29.8	1.06368	1.02533	1.0092	0.994357	1.00059	1.00724	1.08342	1.02217	1.01795	0.975875	1.01167	1.03209	1.05162	1.03263	1.0042	0.999336	1.02813	1.01799	1.01504
	30	1.019	0.959	1.139	1.074	0.99	1.111	0.974	1.031	1.06	1.004	1.058	1.029	1.04	1.062	0.975	1.08	1.044	1.124	1.032		30	0.995312	0.971631	1.02724	1.04495	0.965477	1.0587	1.00309	1.02019	1.01222	0.992683	0.995671	1.01922	0.997889	0.984427	0.94599	1.07605	1.00128	1.01079	1.0121
	30.2	1.072	0.964	1.13	1.028	1.011	1.057	0.916	1.003	1.049	1.033	1.092	1.003	1.055	1.103	1.022	1.096	1.03	1.153	1.013		30.2	1.04708	0.976697	1.01912	1.00019	0.985957	1.00724	0.943357	0.99248	1.00172	1.02136	1.02767	0.993463	1.01228	1.02243	0.991591	1.092	0.987852	1.03687	0.993462
	30.4	1.162	1.028	1.132	1.024	0.991	1.034	1.039	1.066	1.097	1	1.077	1.037	1.027	1.041	0.959	1.046	1.08	1.122	1.025		30.4	1.13499	1.04154	1.02092	0.996303	0.966452	0.985325	1.07003	1.05482	1.04756	0.988728	1.01355	1.02714	0.985415	0.964961	0.930466	1.04218	1.03581	1.00899	1.00523
	30.6	1.094	1.001	1.055	0.981	1.026	1.061	0.984	1.053	1.066	0.978	1.077	1.052	1.047	1.091	1.038	1.044	1.071	1.123	0.989		30.6	1.06857	1.01418	0.951479	0.954466	1.00059	1.01105	1.01339	1.04196	1.01795	0.966976	1.01355	1.042	1.00461	1.01131	1.00712	1.04019	1.02717	1.00989	0.969925
	30.8	1.01	0.992	1.054	1.006	1.004	1.057	1.086	0.976	1.087	1.018	1.092	1.006	1.087	1.12	0.995	1.028	1.042	1.141	1.022		30.8	0.986521	1.00507	0.950577	0.97879	0.97913	1.00724	1.11843	0.965763	1.03801	1.00653	1.02767	0.996434	1.04299	1.03819	0.965395	1.02424	0.999361	1.02608	1.00229
	31	1.099	1.035	1.16	1.037	1.016	1.032	1	1.004	1.049	0.992	1.044	1.051	1.082	1.097	1.052	1.091	1.007	1.161	1.056		31	1.07345	1.04863	1.04618	1.00895	0.990833	0.983419	1.02987	0.993469	1.00172	0.980819	0.982496	1.04101	1.03819	1.01687	1.0207	1.08701	0.965793	1.04406	1.03563
	31.2	1.048	0.981	1.123	1.032	1.005	1.046	1.038	1.1	1.032	1.021	1.068	1.061	1.076	1.022	1.047	1.041	1.009	1.14	1.055		31.2	1.02364	0.993921	1.01281	1.00409	0.980105	0.99676	1.069	1.08846	0.985485	1.00949	1.00508	1.05091	1.03243	0.947349	1.01585	1.0372	0.967711	1.02518	1.03465
	31.4	1.089	1.003	1.117	1.042	0.996	1.027	0.968	1.012	1.053	1.016	1.076	1.033	1.087	1.055	1.101	1.03	1.058	1.136	1.035		31.4	1.06368	1.01621	1.0074	1.01382	0.971328	0.978654	0.99691	1.00139	1.00554	1.00455	1.01261	1.02318	1.04299	0.977938	1.06824	1.02624	1.01471	1.02158	1.01504
	31.6	1.046	1.048	1.086	1.021	0.992	1.057	1.015	1.056	1.101	1.01	1.092	1.016	1.052	1.125	1.025	1.07	1.073	1.116	1.044		31.6	1.02168	1.0618	0.979437	0.993384	0.967427	1.00724	1.04531	1.04492	1.05138	0.998616	1.02767	1.00634	1.0094	1.04283	0.994502	1.06609	1.02909	1.0036	1.02386
	31.8	1.027	0.979	1.098	1.103	1.001	1.064	0.989	0.979	1.069	1.044	1.018	1.047	1.041	1.04	0.98	1.023	0.992	1.137	1.009		31.8	1.00313	0.991895	0.99026	1.07317	0.976204	1.01391	1.01854	0.968731	1.02082	1.03223	0.958027	1.03704	0.998849	0.964034	0.950841	1.01926	0.951407	1.02248	0.989539
	32	1.089	1.027	1.089	1.023	1.029	0.988	1.133	0.973	1.073	1.005	1.069	1.028	1.051	1.046	1.047	1.06	1.041	1.123	1.064		32	1.06368	1.04053	0.982143	0.99533	1.00351	0.94149	1.16684	0.962794	1.02464	0.993672	1.00602	1.01823	1.00844	0.969596	1.01585	1.05613	0.998402	1.00989	1.04348
	32.2	1.031	1.001	1.086	1.006	1.068	1.03	1.003	0.97	1.051	1.027	1.054	1.092	1.085	1.114	0.962	1.033	1.017	1.121	1.047		32.2	1.00703	1.01418	0.979437	0.97879	1.04154	0.981513	1.03296	0.959826	1.00363	1.01542	0.991907	1.08162	1.04107	1.03263	0.933376	1.02923	0.975384	1.00809	1.02681
	32.4	1.082	0.98	1.085	1.046	1.071	1.064	1.005	1.022	1.03	1.039	1.105	1.017	1.051	1.066	0.982	1.037	1.055	1.078	1.042		32.4	1.05685	0.992908	0.978535	1.01771	1.04447	1.01391	1.03502	1.01128	0.983575	1.02729	1.0399	1.00733	1.00844	0.988135	0.952781	1.03321	1.01183	0.969424	1.0219
	32.6	1.074	0.991	1.131	1.048	1.06	1.094	1.09	1.051	1.091	1.056	1.066	1.108	1.019	0.986	1.039	1.082	1.047	1.098	1.016		32.6	1.04903	1.00405	1.02002	1.01965	1.03374	1.0425	1.12255	1.03998	1.04183	1.0441	1.0032	1.09746	0.977739	0.913978	1.00809	1.07805	1.00416	0.98741	0.996404
	32.8	1.062	0.984	1.057	1.069	0.994	1.162	1.008	1.038	1.053	0.985	1.069	1.044	1.042	1.105	0.995	1.041	1.092	1.165	1.056		32.8	1.03731	0.99696	0.953283	1.04009	0.969378	1.1073	1.03811	1.02711	1.00554	0.973898	1.00602	1.03407	0.999808	1.02429	0.965395	1.0372	1.04731	1.04766	1.03563
	33	1.067	0.996	1.116	1.057	1.055	1.066	1.006	1.038	1.07	1.01	1.08	1.056	0.995	1.085	1.004	1.037	0.998	1.103	1.04		33	1.0422	1.00912	1.00649	1.02841	1.02887	1.01582	1.03605	1.02711	1.02177	0.998616	1.01637	1.04596	0.954711	1.00575	0.974127	1.03321	0.957161	0.991906	1.01994
	33.2	1.028	1.005	1.062	1.013	1.04	1.052	1.015	1.112	1.09	1.031	1.088	1.004	1.082	1.149	1.021	1.041	0.982	1.129	0.977		33.2	1.0041	1.01824	0.957792	0.9856	1.01424	1.00248	1.04531	1.10034	1.04087	1.01938	1.0239	0.994453	1.03819	1.06507	0.990621	1.0372	0.941816	1.01529	0.958156
	33.4	1.08	0.999	1.113	1.009	1.014	1.057	1.01	1.053	1.058	1.002	1.016	1.057	1.088	0.995	1.018	1.079	1.029	1.119	0.997		33.4	1.05489	1.01216	1.00379	0.981709	0.988882	1.00724	1.04016	1.04196	1.01031	0.990706	0.956145	1.04695	1.04395	0.922321	0.98771	1.07506	0.986893	1.00629	0.977771
	33.6	1.093	1.054	1.148	1.062	1.017	1.06	1.034	1.009	1.076	1.043	1.083	1.068	1.091	1.084	1.078	1.068	1.041	1.113	1.001		33.6	1.06759	1.06788	1.03535	1.03327	0.991808	1.0101	1.06488	0.998417	1.0275	1.03124	1.0192	1.05784	1.04682	1.00482	1.04592	1.0641	0.998402	1.0009	0.981693
	33.8	1.032	0.998	1.108	1.054	1.01	1.072	1.028	1.067	1.095	0.996	1.08	1.016	1.043	1.09	1.052	1.06	1.065	1.173	1.075		33.8	1.00801	1.01114	0.999278	1.02549	0.984981	1.02154	1.0587	1.05581	1.04565	0.984774	1.01637	1.00634	1.00077	1.01038	1.0207	1.05613	1.02142	1.05486	1.05427
	34	1.026	1.007	1.142	1.026	1.01	1.08	0.987	1.058	1.099	1.024	1.066	1.055	1.085	1.07	1.054	1.026	1.074	1.161	1.022		34	1.00215	1.02026	1.02994	0.998249	0.984981	1.02916	1.01648	1.0469	1.04947	1.01246	1.0032	1.04497	1.04107	0.991843	1.02264	1.02225	1.03005	1.04406	1.00229
	34.2	1.055	1.009	1.122	1.077	1.029	1.078	1.014	1.073	1.111	1.023	1.103	1.046	1.07	1.108	1.052	1.068	1.073	1.135	1.021		34.2	1.03047	1.02229	1.0119	1.04787	1.00351	1.02725	1.04428	1.06175	1.06092	1.01147	1.03802	1.03605	1.02667	1.02707	1.0207	1.0641	1.02909	1.02068	1.00131
	34.4	1.118	1.028	1.15	1.043	0.989	1.039	0.985	1.025	1.083	1.021	1.047	1.044	1.057	1.085	1.047	1.05	1.071	1.118	1.037		34.4	1.09201	1.04154	1.03716	1.01479	0.964502	0.99009	1.01442	1.01425	1.03419	1.00949	0.985319	1.03407	1.0142	1.00575	1.01585	1.04616	1.02717	1.0054	1.017
	34.6	1.092	0.981	1.156	1.015	1.032	1.051	1.017	1.019	1.039	1.009	1.078	1.099	1.022	1.091	1.072	1.062	1.064	1.098	1.039		34.6	1.06661	0.993921	1.04257	0.987546	1.00644	1.00152	1.04737	1.00831	0.99217	0.997627	1.01449	1.08855	0.980618	1.01131	1.0401	1.05812	1.02046	0.98741	1.01896
	34.8	1.03	0.973	1.111	1.034	1.02	1.026	1.024	1.03	1.076	1.043	1.04	1.076	1.055	1.064	1.039	1.022	0.99	1.125	1.068		34.8	1.00606	0.985816	1.00198	1.00603	0.994734	0.977702	1.05458	1.0192	1.0275	1.03124	0.978731	1.06577	1.01228	0.986281	1.00809	1.01827	0.949488	1.01169	1.0474
	35	1.057	0.992	1.089	0.986	0.994	1.023	0.998	1.075	1.045	0.984	1.055	1.038	1.033	1.114	1.066	1.083	1.064	1.12	1.066		35	1.03243	1.00507	0.982143	0.959331	0.969378	0.974843	1.02781	1.06372	0.997899	0.972909	0.992848	1.02813	0.991173	1.03263	1.03428	1.07904	1.02046	1.00719	1.04544
	35.2	1.081	1.024	1.114	1.027	1.005	1.038	0.971	1.051	1.059	1.002	1.049	1.039	1.089	1.08	1.018	1.054	1.071	1.114	1.03		35.2	1.05587	1.03749	1.00469	0.999222	0.980105	0.989137	1	1.03998	1.01127	0.990706	0.987201	1.02912	1.04491	1.00111	0.98771	1.05015	1.02717	1.0018	1.01013
	35.4	1.063	0.97	1.122	1.057	1.001	1.058	1.008	1.063	1.042	1.005	1.124	1.008	1.054	1.091	1.029	0.997	1.239	1.133	1.041		35.4	1.03829	0.982776	1.0119	1.02841	0.976204	1.0082	1.03811	1.05185	0.995034	0.993672	1.05778	0.998415	1.01132	1.01131	0.998383	0.993358	1.1883	1.01888	1.02092
	35.6	1.037	1.017	1.129	1.028	1.001	1.072	1.085	1.097	1.076	1.031	1.082	1.061	1.044	1.04	1.064	1.077	1.354	1.115	1.017		35.6	1.01289	1.0304	1.01822	1.00019	0.976204	1.02154	1.1174	1.08549	1.0275	1.01938	1.01826	1.05091	1.00173	0.964034	1.03234	1.07307	1.29859	1.0027	0.997385
	35.8	1.1	0.991	1.131	1.104	1.007	1.073	1.023	0.999	1.1	1.056	1.069	0.997	1.117	1.07	1.002	1.37	1.444	1.169	0.997		35.8	1.07443	1.00405	1.02002	1.07414	0.982056	1.02249	1.05355	0.988522	1.05042	1.0441	1.00602	0.98752	1.07177	0.991843	0.972186	1.365	1.38491	1.05126	0.977771
	36	1.069	0.975	1.073	1.03	1.025	1.053	1.037	1.032	1.069	0.995	1.075	0.987	1.041	1.056	1.015	2.067	1.505	1.162	1.047		36	1.04415	0.987842	0.967713	1.00214	0.99961	1.00343	1.06797	1.02118	1.02082	0.983785	1.01167	0.977615	0.998849	0.978865	0.984799	2.05945	1.44341	1.04496	1.02681
	36.2	1.167	0.988	1.115	1.007	1.047	1.043	1.03	1.048	1.077	1.015	1.073	1.033	1.02	1.067	1.07	2.575	1.593	1.152	1.028		36.2	1.13987	1.00101	1.00559	0.979763	1.02106	0.993901	1.06076	1.03701	1.02846	1.00356	1.00979	1.02318	0.978699	0.989062	1.03816	2.56559	1.52781	1.03597	1.00817
	36.4	1.117	1.055	1.139	1.036	1.043	1.081	1.045	1.002	1.014	1.027	1.156	1.025	1.042	1.083	1.08	2.767	1.513	1.107	1.023		36.4	1.09103	1.0689	1.02724	1.00798	1.01716	1.03011	1.07621	0.99149	0.968296	1.01542	1.0879	1.01525	0.999808	1.00389	1.04787	2.75689	1.45109	0.995504	1.00327
	36.6	1.162	1.04	1.135	0.989	1.004	0.999	1.024	1.017	1.078	1.044	1.151	1.055	1.038	1.073	1.017	2.805	1.55	1.133	1.021		36.6	1.13499	1.0537	1.02363	0.962249	0.97913	0.951973	1.05458	1.00633	1.02941	1.03223	1.08319	1.04497	0.99597	0.994624	0.98674	2.79475	1.48657	1.01888	1.00131
	36.8	1.163	0.992	1.171	1.053	1.024	1.071	1.065	1.021	1.045	0.997	1.047	1.062	1.115	1.081	1.036	2.763	1.67	1.165	1.049		36.8	1.13596	1.00507	1.0561	1.02452	0.998635	1.02058	1.09681	1.01029	0.997899	0.985762	0.985319	1.0519	1.06985	1.00204	1.00517	2.75291	1.60166	1.04766	1.02877
	37	1.197	0.988	1.159	1.025	1.033	1.037	1.021	1.056	1.058	1.015	1.021	1.049	1.551	1.087	1.079	2.586	1.605	1.116	1.01		37	1.16917	1.00101	1.04527	0.997276	1.00741	0.988184	1.05149	1.04492	1.01031	1.00356	0.960851	1.03903	1.4882	1.0076	1.0469	2.57655	1.53932	1.0036	0.99052
	37.2	1.169	1.005	1.093	0.985	1.03	1.074	1.009	1.024	1.096	1.022	1.094	1.073	2.765	1.12	1.029	2.688	1.728	1.112	0.991		37.2	1.14182	1.01824	0.98575	0.958358	1.00449	1.02344	1.03913	1.01326	1.0466	1.01048	1.02955	1.0628	2.65304	1.03819	0.998383	2.67818	1.65729	1	0.971886
	37.4	1.209	0.958	1.108	1.052	1.077	1.107	1.058	1.018	1.087	1.004	1.059	1.045	3.223	1.068	0.977	2.642	1.709	1.125	1.002		37.4	1.18089	0.970618	0.999278	1.02355	1.05032	1.05489	1.0896	1.00732	1.03801	0.992683	0.996612	1.03506	3.0925	0.989989	0.94793	2.63235	1.63907	1.01169	0.982674
	37.6	1.205	1.028	1.122	1.044	1.034	1.181	1.016	1	1.059	1.021	1.097	1.062	3.55	1.064	1.054	2.759	1.768	1.164	1.032		37.6	1.17699	1.04154	1.0119	1.01576	1.00839	1.1254	1.04634	0.989511	1.01127	1.00949	1.03237	1.0519	3.40626	0.986281	1.02264	2.74892	1.69565	1.04676	1.0121
	37.8	1.188	1.034	1.154	1.027	0.991	1.253	1	1.043	1.035	1.009	1.021	1.025	3.443	1.077	0.999	2.718	1.791	1.176	1.047		37.8	1.16038	1.04762	1.04076	0.999222	0.966452	1.19402	1.02987	1.03206	0.98835	0.997627	0.960851	1.01525	3.30359	0.998331	0.969276	2.70807	1.71771	1.05755	1.02681
	38	1.189	1.002	1.152	1.051	1.028	1.368	1.057	1.034	1.039	0.995	1.076	1.049	3.526	1.128	1.003	2.674	1.714	1.307	0.995		38	1.16136	1.0152	1.03896	1.02257	1.00254	1.3036	1.08857	1.02315	0.99217	0.983785	1.01261	1.03903	3.38323	1.04561	0.973157	2.66423	1.64386	1.17536	0.975809
	38.2	1.206	0.997	1.073	1.085	1.007	1.409	0.991	1.053	1.066	1.028	1.053	1.085	3.82	1.088	1.043	2.742	1.825	1.461	1.066		38.2	1.17796	1.01013	0.967713	1.05565	0.982056	1.34267	1.0206	1.04196	1.01795	1.01641	0.990966	1.07468	3.66532	1.00853	1.01197	2.73198	1.75032	1.31385	1.04544
	38.4	1.137	0.948	1.078	0.996	1.055	1.464	1.042	1.055	1.097	1.016	1.04	1.051	3.61	1.03	1.053	2.516	1.804	1.49	1.086		38.4	1.11057	0.960486	0.972222	0.96906	1.02887	1.39508	1.07312	1.04393	1.04756	1.00455	0.978731	1.04101	3.46383	0.954765	1.02167	2.50681	1.73018	1.33993	1.06505
	38.6	1.17	1.02	1.091	1.082	0.977	1.457	1.024	1.037	1.069	1.009	1.042	1.098	3.554	1.043	1.016	2.519	1.825	1.57	1.034		38.6	1.1428	1.03343	0.983947	1.05273	0.952799	1.38841	1.05458	1.02612	1.02082	0.997627	0.980614	1.08756	3.41009	0.966815	0.98577	2.5098	1.75032	1.41187	1.01406
	38.8	1.158	1.022	1.116	1.052	1.04	1.489	1.104	1.033	1.072	1.078	1.091	1.08	3.5	1.085	1.066	2.722	1.863	1.596	1.011		38.8	1.13108	1.03546	1.00649	1.02355	1.01424	1.41891	1.13697	1.02217	1.02368	1.06585	1.02673	1.06973	3.35828	1.00575	1.03428	2.71206	1.78676	1.43525	0.9915
	39	1.199	1.016	1.11	1.074	1.063	1.434	0.976	1.018	1.113	1.289	1.077	1.112	3.63	1.162	1.084	2.637	1.744	1.554	1.01		39	1.17113	1.02938	1.00108	1.04495	1.03667	1.3665	1.00515	1.00732	1.06283	1.27447	1.01355	1.10143	3.48302	1.07712	1.05175	2.62737	1.67263	1.39748	0.99052
	39.2	1.201	1.036	1.108	1.058	0.991	1.449	0.987	1.016	1.04	1.778	1.072	1.052	3.306	1.142	1.024	2.438	1.699	1.544	1.08		39.2	1.17308	1.04965	0.999278	1.02938	0.966452	1.38079	1.01648	1.00534	0.993125	1.75796	1.00885	1.042	3.17214	1.05858	0.993532	2.42909	1.62948	1.38849	1.05917
	39.4	1.219	1.056	1.116	1.014	1.061	1.37	1.05	1.045	1.084	2.075	1.053	1.097	3.449	1.125	1.025	2.546	1.781	1.594	1.015		39.4	1.19066	1.06991	1.00649	0.986573	1.03472	1.30551	1.08136	1.03404	1.03514	2.05161	0.990966	1.08657	3.30935	1.04283	0.994502	2.5367	1.70812	1.43345	0.995423
	39.6	1.141	1.044	1.089	0.993	1.041	1.417	1.006	1.01	1.041	2.179	1.08	1.137	3.295	1.112	1.001	2.507	1.736	1.549	1.125		39.6	1.11448	1.05775	0.982143	0.966141	1.01521	1.3503	1.03605	0.999406	0.994079	2.15444	1.01637	1.12619	3.16158	1.03077	0.971216	2.49784	1.66496	1.39299	1.1033
	39.8	1.209	1.001	1.132	1.018	0.975	1.378	0.986	1.019	1.027	2.167	1.1	1.123	3.093	1.089	1.098	2.519	1.579	1.578	1.173		39.8	1.18089	1.01418	1.02092	0.990465	0.950848	1.31313	1.01545	1.00831	0.98071	2.14257	1.0352	1.11232	2.96776	1.00945	1.06533	2.5098	1.51439	1.41906	1.15038
	40	1.157	1.004	1.091	1.026	1.001	1.419	1.08	1.023	1.051	2.271	1.086	1.106	3.025	1.082	1.093	2.546	1.633	1.534	1.259		40	1.1301	1.01722	0.983947	0.998249	0.976204	1.3522	1.11226	1.01227	1.00363	2.2454	1.02202	1.09548	2.90251	1.00297	1.06048	2.5367	1.56618	1.3795	1.23472
	40.2	1.167	0.984	1.078	0.956	1.061	1.44	1.007	1.079	1.103	2.263	1.087	1.135	3.056	1.068	1.081	2.691	1.87	1.547	1.582		40.2	1.13987	0.99696	0.972222	0.930142	1.03472	1.37221	1.03708	1.06768	1.05328	2.23749	1.02296	1.12421	2.93226	0.989989	1.04884	2.68117	1.79348	1.39119	1.55149
	40.4	1.158	1.015	1.101	1.012	1.024	1.447	0.992	1.067	1.042	2.279	1.044	1.049	3.064	1.008	1.08	2.748	2.555	1.582	1.991		40.4	1.13108	1.02837	0.992965	0.984627	0.998635	1.37888	1.02163	1.05581	0.995034	2.25331	0.982496	1.03903	2.93993	0.934372	1.04787	2.73796	2.45045	1.42266	1.9526
	40.6	1.136	1.04	1.103	0.97	1.038	1.409	1.036	1.029	1.04	2.184	1.026	1.054	2.92	1.07	0.967	2.58	2.921	1.521	2.528		40.6	1.10959	1.0537	0.994769	0.943763	1.01229	1.34267	1.06694	1.01821	0.993125	2.15938	0.965556	1.04398	2.80177	0.991843	0.938228	2.57057	2.80147	1.36781	2.47924
	40.8	1.165	0.946	1.116	0.931	1.075	1.42	1.136	1.055	1.069	2.25	1.078	1.131	2.957	1.174	1.001	2.88	3.041	1.515	2.958		40.8	1.13792	0.95846	1.00649	0.905818	1.04837	1.35315	1.16993	1.04393	1.02082	2.22464	1.01449	1.12025	2.83727	1.08825	0.971216	2.86948	2.91656	1.36241	2.90095
	41	1.181	0.997	1.147	1.016	1.012	1.422	1.038	1.051	1.074	2.29	1.13	1.08	2.816	1.154	1.021	2.859	3.197	1.484	3.016		41	1.15355	1.01013	1.03445	0.988519	0.986932	1.35506	1.069	1.03998	1.02559	2.26419	1.06343	1.06973	2.70198	1.06971	0.990621	2.84856	3.06618	1.33453	2.95783
	41.2	1.125	1.084	1.119	0.966	1.112	1.423	1.084	1.047	1.093	2.179	1.284	1.096	2.622	1.173	1.009	2.727	3.068	1.431	3.153		41.2	1.09885	1.09828	1.0092	0.939872	1.08445	1.35601	1.11637	1.03602	1.04374	2.15444	1.20836	1.08558	2.51583	1.08732	0.978978	2.71704	2.94246	1.28687	3.09219
	41.4	1.164	0.993	1.131	0.933	1.021	1.45	1.13	1.045	1.041	2.185	1.467	1.046	2.579	1.238	1.037	2.901	3.253	1.477	3.179		41.4	1.13694	1.00608	1.02002	0.907764	0.995709	1.38174	1.16375	1.03404	0.994079	2.16037	1.38058	1.03605	2.47457	1.14757	1.00614	2.8904	3.11988	1.32824	3.11769
	41.6	1.203	1.006	1.034	0.974	1.05	1.439	1.034	1.049	1.059	2.149	1.646	1.059	2.609	1.179	1.027	2.943	3.168	1.49	3.212		41.6	1.17503	1.01925	0.93254	0.947655	1.02399	1.37126	1.06488	1.038	1.01127	2.12478	1.54903	1.04893	2.50336	1.09288	0.996442	2.93225	3.03836	1.33993	3.15005
	41.8	1.214	1.044	1.063	0.971	1.055	1.449	1.033	1.041	1.046	2.075	1.962	1.045	2.437	1.24	1.061	2.694	3.069	1.439	3.091		41.8	1.18578	1.05775	0.958694	0.944736	1.02887	1.38079	1.06385	1.03008	0.998854	2.05161	1.84641	1.03506	2.33832	1.14943	1.02943	2.68416	2.94341	1.29406	3.03138
	42	1.176	1.06	1.15	0.946	1.004	1.5	1.052	1.051	1.077	2.031	2.042	1.105	2.745	1.127	1.051	2.887	3.138	1.399	3.108		42	1.14866	1.07396	1.03716	0.920413	0.97913	1.42939	1.08342	1.03998	1.02846	2.00811	1.9217	1.09449	2.63385	1.04468	1.01973	2.87645	3.00959	1.25809	3.04805
	42.2	1.229	1.06	1.095	1.014	1.052	1.53	1.153	1.065	1.067	1.956	2.18	1.057	2.683	1.226	1.058	2.844	3.196	1.443	3.095		42.2	1.20043	1.07396	0.987554	0.986573	1.02594	1.45798	1.18744	1.05383	1.01891	1.93395	2.05157	1.04695	2.57436	1.13645	1.02652	2.83361	3.06522	1.29766	3.03531
	42.4	1.173	1.146	1.128	1.056	1.157	1.524	1.007	1.082	1.082	2.013	2.44	1.052	3.118	1.283	1.042	3.164	3.264	1.425	3.127		42.4	1.14573	1.16109	1.01732	1.02744	1.12834	1.45226	1.03708	1.07065	1.03323	1.99031	2.29625	1.042	2.99175	1.18928	1.011	3.15244	3.13043	1.28147	3.06669
	42.6	1.162	1.108	1.143	1.149	1.108	1.545	1.022	1.246	1.044	2.013	2.406	1.09	3.32	1.213	1.053	3.396	3.471	1.379	3.119		42.6	1.13499	1.12259	1.03084	1.11792	1.08055	1.47227	1.05252	1.23293	0.996944	1.99031	2.26426	1.07964	3.18557	1.1244	1.02167	3.38359	3.32896	1.24011	3.05884
	42.8	1.238	1.162	1.107	1.852	1.144	1.646	1.032	1.321	1.064	1.944	2.715	1.196	3.286	1.263	1.124	3.321	3.256	1.417	3.173		42.8	1.20922	1.1773	0.998377	1.80191	1.11566	1.56852	1.06282	1.30714	1.01604	1.92209	2.55505	1.18463	3.15295	1.17075	1.09056	3.30887	3.12276	1.27428	3.1118
	43	1.165	1.236	1.176	2.46	1.198	1.748	1.107	1.342	1.123	1.947	2.585	1.332	3.767	1.309	1.001	3.719	3.436	1.445	3.108		43	1.13792	1.25228	1.06061	2.39346	1.16832	1.66571	1.14006	1.32792	1.07238	1.92505	2.43271	1.31933	3.61447	1.21339	0.971216	3.70541	3.2954	1.29946	3.04805
	43.2	1.254	1.366	1.088	2.842	1.222	1.932	1.105	1.362	1.09	2.105	2.745	1.514	3.577	1.291	1.039	3.77	3.358	1.436	3.433		43.2	1.22485	1.38399	0.981241	2.76513	1.19173	1.84105	1.138	1.34771	1.04087	2.08127	2.58329	1.4996	3.43216	1.1967	1.00809	3.75623	3.22059	1.29137	3.36679
	43.4	1.259	1.524	1.041	2.863	1.765	2.251	1.025	1.408	1.075	2.39	2.559	1.652	3.732	1.333	0.951	3.626	3.115	1.447	3.243		43.4	1.22973	1.54407	0.938853	2.78556	1.72128	2.14504	1.05561	1.39323	1.02655	2.36306	2.40824	1.63629	3.58089	1.23563	0.922704	3.61275	2.98753	1.30126	3.18045
	43.6	1.249	1.8	1.061	2.838	2.336	2.737	0.98	1.391	1.123	2.54	2.754	1.91	3.646	1.354	0.965	3.604	3.036	1.554	3.192		43.6	1.21996	1.82371	0.95689	2.76124	2.27814	2.60816	1.00927	1.37641	1.07238	2.51137	2.59176	1.89184	3.49837	1.2551	0.936287	3.59083	2.91176	1.39748	3.13043
	43.8	1.199	2.11	1.111	3.038	2.716	3.126	1.033	1.356	1.214	2.495	2.906	2.094	3.93	1.347	0.943	3.612	3.058	1.468	3.098		43.8	1.17113	2.13779	1.00198	2.95583	2.64872	2.97885	1.06385	1.34178	1.15928	2.46688	2.7348	2.07409	3.77087	1.24861	0.914942	3.5988	2.93286	1.32014	3.03825
	44	1.203	2.172	1.056	2.733	2.957	3.183	0.979	1.28	1.505	2.519	2.686	2.356	3.707	1.344	0.973	3.625	2.844	1.503	2.953		44	1.17503	2.20061	0.952381	2.65908	2.88375	3.03316	1.00824	1.26657	1.43717	2.49061	2.52776	2.3336	3.5569	1.24583	0.944049	3.61176	2.72762	1.35162	2.89604
	44.2	1.182	2.429	1.074	2.853	3.073	3.496	1.083	1.328	2.276	2.658	2.999	2.463	3.779	1.326	1.008	3.642	2.881	1.499	3.18		44.2	1.15452	2.46099	0.968615	2.77583	2.99688	3.33143	1.11535	1.31407	2.17341	2.62804	2.82232	2.43958	3.62598	1.22914	0.978008	3.62869	2.76311	1.34802	3.11867
	44.4	1.249	2.856	1.064	3.073	3.166	3.313	1.006	1.372	2.906	2.704	3.201	2.439	3.861	1.28	1.036	3.59	2.633	1.511	3.026		44.4	1.21996	2.89362	0.959596	2.98988	3.08758	3.15704	1.03605	1.35761	2.77502	2.67352	3.01242	2.41581	3.70466	1.1865	1.00517	3.57688	2.52526	1.35881	2.96764
	44.6	1.31	2.825	1.099	2.807	3.182	3.365	0.977	1.33	3.227	2.822	3.204	2.504	3.852	1.351	0.955	3.499	2.65	1.498	2.937		44.6	1.27955	2.86221	0.991162	2.73108	3.10318	3.20659	1.00618	1.31605	3.08155	2.79019	3.01525	2.48019	3.69603	1.25232	0.926585	3.48622	2.54156	1.34712	2.88035
	44.8	1.34	2.925	1.04	3.037	3.228	3.415	1.012	1.353	3.299	2.902	3.284	2.577	3.822	1.402	0.996	3.609	2.671	1.582	2.979		44.8	1.30885	2.96353	0.937951	2.95486	3.14804	3.25424	1.04222	1.33881	3.15031	2.86929	3.09053	2.5525	3.66724	1.29959	0.966365	3.59582	2.5617	1.42266	2.92154
	45	1.646	3.009	1.037	2.989	3.168	3.45	1.028	1.318	3.4	2.731	3.288	2.464	3.672	1.29	1.077	3.494	2.569	1.558	2.905		45	1.60774	3.04863	0.935245	2.90815	3.08953	3.28759	1.0587	1.30418	3.24675	2.70022	3.0943	2.44057	3.52332	1.19577	1.04495	3.48124	2.46387	1.40108	2.84897
	45.2	1.942	3.09	1.051	3.062	3.315	3.433	1.047	1.269	3.539	2.836	3.229	2.52	3.792	1.375	1.028	3.518	2.298	1.652	3.023		45.2	1.89685	3.1307	0.947872	2.97918	3.23288	3.27139	1.07827	1.25569	3.37949	2.80403	3.03877	2.49604	3.63846	1.27456	0.997413	3.50515	2.20396	1.48561	2.96469
	45.4	2.458	2.933	1.011	2.871	3.194	3.25	1.078	1.334	3.411	2.994	3.21	2.355	3.966	1.3	0.999	3.707	2.316	1.649	2.952		45.4	2.40086	2.97163	0.911797	2.79335	3.11488	3.09701	1.1102	1.32001	3.25726	2.96025	3.02089	2.33261	3.80541	1.20504	0.969276	3.69346	2.22123	1.48291	2.89506
	45.6	2.921	3.107	1.069	2.949	3.07	3.431	1.022	1.323	3.648	2.981	3.2	2.358	3.747	1.369	1.105	3.58	2.294	1.621	2.959		45.6	2.8531	3.14792	0.964105	2.86924	2.99395	3.26949	1.05252	1.30912	3.48358	2.9474	3.01148	2.33558	3.59528	1.269	1.07212	3.56692	2.20013	1.45773	2.90193
	45.8	3.24	3.157	1.015	2.797	3.383	3.383	1.082	1.282	3.614	2.823	3.165	2.428	3.522	1.324	1.076	3.435	2.185	1.645	2.965		45.8	3.16468	3.19858	0.915404	2.72135	3.2992	3.22375	1.11432	1.26855	3.45111	2.79118	2.97854	2.40491	3.37939	1.22729	1.04398	3.42245	2.09559	1.47932	2.90781
	46	3.641	3.205	1.057	2.833	3.327	3.368	1.101	1.278	3.662	2.962	3.245	2.314	3.812	1.283	1.163	3.825	2.419	1.688	3.252		46	3.55636	3.24721	0.953283	2.75637	3.24459	3.20945	1.13388	1.2646	3.49694	2.92861	3.05383	2.292	3.65765	1.18928	1.1284	3.81103	2.32001	1.51799	3.18928
	46.2	3.73	3.126	1.088	2.711	3.281	3.261	1.091	1.246	3.414	2.934	3.015	2.376	3.633	1.254	1.078	3.511	2.377	1.63	3.178		46.2	3.64329	3.16717	0.981241	2.63767	3.19973	3.10749	1.12358	1.23293	3.26012	2.90093	2.83738	2.35341	3.4859	1.1624	1.04592	3.49817	2.27973	1.46583	3.1167
	46.4	3.828	3.043	1.076	2.656	3.251	3.072	1.197	1.293	3.46	2.85	2.967	2.283	3.558	1.358	1.072	3.474	2.583	1.723	3.11		46.4	3.73901	3.08308	0.970418	2.58416	3.17047	2.92739	1.23275	1.27944	3.30405	2.81788	2.79221	2.26129	3.41393	1.25881	1.0401	3.46131	2.4773	1.54946	3.05002
	46.6	3.796	2.993	1.133	2.383	3.046	3.056	1.355	1.252	3.352	2.687	2.899	2.243	3.372	1.307	1.152	3.353	2.503	1.694	3.14		46.6	3.70776	3.03242	1.02183	2.31854	2.97055	2.91214	1.39547	1.23887	3.20092	2.65671	2.72821	2.22167	3.23546	1.21153	1.11772	3.34075	2.40058	1.52338	3.07944
	46.8	3.885	2.972	1.062	2.5	3.194	2.985	1.986	1.284	3.551	2.66	2.923	2.288	3.531	1.327	1.088	3.452	2.893	1.702	3.196		46.8	3.79469	3.01114	0.957792	2.43238	3.11488	2.84448	2.04531	1.27053	3.39095	2.63002	2.7508	2.26624	3.38803	1.23007	1.05563	3.43939	2.77462	1.53058	3.13436
	47	3.778	2.94	1.086	2.339	3.053	2.786	2.563	1.25	3.199	2.571	2.892	2.171	3.29	1.221	1.026	3.287	2.742	1.668	3.213		47	3.69017	2.97872	0.979437	2.27573	2.97737	2.65485	2.63955	1.23689	3.05481	2.54202	2.72163	2.15036	3.15678	1.13181	0.995472	3.27499	2.6298	1.5	3.15103
	47.2	3.654	2.91	1.064	2.132	2.927	2.559	3.061	1.268	3.163	2.485	2.782	2.286	3.255	1.167	1.147	3.257	2.963	1.651	3.097		47.2	3.56906	2.94833	0.959596	2.07433	2.8545	2.43854	3.15242	1.2547	3.02044	2.45699	2.61811	2.26426	3.1232	1.08176	1.11287	3.2451	2.84175	1.48471	3.03727
	47.4	3.766	2.832	1.056	1.977	2.936	2.423	3.459	1.189	2.948	2.448	2.675	2.442	3.312	1.215	1.151	3.429	2.97	1.682	3.149		47.4	3.67845	2.8693	0.952381	1.92353	2.86327	2.30894	3.56231	1.17653	2.81513	2.42041	2.51741	2.41878	3.17789	1.12625	1.11675	3.41647	2.84847	1.51259	3.08826
	47.6	3.451	2.847	1.068	1.974	2.879	2.351	3.56	1.203	2.804	2.427	2.875	2.363	3.053	1.127	1.083	3.313	3.072	1.736	3.138		47.6	3.37078	2.8845	0.963203	1.92061	2.80768	2.24033	3.66632	1.19038	2.67762	2.39964	2.70563	2.34053	2.92938	1.04468	1.05078	3.3009	2.94629	1.56115	3.07748
	47.8	3.479	2.803	1.085	1.8	2.751	2.193	3.837	1.289	2.86	2.327	2.628	2.402	3.267	1.128	1.101	3.351	3.258	1.71	3.198		47.8	3.39812	2.83992	0.978535	1.75131	2.68286	2.08977	3.9516	1.27548	2.73109	2.30077	2.47318	2.37916	3.13472	1.04561	1.06824	3.33876	3.12468	1.53777	3.13632
	48	3.418	2.696	1.091	1.76	2.698	2.06	3.613	1.342	2.649	2.297	2.658	2.426	3.103	1.188	1.187	3.24	3.148	1.707	3.201		48	3.33854	2.73151	0.983947	1.7124	2.63117	1.96303	3.72091	1.32792	2.5296	2.27111	2.50141	2.40293	2.97736	1.10122	1.15168	3.22816	3.01918	1.53507	3.13926
	48.2	3.466	2.723	1.113	1.739	2.62	1.95	3.674	1.373	2.54	2.336	2.55	2.53	3.125	1.14	1.341	3.402	3.414	1.771	3.207		48.2	3.38543	2.75887	1.00379	1.69196	2.5551	1.8582	3.78373	1.3586	2.42552	2.30967	2.39977	2.50594	2.99846	1.05673	1.3011	3.38957	3.2743	1.59263	3.14515
	48.4	3.224	2.708	1.129	1.669	2.612	1.805	3.675	1.388	2.356	2.208	2.62	2.512	3.174	1.133	1.436	3.26	3.319	1.686	3.096		48.4	3.14905	2.74367	1.01822	1.62386	2.5473	1.72003	3.78476	1.37344	2.24981	2.18311	2.46565	2.48811	3.04548	1.05024	1.39327	3.24809	3.18318	1.51619	3.03629
	48.6	3.146	2.579	1.084	1.576	2.674	1.742	3.58	1.424	2.072	2.221	2.574	2.441	3.085	1.244	1.667	3.496	3.119	1.703	3.241		48.6	3.07287	2.61297	0.977633	1.53337	2.60776	1.66	3.68692	1.40906	1.97861	2.19597	2.42236	2.41779	2.96008	1.15313	1.6174	3.48323	2.99137	1.53147	3.17849
	48.8	2.926	2.715	1.086	1.72	2.593	1.79	3.575	1.421	1.928	2.134	2.738	2.577	3.234	1.286	1.925	3.302	3.483	1.634	3.228		48.8	2.85798	2.75076	0.979437	1.67348	2.52877	1.70574	3.68177	1.4061	1.8411	2.10995	2.5767	2.5525	3.10305	1.19207	1.86772	3.28994	3.34047	1.46942	3.16574
	49	3.036	2.82	1.072	1.631	2.628	1.711	3.444	1.452	1.829	2.185	2.578	2.556	3.267	1.648	2.178	3.326	3.307	1.672	3.128		49	2.96542	2.85714	0.966811	1.58688	2.5629	1.63046	3.54686	1.43677	1.74656	2.16037	2.42612	2.5317	3.13472	1.52762	2.1132	3.31385	3.17168	1.5036	3.06767
	49.2	2.991	2.966	1.088	1.89	2.73	1.721	3.431	1.535	1.716	2.314	2.679	2.647	3.326	1.647	2.335	3.715	3.633	1.629	3.183		49.2	2.92147	3.00507	0.981241	1.83888	2.66238	1.63998	3.53347	1.5189	1.63866	2.28792	2.52117	2.62183	3.19133	1.5267	2.26552	3.70143	3.48434	1.46493	3.12161
	49.4	2.861	2.925	1.112	2.011	2.72	1.768	3.347	1.434	1.59	2.107	2.701	2.456	3.505	1.859	2.35	3.487	3.335	1.627	3.305		49.4	2.79449	2.96353	1.00289	1.95661	2.65262	1.68477	3.44696	1.41896	1.51833	2.08325	2.54188	2.43265	3.36308	1.72321	2.28008	3.47426	3.19853	1.46313	3.24126
	49.6	2.933	2.947	1.137	2.317	2.717	1.697	3.358	1.422	1.536	2.272	2.734	2.381	3.493	1.918	2.486	3.702	3.437	1.656	3.17		49.6	2.86482	2.98582	1.02543	2.25433	2.6497	1.61711	3.45829	1.40708	1.46677	2.24639	2.57293	2.35836	3.35156	1.7779	2.41203	3.68848	3.29636	1.48921	3.10886
	49.8	2.77	2.939	1.167	2.547	2.724	1.751	3.151	1.502	1.415	2.087	2.685	2.278	3.388	1.76	2.496	3.442	3.201	1.596	3.085		49.8	2.70561	2.97771	1.05249	2.47811	2.65652	1.66857	3.24511	1.48625	1.35122	2.06348	2.52682	2.25634	3.25082	1.63144	2.42173	3.42943	3.07001	1.43525	3.0255
	50	2.566	2.858	1.357	2.636	2.536	1.777	2.868	1.459	1.352	2.1	2.567	2.218	3.535	1.809	2.652	3.348	3.007	1.63	2.95		50	2.50635	2.89564	1.22385	2.5647	2.47318	1.69335	2.95366	1.4437	1.29106	2.07633	2.41577	2.19691	3.39186	1.67686	2.57309	3.33577	2.88395	1.46583	2.8931
	50.2	2.683	2.901	1.756	2.896	2.624	1.898	2.914	1.489	1.372	2.247	2.761	2.158	3.536	1.953	2.539	3.506	3.154	1.639	3.168		50.2	2.62063	2.93921	1.58369	2.81767	2.559	1.80865	3.00103	1.47338	1.31016	2.22167	2.59834	2.13748	3.39282	1.81034	2.46345	3.49319	3.02494	1.47392	3.1069
	50.4	2.887	2.99	2.376	2.811	2.632	1.994	2.681	1.502	1.383	2.274	2.682	2.103	3.615	2.057	2.58	3.377	3.15	1.588	3.231		50.4	2.81989	3.02938	2.14286	2.73497	2.5668	1.90013	2.76107	1.48625	1.32066	2.24837	2.524	2.083	3.46862	1.90675	2.50323	3.36466	3.0211	1.42806	3.16868
	50.6	2.746	2.899	2.844	2.895	2.896	2.2	2.709	1.541	1.346	2.349	2.605	2.025	3.693	2.13	2.63	3.524	3.054	1.591	3.528		50.6	2.68216	2.93718	2.56494	2.8167	2.82426	2.09644	2.78991	1.52484	1.28533	2.32252	2.45153	2.00574	3.54347	1.97442	2.55175	3.51113	2.92903	1.43076	3.45995
	50.8	2.613	2.965	2.928	3.021	2.916	2.352	2.514	1.523	1.344	2.304	2.69	1.918	3.728	2.094	2.564	3.52	2.84	1.599	3.367		50.8	2.55226	3.00405	2.64069	2.93929	2.84377	2.24128	2.58908	1.50703	1.28342	2.27803	2.53153	1.89976	3.57705	1.94105	2.48771	3.50714	2.72379	1.43795	3.30206
	51	2.739	2.856	3.179	2.925	2.996	2.874	2.289	1.448	1.28	2.263	2.659	2.018	3.725	2.1	2.402	3.453	2.801	1.634	3.273		51	2.67533	2.89362	2.86706	2.84588	2.92179	2.73871	2.35736	1.43281	1.22231	2.23749	2.50235	1.99881	3.57417	1.94661	2.33053	3.44039	2.68638	1.46942	3.20987
	51.2	2.847	2.9	3.019	2.898	3.017	3.112	2.235	1.528	1.359	2.288	2.51	2.054	3.494	2.202	2.586	3.491	2.559	1.483	3.431		51.2	2.78082	2.9382	2.72276	2.81961	2.94227	2.9655	2.30175	1.51197	1.29775	2.26221	2.36213	2.03447	3.35252	2.04116	2.50906	3.47825	2.45428	1.33363	3.36483
	51.4	2.795	2.964	2.96	2.861	2.904	3.235	2.185	1.515	1.375	2.249	2.527	1.924	3.485	2.182	2.578	3.235	2.344	1.487	3.254		51.4	2.73003	3.00304	2.66955	2.78362	2.83207	3.08271	2.25026	1.49911	1.31303	2.22365	2.37813	1.90571	3.34389	2.02262	2.50129	3.22318	2.24808	1.33723	3.19124
	51.6	3.021	2.83	3.226	2.859	3.032	3.381	2.197	1.597	1.48	2.312	2.499	1.899	3.57	2.224	2.429	3.233	2.337	1.478	3.22		51.6	2.95077	2.86727	2.90945	2.78167	2.95689	3.22184	2.26262	1.58025	1.41329	2.28594	2.35178	1.88094	3.42545	2.06155	2.35673	3.22119	2.24137	1.32914	3.15789
	51.8	3.035	2.896	3.238	2.931	3.313	3.387	2.167	1.481	1.554	2.362	2.609	2.014	3.486	2.338	2.574	3.288	2.228	1.514	3.391		51.8	2.96445	2.93414	2.92027	2.85172	3.23093	3.22756	2.23172	1.46547	1.48396	2.33538	2.4553	1.99485	3.34485	2.16722	2.49741	3.27599	2.13683	1.36151	3.3256
	52	3.169	2.798	3.092	3.118	3.244	3.694	2.198	1.563	1.832	2.544	2.737	2.113	3.625	2.224	2.398	3.283	2.016	1.51	3.588		52	3.09533	2.83485	2.7886	3.03366	3.16364	3.52011	2.26365	1.54661	1.74943	2.51533	2.57576	2.09291	3.47822	2.06155	2.32665	3.27101	1.9335	1.35791	3.5188
	52.2	3.106	2.796	3.394	2.874	3.216	3.557	2.079	1.513	2.02	2.846	2.693	2.146	3.693	2.269	2.388	3.527	1.955	1.585	3.481		52.2	3.0338	2.83283	3.06097	2.79626	3.13634	3.38956	2.14109	1.49713	1.92895	2.81392	2.53435	2.12559	3.54347	2.10326	2.31695	3.51411	1.875	1.42536	3.41386
	52.4	3.354	2.809	3.035	2.979	3.23	3.681	2.106	1.538	2.456	2.93	2.884	2.165	3.48	2.166	2.348	3.572	1.84	1.603	3.484		52.4	3.27603	2.846	2.73719	2.89842	3.14999	3.50772	2.1689	1.52187	2.3453	2.89697	2.7141	2.14441	3.33909	2.00779	2.27814	3.55895	1.76471	1.44155	3.4168
	52.6	3.309	2.809	3.265	2.943	3.154	3.592	1.989	1.685	2.63	3.049	2.733	2.208	3.479	2.106	2.177	3.371	1.787	1.575	3.405		52.6	3.23208	2.846	2.94462	2.8634	3.07587	3.42291	2.0484	1.66733	2.51146	3.01463	2.57199	2.187	3.33813	1.95217	2.11223	3.35868	1.71387	1.41637	3.33933
	52.8	3.144	2.72	2.976	2.879	3	3.787	2.232	1.749	2.96	3.053	2.998	2.333	3.284	2.093	2.141	3.33	1.799	1.643	3.343		52.8	3.07091	2.75583	2.68398	2.80113	2.92569	3.60873	2.29866	1.73066	2.82659	3.01859	2.82138	2.31082	3.15103	1.94012	2.0773	3.31783	1.72538	1.47752	3.27852
	53	3.278	2.694	2.814	2.963	3.044	3.74	2.539	1.808	3.319	2.984	2.937	2.464	3.438	1.929	2.255	3.368	1.808	1.74	3.232		53	3.2018	2.72948	2.53788	2.88286	2.9686	3.56394	2.61483	1.78904	3.1694	2.95037	2.76398	2.44057	3.29879	1.7881	2.1879	3.3557	1.73402	1.56475	3.16966
	53.2	3.208	2.654	2.823	2.94	2.833	3.601	2.481	1.92	3.473	2.922	2.98	2.475	3.304	1.991	2.131	3.442	1.735	1.671	3.186		53.2	3.13342	2.68896	2.546	2.86048	2.76282	3.43148	2.5551	1.89986	3.31646	2.88906	2.80444	2.45147	3.17022	1.84557	2.06759	3.42943	1.664	1.5027	3.12455
	53.4	3.309	2.672	2.667	2.608	2.878	3.354	2.591	1.869	3.465	3.033	2.99	2.351	3.331	2.021	2.077	3.339	1.749	1.63	3.117		53.4	3.23208	2.70719	2.4053	2.53746	2.80671	3.19611	2.66838	1.8494	3.30882	2.99881	2.81385	2.32865	3.19612	1.87338	2.0152	3.3268	1.67743	1.46583	3.05688
	53.6	3.16	2.699	2.404	2.727	2.782	3.325	2.614	2.032	3.57	2.882	3.069	2.461	3.077	2.05	2.187	3.332	1.877	1.71	3.288		53.6	3.08654	2.73455	2.16811	2.65324	2.71309	3.16848	2.69207	2.01069	3.40909	2.84952	2.8882	2.4376	2.95241	1.90026	2.12193	3.31983	1.80019	1.53777	3.22458
	53.8	3.233	2.786	2.331	2.649	2.851	3.249	2.971	2.135	3.641	2.94	3.195	2.34	3.132	2.025	1.873	3.377	2.11	1.706	3.209		53.8	3.15784	2.8227	2.10227	2.57735	2.78038	3.09605	3.05973	2.11261	3.47689	2.90686	3.00678	2.31775	3.00518	1.87709	1.81727	3.36466	2.02366	1.53417	3.14711
	54	3.04	2.63	2.158	2.375	2.86	3.105	2.752	2.269	3.668	2.905	3.049	2.386	3.091	1.949	2.14	3.264	2.204	1.742	3.061		54	2.96933	2.66464	1.94625	2.31076	2.78916	2.95883	2.83419	2.2452	3.50267	2.87226	2.86938	2.36331	2.96584	1.80664	2.07633	3.25208	2.11381	1.56655	3.00196
	54.2	3.283	2.732	2.089	2.445	2.874	3.079	3.149	2.296	3.829	2.988	3.098	2.302	3.217	2.02	2.06	3.576	2.574	1.81	3.035		54.2	3.20668	2.76798	1.88402	2.37887	2.80281	2.93406	3.24305	2.27192	3.65642	2.95432	2.91549	2.28011	3.08674	1.87245	1.99871	3.56294	2.46867	1.6277	2.97646
	54.4	3.207	2.75	1.842	2.367	2.68	2.912	3.042	2.432	3.681	2.983	3.006	2.311	3.18	1.783	2.142	3.454	2.678	1.746	3.069		54.4	3.13245	2.78622	1.66126	2.30298	2.61361	2.77492	3.13285	2.40649	3.51509	2.94938	2.82891	2.28903	3.05124	1.65276	2.07827	3.44138	2.56841	1.57014	3.00981
	54.6	3.135	2.648	1.623	2.166	2.804	2.847	3.05	2.349	3.734	3.014	3.059	2.22	3.214	1.825	2.275	3.578	3.015	1.744	2.979		54.6	3.06212	2.68288	1.46374	2.10741	2.73454	2.71298	3.14109	2.32436	3.5657	2.98003	2.87879	2.19889	3.08386	1.69169	2.20731	3.56493	2.89162	1.56835	2.92154
	54.8	3.046	2.743	1.471	1.923	2.577	2.569	3.071	2.341	3.707	2.877	3.097	2.171	3.112	1.837	2.181	3.448	3.121	1.794	3.039		54.8	2.97519	2.77913	1.32666	1.87099	2.51317	2.44807	3.16272	2.31645	3.53992	2.84457	2.91455	2.15036	2.98599	1.70282	2.11611	3.4354	2.99329	1.61331	2.98039
	55	3.043	2.798	1.504	1.833	2.782	2.312	2.859	2.386	3.755	2.976	3.026	2.325	3.316	1.807	2.279	3.575	3.208	1.756	3.052		55	2.97226	2.83485	1.35642	1.78342	2.71309	2.20316	2.94439	2.36097	3.58575	2.94246	2.84773	2.30289	3.18173	1.67501	2.21119	3.56194	3.07673	1.57914	2.99314
	55.2	2.958	2.678	1.375	1.737	2.706	2.129	2.73	2.296	3.564	2.818	3.096	2.497	3.153	1.894	2.43	3.434	3.128	1.758	3.076		55.2	2.88924	2.71327	1.24008	1.69002	2.63897	2.02878	2.81153	2.27192	3.40336	2.78624	2.91361	2.47326	3.02533	1.75565	2.3577	3.42145	3	1.58094	3.01667
	55.4	3.042	2.777	1.325	1.68	2.787	2.195	2.791	2.267	3.456	2.795	3.081	2.427	3.243	1.973	2.463	3.344	3.246	1.651	3.136		55.4	2.97128	2.81358	1.19499	1.63456	2.71796	2.09167	2.87436	2.24322	3.30023	2.7635	2.89949	2.40392	3.11169	1.82888	2.38972	3.33178	3.11317	1.48471	3.07551
	55.6	2.916	2.884	1.298	1.624	2.723	1.942	2.658	2.296	3.424	2.685	2.989	2.268	3.371	2.162	2.493	3.55	3.389	1.619	3.124		55.6	2.84821	2.92199	1.17063	1.58007	2.65555	1.85058	2.73738	2.27192	3.26967	2.65474	2.81291	2.24643	3.2345	2.00408	2.41882	3.53703	3.25032	1.45594	3.06375
	55.8	2.844	2.822	1.285	1.678	2.825	1.837	2.596	2.413	3.12	2.805	2.899	2.464	3.457	2.137	2.575	3.288	3.408	1.603	3.149		55.8	2.77789	2.85917	1.15891	1.63261	2.75502	1.75052	2.67353	2.38769	2.97937	2.77338	2.72821	2.44057	3.31702	1.9809	2.49838	3.27599	3.26854	1.44155	3.08826
	56	3.073	2.971	1.359	1.57	2.936	1.618	2.605	2.364	3.123	2.598	2.942	2.416	3.668	2.135	2.542	3.488	3.414	1.672	3.075		56	3.00156	3.01013	1.22565	1.52753	2.86327	1.54183	2.6828	2.3392	2.98224	2.56872	2.76868	2.39303	3.51948	1.97905	2.46636	3.47526	3.2743	1.5036	3.01569
	56.2	2.738	2.92	1.269	1.53	2.843	1.664	2.467	2.23	2.782	2.535	2.833	2.499	3.462	2.168	2.393	3.203	3.492	1.684	3.249		56.2	2.67435	2.95846	1.14448	1.48862	2.77258	1.58567	2.54068	2.20661	2.65661	2.50643	2.6661	2.47524	3.32182	2.00964	2.3218	3.1913	3.3491	1.51439	3.18634
	56.4	2.805	2.942	1.288	1.519	2.829	1.597	2.274	2.357	2.488	2.435	2.801	2.273	3.52	2.316	2.447	3.329	3.393	1.683	2.976		56.4	2.73979	2.98075	1.16162	1.47791	2.75892	1.52182	2.34192	2.33228	2.37586	2.40755	2.63599	2.25139	3.37747	2.14683	2.37419	3.31684	3.25416	1.51349	2.9186
	56.6	2.927	3.002	1.209	1.572	2.791	1.668	2.31	2.18	2.355	2.514	2.727	2.342	3.843	2.258	2.446	3.391	3.303	1.713	3.018		56.6	2.85896	3.04154	1.09037	1.52948	2.72186	1.58948	2.37899	2.15713	2.24885	2.48566	2.56635	2.31973	3.68739	2.09307	2.37322	3.37861	3.16784	1.54047	2.95979
	56.8	2.972	2.93	1.219	1.431	2.946	1.61	2.385	2.23	2.161	2.4	2.544	2.233	3.651	2.31	2.416	3.383	3.129	1.776	3		56.8	2.90291	2.96859	1.09939	1.39229	2.87303	1.53421	2.45623	2.20661	2.0636	2.37295	2.39413	2.21177	3.50317	2.14127	2.34411	3.37064	3.00096	1.59712	2.94214
	57	2.863	3.085	1.255	1.601	2.91	1.633	2.619	2.065	1.81	2.457	2.422	2.142	3.836	2.325	2.38	3.343	3.08	1.941	3.038		57	2.79644	3.12563	1.13185	1.5577	2.83792	1.55613	2.69722	2.04334	1.72842	2.42931	2.27931	2.12163	3.68068	2.15517	2.30918	3.33079	2.95396	1.7455	2.97941
	57.2	2.996	2.943	1.275	1.713	2.995	1.666	2.374	2.142	1.666	2.486	2.404	2.164	3.671	2.435	2.328	3.384	3.104	2.068	3.011		57.2	2.92635	2.98176	1.14989	1.66667	2.92081	1.58757	2.4449	2.11953	1.59091	2.45798	2.26238	2.14342	3.52236	2.25714	2.25873	3.37164	2.97698	1.85971	2.95293
	57.4	3.04	3.044	1.243	2.103	3.116	1.626	2.517	2.134	1.533	2.339	2.492	2.173	3.79	2.494	2.413	3.395	2.908	2.134	3.029		57.4	2.96933	3.08409	1.12103	2.04612	3.03881	1.54946	2.59217	2.11162	1.4639	2.31264	2.34519	2.15234	3.63654	2.31183	2.3412	3.3826	2.789	1.91906	2.97058
	57.6	2.905	2.816	1.201	2.588	3.058	1.67	2.506	2.02	1.389	2.322	2.264	2.17	3.625	2.534	2.217	3.341	2.519	2.244	2.974		57.6	2.83747	2.85309	1.08315	2.518	2.98225	1.59139	2.58084	1.99881	1.32639	2.29583	2.13062	2.14937	3.47822	2.34891	2.15103	3.32879	2.41592	2.01799	2.91664
	57.8	2.804	2.812	1.195	2.684	2.872	1.665	2.512	2.036	1.32	2.317	2.227	2.044	3.538	2.362	2.147	3.094	2.28	2.242	2.843		57.8	2.73882	2.84904	1.07774	2.6114	2.80086	1.58662	2.58702	2.01464	1.2605	2.29088	2.0958	2.02456	3.39474	2.18947	2.08312	3.0827	2.1867	2.01619	2.78817
	58	2.794	2.898	1.164	3.034	3.021	1.703	2.69	2.098	1.31	2.382	2.226	1.887	3.431	2.415	2.141	3.35	2.302	2.495	2.755		58	2.72905	2.93617	1.04978	2.95194	2.94617	1.62283	2.77034	2.07599	1.25095	2.35515	2.09486	1.86906	3.29207	2.2386	2.0773	3.33776	2.2078	2.24371	2.70186
	58.2	2.965	2.766	1.171	3.075	2.997	1.871	2.65	2.061	1.271	2.272	2.271	1.996	3.369	2.441	2.237	3.332	2.064	2.533	2.684		58.2	2.89607	2.80243	1.0561	2.99183	2.92276	1.78292	2.72915	2.03938	1.21371	2.24639	2.13721	1.97702	3.23258	2.2627	2.17044	3.31983	1.97954	2.27788	2.63223
	58.4	2.845	2.752	1.215	3.06	3.028	2.1	2.825	2.002	1.206	2.376	2.235	1.925	3.515	2.325	2.059	3.295	1.91	2.72	2.788		58.4	2.77886	2.78825	1.09578	2.97723	2.95299	2.00114	2.90937	1.981	1.15164	2.34922	2.10333	1.9067	3.37267	2.15517	1.99774	3.28296	1.83184	2.44604	2.73423
	58.6	2.92	2.775	1.184	3.108	2.962	2.344	2.77	2.008	1.173	2.272	2.231	1.847	3.301	2.303	2.183	3.281	1.839	2.692	2.676		58.6	2.85212	2.81155	1.06782	3.02393	2.88863	2.23366	2.85273	1.98694	1.12013	2.24639	2.09957	1.82944	3.16734	2.13478	2.11805	3.26901	1.76375	2.42086	2.62439
	58.8	2.858	2.66	1.194	3.057	2.781	2.752	2.624	2.006	1.19	2.329	2.29	1.954	3.284	2.243	2.133	3.259	1.577	2.685	2.593		58.8	2.79156	2.69504	1.07684	2.97431	2.71211	2.62245	2.70237	1.98496	1.13636	2.30275	2.15509	1.93542	3.15103	2.07916	2.06953	3.24709	1.51247	2.41457	2.54299
	59	2.861	2.664	1.203	3.208	2.835	3.039	2.799	1.879	1.163	2.164	2.39	2.019	2.954	2.143	2.231	3.121	1.494	2.708	2.652		59	2.79449	2.69909	1.08496	3.12123	2.76477	2.89594	2.8826	1.85929	1.11058	2.13961	2.2492	1.9998	2.83439	1.98647	2.16462	3.1096	1.43286	2.43525	2.60085
	59.2	3.103	2.603	1.185	3.069	2.625	3.163	2.67	1.943	1.236	2.186	2.309	1.996	2.988	2.204	2.278	3.309	1.41	2.914	2.541		59.2	3.03087	2.63728	1.06872	2.98599	2.55998	3.0141	2.74974	1.92262	1.18029	2.16136	2.17297	1.97702	2.86701	2.04301	2.21022	3.29691	1.3523	2.6205	2.49199
	59.4	2.958	2.698	1.205	3.094	2.544	3.497	2.7	1.833	1.185	2.224	2.304	2.202	2.997	2.023	2.289	3.488	1.302	2.857	2.574		59.4	2.88924	2.73354	1.08676	3.01031	2.48098	3.33238	2.78064	1.81377	1.13159	2.19893	2.16827	2.18106	2.87565	1.87523	2.22089	3.47526	1.24872	2.56924	2.52435
	59.6	2.895	2.688	1.233	2.982	2.564	3.362	2.504	1.884	1.152	2.176	2.309	2.15	2.87	2.051	2.217	3.308	1.414	2.709	2.663		59.6	2.8277	2.7234	1.11201	2.90134	2.50049	3.20374	2.57878	1.86424	1.10008	2.15147	2.17297	2.12956	2.75379	1.90119	2.15103	3.29591	1.35614	2.43615	2.61164
	59.8	3.101	2.769	1.158	2.973	2.723	3.296	2.566	1.854	1.16	2.26	2.3	2.209	2.85	2.047	2.04	3.404	1.341	2.843	2.67		59.8	3.02891	2.80547	1.04437	2.89259	2.65555	3.14084	2.64264	1.83455	1.10772	2.23453	2.1645	2.188	2.7346	1.89748	1.9793	3.39156	1.28613	2.55665	2.6185
	60	3.141	2.679	1.193	2.844	2.604	3.415	2.579	1.925	1.136	2.16	2.341	2.373	2.654	2.073	2.237	3.546	1.347	2.8	2.802		60	3.06798	2.71429	1.07594	2.76708	2.5395	3.25424	2.65602	1.90481	1.0848	2.13565	2.20309	2.35044	2.54654	1.92158	2.17044	3.53305	1.29188	2.51799	2.74796
	60.2	3.114	2.736	1.269	2.998	2.567	3.614	2.602	1.976	1.196	2.056	2.399	2.535	2.757	2.045	2.323	3.361	1.443	2.755	3.084		60.2	3.04161	2.77204	1.14448	2.91691	2.50341	3.44387	2.67971	1.95527	1.14209	2.03283	2.25767	2.5109	2.64537	1.89562	2.25388	3.34872	1.38395	2.47752	3.02452
	60.4	3.024	2.708	1.292	2.898	2.558	3.487	2.759	1.932	1.183	2.157	2.363	2.5	2.515	2.072	2.146	3.272	1.346	2.914	3.198		60.4	2.9537	2.74367	1.16522	2.81961	2.49464	3.32285	2.8414	1.91174	1.12968	2.13269	2.22379	2.47623	2.41316	1.92065	2.08215	3.26005	1.29092	2.6205	3.13632
	60.6	3.207	2.695	1.383	2.818	2.478	3.447	2.713	2.037	1.192	2.195	2.277	2.47	2.539	2.105	2.141	3.435	1.389	2.741	3.163		60.6	3.13245	2.7305	1.24729	2.74178	2.41662	3.28473	2.79403	2.01563	1.13827	2.17026	2.14286	2.44651	2.43619	1.95124	2.0773	3.42245	1.33216	2.46493	3.10199
	60.8	3.162	2.68	1.473	2.678	2.518	3.369	2.746	2.078	1.256	2.148	2.593	2.494	2.483	2.037	2.1	3.432	1.46	2.609	3.211		60.8	3.08849	2.7153	1.32846	2.60557	2.45563	3.21041	2.82801	2.0562	1.19939	2.12379	2.44024	2.47029	2.38246	1.88821	2.03752	3.41946	1.40026	2.34622	3.14907
	61	3.273	2.86	1.82	2.614	2.544	3.29	2.741	2.176	1.307	2.15	2.516	2.524	2.444	1.888	2.198	3.293	1.544	2.533	3.251		61	3.19691	2.89767	1.64141	2.5433	2.48098	3.13512	2.82286	2.15318	1.24809	2.12577	2.36778	2.5	2.34504	1.75009	2.1326	3.28097	1.48082	2.27788	3.1883
	61.2	3.147	2.914	2.335	2.436	2.709	3.306	2.68	2.189	1.353	2.324	2.666	2.253	2.701	1.841	2.175	3.482	1.633	2.549	3.334		61.2	3.07384	2.95238	2.10588	2.37011	2.6419	3.15037	2.76004	2.16604	1.29202	2.29781	2.50894	2.23158	2.59163	1.70653	2.11028	3.46928	1.56618	2.29227	3.2697
	61.4	2.959	2.894	2.576	2.338	2.66	3.128	2.645	2.186	1.4	2.496	2.792	2.444	2.727	1.764	2.377	3.308	1.683	2.445	3.651		61.4	2.89021	2.93212	2.32323	2.27476	2.59411	2.98075	2.724	2.16307	1.3369	2.46787	2.62752	2.42076	2.61658	1.63515	2.30627	3.29591	1.61413	2.19874	3.58058
	61.6	2.895	2.783	2.951	2.115	2.621	2.96	2.669	2.057	1.561	2.617	2.975	2.209	2.885	1.808	2.321	3.288	1.628	2.216	3.484		61.6	2.8277	2.81966	2.66144	2.05779	2.55608	2.82066	2.74871	2.03542	1.49064	2.5875	2.79974	2.188	2.76818	1.67594	2.25194	3.27599	1.56138	1.99281	3.4168
	61.8	3.197	2.95	3.103	2.002	2.57	2.826	2.553	2.217	1.878	2.883	3.008	2.264	2.987	1.884	2.324	3.139	1.768	2.234	3.386		61.8	3.12268	2.98886	2.79852	1.94785	2.50634	2.69297	2.62925	2.19375	1.79335	2.8505	2.83079	2.24247	2.86605	1.74638	2.25485	3.12753	1.69565	2.00899	3.32069
	62	3.072	3.223	3.311	1.796	2.656	2.597	2.696	2.174	2.176	2.994	3.249	2.265	3.277	1.816	2.231	3.192	1.693	2.083	3.291		62	3.00059	3.26545	2.98611	1.74742	2.59021	2.47475	2.77652	2.1512	2.07792	2.96025	3.05759	2.24346	3.14431	1.68335	2.16462	3.18034	1.62372	1.8732	3.22753
	62.2	2.945	3.035	3.148	1.616	2.69	2.393	2.625	2.239	2.571	2.813	2.972	2.368	3.169	1.809	2.225	3.071	1.735	1.895	3.182		62.2	2.87654	3.07497	2.83911	1.57229	2.62337	2.28035	2.7034	2.21552	2.45512	2.78129	2.79691	2.34548	3.04068	1.67686	2.1588	3.05978	1.664	1.70414	3.12063
	62.4	2.928	3.103	3.287	1.556	2.723	2.232	2.529	2.23	2.907	2.914	2.996	2.151	3.485	1.968	2.176	3.141	1.841	1.787	3.191		62.4	2.85993	3.14387	2.96447	1.51391	2.65555	2.12693	2.60453	2.20661	2.77597	2.88115	2.8195	2.13055	3.34389	1.82425	2.11125	3.12953	1.76566	1.60701	3.12945
	62.6	2.771	3.009	3.335	1.401	2.807	2.19	2.739	2.201	3.182	2.911	2.867	2.189	3.361	2.112	2.273	3.036	1.846	1.721	3.162		62.6	2.70658	3.04863	3.00776	1.36311	2.73747	2.08691	2.8208	2.17791	3.03858	2.87819	2.6981	2.16819	3.22491	1.95773	2.20537	3.02491	1.77046	1.54766	3.10101
	62.8	2.759	3.131	3.276	1.277	2.799	2.017	2.633	2.244	3.342	2.883	2.877	2.253	3.34	2.086	2.237	3.075	2.033	1.68	2.906		62.8	2.69486	3.17224	2.95455	1.24246	2.72967	1.92205	2.71164	2.22046	3.19137	2.8505	2.70751	2.23158	3.20476	1.93363	2.17044	3.06377	1.94981	1.51079	2.84995
	63	2.689	3.111	3.402	1.335	2.886	1.818	2.732	2.247	3.515	2.962	2.969	2.158	3.446	2.174	2.278	3.144	1.88	1.573	2.9		63	2.62649	3.15198	3.06818	1.29889	2.81451	1.73242	2.81359	2.22343	3.35657	2.92861	2.79409	2.13748	3.30647	2.0152	2.21022	3.13251	1.80307	1.41457	2.84407
	63.2	2.619	3.026	3.216	1.347	2.904	1.773	2.711	2.17	3.384	2.766	2.741	2.159	3.373	2.229	2.096	2.902	1.882	1.543	2.696		63.2	2.55812	3.06586	2.90043	1.31057	2.83207	1.68954	2.79197	2.14724	3.23147	2.73482	2.57952	2.13847	3.23642	2.06618	2.03364	2.8914	1.80499	1.38759	2.644
	63.4	2.685	3.065	3.168	1.317	2.804	1.77	2.563	2.218	3.456	2.924	2.768	2.175	3.618	2.248	2.12	3.116	2.094	1.56	2.522		63.4	2.62258	3.10537	2.85714	1.28138	2.73454	1.68668	2.63955	2.19474	3.30023	2.89104	2.60493	2.15432	3.4715	2.0838	2.05692	3.10462	2.00831	1.40288	2.47336
	63.6	2.574	2.943	3.179	1.336	2.756	1.702	2.548	2.156	3.355	2.792	2.636	2.293	3.611	2.226	2.148	3.174	2.267	1.52	2.416		63.6	2.51416	2.98176	2.86706	1.29986	2.68773	1.62188	2.6241	2.13339	3.20378	2.76053	2.48071	2.2712	3.46479	2.0634	2.08409	3.1624	2.17423	1.36691	2.3694
	63.8	2.447	2.898	3.023	1.293	2.886	1.589	2.757	2.119	3.376	2.741	2.618	2.337	3.385	2.295	2.21	3.111	2.457	1.557	2.165		63.8	2.39012	2.93617	2.72637	1.25803	2.81451	1.5142	2.83934	2.09677	3.22383	2.7101	2.46377	2.31478	3.24794	2.12736	2.14424	3.09963	2.35646	1.40018	2.12324
	64	2.486	2.938	2.927	1.343	2.758	1.561	2.535	2.096	3.402	2.719	2.595	2.359	3.349	2.283	2.299	3.133	2.596	1.528	2.142		64	2.42821	2.9767	2.63979	1.30667	2.68968	1.48752	2.61071	2.07402	3.24866	2.68835	2.44212	2.33657	3.21339	2.11624	2.2306	3.12155	2.48977	1.3741	2.10069
	64.2	2.547	2.847	2.921	1.281	2.824	1.627	2.547	2.021	3.405	2.751	2.513	2.495	3.547	2.233	2.235	3.195	2.646	1.508	2.11		64.2	2.48779	2.8845	2.63438	1.24635	2.75405	1.55041	2.62307	1.9998	3.25153	2.71999	2.36495	2.47128	3.40338	2.06989	2.1685	3.18333	2.53772	1.35612	2.0693
	64.4	2.734	2.805	2.615	1.37	2.928	1.506	2.541	2.035	3.216	2.593	2.44	2.298	3.274	2.267	2.237	3.194	2.6	1.52	2.128		64.4	2.67044	2.84195	2.35841	1.33294	2.85547	1.43511	2.61689	2.01366	3.07105	2.56377	2.29625	2.27615	3.14143	2.10141	2.17044	3.18233	2.49361	1.36691	2.08696
	64.6	2.857	2.704	2.546	1.333	2.864	1.512	2.469	1.979	3.265	2.546	2.345	2.333	3.248	2.283	2.431	3.157	2.637	1.488	2.164		64.6	2.79058	2.73961	2.29618	1.29694	2.79306	1.44082	2.54274	1.95824	3.11784	2.5173	2.20685	2.31082	3.11648	2.11624	2.35867	3.14547	2.52909	1.33813	2.12226
	64.8	2.743	2.677	2.348	1.305	2.721	1.542	2.135	1.895	3.069	2.373	2.288	2.213	2.995	2.261	2.245	3.012	2.674	1.484	2.245		64.8	2.67923	2.71226	2.1176	1.2697	2.6536	1.46941	2.19876	1.87512	2.93067	2.34625	2.15321	2.19196	2.87373	2.09585	2.1782	3.001	2.56458	1.33453	2.2017
	65	3.052	2.855	2.187	1.286	2.941	1.551	2.342	1.879	3.002	2.301	2.327	2.06	3.02	2.195	2.431	3.326	2.721	1.516	2.426		65	2.98105	2.8926	1.9724	1.25122	2.86815	1.47799	2.41195	1.85929	2.86669	2.27506	2.18991	2.04041	2.89772	2.03467	2.35867	3.31385	2.60965	1.36331	2.37921
	65.2	3.036	2.687	1.949	1.255	2.754	1.611	2.256	1.802	2.635	2.123	2.342	1.998	2.849	2.224	2.459	3.161	2.591	1.439	2.47		65.2	2.96542	2.72239	1.75776	1.22105	2.68578	1.53516	2.32338	1.7831	2.51623	2.09907	2.20403	1.979	2.73364	2.06155	2.38583	3.14945	2.48497	1.29406	2.42236
	65.4	2.875	2.584	1.761	1.3	2.862	1.601	2.217	1.871	2.361	2.155	2.322	1.962	2.781	2.162	2.481	3.097	2.733	1.505	2.473		65.4	2.80817	2.61803	1.5882	1.26484	2.79111	1.52563	2.28321	1.85138	2.25458	2.13071	2.18521	1.94334	2.66839	2.00408	2.40718	3.08569	2.62116	1.35342	2.4253
	65.6	3.05	2.669	1.626	1.308	2.874	1.742	2.297	1.832	2.241	2.14	2.13	1.95	2.68	2.119	2.302	3.124	2.575	1.431	2.564		65.6	2.9791	2.70415	1.46645	1.27262	2.80281	1.66	2.3656	1.81278	2.13999	2.11588	2.00452	1.93146	2.57148	1.96422	2.23351	3.11259	2.46963	1.28687	2.51455
	65.8	3.255	2.797	1.421	1.327	2.948	1.667	2.585	1.796	1.872	2.005	2.231	2.015	2.258	2.122	2.454	3.288	2.422	1.412	2.838		65.8	3.17933	2.83384	1.28157	1.29111	2.87498	1.58853	2.6622	1.77716	1.78762	1.9824	2.09957	1.99584	2.16657	1.967	2.38098	3.27599	2.32289	1.26978	2.78326
	66	2.872	2.611	1.447	1.456	2.806	2.012	2.485	1.786	1.624	1.999	2.153	1.943	2.113	2.124	2.442	2.851	2.367	1.514	2.646		66	2.80524	2.64539	1.30501	1.41662	2.73649	1.91729	2.55922	1.76727	1.5508	1.97647	2.02616	1.92452	2.02744	1.96885	2.36934	2.84058	2.27014	1.36151	2.59497
	66.2	3.035	2.735	1.38	1.851	2.719	2.306	2.508	1.819	1.51	2.064	2.231	2.124	1.943	2.076	2.33	3.047	2.2	1.497	2.823		66.2	2.96445	2.77102	1.24459	1.80093	2.65165	2.19745	2.5829	1.79992	1.44194	2.04074	2.09957	2.1038	1.86433	1.92436	2.26067	3.03587	2.10997	1.34622	2.76855
	66.4	3.049	2.916	1.287	2.381	2.687	2.772	2.79	1.968	1.423	2.082	2.37	2.075	1.969	2.053	2.466	2.911	2.141	1.566	2.833		66.4	2.97812	2.95441	1.16071	2.3166	2.62044	2.64151	2.87333	1.94736	1.35886	2.05853	2.23038	2.05527	1.88927	1.90304	2.39263	2.90037	2.05339	1.40827	2.77836
	66.6	3.09	2.93	1.281	2.81	2.732	3.066	2.988	2.046	1.334	2.12	2.235	2.228	1.79	2.025	2.503	2.963	2.031	1.512	2.75		66.6	3.01817	2.96859	1.1553	2.73399	2.66433	2.92167	3.07724	2.02454	1.27387	2.0961	2.10333	2.20681	1.71752	1.87709	2.42853	2.95218	1.94789	1.35971	2.69696
	66.8	2.987	2.796	1.268	2.997	2.835	3.108	2.798	1.949	1.26	2.035	2.22	2.249	1.647	1.993	2.314	2.899	1.82	1.564	2.816		66.8	2.91756	2.83283	1.14358	2.91594	2.76477	2.96169	2.88157	1.92856	1.20321	2.01206	2.08922	2.22761	1.58031	1.84742	2.24515	2.88841	1.74552	1.40647	2.76169
	67	2.921	2.89	1.277	2.919	2.676	3.347	3.079	2.101	1.306	2.171	2.145	2.161	1.659	1.906	2.502	2.785	1.647	1.693	2.639		67	2.8531	2.92806	1.1517	2.84005	2.60971	3.18944	3.17096	2.07896	1.24714	2.14653	2.01863	2.14045	1.59182	1.76678	2.42755	2.77483	1.5796	1.52248	2.5881
	67.2	2.996	2.827	1.267	2.98	2.695	3.364	2.888	2.066	1.269	2.171	2.208	2.317	1.647	1.766	2.32	2.802	1.405	1.695	2.572		67.2	2.92635	2.86424	1.14268	2.8994	2.62824	3.20564	2.97425	2.04433	1.2118	2.14653	2.07792	2.29497	1.58031	1.637	2.25097	2.79176	1.34751	1.52428	2.52239
	67.4	2.808	2.73	1.285	2.982	2.593	3.296	2.854	2.043	1.231	2.152	2.132	2.124	1.742	1.878	2.432	2.736	1.422	1.82	2.546		67.4	2.74272	2.76596	1.15891	2.90134	2.52877	3.14084	2.93924	2.02157	1.17552	2.12774	2.0064	2.1038	1.67146	1.74082	2.35964	2.726	1.36381	1.63669	2.49689
	67.6	2.865	2.696	1.246	3.013	2.618	3.322	2.81	2.04	1.191	2.118	2.27	2.006	1.858	1.925	2.293	2.761	1.361	1.884	2.45		67.6	2.7984	2.73151	1.12374	2.9315	2.55315	3.16562	2.89392	2.0186	1.13732	2.09413	2.13627	1.98693	1.78277	1.78439	2.22477	2.75091	1.30531	1.69424	2.40275
	67.8	2.719	2.688	1.198	3.062	2.725	3.145	2.811	2.097	1.194	2.136	2.147	1.949	2.108	1.851	2.28	2.713	1.388	2.047	2.337		67.8	2.65579	2.7234	1.08045	2.97918	2.6575	2.99695	2.89495	2.075	1.14018	2.11192	2.02052	1.93047	2.02264	1.7158	2.21216	2.70309	1.3312	1.84083	2.29193
	68	2.622	2.701	1.234	3.144	2.814	3.319	2.666	2.083	1.196	2.181	2.124	1.954	2.459	1.783	2.436	2.918	1.493	2.074	2.27		68	2.56105	2.73658	1.11291	3.05896	2.74429	3.16276	2.74562	2.06115	1.14209	2.15642	1.99887	1.93542	2.35943	1.65276	2.36352	2.90734	1.43191	1.86511	2.22622
	68.2	2.659	2.703	1.251	3.117	2.714	3.436	2.617	2.067	1.179	2.247	2.204	2.032	2.78	1.792	2.279	2.9	1.607	2.115	2.265		68.2	2.59719	2.7386	1.12825	3.03269	2.64677	3.27425	2.69516	2.04532	1.12586	2.22167	2.07416	2.01268	2.66743	1.6611	2.21119	2.88941	1.54124	1.90198	2.22131
	68.4	2.784	2.714	1.336	2.977	2.807	3.219	2.616	1.968	1.229	2.267	2.173	1.805	3.245	1.829	2.247	2.849	1.817	2.106	2.173		68.4	2.71928	2.74975	1.20491	2.89648	2.73747	3.06747	2.69413	1.94736	1.17361	2.24145	2.04498	1.78784	3.11361	1.6954	2.18014	2.83859	1.74265	1.89388	2.13109
	68.6	2.484	2.706	1.17	2.895	2.555	3.08	2.298	1.988	1.146	2.082	2.109	1.905	3.15	1.772	2.237	2.78	1.752	2.093	2.137		68.6	2.42626	2.74164	1.05519	2.8167	2.49171	2.93501	2.36663	1.96715	1.09435	2.05853	1.98475	1.88689	3.02245	1.64257	2.17044	2.76984	1.68031	1.88219	2.09578
	68.8	2.332	2.693	1.253	2.952	2.658	2.925	2.104	1.981	1.168	2.101	2.175	1.916	3.404	1.863	2.25	2.921	1.815	2.096	2.126		68.8	2.27779	2.72847	1.13005	2.87215	2.59216	2.78731	2.16684	1.96022	1.11536	2.07732	2.04687	1.89778	3.26617	1.72692	2.18305	2.91033	1.74073	1.88489	2.085
	69	2.345	2.67	1.209	2.671	2.526	2.615	2.035	1.994	1.155	2.101	2.176	1.938	3.469	1.856	2.25	3.037	1.859	2.239	2.17		69	2.29049	2.70517	1.09037	2.59875	2.46343	2.4919	2.09578	1.97309	1.10294	2.07732	2.04781	1.91957	3.32854	1.72043	2.18305	3.02591	1.78293	2.01349	2.12815
	69.2	2.336	2.569	1.166	2.692	2.734	2.635	1.869	1.931	1.153	2.131	2.189	2.04	3.496	1.843	2.297	3.159	1.888	2.276	2.331		69.2	2.2817	2.60284	1.05159	2.61919	2.66628	2.51096	1.92482	1.91075	1.10103	2.10698	2.06004	2.0206	3.35444	1.70838	2.22865	3.14746	1.81074	2.04676	2.28604
	69.4	2.26	2.615	1.167	2.444	2.605	2.391	1.783	1.937	1.166	2.165	2.201	1.996	3.566	1.71	2.353	3.245	1.79	2.346	2.232		69.4	2.20746	2.64944	1.05249	2.37789	2.54047	2.27844	1.83625	1.91668	1.11345	2.1406	2.07133	1.97702	3.42161	1.58509	2.28299	3.23315	1.71675	2.10971	2.18895
	69.6	2.439	2.631	1.202	2.26	2.594	2.235	1.7	1.817	1.219	2.099	2.139	2.024	3.577	1.789	2.303	3.344	1.772	2.373	2.435		69.6	2.3823	2.66565	1.08405	2.19887	2.52974	2.12979	1.75077	1.79794	1.16406	2.07534	2.01299	2.00475	3.43216	1.65832	2.23448	3.33178	1.69949	2.13399	2.38804
	69.8	2.645	2.706	1.233	2.067	2.567	2.111	1.798	1.737	1.147	2.172	2.117	2.342	3.599	1.727	2.334	3.206	1.772	2.525	2.571		69.8	2.58351	2.74164	1.11201	2.01109	2.50341	2.01163	1.8517	1.71878	1.0953	2.14752	1.99228	2.31973	3.45327	1.60085	2.26455	3.19429	1.69949	2.27068	2.52141
	70	2.733	2.531	1.204	1.686	2.509	1.907	1.73	1.733	1.17	2.042	2.248	2.347	3.603	1.712	2.306	3.247	1.708	2.697	2.474		70	2.66947	2.56434	1.08586	1.6404	2.44685	1.81723	1.78167	1.71482	1.11727	2.01898	2.11557	2.32468	3.45711	1.58695	2.23739	3.23514	1.63811	2.42536	2.42628
	70.2	2.862	2.574	1.224	1.674	2.486	1.851	1.685	1.749	1.179	1.982	2.218	2.363	3.546	1.64	2.317	3.239	1.582	2.594	2.523		70.2	2.79547	2.6079	1.1039	1.62872	2.42442	1.76387	1.73532	1.73066	1.12586	1.95966	2.08733	2.34053	3.40242	1.52021	2.24806	3.22717	1.51726	2.33273	2.47434
	70.4	2.874	2.641	1.253	1.462	2.404	1.736	1.671	1.752	1.164	2.178	2.385	2.285	3.319	1.804	2.269	3.081	1.549	2.701	2.581		70.4	2.80719	2.67579	1.13005	1.42246	2.34445	1.65428	1.72091	1.73362	1.11154	2.15345	2.24449	2.26327	3.18461	1.67223	2.20149	3.06974	1.48561	2.42896	2.53122
	70.6	2.771	2.418	1.242	1.417	2.299	1.699	1.68	1.696	1.125	2.199	2.34	2.154	3.236	1.873	2.357	3.038	1.487	2.692	2.649		70.6	2.70658	2.44985	1.12013	1.37867	2.24205	1.61902	1.73018	1.67821	1.07429	2.17421	2.20215	2.13352	3.10497	1.73619	2.28687	3.0269	1.42615	2.42086	2.59791
	70.8	2.918	2.642	1.178	1.461	2.382	1.668	2.01	1.716	1.15	2.285	2.579	2.099	3.183	1.921	2.182	3.085	1.437	2.694	2.675		70.8	2.85017	2.6768	1.06241	1.42148	2.323	1.58948	2.07003	1.698	1.09817	2.25924	2.42707	2.07904	3.05412	1.78068	2.11708	3.07373	1.3782	2.42266	2.62341
	71	2.947	2.543	1.246	1.379	2.389	1.733	2.211	1.862	1.216	2.527	2.521	1.973	3.183	1.971	2.325	3.103	1.332	2.747	2.605		71	2.87849	2.57649	1.12374	1.3417	2.32982	1.65142	2.27703	1.84247	1.16119	2.49852	2.37248	1.95424	3.05412	1.82703	2.25582	3.09166	1.27749	2.47032	2.55476
	71.2	2.872	2.694	1.174	1.389	2.423	1.681	2.465	1.795	1.146	2.534	2.763	2.038	2.903	2.083	2.371	3.042	1.278	2.627	2.701		71.2	2.80524	2.72948	1.0588	1.35143	2.36298	1.60187	2.53862	1.77617	1.09435	2.50544	2.60023	2.01862	2.78545	1.93085	2.30045	3.03089	1.2257	2.36241	2.6489
	71.4	2.811	2.612	1.196	1.362	2.334	1.647	2.599	1.905	1.233	2.538	2.928	1.876	2.882	2.062	2.497	3.073	1.248	2.493	2.761		71.4	2.74565	2.6464	1.07864	1.32516	2.27618	1.56947	2.67662	1.88502	1.17743	2.50939	2.75551	1.85816	2.7653	1.91138	2.4227	3.06177	1.19693	2.24191	2.70775
	71.6	2.832	2.785	1.22	1.343	2.683	1.706	2.709	1.895	1.269	2.445	2.854	1.967	2.518	2.115	2.353	2.902	1.166	2.506	2.828		71.6	2.76617	2.82168	1.10029	1.30667	2.61654	1.62569	2.78991	1.87512	1.2118	2.41744	2.68586	1.9483	2.41604	1.96051	2.28299	2.8914	1.11829	2.2536	2.77346
	71.8	2.58	2.657	1.223	1.334	2.424	1.657	2.667	1.934	1.26	2.607	2.791	1.923	2.401	2.109	2.325	3.153	1.154	2.403	2.448		71.8	2.52002	2.692	1.10299	1.29792	2.36396	1.579	2.74665	1.91371	1.20321	2.57762	2.62658	1.90471	2.30378	1.95495	2.25582	3.14148	1.10678	2.16097	2.40078
	72	2.587	2.675	1.187	1.454	2.586	1.641	2.853	2.016	1.341	2.58	2.862	1.933	2.185	2.092	2.312	2.858	1.138	2.237	2.612		72	2.52686	2.71023	1.07053	1.41467	2.52194	1.56375	2.93821	1.99485	1.28056	2.55092	2.69339	1.91462	2.09653	1.93919	2.24321	2.84756	1.09143	2.01169	2.56162
	72.2	2.588	2.782	1.194	1.402	2.636	1.687	3.051	1.903	1.429	2.619	2.857	2.038	2.003	2.198	2.322	2.779	1.055	2.186	2.583		72.2	2.52784	2.81864	1.07684	1.36408	2.5707	1.60759	3.14212	1.88304	1.36459	2.58948	2.68869	2.01862	1.9219	2.03745	2.25291	2.76885	1.01183	1.96583	2.53318
	72.4	2.475	2.793	1.241	1.501	2.492	1.61	3.047	1.827	1.559	2.615	2.758	2.154	1.82	2.107	2.358	2.848	1.045	2.048	2.505		72.4	2.41746	2.82979	1.11923	1.4604	2.43027	1.53421	3.138	1.80784	1.48873	2.58553	2.59552	2.13352	1.74631	1.9531	2.28784	2.8376	1.00224	1.84173	2.45669
	72.6	2.729	2.783	1.235	1.455	2.634	1.715	2.877	1.809	1.931	2.648	2.869	2.227	1.812	2.016	2.231	2.652	1.033	2.003	2.567		72.6	2.66556	2.81966	1.11382	1.41565	2.56875	1.63427	2.96292	1.79003	1.84396	2.61815	2.69998	2.20582	1.73863	1.86874	2.16462	2.64231	0.990729	1.80126	2.51749
	72.8	2.416	2.566	1.327	1.38	2.59	1.64	2.669	1.873	2.365	2.608	2.607	2.27	1.624	2.188	2.289	2.654	1.057	1.918	2.295		72.8	2.35984	2.5998	1.19679	1.34267	2.52584	1.5628	2.74871	1.85335	2.2584	2.5786	2.45342	2.24842	1.55824	2.02818	2.22089	2.6443	1.01375	1.72482	2.25074
	73	2.676	2.925	1.321	1.381	2.593	1.654	2.567	1.932	2.711	2.708	2.751	2.378	1.643	2.106	2.269	2.67	1.032	1.765	2.413		73	2.61379	2.96353	1.19138	1.34365	2.52877	1.57614	2.64367	1.91174	2.58881	2.67748	2.58893	2.35539	1.57647	1.95217	2.20149	2.66025	0.98977	1.58723	2.36646
	73.2	2.451	2.826	1.429	1.299	2.664	1.618	2.509	1.765	3.007	2.481	2.684	2.447	1.589	2.009	2.237	2.634	1.044	1.612	2.368		73.2	2.39402	2.86322	1.28878	1.26386	2.59801	1.54183	2.58393	1.74649	2.87147	2.45304	2.52588	2.42373	1.52466	1.86225	2.17044	2.62438	1.00128	1.44964	2.32233
	73.4	2.546	2.907	1.518	1.253	2.482	1.565	2.407	1.851	3.079	2.537	2.467	2.425	1.657	2.014	2.483	2.573	1.1	1.625	2.391		73.4	2.48681	2.94529	1.36905	1.21911	2.42052	1.49133	2.47889	1.83159	2.94022	2.5084	2.32166	2.40194	1.58991	1.86689	2.40912	2.5636	1.05499	1.46133	2.34488
	73.6	2.576	3.027	1.838	1.259	2.498	1.73	2.195	1.804	3.375	2.426	2.555	2.262	1.745	1.919	2.422	2.796	1.067	1.619	2.46		73.6	2.51612	3.06687	1.65765	1.22495	2.43612	1.64856	2.26056	1.78508	3.22288	2.39866	2.40448	2.24049	1.67434	1.77883	2.34994	2.78579	1.02334	1.45594	2.41255
	73.8	2.764	3.033	2.12	1.276	2.428	1.67	2.095	1.733	3.467	2.38	2.598	2.173	1.824	1.891	2.59	2.768	1.077	1.673	2.351		73.8	2.69975	3.07295	1.91198	1.24149	2.36786	1.59139	2.15757	1.71482	3.31073	2.35317	2.44495	2.15234	1.75014	1.75287	2.51294	2.75789	1.03293	1.5045	2.30566
	74	2.838	3.057	2.386	1.218	2.476	1.665	1.979	1.806	3.56	2.261	2.407	1.978	2.062	1.913	2.429	2.833	1.106	1.737	2.49		74	2.77203	3.09726	2.15188	1.18506	2.41467	1.58662	2.03811	1.78706	3.39954	2.23552	2.2652	1.95919	1.97851	1.77327	2.35673	2.82265	1.06074	1.56205	2.44197
	74.2	2.739	3.114	2.766	1.28	2.32	1.643	1.851	1.778	3.527	2.136	2.34	2.059	2.46	1.842	2.585	2.92	1.17	1.672	2.348		74.2	2.67533	3.15502	2.49459	1.24538	2.26253	1.56566	1.90628	1.75935	3.36803	2.11192	2.20215	2.03942	2.36039	1.70745	2.50809	2.90933	1.12212	1.5036	2.30271
	74.4	2.427	3.076	2.984	1.293	2.393	1.73	1.646	1.806	3.365	2.083	2.271	1.733	2.59	1.772	2.445	2.985	1.186	1.618	2.221		74.4	2.37058	3.11651	2.6912	1.25803	2.33372	1.64856	1.69516	1.78706	3.21333	2.05952	2.13721	1.71652	2.48513	1.64257	2.37225	2.97409	1.13747	1.45504	2.17816
	74.6	2.536	3.039	2.989	1.371	2.312	1.753	1.569	1.813	3.359	2.045	2.225	1.719	2.951	1.76	2.463	2.777	1.222	1.587	2.155		74.6	2.47705	3.07903	2.69571	1.33392	2.25473	1.67048	1.61586	1.79398	3.2076	2.02195	2.09392	1.70265	2.83151	1.63144	2.38972	2.76685	1.17199	1.42716	2.11344
	74.8	2.511	3.19	3.264	1.695	2.384	1.989	1.618	1.786	3.386	1.97	2.242	1.604	3.301	1.77	2.47	2.794	1.251	1.577	2.12		74.8	2.45263	3.23202	2.94372	1.64915	2.32495	1.89537	1.66632	1.76727	3.23338	1.9478	2.10992	1.58875	3.16734	1.64071	2.39651	2.78379	1.19981	1.41817	2.07911
	75	2.573	3.134	3.307	2.154	2.341	2.487	1.709	1.837	3.34	1.846	2.181	1.715	3.372	1.741	2.393	3.08	1.314	1.492	2.083		75	2.51319	3.17528	2.9825	2.09574	2.28301	2.36993	1.76004	1.81773	3.18946	1.82519	2.05251	1.69869	3.23546	1.61383	2.3218	3.06875	1.26023	1.34173	2.04282
	75.2	2.621	2.95	3.136	2.551	2.392	2.941	1.669	1.743	3.026	1.785	2.101	1.747	3.216	1.755	2.344	2.807	1.371	1.431	2.02		75.2	2.56007	2.98886	2.82828	2.482	2.33275	2.80255	1.71885	1.72472	2.88961	1.76488	1.97723	1.73039	3.08578	1.62681	2.27426	2.79675	1.3149	1.28687	1.98104
	75.4	2.451	2.85	3.148	2.568	2.28	3.01	1.761	1.775	2.848	1.686	1.992	1.713	3.207	1.761	2.304	2.759	1.494	1.395	1.86		75.4	2.39402	2.88754	2.83911	2.49854	2.22352	2.86831	1.81359	1.75638	2.71963	1.667	1.87465	1.69671	3.07714	1.63237	2.23545	2.74892	1.43286	1.2545	1.82413
	75.6	2.532	2.715	3.065	2.777	2.416	3.047	2.045	1.898	2.599	1.654	1.94	1.681	3.308	1.822	2.396	2.781	1.698	1.283	1.94		75.6	2.47314	2.75076	2.76425	2.70189	2.35615	2.90356	2.10608	1.87809	2.48186	1.63536	1.82571	1.66502	3.17405	1.68891	2.32471	2.77084	1.62852	1.15378	1.90258
	75.8	2.433	2.798	3.171	2.882	2.483	3.207	2.429	1.879	2.362	1.608	1.972	1.714	3.362	1.907	2.404	2.742	1.683	1.232	1.951		75.8	2.37644	2.83485	2.85985	2.80405	2.42149	3.05603	2.50154	1.85929	2.25554	1.58988	1.85583	1.6977	3.22587	1.7677	2.33247	2.73198	1.61413	1.10791	1.91337
	76	2.403	2.799	3.222	2.96	2.518	3.309	2.736	1.978	2.087	1.651	2.027	1.835	3.365	2.021	2.385	2.819	1.871	1.247	2.046		76	2.34714	2.83587	2.90584	2.87994	2.45563	3.15323	2.81771	1.95725	1.99293	1.63239	1.90759	1.81755	3.22875	1.87338	2.31404	2.8087	1.79444	1.1214	2.00654
	76.2	2.455	2.747	3.113	2.965	2.432	3.316	2.755	1.897	1.813	1.553	1.95	1.88	3.454	1.959	2.272	2.765	2.005	1.237	1.911		76.2	2.39793	2.78318	2.80754	2.8848	2.37176	3.1599	2.83728	1.8771	1.73128	1.5355	1.83512	1.86212	3.31414	1.81591	2.2044	2.7549	1.92295	1.11241	1.87414
	76.4	2.393	2.69	2.91	2.768	2.315	3	2.809	2.015	1.607	1.537	1.978	1.908	3.115	1.846	2.126	2.611	2.051	1.214	1.935		76.4	2.33737	2.72543	2.62446	2.69313	2.25766	2.85878	2.89289	1.99387	1.53457	1.51968	1.86147	1.88986	2.98887	1.71116	2.06274	2.60146	1.96707	1.09173	1.89768
	76.6	2.363	2.662	2.874	2.837	2.189	3.048	2.707	2.137	1.458	1.572	1.908	2.024	3.203	1.79	2.322	2.493	2.317	1.258	2.047		76.6	2.30807	2.69706	2.59199	2.76026	2.13478	2.90452	2.78785	2.11459	1.39228	1.55428	1.7956	2.00475	3.07331	1.65925	2.25291	2.48389	2.22219	1.13129	2.00752
	76.8	2.493	2.803	2.597	2.752	2.179	2.965	2.589	2.209	1.419	1.614	1.914	2.12	3.091	1.727	2.167	2.504	2.598	1.274	2.093		76.8	2.43505	2.83992	2.34217	2.67756	2.12502	2.82542	2.66632	2.18583	1.35504	1.59581	1.80124	2.09984	2.96584	1.60085	2.10252	2.49485	2.49169	1.14568	2.05263
	77	2.483	2.653	2.368	2.638	2.289	2.977	2.357	2.001	1.295	1.633	1.83	2.157	2.83	1.677	2.071	2.34	2.683	1.348	2.071		77	2.42528	2.68794	2.13564	2.56665	2.2323	2.83686	2.42739	1.98001	1.23663	1.61459	1.72219	2.13649	2.71541	1.55451	2.00938	2.33145	2.57321	1.21223	2.03106
	77.2	2.58	2.757	2.086	2.756	2.372	2.817	2.274	2.207	1.261	1.744	1.954	2.17	2.858	1.75	2.026	2.37	2.79	1.465	2.067		77.2	2.52002	2.79331	1.88131	2.68146	2.31324	2.68439	2.34192	2.18385	1.20416	1.72434	1.83889	2.14937	2.74228	1.62217	1.96572	2.36134	2.67583	1.31745	2.02713
	77.4	2.618	2.816	1.896	2.486	2.318	2.588	1.983	2.083	1.224	1.78	1.963	2.017	2.605	1.688	2.009	2.348	2.911	1.442	2.122		77.4	2.55714	2.85309	1.70996	2.41876	2.26058	2.46617	2.04222	2.06115	1.16883	1.75994	1.84736	1.99782	2.49952	1.5647	1.94922	2.33942	2.79188	1.29676	2.08107
	77.6	2.486	2.832	1.686	2.265	2.447	2.395	1.852	2.189	1.243	1.97	1.932	1.945	2.651	1.76	1.902	2.548	3.076	1.595	2.028		77.6	2.42821	2.8693	1.52056	2.20374	2.38639	2.28226	1.90731	2.16604	1.18697	1.9478	1.81818	1.92651	2.54366	1.63144	1.84541	2.53869	2.95013	1.43435	1.98889
	77.8	2.31	2.784	1.488	2.197	2.236	2.306	1.552	2.079	1.248	1.946	2.023	1.837	2.271	1.873	1.821	2.516	2.721	1.627	2.118		77.8	2.2563	2.82067	1.34199	2.13758	2.18061	2.19745	1.59835	2.05719	1.19175	1.92407	1.90382	1.81953	2.17904	1.73619	1.76682	2.50681	2.60965	1.46313	2.07715
	78	2.236	2.74	1.366	1.93	2.321	2.004	1.397	2.059	1.23	1.912	1.937	1.63	1.876	1.972	1.826	2.453	2.619	1.693	2.053		78	2.18402	2.77609	1.23196	1.8778	2.26351	1.90966	1.43872	2.0374	1.17456	1.89045	1.82289	1.6145	1.80004	1.82796	1.77167	2.44404	2.51183	1.52248	2.0134
	78.2	2.165	2.714	1.26	1.707	2.434	1.847	1.35	2.004	1.147	1.903	1.973	1.612	1.721	2.017	1.943	2.272	2.53	1.692	2.081		78.2	2.11467	2.74975	1.13636	1.66083	2.37371	1.76005	1.39032	1.98298	1.0953	1.88155	1.85677	1.59667	1.65131	1.86967	1.88519	2.2637	2.42647	1.52158	2.04086
	78.4	2.159	2.771	1.285	1.393	2.471	1.631	1.315	2.088	1.175	2.111	1.976	1.589	1.723	2.227	2.124	2.592	2.538	1.805	1.965		78.4	2.10881	2.8075	1.15891	1.35532	2.40979	1.55422	1.35427	2.0661	1.12204	2.08721	1.85959	1.57389	1.65323	2.06433	2.0608	2.58253	2.43414	1.6232	1.9271
	78.6	2.172	2.823	1.272	1.284	2.447	1.618	1.269	1.928	1.179	1.981	2.012	1.574	1.637	2.116	1.983	2.546	2.296	1.687	2.003		78.6	2.12151	2.86018	1.14719	1.24927	2.38639	1.54183	1.3069	1.90778	1.12586	1.95867	1.89347	1.55903	1.57072	1.96144	1.924	2.5367	2.20205	1.51709	1.96437
	78.8	2.248	2.919	1.261	1.276	2.68	1.525	1.315	1.97	1.262	2.018	2.077	1.48	1.574	2.167	2.003	2.662	2.399	1.643	1.905		78.8	2.19574	2.95745	1.13727	1.24149	2.61361	1.45321	1.35427	1.94934	1.20512	1.99525	1.95464	1.46593	1.51027	2.00871	1.9434	2.65227	2.30083	1.47752	1.86826
	79	2.346	2.945	1.186	1.161	2.697	1.605	1.277	1.834	1.198	2.059	2.177	1.404	1.53	2.133	2.109	2.774	2.218	1.56	1.883		79	2.29146	2.98379	1.06962	1.1296	2.63019	1.52945	1.31514	1.81476	1.144	2.03579	2.04875	1.39065	1.46805	1.9772	2.04625	2.76387	2.12724	1.40288	1.84668
	79.2	2.26	2.921	1.144	1.028	2.801	1.581	1.321	1.796	1.232	1.915	2.025	1.526	1.391	2.087	2.155	2.578	2.035	1.453	1.802		79.2	2.20746	2.95947	1.03175	1.00019	2.73162	1.50658	1.36045	1.77716	1.17647	1.89342	1.9057	1.51149	1.33468	1.93456	2.09088	2.56858	1.95173	1.30665	1.76724
	79.4	2.287	2.714	1.252	1.078	2.569	1.541	1.334	1.765	1.144	1.918	2.075	1.481	1.458	2.369	2.118	2.723	1.886	1.419	1.599		79.4	2.23383	2.74975	1.12915	1.04884	2.50536	1.46846	1.37384	1.74649	1.09244	1.89638	1.95276	1.46692	1.39896	2.19596	2.05498	2.71305	1.80882	1.27608	1.56816
	79.6	2.272	2.881	1.169	1.077	2.532	1.556	1.556	1.693	1.167	1.859	2.031	1.73	1.406	2.213	2.211	2.762	1.655	1.256	1.582		79.6	2.21918	2.91895	1.05429	1.04787	2.46928	1.48275	1.60247	1.67524	1.1144	1.83805	1.91135	1.71355	1.34907	2.05135	2.14521	2.75191	1.58728	1.1295	1.55149
	79.8	2.237	2.666	1.219	1.108	2.639	1.54	1.643	1.633	1.209	1.753	2.067	1.712	1.367	2.179	2.29	2.697	1.434	1.246	1.662		79.8	2.185	2.70111	1.09939	1.07803	2.57363	1.46751	1.69207	1.61587	1.15451	1.73324	1.94523	1.69572	1.31165	2.01984	2.22186	2.68715	1.37532	1.1205	1.62994
	80	2.244	2.742	1.247	1.127	2.523	1.614	1.911	1.73	1.188	1.719	2.182	1.869	1.394	2.087	2.256	2.595	1.326	1.19	1.602		80	2.19183	2.77812	1.12464	1.09652	2.4605	1.53802	1.96807	1.71185	1.13445	1.69962	2.05345	1.85123	1.33756	1.93456	2.18887	2.58552	1.27174	1.07014	1.5711
	80.2	2.222	2.743	1.197	1.222	2.521	1.588	2.091	1.651	1.213	1.871	2.276	1.992	1.526	1.954	2.177	2.603	1.223	1.245	1.619		80.2	2.17035	2.77913	1.07955	1.18895	2.45855	1.51325	2.15345	1.63368	1.15833	1.84991	2.14192	1.97306	1.46421	1.81127	2.11223	2.59349	1.17295	1.1196	1.58777
	80.4	2.272	2.653	1.195	1.271	2.538	1.632	2.342	1.641	1.181	1.856	2.315	1.95	1.618	1.938	2.282	2.562	1.229	1.152	1.674		80.4	2.21918	2.68794	1.07774	1.23662	2.47513	1.55517	2.41195	1.62379	1.12777	1.83508	2.17862	1.93146	1.55249	1.79644	2.2141	2.55264	1.17871	1.03597	1.64171
	80.6	2.218	2.757	1.191	1.343	2.531	1.715	2.693	1.537	1.19	1.981	2.559	2.129	1.825	1.872	2.218	2.438	1.193	1.168	1.748		80.6	2.16644	2.79331	1.07413	1.30667	2.46831	1.63427	2.77343	1.52088	1.13636	1.95867	2.40824	2.10876	1.7511	1.73526	2.15201	2.42909	1.14418	1.05036	1.71429
	80.8	2.19	2.643	1.164	1.366	2.49	1.688	2.786	1.535	1.17	2.003	2.46	2.04	2.038	1.787	2.309	2.303	1.122	1.131	1.865		80.8	2.13909	2.67781	1.04978	1.32905	2.42832	1.60854	2.86921	1.5189	1.11727	1.98042	2.31508	2.0206	1.95548	1.65647	2.2403	2.29459	1.07609	1.01709	1.82903
	81	2.185	2.641	1.209	1.349	2.426	1.781	2.748	1.758	1.172	2.012	2.465	2	2.426	1.698	2.436	2.31	1.129	1.248	2.046		81	2.13421	2.67579	1.09037	1.31251	2.36591	1.69716	2.83007	1.73956	1.11917	1.98932	2.31978	1.98098	2.32777	1.57397	2.36352	2.30156	1.0828	1.1223	2.00654
	81.2	2.112	2.649	1.151	1.353	2.474	1.818	2.973	1.742	1.138	2.117	2.31	1.977	2.628	1.635	2.458	2.285	1.202	1.336	2.268		81.2	2.0629	2.68389	1.03806	1.3164	2.41272	1.73242	3.06179	1.72373	1.08671	2.09314	2.17391	1.9582	2.52159	1.51557	2.38486	2.27665	1.15281	1.20144	2.22426
	81.4	2.139	2.515	1.129	1.391	2.338	1.892	2.889	1.703	1.2	2.089	2.332	1.804	2.991	1.645	2.313	2.287	1.18	1.332	2.3		81.4	2.08928	2.54813	1.01822	1.35338	2.28009	1.80294	2.97528	1.68514	1.14591	2.06545	2.19462	1.78685	2.86989	1.52484	2.24418	2.27864	1.13171	1.19784	2.25564
	81.6	2.13	2.673	1.127	1.384	2.327	1.837	2.761	1.738	1.232	2.249	2.36	1.677	3.133	1.611	2.537	2.336	1.2	1.349	2.315		81.6	2.08048	2.70821	1.01641	1.34657	2.26936	1.75052	2.84346	1.71977	1.17647	2.22365	2.22097	1.66105	3.00614	1.49333	2.46151	2.32747	1.1509	1.21313	2.27035
	81.8	2.183	2.677	1.121	1.334	2.216	1.89	2.633	1.84	1.146	2.299	2.315	1.681	3.155	1.488	2.304	2.435	1.245	1.318	2.391		81.8	2.13225	2.71226	1.011	1.29792	2.16111	1.80103	2.71164	1.8207	1.09435	2.27309	2.17862	1.66502	3.02725	1.37931	2.23545	2.4261	1.19405	1.18525	2.34488
	82	2.14	2.821	1.149	1.362	2.328	1.788	2.547	1.907	1.2	2.293	2.587	1.57	3.366	1.498	2.263	2.506	1.228	1.257	2.254		82	2.09025	2.85816	1.03626	1.32516	2.27033	1.70383	2.62307	1.887	1.14591	2.26715	2.43459	1.55507	3.22971	1.38858	2.19567	2.49684	1.17775	1.1304	2.21053
	82.2	2.127	2.864	1.122	1.342	2.294	2.083	2.249	1.973	1.2	2.488	2.586	1.607	3.211	1.432	2.23	2.519	1.24	1.195	2.376		82.2	2.07755	2.90172	1.0119	1.3057	2.23718	1.98494	2.31617	1.95231	1.14591	2.45996	2.43365	1.59172	3.08098	1.3274	2.16365	2.5098	1.18926	1.07464	2.33017
	82.4	2.243	2.878	1.151	1.386	2.453	2.233	2.112	2.072	1.222	2.449	2.56	1.64	3.351	1.363	2.21	2.519	1.278	1.184	2.212		82.4	2.19086	2.91591	1.03806	1.34851	2.39224	2.12788	2.17508	2.05027	1.16692	2.4214	2.40919	1.62441	3.21531	1.26344	2.14424	2.5098	1.2257	1.06475	2.16934
	82.6	2.198	2.885	1.183	1.272	2.45	2.545	1.769	1.991	1.201	2.265	2.474	1.736	3.146	1.301	2.095	2.523	1.295	1.13	2.184		82.6	2.1469	2.923	1.06692	1.23759	2.38931	2.4252	1.82183	1.97012	1.14687	2.23947	2.32825	1.71949	3.01861	1.20597	2.03266	2.51378	1.24201	1.01619	2.14188
	82.8	2.262	2.684	1.147	1.286	2.449	2.484	1.749	2.102	1.261	2.246	2.385	1.697	2.989	1.312	1.954	2.624	1.165	1.157	2.219		82.8	2.20942	2.71935	1.03445	1.25122	2.38834	2.36707	1.80124	2.07995	1.20416	2.22068	2.24449	1.68086	2.86797	1.21617	1.89586	2.61441	1.11733	1.04047	2.1762
	83	2.306	2.896	1.16	1.218	2.688	2.743	1.537	2.061	1.316	2.172	2.232	1.715	3.098	1.351	1.894	2.771	1.234	1.136	1.995		83	2.25239	2.93414	1.04618	1.18506	2.62142	2.61387	1.5829	2.03938	1.25668	2.14752	2.10051	1.69869	2.97256	1.25232	1.83765	2.76088	1.1835	1.02158	1.95652
	83.2	2.152	2.719	1.14	1.197	2.52	2.765	1.572	2.065	1.317	2.051	2.208	1.836	2.8	1.352	1.868	2.699	1.181	1.115	1.935		83.2	2.10197	2.75481	1.02814	1.16462	2.45758	2.63484	1.61895	2.04334	1.25764	2.02788	2.07792	1.81854	2.68662	1.25324	1.81242	2.68914	1.13267	1.0027	1.89768
	83.4	2.027	2.849	1.144	1.228	2.716	2.838	1.395	2.088	1.525	1.959	2.168	1.91	2.631	1.39	1.855	2.756	1.265	1.139	1.854		83.4	1.97988	2.88652	1.03175	1.19478	2.64872	2.7044	1.43666	2.0661	1.45626	1.93692	2.04028	1.89184	2.52447	1.28847	1.79981	2.74593	1.21324	1.02428	1.81824
	83.6	2.01	2.849	1.122	1.255	2.742	2.706	1.517	1.995	1.651	1.823	2.273	1.741	2.525	1.409	1.932	2.83	1.227	1.17	1.683		83.6	1.96327	2.88652	1.0119	1.22105	2.67408	2.57862	1.56231	1.97407	1.57659	1.80245	2.13909	1.72445	2.42276	1.30608	1.87451	2.81966	1.17679	1.05216	1.65054
	83.8	1.892	2.738	1.154	1.174	2.555	2.809	1.454	2.097	1.862	1.747	2.183	1.7	2.369	1.448	1.889	2.66	1.182	1.145	1.632		83.8	1.84802	2.77406	1.04076	1.14225	2.49171	2.67677	1.49743	2.075	1.77807	1.72731	2.05439	1.68384	2.27308	1.34223	1.83279	2.65028	1.13363	1.02968	1.60052
	84	1.761	2.647	1.153	1.208	2.579	2.769	1.47	1.949	2.19	1.79	2.16	1.733	2.148	1.386	1.898	2.56	1.13	1.258	1.548		84	1.72006	2.68186	1.03986	1.17533	2.51512	2.63865	1.5139	1.92856	2.09129	1.76982	2.03275	1.71652	2.06102	1.28476	1.84153	2.55065	1.08376	1.13129	1.51814
	84.2	1.733	2.854	1.157	1.499	2.704	2.635	1.751	1.913	2.403	1.692	2.091	1.655	1.949	1.497	2.2	2.674	1.174	1.357	1.453		84.2	1.69271	2.89159	1.04347	1.45845	2.63702	2.51096	1.8033	1.89293	2.29469	1.67293	1.96781	1.63926	1.87008	1.38765	2.13454	2.66423	1.12596	1.22032	1.42498
	84.4	1.65	2.778	1.218	1.836	2.598	2.483	1.881	1.842	2.741	1.664	2.04	1.57	1.828	1.581	2.147	2.65	1.157	1.457	1.485		84.4	1.61164	2.81459	1.09848	1.78634	2.53365	2.36611	1.93718	1.82268	2.61746	1.64524	1.91982	1.55507	1.75398	1.46552	2.08312	2.64032	1.10965	1.31025	1.45636
	84.6	1.642	2.858	1.143	2.333	2.699	2.496	2.222	1.771	2.899	1.679	1.944	1.566	1.701	1.626	2.246	2.559	1.169	1.422	1.397		84.6	1.60383	2.89564	1.03084	2.2699	2.63214	2.3785	2.28836	1.75242	2.76833	1.66008	1.82947	1.55111	1.63212	1.50723	2.17917	2.54965	1.12116	1.27878	1.37006
	84.8	1.641	2.877	1.136	2.6	2.57	2.263	2.325	1.7	3.034	1.577	1.925	1.561	1.514	1.639	2.179	2.559	1.205	1.398	1.442		84.8	1.60285	2.91489	1.02453	2.52968	2.50634	2.15647	2.39444	1.68217	2.89725	1.55922	1.81159	1.54616	1.4527	1.51928	2.11417	2.54965	1.15569	1.25719	1.41419
	85	1.58	2.735	1.161	2.678	2.497	2.196	2.529	1.695	3.2	1.581	1.937	1.628	1.497	1.749	2.232	2.495	1.346	1.332	1.482		85	1.54327	2.77102	1.04708	2.60557	2.43515	2.09262	2.60453	1.67722	3.05577	1.56318	1.82289	1.61252	1.43638	1.62125	2.16559	2.48589	1.29092	1.19784	1.45342
	85.2	1.477	2.797	1.131	2.706	2.491	2.041	2.691	1.612	3.251	1.478	1.868	1.682	1.436	1.734	2.196	2.263	1.35	1.259	1.496		85.2	1.44266	2.83384	1.02002	2.63281	2.4293	1.94492	2.77137	1.59509	3.10447	1.46134	1.75795	1.66601	1.37785	1.60734	2.13066	2.25473	1.29476	1.13219	1.46715
	85.4	1.599	2.822	1.225	2.827	2.44	1.9	2.786	1.649	3.216	1.505	1.985	1.665	1.404	1.826	2.209	2.204	1.414	1.259	1.459		85.4	1.56183	2.85917	1.1048	2.75054	2.37956	1.81056	2.86921	1.6317	3.07105	1.48804	1.86806	1.64917	1.34715	1.69262	2.14327	2.19595	1.35614	1.13219	1.43086
	85.6	1.624	2.884	1.201	2.927	2.383	1.718	2.797	1.678	3.271	1.512	1.898	1.723	1.423	1.851	1.987	2.116	1.396	1.239	1.557		85.6	1.58625	2.92199	1.08315	2.84783	2.32397	1.63713	2.88054	1.6604	3.12357	1.49496	1.78618	1.70662	1.36538	1.7158	1.92788	2.10827	1.33887	1.11421	1.52697
	85.8	1.702	2.783	1.184	2.802	2.353	1.67	2.777	1.661	3.047	1.548	1.764	1.679	1.418	1.774	2.104	2.012	1.434	1.179	1.482		85.8	1.66243	2.81966	1.06782	2.72621	2.29471	1.59139	2.85994	1.64358	2.90966	1.53055	1.66008	1.66303	1.36058	1.64442	2.0414	2.00465	1.37532	1.06025	1.45342
	86	1.521	2.862	1.217	2.729	2.329	1.643	2.612	1.725	3.127	1.642	1.802	1.716	1.436	1.823	2.103	2.057	1.513	1.185	1.517		86	1.48564	2.8997	1.09758	2.65519	2.27131	1.56566	2.69001	1.70691	2.98606	1.62349	1.69584	1.69968	1.37785	1.68984	2.04043	2.04949	1.45109	1.06565	1.48774
	86.2	1.663	2.848	1.205	2.662	2.372	1.621	2.553	1.707	2.882	1.738	1.776	1.622	1.507	1.911	2.075	2.004	1.565	1.236	1.634		86.2	1.62434	2.88551	1.08676	2.59	2.31324	1.54469	2.62925	1.6891	2.7521	1.71841	1.67137	1.60658	1.44598	1.77141	2.01326	1.99668	1.50096	1.11151	1.60248
	86.4	1.713	2.645	1.204	2.663	2.418	1.637	2.368	1.918	2.702	1.776	1.696	1.674	1.598	1.944	2.123	2.115	1.579	1.244	1.704		86.4	1.67318	2.67984	1.08586	2.59097	2.3581	1.55994	2.43872	1.89788	2.58021	1.75598	1.59609	1.65808	1.53329	1.802	2.05983	2.10727	1.51439	1.11871	1.67113
	86.6	1.622	2.659	1.146	2.566	2.345	1.609	2.127	2.073	2.389	1.724	1.765	1.69	1.638	1.817	2.064	1.982	1.497	1.287	1.733		86.6	1.58429	2.69402	1.03355	2.49659	2.28691	1.53326	2.19053	2.05126	2.28132	1.70457	1.66102	1.67393	1.57168	1.68428	2.00259	1.97476	1.43574	1.15737	1.69958
	86.8	1.665	2.746	1.221	2.534	2.279	1.604	1.934	2.097	2.071	1.783	1.784	1.88	1.876	1.853	2.009	2.001	1.496	1.298	1.778		86.8	1.62629	2.78217	1.10119	2.46546	2.22255	1.52849	1.99176	2.075	1.97765	1.7629	1.6789	1.86212	1.80004	1.71765	1.94922	1.99369	1.43478	1.16727	1.74371
	87	1.796	2.729	1.181	2.223	2.279	1.591	1.718	2.119	1.865	1.812	1.76	1.853	2.237	2.001	2.001	2.102	1.498	1.405	1.656		87	1.75425	2.76494	1.06512	2.16287	2.22255	1.5161	1.76931	2.09677	1.78094	1.79158	1.65631	1.83538	2.14642	1.85484	1.94146	2.09432	1.4367	1.26349	1.62406
	87.2	1.869	2.72	1.213	1.918	2.398	1.662	1.673	2.419	1.7	1.855	1.644	1.867	2.619	2.174	1.973	2.166	1.569	1.393	1.708		87.2	1.82555	2.75583	1.09398	1.86612	2.3386	1.58376	1.72297	2.39363	1.62338	1.83409	1.54715	1.84925	2.51295	2.0152	1.91429	2.15809	1.5048	1.2527	1.67506
	87.4	1.752	2.685	1.173	1.57	2.431	1.638	1.425	2.45	1.472	1.912	1.929	1.834	2.917	2.342	1.995	2.298	1.57	1.483	1.691		87.4	1.71127	2.72036	1.0579	1.52753	2.37078	1.56089	1.46756	2.4243	1.40565	1.89045	1.81536	1.81656	2.79889	2.17093	1.93564	2.2896	1.50575	1.33363	1.65839
	87.6	1.896	2.573	1.186	1.376	2.44	1.632	1.386	2.436	1.444	1.874	1.903	1.941	3.095	2.475	2.04	2.41	1.524	1.506	1.673		87.6	1.85192	2.60689	1.06962	1.33878	2.37956	1.55517	1.42739	2.41045	1.37892	1.85288	1.79089	1.92254	2.96968	2.29422	1.9793	2.4012	1.46164	1.35432	1.64073
	87.8	1.94	2.586	1.162	1.183	2.48	1.674	1.312	2.447	1.359	1.802	2.015	2.018	3.231	2.276	2.115	2.488	1.429	1.606	1.689		87.8	1.8949	2.62006	1.04798	1.151	2.41857	1.5952	1.35118	2.42133	1.29775	1.78169	1.89629	1.99881	3.10017	2.10975	2.05207	2.47891	1.37052	1.44424	1.65642
	88	1.95	2.715	1.211	1.169	2.646	1.675	1.348	2.256	1.296	1.742	2.017	1.969	3.241	2.297	2.143	2.556	1.515	1.624	1.749		88	1.90467	2.75076	1.09217	1.13738	2.58046	1.59615	1.38826	2.23234	1.23759	1.72237	1.89817	1.95028	3.10977	2.12922	2.07924	2.54666	1.45301	1.46043	1.71527
	88.2	1.804	2.621	1.226	1.131	2.774	1.594	1.251	2.307	1.278	1.749	2.002	1.989	3.41	2.395	2.431	2.601	1.458	1.713	1.759		88.2	1.76206	2.65552	1.1057	1.10041	2.70529	1.51896	1.28836	2.2828	1.2204	1.72929	1.88406	1.97009	3.27192	2.22006	2.35867	2.5915	1.39834	1.54047	1.72507
	88.4	1.932	2.624	1.233	1.085	2.75	1.63	1.207	2.387	1.2	1.715	2.119	2.029	3.417	2.215	2.282	2.687	1.445	1.733	1.77		88.4	1.88709	2.65856	1.11201	1.05565	2.68188	1.55327	1.24305	2.36196	1.14591	1.69567	1.99417	2.00971	3.27864	2.05321	2.2141	2.67718	1.38587	1.55845	1.73586
	88.6	1.986	2.589	1.204	1.149	2.745	1.545	1.316	2.351	1.191	1.602	2.219	1.988	3.337	2.262	2.316	2.811	1.447	1.596	1.664		88.6	1.93983	2.6231	1.08586	1.11792	2.677	1.47227	1.3553	2.32634	1.13732	1.58394	2.08827	1.9691	3.20188	2.09677	2.24709	2.80073	1.38779	1.43525	1.63191
	88.8	1.964	2.652	1.187	1.015	2.701	1.505	1.308	2.206	1.242	1.652	2.106	2.026	3.216	2.337	2.168	2.628	1.38	1.527	1.562		88.8	1.91834	2.68693	1.07053	0.987546	2.63409	1.43415	1.34706	2.18286	1.18602	1.63338	1.98193	2.00674	3.08578	2.1663	2.10349	2.6184	1.32353	1.3732	1.53187
	89	1.993	2.643	1.21	1.086	2.602	1.555	1.373	2.192	1.169	1.476	2.221	2.005	3.077	2.31	2.124	2.605	1.349	1.465	1.605		89	1.94667	2.67781	1.09127	1.05663	2.53755	1.4818	1.41401	2.16901	1.11631	1.45936	2.09016	1.98594	2.95241	2.14127	2.0608	2.59548	1.2938	1.31745	1.57404
	89.2	1.899	2.751	1.146	1.089	2.588	1.506	1.301	2.193	1.216	1.526	2.148	1.914	3.216	2.248	2.165	2.662	1.377	1.43	1.515		89.2	1.85485	2.78723	1.03355	1.05954	2.52389	1.43511	1.33986	2.17	1.16119	1.5088	2.02146	1.8958	3.08578	2.0838	2.10058	2.65227	1.32065	1.28597	1.48578
	89.4	1.819	2.768	1.203	1.112	2.522	1.406	1.221	2.15	1.148	1.471	2.014	1.799	2.875	2.241	2.147	2.474	1.294	1.233	1.537		89.4	1.77671	2.80446	1.08496	1.08192	2.45953	1.33981	1.25747	2.12745	1.09626	1.45442	1.89535	1.78189	2.75859	2.07731	2.08312	2.46496	1.24105	1.10881	1.50736
	89.6	1.85	2.618	1.21	1.081	2.699	1.559	1.314	1.921	1.139	1.437	2.043	1.634	2.696	2.171	1.924	2.294	1.29	1.253	1.495		89.6	1.80699	2.65248	1.09127	1.05176	2.63214	1.48561	1.35324	1.90085	1.08766	1.4208	1.92264	1.61846	2.58684	2.01242	1.86675	2.28562	1.23721	1.1268	1.46617
	89.8	1.821	2.724	1.398	1.133	2.637	1.479	1.358	2.04	1.131	1.442	2.041	1.654	2.562	2.043	2.031	2.174	1.269	1.198	1.402		89.8	1.77867	2.75988	1.26082	1.10235	2.57168	1.40938	1.39856	2.0186	1.08002	1.42575	1.92076	1.63827	2.45826	1.89377	1.97057	2.16606	1.21707	1.07734	1.37496
	90	1.742	2.674	1.414	1.195	2.571	1.437	1.36	1.968	1.168	1.456	2.096	1.566	2.175	1.909	1.836	2.256	1.323	1.273	1.368		90	1.7015	2.70922	1.27525	1.16268	2.50731	1.36935	1.40062	1.94736	1.11536	1.43959	1.97252	1.55111	2.08693	1.76956	1.78137	2.24776	1.26886	1.14478	1.34161
	90.2	1.679	2.6	1.574	1.262	2.52	1.458	1.462	1.92	1.188	1.543	2.034	1.63	1.964	1.888	1.999	2.117	1.26	1.179	1.397		90.2	1.63997	2.63425	1.41955	1.22787	2.45758	1.38937	1.50566	1.89986	1.13445	1.52561	1.91417	1.6145	1.88448	1.75009	1.93952	2.10927	1.20844	1.06025	1.37006
	90.4	1.788	2.647	1.785	1.331	2.628	1.475	1.728	1.887	1.137	1.732	2.242	1.516	1.798	1.89	1.698	2.139	1.287	1.211	1.499		90.4	1.74643	2.68186	1.60985	1.295	2.5629	1.40557	1.77961	1.86721	1.08575	1.71248	2.10992	1.50158	1.7252	1.75195	1.64748	2.13119	1.23434	1.08903	1.47009
	90.6	1.754	2.579	2.118	1.378	2.455	1.48	1.895	1.753	1.097	1.927	2.27	1.651	1.593	1.839	1.851	1.81	1.33	1.209	1.525		90.6	1.71323	2.61297	1.91017	1.34073	2.39419	1.41033	1.9516	1.73461	1.04756	1.90528	2.13627	1.6353	1.5285	1.70467	1.79592	1.80339	1.27558	1.08723	1.49559
	90.8	1.853	2.428	2.473	1.424	2.523	1.571	2.194	1.723	1.169	1.943	2.268	1.706	1.416	1.669	1.743	1.802	1.46	1.144	1.549		90.8	1.80992	2.45998	2.23034	1.38548	2.4605	1.49705	2.25953	1.70493	1.11631	1.9211	2.13439	1.68978	1.35866	1.54709	1.69114	1.79542	1.40026	1.02878	1.51912
	91	1.778	2.537	2.607	1.384	2.481	1.521	2.445	1.647	1.14	1.996	2.279	1.665	1.337	1.65	1.727	1.829	1.649	1.201	1.559		91	1.73667	2.57042	2.35119	1.34657	2.41954	1.4494	2.51802	1.62972	1.08862	1.9735	2.14474	1.64917	1.28286	1.52948	1.67561	1.82232	1.58152	1.08004	1.52893
	91.2	1.73	2.46	2.894	1.377	2.42	1.67	2.587	1.688	1.165	2.098	2.303	1.63	1.321	1.645	1.804	1.875	1.783	1.23	1.658		91.2	1.68978	2.4924	2.61003	1.33975	2.36005	1.59139	2.66426	1.67029	1.11249	2.07435	2.16733	1.6145	1.26751	1.52484	1.75032	1.86815	1.71004	1.10612	1.62602
	91.4	1.793	2.622	3.141	1.37	2.379	1.788	2.827	1.626	1.126	2.244	2.327	1.592	1.285	1.751	1.763	1.958	2.049	1.306	1.71		91.4	1.75132	2.65653	2.83279	1.33294	2.32007	1.70383	2.91143	1.60895	1.07525	2.21871	2.18991	1.57686	1.23297	1.6231	1.71054	1.95085	1.96515	1.17446	1.67702
	91.6	1.683	2.551	3.107	1.382	2.366	2.089	2.816	1.636	1.182	2.18	2.345	1.466	1.301	1.697	1.804	1.852	2.083	1.347	1.783		91.6	1.64388	2.5846	2.80213	1.34462	2.30739	1.99066	2.9001	1.61884	1.12872	2.15543	2.20685	1.45206	1.24832	1.57304	1.75032	1.84523	1.99776	1.21133	1.74861
	91.8	1.769	2.586	3.218	1.349	2.503	2.323	2.455	1.667	1.241	2.247	2.307	1.434	1.266	1.733	1.849	1.984	2.143	1.342	1.837		91.8	1.72788	2.62006	2.90224	1.31251	2.441	2.21365	2.52832	1.64952	1.18506	2.22167	2.17109	1.42036	1.21474	1.60641	1.79398	1.97675	2.05531	1.20683	1.80157
	92	1.72	2.453	3.188	1.328	2.52	2.801	2.38	1.733	1.188	2.25	2.366	1.516	1.253	1.713	1.989	1.753	2.152	1.364	1.875		92	1.68002	2.48531	2.87518	1.29208	2.45758	2.66914	2.45108	1.71482	1.13445	2.22464	2.22661	1.50158	1.20226	1.58788	1.92982	1.7466	2.06394	1.22662	1.83884
	92.2	1.686	2.521	3.239	1.263	2.644	2.866	2.185	1.74	1.191	2.23	2.257	1.42	1.253	1.556	2.07	1.882	2.165	1.281	1.859		92.2	1.64681	2.5542	2.92118	1.22884	2.57851	2.73108	2.25026	1.72175	1.13732	2.20486	2.12404	1.4065	1.20226	1.44234	2.00841	1.87512	2.07641	1.15198	1.82314
	92.4	1.637	2.406	3.298	1.307	2.566	2.94	1.868	1.873	1.157	2.176	2.06	1.389	1.291	1.726	1.981	1.88	2.172	1.295	1.749		92.4	1.59895	2.43769	2.97439	1.27165	2.50244	2.8016	1.92379	1.85335	1.10485	2.15147	1.93864	1.37579	1.23873	1.59993	1.92206	1.87313	2.08312	1.16457	1.71527
	92.6	1.695	2.53	3.111	1.184	2.587	3.045	1.727	2.027	1.178	2.095	2.146	1.45	1.335	1.615	1.874	1.909	2.032	1.218	1.774		92.6	1.6556	2.56332	2.80574	1.15198	2.52292	2.90166	1.77858	2.00574	1.1249	2.07139	2.01957	1.43621	1.28094	1.49703	1.81824	1.90203	1.94885	1.09532	1.73978
	92.8	1.678	2.548	3.047	1.273	2.537	2.869	1.556	2.125	1.237	2.012	2.064	1.426	1.389	1.667	2.017	1.991	2.136	1.262	1.704		92.8	1.63899	2.58156	2.74802	1.23857	2.47416	2.73394	1.60247	2.10271	1.18125	1.98932	1.94241	1.41244	1.33276	1.54524	1.95699	1.98373	2.04859	1.13489	1.67113
	93	1.576	2.577	2.975	1.207	2.569	3.063	1.518	2.155	1.276	1.888	1.962	1.372	1.42	1.525	2.117	1.951	2.028	1.231	1.629		93	1.53936	2.61094	2.68308	1.17435	2.50536	2.91881	1.56334	2.1324	1.21849	1.86672	1.84641	1.35895	1.3625	1.41361	2.05401	1.94387	1.94501	1.10701	1.59758
	93.2	1.628	2.491	2.924	1.461	2.554	2.733	1.44	2.076	1.192	1.815	1.783	1.499	1.53	1.609	2.005	1.907	1.834	1.207	1.733		93.2	1.59015	2.52381	2.63709	1.42148	2.49074	2.60435	1.48301	2.05423	1.13827	1.79454	1.67796	1.48475	1.46805	1.49147	1.94534	1.90003	1.75895	1.08543	1.69958
	93.4	1.525	2.754	2.58	1.856	2.54	2.677	1.367	2.153	1.339	1.731	1.85	1.469	1.474	1.521	2	1.877	1.521	1.27	1.886		93.4	1.48955	2.79027	2.32684	1.8058	2.47708	2.55098	1.40783	2.13042	1.27865	1.71149	1.74101	1.45503	1.41432	1.4099	1.94049	1.87014	1.45876	1.14209	1.84962
	93.6	1.52	2.455	2.257	2.173	2.335	2.466	1.318	2.102	1.29	1.538	1.892	1.606	1.533	1.511	2.065	1.853	1.484	1.291	1.872		93.6	1.48466	2.48734	2.03553	2.11422	2.27716	2.34991	1.35736	2.07995	1.23186	1.52066	1.78054	1.59073	1.47093	1.40063	2.00356	1.84623	1.42327	1.16097	1.83589
	93.8	1.565	2.537	1.984	2.473	2.495	2.376	1.217	2.076	1.397	1.529	1.938	1.478	1.583	1.523	1.979	1.886	1.268	1.335	1.81		93.8	1.52862	2.57042	1.78932	2.40611	2.4332	2.26415	1.25335	2.05423	1.33403	1.51177	1.82383	1.46395	1.5189	1.41175	1.92012	1.87911	1.21611	1.20054	1.77509
	94	1.642	2.569	1.725	2.587	2.348	2.043	1.218	2.098	1.493	1.556	1.992	1.442	1.693	1.491	2.028	1.955	1.223	1.424	1.769		94	1.60383	2.60284	1.55574	2.51703	2.28984	1.94683	1.25438	2.07599	1.42571	1.53846	1.87465	1.42829	1.62445	1.38209	1.96766	1.94786	1.17295	1.28058	1.73488
	94.2	1.566	2.504	1.519	2.654	2.171	1.906	1.292	2.041	1.566	1.451	1.901	1.444	1.93	1.704	2.046	2.013	1.147	1.499	1.721		94.2	1.5296	2.53698	1.36995	2.58221	2.11722	1.81628	1.33059	2.01959	1.49542	1.43465	1.78901	1.43027	1.85185	1.57953	1.98512	2.00565	1.10006	1.34802	1.68781
	94.4	1.649	2.538	1.421	2.699	2.428	1.864	1.27	1.934	1.785	1.425	2.005	1.414	2.123	1.573	1.977	2.027	1.191	1.522	1.82		94.4	1.61067	2.57143	1.28157	2.626	2.36786	1.77625	1.30793	1.91371	1.70455	1.40894	1.88688	1.40055	2.03704	1.4581	1.91818	2.01959	1.14226	1.36871	1.7849
	94.6	1.857	2.586	1.337	2.824	2.295	1.772	1.211	1.777	1.971	1.417	2.038	1.457	2.354	1.466	2.022	2.088	1.203	1.584	1.738		94.6	1.81383	2.62006	1.20581	2.74762	2.23815	1.68858	1.24717	1.75836	1.88216	1.40103	1.91794	1.44315	2.25868	1.35892	1.96184	2.08037	1.15377	1.42446	1.70448
	94.8	1.843	2.496	1.259	2.711	2.284	1.663	1.28	1.695	2.28	1.417	2.041	1.503	2.608	1.507	1.996	2.22	1.225	1.576	1.674		94.8	1.80016	2.52888	1.13546	2.63767	2.22742	1.58472	1.31823	1.67722	2.17723	1.40103	1.92076	1.48871	2.5024	1.39692	1.93661	2.21189	1.17487	1.41727	1.64171
	95	1.9	2.585	1.239	2.628	2.405	1.668	1.128	1.771	2.392	1.458	2.061	1.675	2.755	1.531	1.939	2.161	1.304	1.482	1.754		95	1.85583	2.61905	1.11742	2.55692	2.34543	1.58948	1.16169	1.75242	2.28419	1.44157	1.93958	1.65907	2.64345	1.41917	1.88131	2.15311	1.25064	1.33273	1.72017
	95.2	1.966	2.698	1.19	2.661	2.294	1.651	1.214	1.702	2.648	1.45	2.112	1.615	2.99	1.514	2.092	2.334	1.186	1.46	1.829		95.2	1.9203	2.73354	1.07323	2.58903	2.23718	1.57328	1.25026	1.68415	2.52865	1.43366	1.98758	1.59964	2.86893	1.40341	2.02975	2.32547	1.13747	1.31295	1.79372
	95.4	2.036	2.645	1.222	2.655	2.346	1.671	1.249	1.679	2.823	1.459	2.155	1.775	3.069	1.544	2.14	2.315	1.245	1.428	1.742		95.4	1.98867	2.67984	1.10209	2.58319	2.28789	1.59234	1.2863	1.66139	2.69576	1.44255	2.02804	1.75812	2.94473	1.43122	2.07633	2.30654	1.19405	1.28417	1.7084
	95.6	2.118	2.71	1.131	2.281	2.408	1.57	1.309	1.647	3.03	1.457	2.042	1.768	3.059	1.533	2.031	2.612	1.318	1.331	1.597		95.6	2.06876	2.74569	1.02002	2.2193	2.34835	1.49609	1.34809	1.62972	2.89343	1.44058	1.9217	1.75119	2.93514	1.42102	1.97057	2.60246	1.26407	1.19694	1.5662
	95.8	2.174	2.81	1.128	2.035	2.318	1.552	1.247	1.6	2.885	1.468	2.034	1.838	2.989	1.431	1.93	2.441	1.353	1.362	1.609		95.8	2.12346	2.84701	1.01732	1.97996	2.26058	1.47894	1.28424	1.58322	2.75497	1.45145	1.91417	1.82052	2.86797	1.32647	1.87257	2.43208	1.29763	1.22482	1.57797
	96	2.131	2.716	1.178	1.84	2.349	1.602	1.432	1.612	2.919	1.558	2.126	1.84	3.036	1.421	2.062	2.54	1.484	1.331	1.576		96	2.08146	2.75177	1.06241	1.79023	2.29081	1.52659	1.47477	1.59509	2.78743	1.54044	2.00075	1.8225	2.91307	1.3172	2.00065	2.53072	1.42327	1.19694	1.5456
	96.2	2.13	2.728	1.25	1.496	2.401	1.53	1.579	1.606	2.956	1.607	1.943	1.864	2.873	1.393	1.905	2.496	1.539	1.339	1.548		96.2	2.08048	2.76393	1.12734	1.45554	2.34153	1.45798	1.62616	1.58915	2.82277	1.58889	1.82853	1.84628	2.75667	1.29125	1.84832	2.48688	1.47602	1.20414	1.51814
	96.4	2.121	2.797	1.205	1.379	2.589	1.52	1.736	1.641	2.845	1.569	2.003	1.69	2.732	1.482	1.888	2.369	1.548	1.369	1.523		96.4	2.07169	2.83384	1.08676	1.3417	2.52487	1.44845	1.78785	1.62379	2.71677	1.55132	1.885	1.67393	2.62138	1.37375	1.83182	2.36035	1.48465	1.23112	1.49363
	96.6	2.206	2.795	1.162	1.205	2.502	1.565	1.708	1.654	2.765	1.7	2.049	1.668	2.749	1.417	2.001	2.254	1.653	1.428	1.418		96.6	2.15472	2.83181	1.04798	1.17241	2.44002	1.49133	1.75901	1.63665	2.64037	1.68084	1.92829	1.65214	2.63769	1.3135	1.94146	2.24577	1.58536	1.28417	1.39065
	96.8	1.97	2.677	1.176	1.11	2.574	1.567	1.672	1.659	2.538	1.6	2.011	1.586	2.32	1.291	1.751	2.067	1.573	1.463	1.5		96.8	1.9242	2.71226	1.06061	1.07998	2.51024	1.49323	1.72194	1.6416	2.42361	1.58197	1.89253	1.57092	2.22606	1.1967	1.6989	2.05945	1.50863	1.31565	1.47107
	97	1.837	2.758	1.202	1.185	2.669	1.547	1.997	1.696	2.413	1.679	1.835	1.527	2.261	1.246	1.85	2.101	1.591	1.676	1.489		97	1.7943	2.79433	1.08405	1.15295	2.60289	1.47418	2.05664	1.67821	2.30424	1.66008	1.7269	1.51248	2.16945	1.15499	1.79495	2.09332	1.5259	1.50719	1.46028
	97.2	1.813	2.736	1.149	1.131	2.681	1.517	2.049	1.671	2.25	1.599	1.897	1.463	2	1.36	1.678	1.953	1.525	1.639	1.44		97.2	1.77085	2.77204	1.03626	1.10041	2.61459	1.44559	2.1102	1.65347	2.14859	1.58098	1.78524	1.44909	1.91902	1.26066	1.62807	1.94587	1.4626	1.47392	1.41223
	97.4	1.794	2.607	1.122	1.103	2.582	1.582	2.017	1.683	1.943	1.604	1.921	1.409	1.828	1.418	1.565	1.881	1.493	1.714	1.402		97.4	1.7523	2.64134	1.0119	1.07317	2.51804	1.50753	2.07724	1.66535	1.85542	1.58592	1.80783	1.3956	1.75398	1.31442	1.51843	1.87413	1.43191	1.54137	1.37496
	97.6	1.689	2.57	1.191	1.113	2.387	1.568	2.067	1.708	1.733	1.521	1.945	1.441	1.558	1.484	1.662	1.803	1.434	1.771	1.361		97.6	1.64974	2.60385	1.07413	1.0829	2.32787	1.49419	2.12873	1.69009	1.65489	1.50386	1.83042	1.4273	1.49491	1.3756	1.61255	1.79641	1.37532	1.59263	1.33475
	97.8	1.54	2.484	1.168	1.106	2.518	1.552	2.112	1.828	1.559	1.477	1.944	1.406	1.483	1.564	1.666	1.765	1.394	1.846	1.316		97.8	1.5042	2.51672	1.05339	1.07608	2.45563	1.47894	2.17508	1.80883	1.48873	1.46035	1.82947	1.39263	1.42295	1.44976	1.61643	1.75855	1.33696	1.66007	1.29062
	98	1.604	2.541	1.159	1.123	2.397	1.473	2.075	1.772	1.438	1.487	1.895	1.54	1.492	1.505	1.686	1.643	1.425	1.83	1.41		98	1.56671	2.57447	1.04527	1.09263	2.33762	1.40366	2.13697	1.75341	1.37319	1.47024	1.78336	1.52536	1.43159	1.39507	1.63583	1.637	1.36669	1.64568	1.3828
	98.2	1.539	2.549	1.142	1.098	2.259	1.446	2.036	1.998	1.333	1.464	1.89	1.556	1.491	1.478	1.721	1.664	1.401	1.904	1.379		98.2	1.50322	2.58257	1.02994	1.0683	2.20304	1.37793	2.09681	1.97704	1.27292	1.4475	1.77866	1.5412	1.43063	1.37004	1.66979	1.65792	1.34367	1.71223	1.3524
	98.4	1.541	2.475	1.197	1.106	2.298	1.45	1.947	1.978	1.331	1.436	1.959	1.468	1.468	1.502	1.918	1.713	1.233	1.891	1.339		98.4	1.50518	2.5076	1.07955	1.07608	2.24108	1.38174	2.00515	1.95725	1.27101	1.41981	1.84359	1.45404	1.40856	1.39229	1.86093	1.70674	1.18254	1.70054	1.31317
	98.6	1.443	2.485	1.183	1.093	2.282	1.422	2.173	1.99	1.243	1.428	1.916	1.439	1.519	1.677	1.861	1.636	1.26	1.979	1.332		98.6	1.40945	2.51773	1.06692	1.06344	2.22547	1.35506	2.2379	1.96913	1.18697	1.4119	1.80312	1.42532	1.45749	1.55451	1.80563	1.63002	1.20844	1.77968	1.30631
	98.8	1.514	2.467	1.184	1.065	2.175	1.366	1.978	1.998	1.211	1.401	1.859	1.406	1.435	1.513	1.775	1.704	1.22	1.987	1.352		98.8	1.4788	2.49949	1.06782	1.03619	2.12112	1.3017	2.03708	1.97704	1.15642	1.38521	1.74948	1.39263	1.3769	1.40248	1.72219	1.69777	1.17008	1.78687	1.32592
	99	1.584	2.49	1.227	1.061	2.166	1.356	1.883	1.98	1.241	1.364	1.917	1.39	1.584	1.534	1.857	1.605	1.231	1.897	1.269		99	1.54718	2.5228	1.1066	1.0323	2.11235	1.29217	1.93924	1.95923	1.18506	1.34863	1.80407	1.37678	1.51986	1.42195	1.80175	1.59914	1.18063	1.70594	1.24452
	99.2	1.606	2.478	1.283	1.084	2.124	1.301	1.906	1.887	1.248	1.384	1.989	1.344	1.626	1.551	1.817	1.639	1.178	2.04	1.337		99.2	1.56867	2.51064	1.15711	1.05468	2.07139	1.23976	1.96292	1.86721	1.19175	1.3684	1.87182	1.33122	1.56016	1.43771	1.76294	1.63301	1.1298	1.83453	1.31121
	99.4	1.598	2.4	1.221	1.008	2.105	1.269	1.858	1.871	1.24	1.429	1.894	1.366	1.705	1.481	1.86	1.621	1.222	2.006	1.462		99.4	1.56085	2.43161	1.10119	0.980736	2.05286	1.20926	1.91349	1.85138	1.18411	1.41289	1.78242	1.35301	1.63596	1.37282	1.80466	1.61508	1.17199	1.80396	1.4338
	99.6	1.703	2.483	1.27	1.063	2.211	1.243	1.895	1.832	1.259	1.469	1.861	1.345	1.726	1.417	1.888	1.612	1.137	1.895	1.47		99.6	1.66341	2.5157	1.14538	1.03425	2.15623	1.18449	1.9516	1.81278	1.20225	1.45244	1.75136	1.33221	1.65611	1.3135	1.83182	1.60611	1.09047	1.70414	1.44165
	99.8	1.644	2.321	1.238	1.141	1.944	1.202	1.624	1.686	1.28	1.454	2.049	1.25	2.015	1.578	1.869	1.536	1.176	1.974	1.371		99.8	1.60578	2.35157	1.11652	1.11014	1.89585	1.14542	1.6725	1.66832	1.22231	1.43761	1.92829	1.23811	1.93341	1.46274	1.81339	1.53039	1.12788	1.77518	1.34456
	100	1.596	2.252	1.222	1.188	2.008	1.209	1.673	1.665	1.254	1.507	2.108	1.306	2.15	1.387	1.876	1.682	1.185	1.849	1.387		100	1.5589	2.28166	1.10209	1.15587	1.95826	1.15209	1.72297	1.64754	1.19748	1.49001	1.98381	1.29358	2.06294	1.28569	1.82018	1.67586	1.13651	1.66277	1.36025
	100.2	1.712	2.188	1.202	1.255	2.124	1.231	1.666	1.581	1.298	1.62	2.228	1.307	2.34	1.38	1.826	1.874	1.158	1.927	1.41		100.2	1.6722	2.21682	1.08405	1.22105	2.07139	1.17305	1.71576	1.56442	1.2395	1.60174	2.09674	1.29457	2.24525	1.2792	1.77167	1.86715	1.11061	1.73291	1.3828
	100.4	1.672	2.196	1.151	1.32	2.26	1.16	1.509	1.544	1.263	1.642	2.314	1.323	2.476	1.348	1.789	1.749	1.192	1.824	1.438		100.4	1.63313	2.22492	1.03806	1.2843	2.20402	1.10539	1.55407	1.52781	1.20607	1.62349	2.17768	1.31042	2.37574	1.24954	1.73577	1.74261	1.14322	1.64029	1.41026
	100.6	1.581	2.305	1.205	1.298	2.266	1.161	1.463	1.514	1.244	1.852	2.267	1.241	2.619	1.37	1.896	1.934	1.253	1.808	1.365		100.6	1.54425	2.33536	1.08676	1.26289	2.20987	1.10635	1.50669	1.49812	1.18793	1.83113	2.13345	1.2292	2.51295	1.26993	1.83959	1.92693	1.20173	1.6259	1.33867
	100.8	1.596	2.203	1.183	1.318	2.171	1.144	1.417	1.55	1.27	1.923	2.223	1.272	2.67	1.453	1.765	1.804	1.185	1.834	1.535		100.8	1.5589	2.23202	1.06692	1.28235	2.11722	1.09015	1.45932	1.53374	1.21276	1.90132	2.09204	1.2599	2.56189	1.34687	1.71248	1.79741	1.13651	1.64928	1.50539
	101	1.618	2.281	1.168	1.243	2.25	1.218	1.402	1.514	1.24	1.97	2.234	1.296	2.468	1.417	1.895	1.789	1.169	1.872	1.471		101	1.58039	2.31104	1.05339	1.20938	2.19427	1.16066	1.44387	1.49812	1.18411	1.9478	2.10239	1.28368	2.36807	1.3135	1.83862	1.78246	1.12116	1.68345	1.44263
	101.2	1.687	2.297	1.206	1.318	2.33	1.22	1.442	1.534	1.264	2.064	2.206	1.262	2.712	1.471	1.864	1.83	1.182	1.883	1.484		101.2	1.64778	2.32725	1.08766	1.28235	2.27228	1.16257	1.48507	1.51791	1.20703	2.04074	2.07604	1.25	2.60219	1.36355	1.80854	1.82331	1.13363	1.69335	1.45538
	101.4	1.537	2.287	1.165	1.393	2.523	1.255	1.498	1.494	1.202	2.053	2.28	1.364	2.601	1.509	2.124	1.827	1.189	1.977	1.463		101.4	1.50127	2.31712	1.05069	1.35532	2.4605	1.19592	1.54274	1.47833	1.14782	2.02986	2.14568	1.35103	2.49568	1.39878	2.0608	1.82033	1.14035	1.77788	1.43478
	101.6	1.612	2.276	1.171	1.308	2.547	1.279	1.495	1.437	1.211	2.128	2.204	1.414	2.586	1.51	2.124	1.883	1.237	1.809	1.388		101.6	1.57453	2.30598	1.0561	1.27262	2.48391	1.21879	1.53965	1.42193	1.15642	2.10401	2.07416	1.40055	2.48129	1.3997	2.0608	1.87612	1.18638	1.6268	1.36123
	101.8	1.555	2.322	1.22	1.28	2.659	1.337	1.685	1.429	1.232	1.991	2.09	1.446	2.377	1.63	1.927	1.883	1.155	1.815	1.444		101.8	1.51885	2.35258	1.10029	1.24538	2.59313	1.27406	1.73532	1.41401	1.17647	1.96856	1.96687	1.43225	2.28075	1.51094	1.86966	1.87612	1.10774	1.63219	1.41615
	102	1.577	2.311	1.134	1.202	2.611	1.59	1.493	1.474	1.168	2.016	2.15	1.557	2.444	1.564	1.949	1.82	1.185	1.903	1.489		102	1.54034	2.34144	1.02273	1.16949	2.54632	1.51515	1.53759	1.45854	1.11536	1.99328	2.02334	1.54219	2.34504	1.44976	1.89101	1.81335	1.13651	1.71133	1.46028
	102.2	1.464	2.353	1.151	1.189	2.575	1.867	1.4	1.486	1.212	1.916	1.921	1.548	2.109	1.507	1.985	1.922	1.171	1.67	1.551		102.2	1.42997	2.38399	1.03806	1.15684	2.51122	1.77911	1.44181	1.47041	1.15737	1.8944	1.80783	1.53328	2.0236	1.39692	1.92594	1.91498	1.12308	1.5018	1.52109
	102.4	1.348	2.511	1.171	1.184	2.464	2.219	1.373	1.459	1.17	1.812	1.943	1.388	2.003	1.583	1.881	1.973	1.063	1.747	1.624		102.4	1.31666	2.54407	1.0561	1.15198	2.40296	2.11454	1.41401	1.4437	1.11727	1.79158	1.82853	1.3748	1.9219	1.46737	1.82503	1.96579	1.0195	1.57104	1.59268
	102.6	1.394	2.439	1.209	1.127	2.605	2.628	1.357	1.516	1.177	1.729	1.846	1.538	1.866	1.763	1.942	1.933	1.158	1.681	1.643		102.6	1.36159	2.47112	1.09037	1.09652	2.54047	2.50429	1.39753	1.5001	1.12395	1.70951	1.73725	1.52338	1.79044	1.63422	1.88422	1.92594	1.11061	1.51169	1.61131
	102.8	1.38	2.505	1.089	1.174	2.391	2.847	1.43	1.64	1.134	1.7	1.953	1.416	1.706	1.792	1.919	2.02	1.04	1.631	1.581		102.8	1.34792	2.53799	0.982143	1.14225	2.33177	2.71298	1.47271	1.6228	1.08289	1.68084	1.83794	1.40254	1.63692	1.6611	1.8619	2.01262	0.997442	1.46673	1.55051
	103	1.358	2.587	1.145	1.088	2.48	2.703	1.394	1.641	1.129	1.518	1.871	1.438	1.499	1.796	1.905	1.819	1.079	1.611	1.618		103	1.32643	2.62107	1.03265	1.05857	2.41857	2.57576	1.43563	1.62379	1.07811	1.50089	1.76078	1.42433	1.4383	1.66481	1.84832	1.81235	1.03485	1.44874	1.58679
	103.2	1.344	2.519	1.154	1.132	2.412	2.918	1.44	1.599	1.166	1.427	1.853	1.382	1.441	1.759	1.832	1.758	1.093	1.535	1.589		103.2	1.31276	2.55218	1.04076	1.10138	2.35225	2.78064	1.48301	1.58223	1.11345	1.41092	1.74384	1.36886	1.38265	1.63052	1.77749	1.75158	1.04827	1.3804	1.55835
	103.4	1.262	2.62	1.139	1.149	2.451	2.842	1.427	1.601	1.136	1.401	1.768	1.392	1.38	1.851	1.763	1.774	1.109	1.586	1.623		103.4	1.23266	2.65451	1.02724	1.11792	2.39029	2.70821	1.46962	1.58421	1.0848	1.38521	1.66384	1.37876	1.32412	1.7158	1.71054	1.76752	1.06362	1.42626	1.5917
	103.6	1.315	2.552	1.207	1.204	2.466	2.919	1.423	1.706	1.112	1.441	1.777	1.372	1.344	1.801	1.667	1.721	1.063	1.549	1.703		103.6	1.28443	2.58561	1.08856	1.17143	2.40492	2.78159	1.4655	1.68811	1.06188	1.42476	1.67231	1.35895	1.28958	1.66945	1.6174	1.71471	1.0195	1.39299	1.67015
	103.8	1.399	2.501	1.14	1.234	2.37	2.8	1.28	1.577	1.159	1.413	1.804	1.381	1.299	1.736	1.56	1.579	1.123	1.458	1.718		103.8	1.36648	2.53394	1.02814	1.20062	2.31129	2.66819	1.31823	1.56046	1.10676	1.39707	1.69772	1.36787	1.2464	1.6092	1.51358	1.57323	1.07705	1.31115	1.68486
	104	1.323	2.497	1.1	1.431	2.29	2.699	1.255	1.614	1.101	1.406	1.703	1.317	1.298	1.751	1.603	1.562	1.075	1.424	1.638		104	1.29224	2.52989	0.992063	1.39229	2.23327	2.57195	1.29248	1.59707	1.05138	1.39015	1.60267	1.30448	1.24544	1.6231	1.5553	1.55629	1.03101	1.28058	1.60641
	104.2	1.339	2.478	1.191	1.897	2.288	2.489	1.274	1.686	1.121	1.359	1.653	1.365	1.211	1.742	1.58	1.569	1.031	1.354	1.633		104.2	1.30787	2.51064	1.07413	1.84569	2.23132	2.37183	1.31205	1.66832	1.07047	1.34368	1.55562	1.35202	1.16197	1.61476	1.53299	1.56327	0.988811	1.21763	1.6015
	104.4	1.374	2.429	1.153	2.169	2.175	2.369	1.174	1.633	1.084	1.265	1.645	1.332	1.186	1.719	1.562	1.596	1.01	1.253	1.491		104.4	1.34206	2.46099	1.03986	2.11033	2.12112	2.25748	1.20906	1.61587	1.03514	1.25074	1.54809	1.31933	1.13798	1.59344	1.51552	1.59017	0.96867	1.1268	1.46224
	104.6	1.327	2.364	1.155	2.345	2.289	2.004	1.23	1.615	1.135	1.306	1.654	1.293	1.241	1.644	1.506	1.634	1.103	1.238	1.479		104.6	1.29615	2.39514	1.04167	2.28157	2.2323	1.90966	1.26674	1.59806	1.08384	1.29128	1.55656	1.28071	1.19075	1.52392	1.46119	1.62803	1.05786	1.11331	1.45047
	104.8	1.22	2.229	1.184	2.426	2.31	1.87	1.203	1.623	1.144	1.29	1.663	1.382	1.193	1.587	1.35	1.57	1.06	1.157	1.347		104.8	1.19164	2.25836	1.06782	2.36038	2.25278	1.78197	1.23893	1.60598	1.09244	1.27546	1.56503	1.36886	1.14469	1.47108	1.30983	1.56426	1.01662	1.04047	1.32102
	105	1.317	2.2	1.171	2.54	2.205	1.79	1.143	1.647	1.084	1.199	1.607	1.238	1.165	1.498	1.448	1.593	1.047	1.181	1.388		105	1.28638	2.22898	1.0561	2.4713	2.15038	1.70574	1.17714	1.62972	1.03514	1.18549	1.51233	1.22623	1.11783	1.38858	1.40492	1.58718	1.00416	1.06205	1.36123
	105.2	1.419	2.149	1.129	2.515	2.31	1.643	1.208	1.519	1.115	1.202	1.628	1.22	1.137	1.532	1.422	1.664	1.053	1.146	1.303		105.2	1.38601	2.1773	1.01822	2.44697	2.25278	1.56566	1.24408	1.50307	1.06474	1.18845	1.53209	1.2084	1.09096	1.4201	1.37969	1.65792	1.00991	1.03058	1.27787
	105.4	1.283	2.109	1.164	2.583	2.276	1.528	1.113	1.507	1.123	1.245	1.609	1.252	1.199	1.524	1.434	1.602	1.102	1.2	1.331		105.4	1.25317	2.13678	1.04978	2.51313	2.21962	1.45607	1.14624	1.49119	1.07238	1.23097	1.51421	1.2401	1.15045	1.41268	1.39133	1.59615	1.05691	1.07914	1.30533
	105.6	1.368	2.086	1.139	2.408	2.219	1.507	1.131	1.556	1.063	1.249	1.503	1.22	1.206	1.525	1.397	1.468	1.087	1.144	1.33		105.6	1.3362	2.11348	1.02724	2.34287	2.16403	1.43606	1.16478	1.53968	1.01509	1.23492	1.41446	1.2084	1.15717	1.41361	1.35543	1.46264	1.04252	1.02878	1.30435
	105.8	1.355	2.165	1.155	2.359	2.227	1.298	1.111	1.49	1.104	1.249	1.53	1.208	1.16	1.615	1.393	1.402	1.05	1.183	1.306		105.8	1.3235	2.19352	1.04167	2.29519	2.17184	1.2369	1.14418	1.47437	1.05424	1.23492	1.43986	1.19651	1.11303	1.49703	1.35155	1.39688	1.00703	1.06385	1.28081
	106	1.404	2.085	1.15	2.185	2.219	1.31	1.138	1.486	1.111	1.287	1.556	1.227	1.201	1.507	1.53	1.475	1.048	1.178	1.287		106	1.37136	2.11246	1.03716	2.1259	2.16403	1.24833	1.17199	1.47041	1.06092	1.27249	1.46433	1.21533	1.15237	1.39692	1.48448	1.46961	1.00512	1.05935	1.26218
	106.2	1.321	2.209	1.114	2.156	2.143	1.225	1.123	1.436	1.114	1.242	1.606	1.143	1.159	1.505	1.493	1.408	1.073	1.204	1.183		106.2	1.29029	2.2381	1.00469	2.09768	2.08992	1.16733	1.15654	1.42094	1.06379	1.228	1.51139	1.13213	1.11207	1.39507	1.44858	1.40286	1.02909	1.08273	1.16018
	106.4	1.295	2.143	1.172	1.795	2.157	1.224	1.085	1.464	1.089	1.235	1.499	1.196	1.19	1.44	1.498	1.442	1.077	1.176	1.286		106.4	1.2649	2.17123	1.057	1.74645	2.10357	1.16638	1.1174	1.44864	1.03992	1.22108	1.41069	1.18463	1.14182	1.33482	1.45343	1.43673	1.03293	1.05755	1.2612
	106.6	1.392	2.142	1.186	1.591	1.954	1.225	1.158	1.38	1.093	1.27	1.595	1.171	1.194	1.45	1.421	1.389	1.085	1.134	1.27		106.6	1.35964	2.17021	1.06962	1.54797	1.9056	1.16733	1.19258	1.36553	1.04374	1.25569	1.50104	1.15987	1.14565	1.34409	1.37872	1.38393	1.0406	1.01978	1.24551
	106.8	1.365	2.057	1.136	1.407	2.051	1.104	1.145	1.342	1.105	1.268	1.604	1.152	1.236	1.37	1.395	1.44	1.051	1.165	1.226		106.8	1.33327	2.08409	1.02453	1.36894	2.0002	1.05203	1.1792	1.32792	1.05519	1.25371	1.5095	1.14105	1.18595	1.26993	1.35349	1.43474	1.00799	1.04766	1.20235
	107	1.451	2.02	1.156	1.298	1.948	1.22	1.128	1.428	1.116	1.333	1.627	1.153	1.338	1.475	1.528	1.464	1.002	1.162	1.239		107	1.41727	2.04661	1.04257	1.26289	1.89975	1.16257	1.16169	1.41302	1.0657	1.31798	1.53115	1.14204	1.28382	1.36726	1.48254	1.45865	0.960997	1.04496	1.2151
	107.2	1.423	2.043	1.155	1.136	1.736	1.24	1.078	1.29	1.09	1.278	1.584	1.135	1.329	1.465	1.479	1.447	1.076	1.214	1.268		107.2	1.38992	2.06991	1.04167	1.10527	1.693	1.18163	1.1102	1.27647	1.04087	1.2636	1.49068	1.12421	1.27519	1.35799	1.43499	1.44171	1.03197	1.09173	1.24354
	107.4	1.459	1.961	1.11	1.112	1.783	1.305	1.057	1.249	1.14	1.306	1.596	1.164	1.386	1.437	1.442	1.282	1.093	1.208	1.295		107.4	1.42508	1.98683	1.00108	1.08192	1.73883	1.24357	1.08857	1.2359	1.08862	1.29128	1.50198	1.15293	1.32988	1.33204	1.39909	1.27732	1.04827	1.08633	1.27002
	107.6	1.353	1.904	1.104	1.104	1.72	1.335	1.064	1.266	1.063	1.239	1.542	1.096	1.551	1.376	1.459	1.36	1.106	1.167	1.403		107.6	1.32155	1.92908	0.995671	1.07414	1.67739	1.27216	1.09578	1.25272	1.01509	1.22503	1.45116	1.08558	1.4882	1.27549	1.41559	1.35503	1.06074	1.04946	1.37594
	107.8	1.414	1.866	1.179	1.116	1.667	1.265	1.09	1.299	1.097	1.291	1.586	1.212	1.639	1.379	1.374	1.391	1.056	1.214	1.446		107.8	1.38113	1.89058	1.06331	1.08581	1.62571	1.20545	1.12255	1.28538	1.04756	1.27645	1.49257	1.20048	1.57263	1.27827	1.33312	1.38592	1.01279	1.09173	1.41811
	108	1.331	1.78	1.158	1.134	1.613	1.295	1.094	1.344	1.105	1.29	1.738	1.161	1.828	1.471	1.422	1.452	1.137	1.217	1.502		108	1.30006	1.80344	1.04437	1.10333	1.57304	1.23404	1.12667	1.3299	1.05519	1.27546	1.63561	1.14996	1.75398	1.36355	1.37969	1.4467	1.09047	1.09442	1.47303
	108.2	1.343	1.824	1.123	1.064	1.62	1.299	1.098	1.248	1.067	1.232	1.72	1.156	2.084	1.525	1.476	1.407	1.218	1.349	1.602		108.2	1.31178	1.84802	1.01281	1.03522	1.57987	1.23785	1.13079	1.23491	1.01891	1.21811	1.61867	1.14501	1.99962	1.41361	1.43208	1.40186	1.16816	1.21313	1.5711
	108.4	1.339	1.794	1.15	1.08	1.585	1.361	1.156	1.235	1.111	1.224	1.807	1.178	2.284	1.456	1.412	1.486	1.15	1.335	1.61		108.4	1.30787	1.81763	1.03716	1.05079	1.54574	1.29693	1.19053	1.22205	1.06092	1.2102	1.70055	1.1668	2.19152	1.34965	1.36999	1.48057	1.10294	1.20054	1.57895
	108.6	1.416	1.776	1.118	1.041	1.562	1.297	1.111	1.314	1.068	1.232	1.807	1.148	2.351	1.51	1.417	1.589	1.226	1.354	1.495		108.6	1.38308	1.79939	1.0083	1.01284	1.52331	1.23594	1.14418	1.30022	1.01986	1.21811	1.70055	1.13708	2.25581	1.3997	1.37484	1.58319	1.17583	1.21763	1.46617
	108.8	1.394	1.731	1.232	1.042	1.53	1.299	1.124	1.284	1.069	1.231	1.83	1.172	2.438	1.485	1.469	1.683	1.196	1.404	1.522		108.8	1.36159	1.7538	1.11111	1.01382	1.4921	1.23785	1.15757	1.27053	1.02082	1.21712	1.72219	1.16086	2.33928	1.37653	1.42529	1.67685	1.14706	1.26259	1.49264
	109	1.385	1.789	1.197	1.058	1.512	1.356	1.074	1.222	1.095	1.249	1.813	1.168	2.551	1.516	1.491	1.783	1.268	1.458	1.48		109	1.3528	1.81256	1.07955	1.02938	1.47455	1.29217	1.10608	1.20918	1.04565	1.23492	1.70619	1.15689	2.44771	1.40527	1.44664	1.77649	1.21611	1.31115	1.45145
	109.2	1.43	1.659	1.146	1.078	1.452	1.347	1.116	1.29	1.101	1.19	1.938	1.191	2.506	1.523	1.569	1.893	1.317	1.446	1.431		109.2	1.39676	1.68085	1.03355	1.04884	1.41603	1.28359	1.14933	1.27647	1.05138	1.17659	1.82383	1.17968	2.40453	1.41175	1.52232	1.88608	1.26311	1.30036	1.4034
	109.4	1.518	1.724	1.089	1.079	1.396	1.404	1.091	1.248	1.107	1.234	1.863	1.158	2.569	1.559	1.496	1.812	1.301	1.361	1.477		109.4	1.48271	1.74671	0.982143	1.04982	1.36142	1.33791	1.12358	1.23491	1.0571	1.22009	1.75325	1.14699	2.46498	1.44512	1.45149	1.80538	1.24776	1.22392	1.44851
	109.6	1.597	1.731	1.187	1.006	1.359	1.408	1.058	1.303	1.07	1.258	1.804	1.134	2.388	1.439	1.531	1.979	1.321	1.443	1.389		109.6	1.55987	1.7538	1.07053	0.97879	1.32534	1.34172	1.0896	1.28933	1.02177	1.24382	1.69772	1.12322	2.29131	1.33389	1.48545	1.97177	1.26694	1.29766	1.36221
	109.8	1.544	1.79	1.196	1.094	1.308	1.495	1.109	1.234	1.104	1.197	1.885	1.127	2.374	1.431	1.538	1.837	1.358	1.438	1.273		109.8	1.50811	1.81358	1.07864	1.06441	1.2756	1.42462	1.14212	1.22106	1.05424	1.18351	1.77395	1.11628	2.27787	1.32647	1.49224	1.83029	1.30243	1.29317	1.24845
	110	1.594	1.723	1.152	1.061	1.487	1.471	1.136	1.29	1.075	1.192	1.899	1.13	2.165	1.426	1.453	1.841	1.388	1.513	1.293		110	1.55694	1.74569	1.03896	1.0323	1.45017	1.40175	1.16993	1.27647	1.02655	1.17856	1.78713	1.11926	2.07734	1.32184	1.40977	1.83427	1.3312	1.36061	1.26806
	110.2	1.591	1.761	1.199	1.106	1.446	1.516	1.123	1.387	1.084	1.211	1.788	1.22	2.182	1.426	1.569	1.834	1.627	1.642	1.323		110.2	1.55401	1.78419	1.08135	1.07608	1.41018	1.44464	1.15654	1.37245	1.03514	1.19735	1.68267	1.2084	2.09365	1.32184	1.52232	1.8273	1.56042	1.47662	1.29748
	110.4	1.561	1.799	1.168	1.107	1.449	1.561	1.06	1.355	1.08	1.184	1.932	1.175	2.067	1.425	1.639	1.893	1.814	1.618	1.26		110.4	1.52471	1.8227	1.05339	1.07706	1.41311	1.48752	1.09166	1.34079	1.03132	1.17065	1.81818	1.16383	1.9833	1.32091	1.59023	1.88608	1.73977	1.45504	1.2357
	110.6	1.531	1.901	1.13	1.202	1.453	1.602	1.108	1.313	1.104	1.166	1.983	1.271	1.775	1.332	1.665	1.716	2.122	1.557	1.261		110.6	1.49541	1.92604	1.01912	1.16949	1.41701	1.52659	1.14109	1.29923	1.05424	1.15286	1.86618	1.25891	1.70313	1.23471	1.61546	1.70973	2.03517	1.40018	1.23668
	110.8	1.636	1.926	1.13	1.118	1.408	1.531	1.131	1.302	1.099	1.227	1.953	1.34	1.658	1.253	1.494	1.745	2.377	1.378	1.229		110.8	1.59797	1.95137	1.01912	1.08776	1.37312	1.45893	1.16478	1.28834	1.04947	1.21317	1.83794	1.32726	1.59087	1.16148	1.44955	1.73863	2.27973	1.23921	1.2053
	111	1.649	1.885	1.153	1.208	1.411	1.608	1.132	1.282	1.098	1.249	1.987	1.421	1.58	1.192	1.531	1.748	2.469	1.321	1.184		111	1.61067	1.90983	1.03986	1.17533	1.37605	1.5323	1.16581	1.26855	1.04851	1.23492	1.86994	1.40749	1.51602	1.10493	1.48545	1.74161	2.36797	1.18795	1.16116
	111.2	1.603	1.806	1.17	1.238	1.509	1.611	1.05	1.306	1.097	1.226	2.017	1.452	1.489	1.148	1.484	1.569	2.737	1.231	1.27		111.2	1.56574	1.82979	1.05519	1.20451	1.47162	1.53516	1.08136	1.2923	1.04756	1.21218	1.89817	1.43819	1.42871	1.06415	1.43984	1.56327	2.625	1.10701	1.24551
	111.4	1.571	1.77	1.141	1.201	1.421	1.598	1.115	1.258	1.049	1.467	2.066	1.397	1.461	1.204	1.44	1.574	2.669	1.188	1.278		111.4	1.53448	1.79331	1.02904	1.16852	1.3858	1.52277	1.1483	1.24481	1.00172	1.45046	1.94429	1.38372	1.40184	1.11605	1.39715	1.56825	2.55978	1.06835	1.25335
	111.6	1.507	1.74	1.163	1.216	1.396	1.56	1.084	1.255	1.101	1.558	2.032	1.374	1.452	1.13	1.303	1.502	2.677	1.223	1.278		111.6	1.47197	1.76292	1.04888	1.18311	1.36142	1.48656	1.11637	1.24184	1.05138	1.54044	1.91229	1.36094	1.39321	1.04746	1.26423	1.49651	2.56746	1.09982	1.25335
	111.8	1.595	1.642	1.153	1.229	1.403	1.518	1.102	1.297	1.138	1.61	2.009	1.441	1.409	1.122	1.422	1.433	2.525	1.163	1.312		111.8	1.55792	1.66363	1.03986	1.19576	1.36825	1.44654	1.13491	1.2834	1.08671	1.59185	1.89065	1.4273	1.35195	1.04004	1.37969	1.42776	2.42168	1.04586	1.28669
	112	1.506	1.641	1.124	1.253	1.477	1.545	1.117	1.223	1.097	1.714	2.145	1.465	1.427	1.155	1.43	1.43	2.378	1.163	1.437		112	1.47099	1.66261	1.01371	1.21911	1.44041	1.47227	1.15036	1.21017	1.04756	1.69468	2.01863	1.45107	1.36922	1.07063	1.38745	1.42478	2.28069	1.04586	1.40928
	112.2	1.577	1.598	1.145	1.216	1.529	1.451	1.091	1.293	1.145	1.678	1.96	1.38	1.416	1.133	1.395	1.445	2.306	1.144	1.337		112.2	1.54034	1.61905	1.03265	1.18311	1.49113	1.38269	1.12358	1.27944	1.09339	1.65909	1.84453	1.36688	1.35866	1.05024	1.35349	1.43972	2.21164	1.02878	1.31121
	112.4	1.544	1.533	1.161	1.226	1.582	1.467	1.136	1.335	1.103	1.737	1.825	1.401	1.519	1.236	1.39	1.423	2.268	1.148	1.391		112.4	1.50811	1.55319	1.04708	1.19284	1.54281	1.39794	1.16993	1.321	1.05328	1.71742	1.71749	1.38768	1.45749	1.14572	1.34864	1.4178	2.17519	1.03237	1.36417
	112.6	1.479	1.542	1.152	1.188	1.675	1.367	1.127	1.367	1.067	1.747	1.881	1.338	1.471	1.195	1.509	1.394	2.073	1.159	1.41		112.6	1.44462	1.56231	1.03896	1.15587	1.63351	1.30265	1.16066	1.35266	1.01891	1.72731	1.77019	1.32528	1.41144	1.10771	1.4641	1.38891	1.98817	1.04227	1.3828
	112.8	1.425	1.604	1.165	1.103	1.7	1.468	1.111	1.364	1.06	1.708	1.661	1.287	1.57	1.191	1.511	1.377	1.724	1.154	1.455		112.8	1.39187	1.62513	1.05069	1.07317	1.65789	1.39889	1.14418	1.34969	1.01222	1.68875	1.56315	1.27476	1.50643	1.104	1.46604	1.37197	1.65345	1.03777	1.42694
	113	1.5	1.662	1.199	1.156	1.676	1.608	1.069	1.441	1.088	1.729	1.641	1.237	1.671	1.158	1.364	1.469	1.676	1.151	1.35		113	1.46513	1.68389	1.08135	1.12473	1.63448	1.5323	1.10093	1.42589	1.03896	1.70951	1.54433	1.22524	1.60334	1.07341	1.32342	1.46363	1.60742	1.03507	1.32396
	113.2	1.401	1.577	1.207	1.187	1.757	1.938	1.094	1.471	1.122	1.627	1.67	1.235	1.802	1.109	1.505	1.352	1.452	1.207	1.322		113.2	1.36843	1.59777	1.08856	1.15489	1.71348	1.84677	1.12667	1.45557	1.07143	1.60866	1.57162	1.22326	1.72903	1.02799	1.46022	1.34706	1.39258	1.08543	1.2965
	113.4	1.517	1.736	1.187	1.25	1.712	2.24	1.04	1.395	1.11	1.514	1.615	1.288	1.813	1.143	1.497	1.409	1.309	1.145	1.391		113.4	1.48173	1.75887	1.07053	1.21619	1.66959	2.13455	1.07106	1.38037	1.05997	1.49693	1.51986	1.27575	1.73959	1.05951	1.45246	1.40385	1.25543	1.02968	1.36417
	113.6	1.461	1.671	1.153	1.649	1.69	2.365	1.094	1.472	1.122	1.415	1.572	1.312	2.054	1.213	1.431	1.364	1.24	1.213	1.343		113.6	1.42704	1.69301	1.03986	1.6044	1.64814	2.25367	1.12667	1.45656	1.07143	1.39905	1.47939	1.29952	1.97083	1.1244	1.38842	1.35902	1.18926	1.09083	1.3171
	113.8	1.379	1.639	1.168	2.149	1.714	2.361	1.109	1.451	1.129	1.333	1.496	1.236	2.121	1.194	1.42	1.415	1.264	1.21	1.321		113.8	1.34694	1.66059	1.05339	2.09087	1.67154	2.24986	1.14212	1.43578	1.07811	1.31798	1.40787	1.22425	2.03512	1.10679	1.37775	1.40983	1.21228	1.08813	1.29552
	114	1.43	1.683	1.175	2.293	1.688	2.284	1.076	1.451	1.13	1.276	1.484	1.236	2.222	1.245	1.449	1.436	1.237	1.19	1.334		114	1.39676	1.70517	1.0597	2.23098	1.64619	2.17648	1.10814	1.43578	1.07907	1.26162	1.39657	1.22425	2.13203	1.15406	1.40589	1.43075	1.18638	1.07014	1.30827
	114.2	1.358	1.635	1.213	2.639	1.826	2.383	1.1	1.389	1.144	1.233	1.555	1.194	2.33	1.28	1.408	1.423	1.207	1.149	1.316		114.2	1.32643	1.65653	1.09398	2.56762	1.78077	2.27082	1.13285	1.37443	1.09244	1.2191	1.46339	1.18265	2.23566	1.1865	1.36611	1.4178	1.15761	1.03327	1.29062
	114.4	1.344	1.626	1.221	2.554	1.736	2.325	1.099	1.4	1.114	1.192	1.365	1.179	2.387	1.195	1.403	1.458	1.239	1.205	1.318		114.4	1.31276	1.64742	1.10119	2.48492	1.693	2.21555	1.13182	1.38532	1.06379	1.17856	1.28458	1.16779	2.29035	1.10771	1.36125	1.45267	1.1883	1.08363	1.29258
	114.6	1.332	1.714	1.216	2.766	1.728	2.216	1.141	1.428	1.143	1.181	1.468	1.144	2.214	1.158	1.348	1.44	1.181	1.12	1.428		114.6	1.30104	1.73658	1.09668	2.69119	1.6852	2.11168	1.17508	1.41302	1.09148	1.16769	1.38152	1.13312	2.12435	1.07341	1.30789	1.43474	1.13267	1.00719	1.40046
	114.8	1.269	1.617	1.24	2.436	1.757	1.956	1.106	1.338	1.118	1.146	1.378	1.141	2.178	1.248	1.291	1.438	1.193	1.139	1.376		114.8	1.2395	1.6383	1.11833	2.37011	1.71348	1.86392	1.13903	1.32397	1.06761	1.13308	1.29682	1.13015	2.08981	1.15684	1.25259	1.43275	1.14418	1.02428	1.34946
	115	1.286	1.653	1.201	2.449	1.846	1.82	1.084	1.432	1.123	1.146	1.424	1.103	2.217	1.213	1.36	1.415	1.191	1.157	1.301		115	1.2561	1.67477	1.08315	2.38276	1.80027	1.73432	1.11637	1.41698	1.07238	1.13308	1.34011	1.09251	2.12723	1.1244	1.31953	1.40983	1.14226	1.04047	1.27591
	115.2	1.344	1.633	1.17	2.363	1.872	1.666	1.069	1.238	1.11	1.115	1.396	1.209	2.101	1.211	1.259	1.399	1.178	1.135	1.324		115.2	1.31276	1.65451	1.05519	2.29909	1.82563	1.58757	1.10093	1.22501	1.05997	1.10243	1.31376	1.1975	2.01593	1.12254	1.22154	1.39389	1.1298	1.02068	1.29846
	115.4	1.259	1.674	1.23	2.258	1.737	1.448	1.051	1.253	1.109	1.147	1.381	1.182	1.924	1.142	1.276	1.474	1.199	1.176	1.316		115.4	1.22973	1.69605	1.10931	2.19693	1.69397	1.37984	1.08239	1.23986	1.05901	1.13407	1.29964	1.17076	1.84609	1.05858	1.23803	1.46862	1.14994	1.05755	1.29062
	115.6	1.241	1.717	1.225	2.153	1.676	1.28	1.038	1.306	1.081	1.153	1.442	1.183	1.813	1.165	1.269	1.447	1.178	1.159	1.291		115.6	1.21215	1.73961	1.1048	2.09477	1.63448	1.21974	1.069	1.2923	1.03228	1.14	1.35705	1.17175	1.73959	1.0799	1.23124	1.44171	1.1298	1.04227	1.2661
	115.8	1.252	1.716	1.238	1.853	1.664	1.229	1.072	1.267	1.172	1.122	1.481	1.214	1.717	1.163	1.256	1.444	1.092	1.134	1.373		115.8	1.2229	1.7386	1.11652	1.80288	1.62278	1.17115	1.10402	1.25371	1.11917	1.10935	1.39375	1.20246	1.64748	1.07805	1.21863	1.43872	1.04731	1.01978	1.34652
	116	1.206	1.681	1.278	1.554	1.595	1.221	1.095	1.246	1.158	1.124	1.416	1.174	1.49	1.212	1.247	1.343	1.132	1.2	1.322		116	1.17796	1.70314	1.1526	1.51197	1.55549	1.16352	1.1277	1.23293	1.10581	1.11133	1.33258	1.16284	1.42967	1.12347	1.2099	1.33809	1.08568	1.07914	1.2965
	116.2	1.206	1.665	1.318	1.389	1.54	1.264	1.145	1.251	1.132	1.141	1.439	1.201	1.457	1.165	1.351	1.355	1.157	1.191	1.23		116.2	1.17796	1.68693	1.18867	1.35143	1.50185	1.2045	1.1792	1.23788	1.08098	1.12814	1.35423	1.18958	1.398	1.0799	1.3108	1.35005	1.10965	1.07104	1.20628
	116.4	1.136	1.606	1.374	1.217	1.362	1.294	1.171	1.287	1.138	1.096	1.42	1.22	1.369	1.18	1.271	1.322	1.149	1.19	1.267		116.4	1.10959	1.62715	1.23918	1.18408	1.32826	1.23309	1.20597	1.2735	1.08671	1.08365	1.33634	1.2084	1.31357	1.09381	1.23318	1.31717	1.10198	1.07014	1.24256
	116.6	1.111	1.694	1.482	1.201	1.432	1.325	1.095	1.155	1.098	1.113	1.345	1.157	1.278	1.19	1.124	1.368	1.11	1.17	1.264		116.6	1.08517	1.71631	1.33658	1.16852	1.39653	1.26263	1.1277	1.14289	1.04851	1.10045	1.26576	1.146	1.22625	1.10308	1.09056	1.363	1.06458	1.05216	1.23962
	116.8	1.152	1.582	1.553	1.135	1.303	1.378	1.095	1.243	1.144	1.091	1.422	1.148	1.25	1.124	1.234	1.427	1.089	1.129	1.262		116.8	1.12522	1.60284	1.40061	1.1043	1.27072	1.31313	1.1277	1.22996	1.09244	1.0787	1.33823	1.13708	1.19939	1.0419	1.19728	1.42179	1.04444	1.01529	1.23766
	117	1.126	1.687	1.584	1.064	1.361	1.382	1.091	1.182	1.129	1.102	1.384	1.201	1.294	1.171	1.145	1.324	1.127	1.143	1.235		117	1.09982	1.70922	1.42857	1.03522	1.32729	1.31694	1.12358	1.1696	1.07811	1.08958	1.30247	1.18958	1.2416	1.08547	1.11093	1.31916	1.08088	1.02788	1.21118
	117.2	1.133	1.672	1.789	1.092	1.331	1.434	1.081	1.262	1.132	1.107	1.458	1.177	1.231	1.18	1.199	1.474	1.078	1.18	1.272		117.2	1.10666	1.69402	1.61346	1.06246	1.29803	1.3665	1.11329	1.24876	1.08098	1.09452	1.37211	1.16581	1.18116	1.09381	1.16332	1.46862	1.03389	1.06115	1.24747
	117.4	1.174	1.573	2.02	1.116	1.293	1.436	1.112	1.253	1.134	1.106	1.4	1.157	1.243	1.163	1.193	1.451	1.08	1.232	1.234		117.4	1.14671	1.59372	1.82179	1.08581	1.26097	1.3684	1.14521	1.23986	1.08289	1.09353	1.31752	1.146	1.19267	1.07805	1.1575	1.4457	1.03581	1.10791	1.2102
	117.6	1.156	1.488	2.131	1.067	1.217	1.455	1.161	1.149	1.128	1.08	1.372	1.131	1.176	1.22	1.188	1.432	1.127	1.191	1.197		117.6	1.12913	1.5076	1.9219	1.03814	1.18685	1.38651	1.19567	1.13695	1.07716	1.06783	1.29117	1.12025	1.12838	1.13089	1.15265	1.42677	1.08088	1.07104	1.17391
	117.8	1.124	1.437	2.244	1.039	1.198	1.444	1.088	1.159	1.101	1.09	1.425	1.159	1.17	1.144	1.186	1.46	1.049	1.237	1.172		117.8	1.09787	1.45593	2.02381	1.0109	1.16832	1.37602	1.12049	1.14684	1.05138	1.07771	1.34105	1.14798	1.12263	1.06044	1.15071	1.45467	1.00607	1.11241	1.1494
	118	1.183	1.445	2.384	1.105	1.196	1.452	1.158	1.134	1.147	1.062	1.442	1.128	1.128	1.244	1.113	1.377	1.056	1.247	1.184		118	1.1555	1.46403	2.15007	1.07511	1.16637	1.38365	1.19258	1.12211	1.0953	1.05003	1.35705	1.11727	1.08233	1.15313	1.07988	1.37197	1.01279	1.1214	1.16116
	118.2	1.097	1.433	2.536	1.04	1.194	1.432	1.082	1.177	1.13	1.115	1.461	1.109	1.147	1.188	1.148	1.433	1.055	1.146	1.147		118.2	1.0715	1.45187	2.28716	1.01187	1.16442	1.36459	1.11432	1.16465	1.07907	1.10243	1.37493	1.09845	1.10056	1.10122	1.11384	1.42776	1.01183	1.03058	1.12488
	118.4	1.058	1.456	2.284	1.044	1.167	1.391	1.135	1.207	1.098	1.079	1.381	1.121	1.169	1.222	1.127	1.411	1.07	1.179	1.096		118.4	1.0334	1.47518	2.05988	1.01576	1.13809	1.32552	1.1689	1.19434	1.04851	1.06684	1.29964	1.11034	1.12167	1.13274	1.09347	1.40585	1.02621	1.06025	1.07486
	118.6	1.09	1.424	2.302	1.092	1.186	1.449	1.16	1.153	1.139	1.048	1.485	1.048	1.146	1.21	1.11	1.416	1.05	1.165	1.123		118.6	1.06466	1.44276	2.07612	1.06246	1.15662	1.38079	1.19464	1.14091	1.08766	1.03619	1.39752	1.03803	1.0996	1.12162	1.07697	1.41083	1.00703	1.04766	1.10134
	118.8	1.099	1.351	2.307	1.073	1.203	1.375	1.123	1.129	1.142	1.047	1.407	1.113	1.163	1.137	1.099	1.491	1.067	1.142	1.15		118.8	1.07345	1.36879	2.08063	1.04398	1.1732	1.31027	1.15654	1.11716	1.09053	1.0352	1.32411	1.10242	1.11591	1.05395	1.0663	1.48555	1.02334	1.02698	1.12782
	119	1.079	1.282	2.307	1.115	1.193	1.405	1.258	1.139	1.179	1.104	1.404	1.045	1.143	1.22	1.177	1.595	0.988	1.203	1.13		119	1.05392	1.29889	2.08063	1.08484	1.16345	1.33886	1.29557	1.12705	1.12586	1.09156	1.32129	1.03506	1.09672	1.13089	1.14198	1.58917	0.94757	1.08183	1.10821
	119.2	1.185	1.268	2.245	1.101	1.198	1.431	1.205	1.23	1.171	1.095	1.438	1.066	1.105	1.186	1.11	1.542	1.036	1.163	1.125		119.2	1.15745	1.2847	2.02471	1.07122	1.16832	1.36364	1.24099	1.2171	1.11822	1.08266	1.35328	1.05586	1.06026	1.09937	1.07697	1.53637	0.993606	1.04586	1.1033
	119.4	1.088	1.267	2.035	1.077	1.204	1.326	1.256	1.182	1.192	1.078	1.451	1.063	1.166	1.196	1.069	1.46	1.091	1.126	1.114		119.4	1.06271	1.28369	1.83532	1.04787	1.17418	1.26358	1.29351	1.1696	1.13827	1.06585	1.36552	1.05289	1.11879	1.10864	1.03719	1.45467	1.04636	1.01259	1.09251
	119.6	1.122	1.239	1.94	1.066	1.216	1.34	1.327	1.148	1.195	1.087	1.527	1.083	1.129	1.241	1.106	1.392	1.081	1.227	1.134		119.6	1.09592	1.25532	1.74964	1.03717	1.18588	1.27692	1.36663	1.13596	1.14114	1.07475	1.43704	1.0727	1.08329	1.15035	1.07309	1.38691	1.03676	1.10342	1.11213
	119.8	1.135	1.236	1.695	1.213	1.148	1.321	1.426	1.209	1.213	1.111	1.571	1.076	1.153	1.379	1.121	1.302	1.069	1.275	1.093		119.8	1.10861	1.25228	1.52868	1.18019	1.11956	1.25881	1.46859	1.19632	1.15833	1.09848	1.47845	1.06577	1.10631	1.27827	1.08765	1.29724	1.02526	1.14658	1.07192
	120	1.105	1.304	1.59	1.169	1.144	1.262	1.448	1.197	1.175	1.113	1.605	1.061	1.163	1.516	1.082	1.41	1.08	1.259	1.084		120	1.07931	1.32118	1.43398	1.13738	1.11566	1.20259	1.49125	1.18444	1.12204	1.10045	1.51045	1.05091	1.11591	1.40527	1.04981	1.40485	1.03581	1.13219	1.06309
	120.2	1.151	1.251	1.449	1.179	1.094	1.293	1.567	1.211	1.192	1.075	1.591	1.108	1.237	1.438	1.086	1.36	1.018	1.266	1.131		120.2	1.12424	1.26748	1.30682	1.14711	1.0669	1.23213	1.6138	1.1983	1.13827	1.06288	1.49727	1.09746	1.18691	1.33296	1.05369	1.35503	0.976343	1.13849	1.10919
	120.4	1.143	1.206	1.402	1.081	1.15	1.234	1.63	1.196	1.203	1.107	1.646	1.133	1.26	1.458	1.129	1.336	1.05	1.255	1.165		120.4	1.11643	1.22188	1.26443	1.05176	1.12151	1.17591	1.67868	1.18346	1.14878	1.09452	1.54903	1.12223	1.20898	1.3515	1.09541	1.33112	1.00703	1.1286	1.14253
	120.6	1.108	1.226	1.362	1.165	1.144	1.3	1.653	1.277	1.186	1.125	1.601	1.065	1.314	1.467	1.079	1.4	1.022	1.258	1.108		120.6	1.08224	1.24215	1.22835	1.13349	1.11566	1.2388	1.70237	1.26361	1.13254	1.11232	1.50668	1.05487	1.26079	1.35984	1.0469	1.39489	0.980179	1.13129	1.08663
	120.8	1.168	1.249	1.291	1.166	1.043	1.226	1.699	1.294	1.2	1.164	1.667	1.188	1.385	1.685	1.068	1.332	1.133	1.207	1.122		120.8	1.14085	1.26545	1.16432	1.13446	1.01716	1.16829	1.74974	1.28043	1.14591	1.15088	1.56879	1.1767	1.32892	1.56192	1.03622	1.32713	1.08664	1.08543	1.10036
	121	1.154	1.25	1.293	1.066	1.111	1.258	1.73	1.349	1.227	1.14	1.544	1.181	1.414	1.862	1.065	1.309	1.006	1.274	1.12		121	1.12717	1.26646	1.16613	1.03717	1.08348	1.19878	1.78167	1.33485	1.1717	1.12715	1.45304	1.16977	1.35675	1.72599	1.03331	1.30422	0.964834	1.14568	1.0984
	121.2	1.204	1.133	1.255	1.083	1.121	1.189	1.745	1.342	1.231	1.139	1.561	1.147	1.455	1.964	1.119	1.366	1.056	1.16	1.093		121.2	1.17601	1.14792	1.13185	1.05371	1.09323	1.13303	1.79712	1.32792	1.17552	1.12616	1.46904	1.13609	1.39609	1.82054	1.08571	1.36101	1.01279	1.04317	1.07192
	121.4	1.136	1.131	1.26	1.098	1.044	1.17	1.918	1.374	1.19	1.141	1.523	1.164	1.566	2.027	1.132	1.295	1.07	1.141	1.081		121.4	1.10959	1.1459	1.13636	1.0683	1.01814	1.11492	1.97528	1.35959	1.13636	1.12814	1.43328	1.15293	1.50259	1.87894	1.09832	1.29027	1.02621	1.02608	1.06015
	121.6	1.149	1.166	1.235	1.15	1.071	1.285	2.002	1.3	1.184	1.208	1.511	1.159	1.613	1.931	1.235	1.24	1.074	1.15	1.099		121.6	1.12229	1.18136	1.11382	1.11889	1.04447	1.22451	2.06179	1.28636	1.13063	1.19438	1.42198	1.14798	1.54769	1.78995	1.19825	1.23547	1.03005	1.03417	1.0778
	121.8	1.1	1.163	1.249	1.138	1.043	1.28	2.143	1.294	1.222	1.335	1.487	1.166	1.7	1.835	1.127	1.318	1.084	1.13	1.212		121.8	1.07443	1.17832	1.12644	1.10722	1.01716	1.21974	2.207	1.28043	1.16692	1.31995	1.3994	1.15491	1.63116	1.70096	1.09347	1.31318	1.03964	1.01619	1.18862
	122	1.219	1.134	1.219	1.138	1.08	1.165	2.112	1.37	1.191	1.52	1.417	1.172	1.914	1.831	1.128	1.281	1.168	1.131	1.144		122	1.19066	1.14894	1.09939	1.10722	1.05325	1.11016	2.17508	1.35563	1.13732	1.50287	1.33352	1.16086	1.8365	1.69726	1.09444	1.27632	1.1202	1.01709	1.12194
	122.2	1.162	1.147	1.25	1.102	1.013	1.127	2.291	1.311	1.191	1.609	1.521	1.149	1.829	2.082	1.15	1.289	1.104	1.124	1.163		122.2	1.13499	1.16211	1.12734	1.07219	0.987907	1.07395	2.35942	1.29725	1.13732	1.59086	1.43139	1.13807	1.75494	1.92992	1.11578	1.28429	1.05882	1.01079	1.14057
	122.4	1.154	1.174	1.31	1.187	1.029	1.148	2.215	1.382	1.203	1.715	1.455	1.152	1.923	2.04	1.194	1.239	1.042	1.203	1.097		122.4	1.12717	1.18946	1.18146	1.15489	1.00351	1.09396	2.28115	1.3675	1.14878	1.69567	1.36928	1.14105	1.84514	1.89099	1.15847	1.23447	0.999361	1.08183	1.07584
	122.6	1.142	1.141	1.21	1.123	1.075	1.154	2.18	1.311	1.153	1.657	1.497	1.114	1.981	1.971	1.198	1.262	1.119	1.174	1.147		122.6	1.11545	1.15603	1.09127	1.09263	1.04837	1.09968	2.24511	1.29725	1.10103	1.63832	1.40881	1.10341	1.90079	1.82703	1.16235	1.25739	1.07321	1.05576	1.12488
	122.8	1.243	1.092	1.287	1.185	1.104	1.128	2.078	1.368	1.166	1.712	1.487	1.114	2.07	2.044	1.132	1.304	1.092	1.17	1.06		122.8	1.2141	1.10638	1.16071	1.15295	1.07665	1.0749	2.14006	1.35365	1.11345	1.6927	1.3994	1.10341	1.98618	1.8947	1.09832	1.29924	1.04731	1.05216	1.03956
	123	1.159	1.134	1.209	1.198	1.08	1.141	1.921	1.407	1.177	1.67	1.608	1.16	2.015	1.911	1.126	1.31	1.115	1.188	1.131		123	1.13206	1.14894	1.09037	1.1656	1.05325	1.08729	1.97837	1.39224	1.12395	1.65118	1.51327	1.14897	1.93341	1.77141	1.0925	1.30521	1.06937	1.06835	1.10919
	123.2	1.161	1.123	1.202	1.182	1.065	1.097	1.973	1.39	1.141	1.655	1.651	1.107	2.067	1.971	1.135	1.267	1.144	1.131	1.066		123.2	1.13401	1.13779	1.08405	1.15003	1.03862	1.04536	2.03193	1.37542	1.08957	1.63635	1.55374	1.09647	1.9833	1.82703	1.10123	1.26237	1.09719	1.01709	1.04544
	123.4	1.233	1.078	1.266	1.322	0.985	1.118	1.793	1.477	1.143	1.587	1.737	1.095	2.007	1.877	1.157	1.207	1.113	1.177	1.113		123.4	1.20434	1.0922	1.14177	1.28624	0.960601	1.06537	1.84655	1.46151	1.09148	1.56911	1.63467	1.08459	1.92573	1.7399	1.12257	1.20259	1.06746	1.05845	1.09153
	123.6	1.19	1.086	1.201	1.33	1.117	1.145	1.806	1.393	1.155	1.464	1.87	1.055	1.918	1.892	1.096	1.281	1.177	1.166	1.138		123.6	1.16234	1.1003	1.08315	1.29403	1.08933	1.0911	1.85994	1.37839	1.10294	1.4475	1.75983	1.04497	1.84034	1.7538	1.06339	1.27632	1.12884	1.04856	1.11605
	123.8	1.278	1.061	1.208	1.331	1.104	1.146	1.653	1.455	1.118	1.406	1.803	1.21	1.971	1.86	1.179	1.291	1.132	1.237	1.15		123.8	1.24829	1.07497	1.08947	1.295	1.07665	1.09205	1.70237	1.43974	1.06761	1.39015	1.69678	1.19849	1.89119	1.72414	1.14392	1.28628	1.08568	1.11241	1.12782
	124	1.234	1.029	1.231	1.296	1.096	1.174	1.561	1.449	1.112	1.334	1.841	1.1	1.669	1.951	1.139	1.304	1.062	1.332	1.14		124	1.20531	1.04255	1.11021	1.26095	1.06885	1.11873	1.60762	1.4338	1.06188	1.31896	1.73254	1.08954	1.60142	1.80849	1.10511	1.29924	1.01854	1.19784	1.11801
	124.2	1.25	1.069	1.188	1.433	1.066	1.234	1.599	1.449	1.133	1.252	1.739	1.093	1.602	1.774	1.156	1.253	1.064	1.363	1.147		124.2	1.22094	1.08308	1.07143	1.39424	1.03959	1.17591	1.64676	1.4338	1.08193	1.23789	1.63655	1.08261	1.53713	1.64442	1.1216	1.24842	1.02046	1.22572	1.12488
	124.4	1.202	1.087	1.161	1.653	1.066	1.218	1.517	1.456	1.125	1.22	1.73	1.123	1.549	1.897	1.063	1.29	1.083	1.417	1.159		124.4	1.17406	1.10132	1.04708	1.60829	1.03959	1.16066	1.56231	1.44073	1.07429	1.20625	1.62808	1.11232	1.48628	1.75844	1.03137	1.28529	1.03868	1.27428	1.13665
	124.6	1.199	1.028	1.173	2.24	1.074	1.288	1.556	1.52	1.117	1.18	1.743	1.056	1.572	1.752	1.27	1.251	1.107	1.296	1.13		124.6	1.17113	1.04154	1.0579	2.17941	1.0474	1.22737	1.60247	1.50406	1.06665	1.1667	1.64032	1.04596	1.50835	1.62403	1.23221	1.24643	1.0617	1.16547	1.10821
	124.8	1.205	1.082	1.194	2.437	1.054	1.289	1.431	1.469	1.113	1.113	1.554	1.036	1.486	1.791	1.222	1.375	1.104	1.392	1.112		124.8	1.17699	1.09625	1.07684	2.37108	1.02789	1.22832	1.47374	1.45359	1.06283	1.10045	1.46245	1.02615	1.42583	1.66018	1.18564	1.36998	1.05882	1.2518	1.09055
	125	1.198	1.096	1.158	2.793	1.087	1.404	1.446	1.482	1.179	1.141	1.478	1.063	1.43	1.697	1.169	1.359	1.084	1.388	1.117		125	1.17015	1.11044	1.04437	2.71745	1.06007	1.33791	1.48919	1.46646	1.12586	1.12814	1.39093	1.05289	1.3721	1.57304	1.13422	1.35404	1.03964	1.2482	1.09546
	125.2	1.13	1.067	1.13	2.687	1.063	1.414	1.405	1.347	1.098	1.133	1.422	1.116	1.41	1.712	1.193	1.276	1.171	1.44	1.216		125.2	1.10373	1.08105	1.01912	2.61432	1.03667	1.34744	1.44696	1.33287	1.04851	1.12023	1.33823	1.10539	1.35291	1.58695	1.1575	1.27134	1.12308	1.29496	1.19255
	125.4	1.184	1.115	1.153	2.67	1.04	1.424	1.367	1.394	1.142	1.091	1.431	1.124	1.382	1.715	1.212	1.355	1.196	1.372	1.198		125.4	1.15648	1.12969	1.03986	2.59778	1.01424	1.35697	1.40783	1.37938	1.09053	1.0787	1.3467	1.11331	1.32604	1.58973	1.17594	1.35005	1.14706	1.23381	1.17489
	125.6	1.182	1.108	1.13	2.79	1.074	1.491	1.346	1.411	1.186	1.139	1.498	1.105	1.326	1.632	1.165	1.367	1.244	1.446	1.244		125.6	1.15452	1.12259	1.01912	2.71454	1.0474	1.42081	1.3862	1.3962	1.13254	1.12616	1.40975	1.09449	1.27231	1.51279	1.13034	1.36201	1.19309	1.30036	1.22001
	125.8	1.161	1.102	1.182	2.734	1.049	1.522	1.266	1.491	1.156	1.128	1.568	1.092	1.406	1.747	1.189	1.447	1.169	1.352	1.2		125.8	1.13401	1.11651	1.06602	2.66005	1.02302	1.45035	1.30381	1.47536	1.1039	1.11529	1.47563	1.08162	1.34907	1.61939	1.15362	1.44171	1.12116	1.21583	1.17686
	126	1.286	1.091	1.189	2.628	1.042	1.544	1.224	1.356	1.095	1.108	1.541	1.14	1.355	1.555	1.125	1.422	1.244	1.387	1.155		126	1.2561	1.10537	1.07233	2.55692	1.01619	1.47132	1.26056	1.34178	1.04565	1.09551	1.45022	1.12916	1.30013	1.44142	1.09153	1.41681	1.19309	1.2473	1.13272
	126.2	1.245	1.03	1.212	2.554	1.08	1.491	1.254	1.476	1.108	1.101	1.597	1.164	1.365	1.584	1.132	1.44	1.141	1.289	1.118		126.2	1.21606	1.04357	1.09307	2.48492	1.05325	1.42081	1.29145	1.46052	1.05806	1.08859	1.50292	1.15293	1.30973	1.4683	1.09832	1.43474	1.09431	1.15917	1.09644
	126.4	1.367	1.043	1.18	2.307	1.036	1.51	1.267	1.43	1.127	1.102	1.595	1.149	1.432	1.463	1.221	1.473	1.141	1.268	1.204		126.4	1.33522	1.05674	1.06421	2.2446	1.01034	1.43892	1.30484	1.415	1.0762	1.08958	1.50104	1.13807	1.37402	1.35614	1.18467	1.46762	1.09431	1.14029	1.18078
	126.6	1.363	1.067	1.19	2.067	1.039	1.401	1.28	1.387	1.102	1.07	1.661	1.126	1.372	1.406	1.118	1.527	1.131	1.224	1.194		126.6	1.33131	1.08105	1.07323	2.01109	1.01326	1.33505	1.31823	1.37245	1.05233	1.05794	1.56315	1.11529	1.31645	1.3033	1.08473	1.52142	1.08472	1.10072	1.17097
	126.8	1.295	1.055	1.166	1.82	1.07	1.449	1.225	1.399	1.099	1.111	1.667	1.114	1.424	1.398	1.165	1.545	1.165	1.244	1.177		126.8	1.2649	1.0689	1.05159	1.77077	1.0435	1.38079	1.26159	1.38433	1.04947	1.09848	1.56879	1.10341	1.36634	1.29588	1.13034	1.53936	1.11733	1.11871	1.1543
	127	1.428	1.092	1.228	1.555	1.031	1.429	1.159	1.33	1.097	1.096	1.588	1.121	1.421	1.406	1.162	1.486	1.192	1.257	1.191		127	1.3948	1.10638	1.1075	1.51294	1.00546	1.36173	1.19361	1.31605	1.04756	1.08365	1.49445	1.11034	1.36346	1.3033	1.12743	1.48057	1.14322	1.1304	1.16803
	127.2	1.505	1.115	1.117	1.315	0.989	1.391	1.158	1.296	1.11	1.069	1.563	1.17	1.348	1.46	1.108	1.551	1.309	1.222	1.197		127.2	1.47001	1.12969	1.0074	1.27943	0.964502	1.32552	1.19258	1.28241	1.05997	1.05695	1.47092	1.15887	1.29342	1.35336	1.07503	1.54533	1.25543	1.09892	1.17391
	127.4	1.579	1.102	1.152	1.209	1.029	1.309	1.228	1.263	1.127	1.108	1.549	1.098	1.375	1.433	1.143	1.624	1.367	1.188	1.194		127.4	1.54229	1.11651	1.03896	1.1763	1.00351	1.24738	1.26468	1.24975	1.0762	1.09551	1.45775	1.08756	1.31932	1.32833	1.10899	1.61807	1.31106	1.06835	1.17097
	127.6	1.626	1.09	1.152	1.171	1.018	1.34	1.092	1.202	1.119	1.069	1.598	1.062	1.375	1.353	1.208	1.655	1.318	1.193	1.175		127.6	1.5882	1.10436	1.03896	1.13933	0.992783	1.27692	1.12461	1.18939	1.06856	1.05695	1.50386	1.0519	1.31932	1.25417	1.17206	1.64895	1.26407	1.07284	1.15234
	127.8	1.678	1.091	1.176	1.17	1.04	1.404	1.201	1.219	1.111	1.061	1.601	1.131	1.353	1.306	1.13	1.523	1.434	1.2	1.163		127.8	1.63899	1.10537	1.06061	1.13835	1.01424	1.33791	1.23687	1.20621	1.06092	1.04904	1.50668	1.12025	1.29822	1.2106	1.09638	1.51744	1.37532	1.07914	1.14057
	128	1.692	1.157	1.216	1.157	1.05	1.398	1.236	1.176	1.119	1.102	1.532	1.067	1.328	1.205	1.159	1.512	1.594	1.214	1.212		128	1.65267	1.17224	1.09668	1.12571	1.02399	1.33219	1.27291	1.16367	1.06856	1.08958	1.44175	1.05685	1.27423	1.11698	1.12451	1.50648	1.52877	1.09173	1.18862
	128.2	1.843	1.117	1.187	1.114	1.063	1.521	1.184	1.218	1.105	1.104	1.524	1.101	1.395	1.252	1.109	1.58	1.535	1.231	1.362		128.2	1.80016	1.13171	1.07053	1.08387	1.03667	1.4494	1.21936	1.20522	1.05519	1.09156	1.43422	1.09053	1.33851	1.16055	1.076	1.57423	1.47219	1.10701	1.33573
	128.4	1.856	1.178	1.182	1.169	1.048	1.62	1.178	1.249	1.105	1.084	1.517	1.152	1.334	1.228	1.21	1.541	1.562	1.191	1.566		128.4	1.81285	1.19352	1.06602	1.13738	1.02204	1.54374	1.21318	1.2359	1.05519	1.07178	1.42763	1.14105	1.27998	1.1383	1.174	1.53537	1.49808	1.07104	1.5358
	128.6	2.009	1.155	1.187	1.209	1.022	1.684	1.214	1.233	1.116	1.137	1.486	1.184	1.347	1.217	1.186	1.603	1.443	1.216	1.599		128.6	1.9623	1.17021	1.07053	1.1763	0.996684	1.60473	1.25026	1.22007	1.0657	1.12418	1.39846	1.17274	1.29246	1.12811	1.15071	1.59714	1.38395	1.09353	1.56816
	128.8	1.847	1.057	1.147	1.142	0.994	1.739	1.204	1.113	1.075	1.06	1.406	1.136	1.463	1.141	1.11	1.549	1.431	1.208	1.568		128.8	1.80406	1.07092	1.03445	1.11111	0.969378	1.65714	1.23996	1.10133	1.02655	1.04805	1.32317	1.1252	1.40376	1.05766	1.07697	1.54334	1.37244	1.08633	1.53776
	129	1.873	1.061	1.171	1.113	0.99	1.852	1.291	1.127	1.096	1.053	1.342	1.174	1.333	1.231	1.11	1.463	1.343	1.228	1.634		129	1.82946	1.07497	1.0561	1.0829	0.965477	1.76482	1.32956	1.11518	1.0466	1.04113	1.26294	1.16284	1.27903	1.14108	1.07697	1.45766	1.28804	1.10432	1.60248
	129.2	1.97	1.098	1.16	1.15	1.147	2.158	1.245	1.189	1.082	1.067	1.467	1.116	1.375	1.178	1.113	1.543	1.292	1.151	1.649		129.2	1.9242	1.11246	1.04618	1.11889	1.11859	2.05641	1.28218	1.17653	1.03323	1.05497	1.38058	1.10539	1.31932	1.09195	1.07988	1.53736	1.23913	1.03507	1.6172
	129.4	1.907	1.13	1.148	1.116	1.052	2.316	1.15	1.152	1.1	1.083	1.321	1.168	1.387	1.196	1.122	1.562	1.202	1.155	1.655		129.4	1.86267	1.14488	1.03535	1.08581	1.02594	2.20698	1.18435	1.13992	1.05042	1.07079	1.24318	1.15689	1.33084	1.10864	1.08862	1.55629	1.15281	1.03867	1.62308
	129.6	1.771	1.104	1.147	1.096	1.017	2.457	1.134	1.118	1.067	1.12	1.331	1.065	1.404	1.167	1.105	1.574	1.157	1.185	1.539		129.6	1.72983	1.11854	1.03445	1.06636	0.991808	2.34134	1.16787	1.10627	1.01891	1.10738	1.25259	1.05487	1.34715	1.08176	1.07212	1.56825	1.10965	1.06565	1.50932
	129.8	1.704	1.103	1.15	1.118	1.017	2.509	1.151	1.146	1.109	1.03	1.363	1.155	1.439	1.136	1.134	1.574	1.081	1.177	1.496		129.8	1.66439	1.11753	1.03716	1.08776	0.991808	2.39089	1.18538	1.13398	1.05901	1.01839	1.2827	1.14402	1.38073	1.05302	1.10026	1.56825	1.03676	1.05845	1.46715
	130	1.559	1.114	1.115	0.98	0.992	2.594	1.096	1.118	1.105	1.062	1.32	1.159	1.408	1.165	1.117	1.568	1.049	1.186	1.526		130	1.52276	1.12867	1.00559	0.953493	0.967427	2.47189	1.12873	1.10627	1.05519	1.05003	1.24224	1.14798	1.35099	1.0799	1.08376	1.56227	1.00607	1.06655	1.49657
	130.2	1.603	1.123	1.2	1.031	1.081	2.38	1.15	1.15	1.122	1.049	1.346	1.134	1.438	1.16	1.158	1.524	1.136	1.195	1.382		130.2	1.56574	1.13779	1.08225	1.00311	1.05422	2.26796	1.18435	1.13794	1.07143	1.03718	1.2667	1.12322	1.37977	1.07527	1.12354	1.51843	1.08951	1.07464	1.35534
	130.4	1.469	1.089	1.146	1.045	1.002	2.408	1.086	1.146	1.111	1.08	1.293	1.104	1.389	1.152	1.145	1.451	1.147	1.156	1.326		130.4	1.43485	1.10334	1.03355	1.01673	0.97718	2.29464	1.11843	1.13398	1.06092	1.06783	1.21683	1.0935	1.33276	1.06785	1.11093	1.4457	1.10006	1.03957	1.30042
	130.6	1.462	1.103	1.171	1.079	1.014	2.353	1.097	1.152	1.156	1.087	1.331	1.103	1.405	1.181	1.156	1.531	1.105	1.201	1.311		130.6	1.42801	1.11753	1.0561	1.04982	0.988882	2.24223	1.12976	1.13992	1.1039	1.07475	1.25259	1.09251	1.34811	1.09473	1.1216	1.52541	1.05978	1.08004	1.28571
	130.8	1.479	1.085	1.192	1.065	1.011	2.258	1.099	1.135	1.103	1.061	1.245	1.14	1.282	1.173	1.087	1.444	1.093	1.225	1.246		130.8	1.44462	1.09929	1.07504	1.03619	0.985957	2.15171	1.13182	1.1231	1.05328	1.04904	1.17165	1.12916	1.23009	1.08732	1.05466	1.43872	1.04827	1.10162	1.22197
	131	1.47	1.119	1.232	1.053	1.072	1.931	1.101	1.143	1.117	1.079	1.262	1.116	1.267	1.038	1.105	1.505	1.166	1.184	1.19		131	1.43583	1.13374	1.11111	1.02452	1.04545	1.8401	1.13388	1.13101	1.06665	1.06684	1.18765	1.10539	1.2157	0.96218	1.07212	1.4995	1.11829	1.06475	1.16705
	131.2	1.386	1.088	1.158	1.029	1.063	1.829	1.141	1.1	1.083	1.059	1.247	1.131	1.207	1.073	1.06	1.443	1.087	1.142	1.139		131.2	1.35378	1.10233	1.04437	1.00117	1.03667	1.7429	1.17508	1.08846	1.03419	1.04706	1.17354	1.12025	1.15813	0.994624	1.02846	1.43773	1.04252	1.02698	1.11703
	131.4	1.392	1.122	1.112	1.046	1.025	1.653	1.111	1.145	1.094	1.086	1.267	1.157	1.233	1.057	1.147	1.498	1.115	1.188	1.148		131.4	1.35964	1.13678	1.00289	1.01771	0.99961	1.57519	1.14418	1.13299	1.04469	1.07376	1.19236	1.146	1.18307	0.979792	1.11287	1.49253	1.06937	1.06835	1.12586
	131.6	1.339	1.073	1.196	1.05	1.002	1.612	1.113	1.098	1.09	1.049	1.246	1.055	1.319	1.128	1.113	1.551	1.117	1.239	1.148		131.6	1.30787	1.08713	1.07864	1.0216	0.97718	1.53612	1.14624	1.08648	1.04087	1.03718	1.1726	1.04497	1.26559	1.04561	1.07988	1.54533	1.07129	1.11421	1.12586
	131.8	1.291	1.051	1.142	1.118	1.017	1.524	1.098	1.124	1.088	1.094	1.309	1.09	1.214	1.122	1.125	1.479	1.058	1.197	1.109		131.8	1.26099	1.06484	1.02994	1.08776	0.991808	1.45226	1.13079	1.11221	1.03896	1.08167	1.23188	1.07964	1.16484	1.04004	1.09153	1.4736	1.01471	1.07644	1.08761
	132	1.238	1.046	1.204	1.075	1.085	1.452	1.128	1.05	1.111	1.108	1.256	1.114	1.213	1.143	1.176	1.391	1.093	1.155	1.103		132	1.20922	1.05978	1.08586	1.04592	1.05812	1.38365	1.16169	1.03899	1.06092	1.09551	1.18201	1.10341	1.16388	1.05951	1.14101	1.38592	1.04827	1.03867	1.08173
	132.2	1.293	1.089	1.172	1.055	1.065	1.408	1.089	1.046	1.073	1.11	1.256	1.148	1.232	1.152	1.17	1.391	1.147	1.201	1.116		132.2	1.26294	1.10334	1.057	1.02646	1.03862	1.34172	1.12152	1.03503	1.02464	1.09749	1.18201	1.13708	1.18211	1.06785	1.13519	1.38592	1.10006	1.08004	1.09448
	132.4	1.214	1.088	1.105	1.067	1.059	1.434	1.155	1.084	1.154	1.243	1.242	1.11	1.227	1.087	1.121	1.467	1.105	1.214	1.133		132.4	1.18578	1.10233	0.996573	1.03814	1.03277	1.3665	1.1895	1.07263	1.10199	1.22899	1.16883	1.09945	1.17732	1.0076	1.08765	1.46164	1.05978	1.09173	1.11115
	132.6	1.259	1.068	1.172	1.065	1.082	1.326	1.155	1.009	1.136	1.39	1.235	1.173	1.215	1.083	1.161	1.32	1.041	1.287	1.074		132.6	1.22973	1.08207	1.057	1.03619	1.0552	1.26358	1.1895	0.998417	1.0848	1.37433	1.16224	1.16185	1.1658	1.00389	1.12646	1.31518	0.998402	1.15737	1.05329
	132.8	1.222	1.059	1.113	1.069	1.092	1.324	1.159	1.031	1.124	1.507	1.278	1.09	1.204	1.125	1.107	1.301	1.116	1.397	1.079		132.8	1.19359	1.07295	1.00379	1.04009	1.06495	1.26167	1.19361	1.02019	1.07334	1.49001	1.20271	1.07964	1.15525	1.04283	1.07406	1.29625	1.07033	1.25629	1.05819
	133	1.222	1.066	1.189	1.066	1.068	1.244	1.071	1.055	1.058	1.555	1.323	1.112	1.242	1.079	1.103	1.401	1.093	1.302	1.165		133	1.19359	1.08004	1.07233	1.03717	1.04154	1.18544	1.10299	1.04393	1.01031	1.53747	1.24506	1.10143	1.19171	1.00019	1.07018	1.39588	1.04827	1.17086	1.14253
	133.2	1.204	1.073	1.143	1.043	1.083	1.276	1.1	1.038	1.104	1.549	1.319	1.08	1.198	1.079	1.17	1.458	1.157	1.208	1.116		133.2	1.17601	1.08713	1.03084	1.01479	1.05617	1.21593	1.13285	1.02711	1.05424	1.53154	1.24129	1.06973	1.14949	1.00019	1.13519	1.45267	1.10965	1.08633	1.09448
	133.4	1.258	1.086	1.111	1.122	1.048	1.22	1.058	1.016	1.114	1.521	1.453	1.13	1.27	1.117	1.176	1.34	1.291	1.175	1.154		133.4	1.22876	1.1003	1.00198	1.09165	1.02204	1.16257	1.0896	1.00534	1.06379	1.50386	1.3674	1.11926	1.21858	1.03541	1.14101	1.3351	1.23817	1.05665	1.13174
	133.6	1.265	1.115	1.258	1.158	1.009	1.163	1.058	1.07	1.121	1.586	1.535	1.141	1.293	1.127	1.157	1.338	1.552	1.17	1.279		133.6	1.23559	1.12969	1.13456	1.12668	0.984006	1.10825	1.0896	1.05878	1.07047	1.56812	1.44457	1.13015	1.24064	1.04468	1.12257	1.33311	1.48849	1.05216	1.25433
	133.8	1.253	1.087	1.157	1.187	1.065	1.157	1.054	1.048	1.14	1.475	1.583	1.101	1.353	1.082	1.206	1.358	1.802	1.171	1.268		133.8	1.22387	1.10132	1.04347	1.15489	1.03862	1.10253	1.08548	1.03701	1.08862	1.45837	1.48974	1.09053	1.29822	1.00297	1.17012	1.35304	1.72826	1.05306	1.24354
	134	1.235	1.147	1.11	1.183	1.066	1.135	1.1	1.052	1.156	1.425	1.588	1.078	1.375	1.14	1.151	1.357	2.044	1.212	1.231		134	1.20629	1.16211	1.00108	1.151	1.03959	1.08157	1.13285	1.04097	1.1039	1.40894	1.49445	1.06775	1.31932	1.05673	1.11675	1.35204	1.96036	1.08993	1.20726
	134.2	1.25	1.114	1.157	1.227	1.128	1.057	1.142	1.088	1.119	1.316	1.668	1.015	1.401	1.18	1.158	1.409	2.091	1.18	1.232		134.2	1.22094	1.12867	1.04347	1.19381	1.10006	1.00724	1.17611	1.07659	1.06856	1.30117	1.56973	1.00535	1.34427	1.09381	1.12354	1.40385	2.00543	1.06115	1.20824
	134.4	1.308	1.095	1.1	1.205	1.068	1.108	1.101	1.106	1.097	1.213	1.643	1.095	1.376	1.105	1.215	1.369	2.059	1.168	1.306		134.4	1.27759	1.10942	0.992063	1.17241	1.04154	1.05584	1.13388	1.0944	1.04756	1.19933	1.54621	1.08459	1.32028	1.02429	1.17885	1.364	1.97474	1.05036	1.28081
	134.6	1.214	1.131	1.136	1.243	0.986	1.111	1.099	1.091	1.067	1.171	1.603	1.03	1.453	1.147	1.181	1.451	2.215	1.177	1.371		134.6	1.18578	1.1459	1.02453	1.20938	0.961576	1.0587	1.13182	1.07956	1.01891	1.1578	1.50856	1.02021	1.39417	1.06322	1.14586	1.4457	2.12436	1.05845	1.34456
	134.8	1.341	1.18	1.168	1.186	1.098	1.042	1.038	1.048	1.104	1.072	1.521	1.042	1.504	1.117	1.184	1.489	2.242	1.19	1.398		134.8	1.30983	1.19554	1.05339	1.15392	1.0708	0.992948	1.069	1.03701	1.05424	1.05992	1.43139	1.03209	1.4431	1.03541	1.14877	1.48356	2.15026	1.07014	1.37104
	135	1.287	1.084	1.172	1.166	1.098	1.025	1.139	1.071	1.083	1.117	1.594	1.13	1.721	1.104	1.174	1.485	2.076	1.18	1.488		135	1.25708	1.09828	1.057	1.13446	1.0708	0.976749	1.17302	1.05977	1.03419	1.10441	1.50009	1.11926	1.65131	1.02336	1.13907	1.47957	1.99105	1.06115	1.4593
	135.2	1.251	1.054	1.196	1.099	1.11	1.071	1.088	1.128	1.118	1.086	1.578	1.093	1.813	1.1	1.188	1.406	2.026	1.092	1.264		135.2	1.22192	1.06788	1.07864	1.06927	1.0825	1.02058	1.12049	1.11617	1.06761	1.07376	1.48504	1.08261	1.73959	1.01965	1.15265	1.40086	1.94309	0.982014	1.23962
	135.4	1.296	1.149	1.156	1.117	1.039	1.182	1.102	1.09	1.146	1.052	1.456	1.08	1.791	1.157	1.156	1.493	1.91	1.195	1.368		135.4	1.26587	1.16413	1.04257	1.08679	1.01326	1.12636	1.13491	1.07857	1.09435	1.04014	1.37022	1.06973	1.71848	1.07249	1.1216	1.48755	1.83184	1.07464	1.34161
	135.6	1.27	1.144	1.198	1.052	1.1	1.067	1.066	1.136	1.067	1.052	1.384	1.13	1.776	1.137	1.125	1.482	1.761	1.15	1.321		135.6	1.24048	1.15907	1.08045	1.02355	1.07275	1.01677	1.09784	1.12408	1.01891	1.04014	1.30247	1.11926	1.70409	1.05395	1.09153	1.47659	1.68894	1.03417	1.29552
	135.8	1.265	1.173	1.16	1.037	1.025	1.074	1.088	1.141	1.135	1.083	1.31	1.091	1.804	1.238	1.225	1.514	1.637	1.195	1.317		135.8	1.23559	1.18845	1.04618	1.00895	0.99961	1.02344	1.12049	1.12903	1.08384	1.07079	1.23283	1.08063	1.73095	1.14757	1.18855	1.50847	1.57001	1.07464	1.2916
	136	1.246	1.243	1.149	1.077	1.077	1.086	1.092	1.115	1.132	1.058	1.194	1.078	1.795	1.284	1.125	1.403	1.439	1.125	1.357		136	1.21703	1.25937	1.03626	1.04787	1.05032	1.03488	1.12461	1.1033	1.08098	1.04607	1.12366	1.06775	1.72232	1.19021	1.09153	1.39787	1.38012	1.01169	1.33083
	136.2	1.161	1.289	1.153	1.081	1.048	1.084	1.099	1.106	1.086	1.023	1.236	1.086	1.672	1.259	1.133	1.442	1.365	1.154	1.34		136.2	1.13401	1.30598	1.03986	1.05176	1.02204	1.03297	1.13182	1.0944	1.03705	1.01147	1.16318	1.07567	1.6043	1.16704	1.09929	1.43673	1.30914	1.03777	1.31415
	136.4	1.137	1.372	1.166	1.014	1.143	1.095	1.155	1.092	1.118	1.037	1.211	1.128	1.722	1.273	1.219	1.389	1.29	1.197	1.364		136.4	1.11057	1.39007	1.05159	0.986573	1.11469	1.04345	1.1895	1.08055	1.06761	1.02531	1.13966	1.11727	1.65227	1.18001	1.18273	1.38393	1.23721	1.07644	1.33769
	136.6	1.209	1.388	1.197	1.114	1.17	1.13	1.079	1.097	1.112	1.015	1.205	1.071	1.735	1.224	1.206	1.393	1.199	1.17	1.326		136.6	1.18089	1.40628	1.07955	1.08387	1.14102	1.07681	1.11123	1.08549	1.06188	1.00356	1.13401	1.06082	1.66475	1.13459	1.17012	1.38791	1.14994	1.05216	1.30042
	136.8	1.182	1.465	1.188	1.062	1.113	1.155	1.031	1.135	1.101	1.051	1.264	1.065	1.687	1.231	1.159	1.301	1.132	1.185	1.307		136.8	1.15452	1.4843	1.07143	1.03327	1.08543	1.10063	1.06179	1.1231	1.05138	1.03915	1.18954	1.05487	1.61869	1.14108	1.12451	1.29625	1.08568	1.06565	1.28179
	137	1.114	1.424	1.197	1.025	1.085	1.127	0.973	1.117	1.126	1.049	1.266	1.052	1.667	1.285	1.16	1.323	1.12	1.159	1.284		137	1.0881	1.44276	1.07955	0.997276	1.05812	1.07395	1.00206	1.10528	1.07525	1.03718	1.19142	1.042	1.5995	1.19114	1.12549	1.31817	1.07417	1.04227	1.25924
	137.2	1.087	1.483	1.166	1.022	1.148	1.165	1.034	1.109	1.113	1.079	1.245	1.09	1.572	1.253	1.168	1.302	1.161	1.239	1.18		137.2	1.06173	1.50253	1.05159	0.994357	1.11956	1.11016	1.06488	1.09737	1.06283	1.06684	1.17165	1.07964	1.50835	1.16148	1.13325	1.29724	1.11349	1.11421	1.15724
	137.4	1.098	1.497	1.155	1.055	1.166	1.189	1.106	1.119	1.095	1.026	1.206	1.085	1.587	1.327	1.145	1.31	1.158	1.162	1.228		137.4	1.07248	1.51672	1.04167	1.02646	1.13712	1.13303	1.13903	1.10726	1.04565	1.01444	1.13495	1.07468	1.52274	1.23007	1.11093	1.30521	1.11061	1.04496	1.20432
	137.6	1.148	1.457	1.16	1.029	1.193	1.193	1.04	1.129	1.098	1.018	1.258	1.074	1.569	1.247	1.138	1.261	1.166	1.162	1.197		137.6	1.12131	1.47619	1.04618	1.00117	1.16345	1.13684	1.07106	1.11716	1.04851	1.00653	1.18389	1.06379	1.50547	1.15591	1.10414	1.25639	1.11829	1.04496	1.17391
	137.8	1.125	1.502	1.136	1.042	1.272	1.238	1.071	1.112	1.111	1.021	1.229	1.074	1.517	1.26	1.177	1.208	1.123	1.169	1.174		137.8	1.09885	1.52178	1.02453	1.01382	1.24049	1.17972	1.10299	1.10034	1.06092	1.00949	1.1566	1.06379	1.45557	1.16796	1.14198	1.20359	1.07705	1.05126	1.15136
	138	1.09	1.46	1.192	1.036	1.231	1.15	1.081	1.088	1.102	1.025	1.266	1.061	1.435	1.244	1.157	1.221	1.093	1.185	1.17		138	1.06466	1.47923	1.07504	1.00798	1.20051	1.09586	1.11329	1.07659	1.05233	1.01345	1.19142	1.05091	1.3769	1.15313	1.12257	1.21654	1.04827	1.06565	1.14743
	138.2	1.12	1.497	1.2	1.059	1.348	1.168	1.104	1.143	1.145	1.044	1.324	1.081	1.491	1.214	1.147	1.237	1.137	1.213	1.173		138.2	1.09396	1.51672	1.08225	1.03036	1.31461	1.11302	1.13697	1.13101	1.09339	1.03223	1.246	1.07072	1.43063	1.12532	1.11287	1.23248	1.09047	1.09083	1.15038
	138.4	1.092	1.493	1.151	1.029	1.336	1.199	1.078	1.142	1.144	1.031	1.368	1.155	1.487	1.229	1.186	1.2	1.113	1.187	1.191		138.4	1.06661	1.51266	1.03806	1.00117	1.30291	1.14256	1.1102	1.13002	1.09244	1.01938	1.28741	1.14402	1.42679	1.13923	1.15071	1.19562	1.06746	1.06745	1.16803
	138.6	1.126	1.495	1.129	1.03	1.455	1.185	1.029	1.108	1.164	1.041	1.302	1.093	1.488	1.224	1.091	1.193	1.097	1.215	1.217		138.6	1.09982	1.51469	1.01822	1.00214	1.41896	1.12922	1.05973	1.09638	1.11154	1.02927	1.2253	1.08261	1.42775	1.13459	1.05854	1.18864	1.05211	1.09263	1.19353
	138.8	1.173	1.488	1.218	1.055	1.415	1.153	1.084	1.145	1.114	1.043	1.243	1.19	1.48	1.156	1.051	1.163	1.103	1.203	1.168		138.8	1.14573	1.5076	1.09848	1.02646	1.37995	1.09872	1.11637	1.13299	1.06379	1.03124	1.16977	1.17868	1.42007	1.07156	1.01973	1.15875	1.05786	1.08183	1.14547
	139	1.138	1.422	1.178	1.047	1.569	1.215	1.065	1.164	1.116	1.02	1.25	1.18	1.443	1.105	1.098	1.249	1.121	1.247	1.233		139	1.11155	1.44073	1.06241	1.01868	1.53013	1.1578	1.09681	1.15179	1.0657	1.0085	1.17636	1.16878	1.38457	1.02429	1.06533	1.24444	1.07513	1.1214	1.20922
	139.2	1.13	1.427	1.192	1.113	1.555	1.166	1.054	1.162	1.108	1.07	1.245	1.187	1.366	1.187	1.117	1.255	1.065	1.159	1.24		139.2	1.10373	1.4458	1.07504	1.0829	1.51648	1.11111	1.08548	1.14981	1.05806	1.05794	1.17165	1.17571	1.31069	1.1003	1.08376	1.25042	1.02142	1.04227	1.21608
	139.4	1.119	1.371	1.167	1.129	1.49	1.165	1.027	1.21	1.124	1.059	1.199	1.213	1.293	1.388	1.126	1.136	1.119	1.149	1.223		139.4	1.09299	1.38906	1.05249	1.09846	1.45309	1.11016	1.05767	1.19731	1.07334	1.04706	1.12836	1.20147	1.24064	1.28661	1.0925	1.13185	1.07321	1.03327	1.19941
	139.6	1.125	1.33	1.146	1.06	1.457	1.129	1.089	1.094	1.149	1.038	1.304	1.214	1.259	1.37	1.112	1.239	1.056	1.207	1.166		139.6	1.09885	1.34752	1.03355	1.03133	1.42091	1.07585	1.12152	1.08253	1.09721	1.0263	1.22718	1.20246	1.20802	1.26993	1.07891	1.23447	1.01279	1.08543	1.14351
	139.8	1.112	1.271	1.127	1.123	1.439	1.232	1.013	1.201	1.144	1.024	1.273	1.357	1.224	1.343	1.119	1.203	1.075	1.203	1.2		139.8	1.08615	1.28774	1.01641	1.09263	1.40335	1.174	1.04325	1.1884	1.09244	1.01246	1.198	1.3441	1.17444	1.2449	1.08571	1.19861	1.03101	1.08183	1.17686
	140	1.098	1.313	1.244	1.095	1.588	1.216	1.07	1.203	1.141	1.019	1.255	1.265	1.222	1.28	1.084	1.178	1.057	1.195	1.112		140	1.07248	1.33029	1.12193	1.06538	1.54866	1.15876	1.10196	1.19038	1.08957	1.00751	1.18107	1.25297	1.17252	1.1865	1.05175	1.1737	1.01375	1.07464	1.09055
	140.2	1.127	1.279	1.179	1.191	1.753	1.33	1.053	1.141	1.126	1.067	1.292	1.228	1.193	1.312	1.109	1.2	1.129	1.29	1.204		140.2	1.1008	1.29585	1.06331	1.15879	1.70958	1.26739	1.08445	1.12903	1.07525	1.05497	1.21589	1.21632	1.14469	1.21617	1.076	1.19562	1.0828	1.16007	1.18078
	140.4	1.105	1.265	1.22	1.314	1.724	1.322	1.053	1.165	1.203	1.057	1.307	1.274	1.226	1.255	1.17	1.129	1.053	1.362	1.139		140.4	1.07931	1.28166	1.10029	1.27846	1.6813	1.25977	1.08445	1.15278	1.14878	1.04509	1.23	1.26189	1.17636	1.16333	1.13519	1.12488	1.00991	1.22482	1.11703
	140.6	1.144	1.262	1.205	1.598	1.634	1.344	1.06	1.174	1.175	1.075	1.28	1.246	1.118	1.28	1.106	1.191	1.088	1.449	1.149		140.6	1.11741	1.27862	1.08676	1.55478	1.59352	1.28073	1.09166	1.16169	1.12204	1.06288	1.20459	1.23415	1.07273	1.1865	1.07309	1.18665	1.04348	1.30306	1.12684
	140.8	1.058	1.251	1.157	1.869	1.683	1.339	1.095	1.254	1.204	1	1.302	1.261	1.155	1.219	1.14	1.133	1.151	1.46	1.159		140.8	1.0334	1.26748	1.04347	1.81845	1.64131	1.27597	1.1277	1.24085	1.14973	0.988728	1.2253	1.24901	1.10823	1.12996	1.10608	1.12886	1.1039	1.31295	1.13665
	141	1.095	1.202	1.138	2.153	1.534	1.418	1.079	1.235	1.175	1.024	1.324	1.309	1.161	1.199	1.171	1.212	1.151	1.456	1.167		141	1.06954	1.21783	1.02633	2.09477	1.496	1.35125	1.11123	1.22205	1.12204	1.01246	1.246	1.29655	1.11399	1.11142	1.13616	1.20757	1.1039	1.30935	1.14449
	141.2	1.125	1.224	1.149	2.4	1.543	1.388	1.1	1.198	1.179	1.057	1.276	1.241	1.144	1.14	1.166	1.069	1.172	1.454	1.132		141.2	1.09885	1.24012	1.03626	2.33508	1.50478	1.32266	1.13285	1.18543	1.12586	1.04509	1.20083	1.2292	1.09768	1.05673	1.13131	1.06509	1.12404	1.30755	1.11017
	141.4	1.073	1.15	1.166	2.395	1.408	1.33	1.061	1.198	1.184	1.042	1.243	1.325	1.142	1.151	1.139	1.134	1.161	1.389	1.167		141.4	1.04806	1.16515	1.05159	2.33022	1.37312	1.26739	1.09269	1.18543	1.13063	1.03026	1.16977	1.3124	1.09576	1.06693	1.10511	1.12986	1.11349	1.2491	1.14449
	141.6	1.051	1.16	1.202	2.359	1.421	1.366	1.078	1.2	1.184	1.02	1.263	1.307	1.166	1.134	1.176	1.119	1.138	1.381	1.206		141.6	1.02657	1.17528	1.08405	2.29519	1.3858	1.3017	1.1102	1.18741	1.13063	1.0085	1.18859	1.29457	1.11879	1.05117	1.14101	1.11491	1.09143	1.24191	1.18274
	141.8	1.144	1.152	1.171	2.48	1.495	1.382	1.121	1.234	1.225	1.053	1.252	1.372	1.193	1.113	1.189	1.109	1.19	1.37	1.168		141.8	1.11741	1.16717	1.0561	2.41292	1.45797	1.31694	1.15448	1.22106	1.16979	1.04113	1.17824	1.35895	1.14469	1.0317	1.15362	1.10495	1.1413	1.23201	1.14547
	142	1.102	1.07	1.122	2.344	1.631	1.319	1.107	1.191	1.241	1.059	1.308	1.358	1.177	1.141	1.099	1.094	1.247	1.356	1.128		142	1.07638	1.08409	1.0119	2.2806	1.5906	1.25691	1.14006	1.17851	1.18506	1.04706	1.23094	1.34509	1.12934	1.05766	1.0663	1.09	1.19597	1.21942	1.10624
	142.2	1.088	1.079	1.172	2.23	1.59	1.198	1.064	1.133	1.271	1.037	1.286	1.338	1.146	1.164	1.203	1.152	1.303	1.333	1.12		142.2	1.06271	1.09321	1.057	2.16968	1.55061	1.1416	1.09578	1.12112	1.21371	1.02531	1.21024	1.32528	1.0996	1.07898	1.16721	1.14779	1.24968	1.19874	1.0984
	142.4	1.114	1.085	1.148	2.178	1.61	1.275	1.068	1.178	1.325	1.056	1.319	1.419	1.159	1.118	1.25	1.17	1.29	1.282	1.12		142.4	1.0881	1.09929	1.03535	2.11909	1.57012	1.21498	1.0999	1.16564	1.26528	1.0441	1.24129	1.40551	1.11207	1.03634	1.21281	1.16573	1.23721	1.15288	1.0984
	142.6	1.066	1.087	1.173	1.725	1.586	1.231	1.102	1.224	1.268	1.041	1.343	1.346	1.122	1.095	1.182	1.11	1.297	1.232	1.146		142.6	1.04122	1.10132	1.0579	1.67834	1.54671	1.17305	1.13491	1.21116	1.21085	1.02927	1.26388	1.3332	1.07657	1.01502	1.14683	1.10594	1.24393	1.10791	1.1239
	142.8	1.085	1.07	1.164	1.644	1.598	1.135	1.116	1.248	1.29	1.054	1.293	1.305	1.103	1.122	1.224	1.123	1.371	1.237	1.13		142.8	1.05978	1.08409	1.04978	1.59953	1.55842	1.08157	1.14933	1.23491	1.23186	1.04212	1.21683	1.29259	1.05834	1.04004	1.18758	1.1189	1.3149	1.11241	1.10821
	143	1.053	1.124	1.185	1.411	1.524	1.232	1.071	1.187	1.308	1.053	1.418	1.263	1.14	1.134	1.089	1.102	1.346	1.17	1.113		143	1.02852	1.1388	1.06872	1.37284	1.48625	1.174	1.10299	1.17455	1.24905	1.04113	1.33446	1.25099	1.09384	1.05117	1.0566	1.09797	1.29092	1.05216	1.09153
	143.2	1.154	1.112	1.143	1.228	1.508	1.182	1.114	1.283	1.406	1.057	1.352	1.217	1.151	1.103	1.189	1.091	1.395	1.194	1.103		143.2	1.12717	1.12665	1.03084	1.19478	1.47065	1.12636	1.14727	1.26954	1.34263	1.04509	1.27235	1.20543	1.10439	1.02243	1.15362	1.08701	1.33792	1.07374	1.08173
	143.4	1.114	1.103	1.172	1.199	1.401	1.158	1.121	1.315	1.392	1.031	1.269	1.207	1.158	1.131	1.269	1.171	1.423	1.171	1.16		143.4	1.0881	1.11753	1.057	1.16657	1.3663	1.10349	1.15448	1.30121	1.32926	1.01938	1.19424	1.19552	1.11111	1.04839	1.23124	1.16672	1.36477	1.05306	1.13763
	143.6	1.147	1.114	1.131	1.061	1.364	1.18	1.191	1.298	1.491	1.037	1.335	1.201	1.141	1.206	1.248	1.23	1.372	1.151	1.085		143.6	1.12034	1.12867	1.02002	1.0323	1.33021	1.12445	1.22657	1.28439	1.4238	1.02531	1.25635	1.18958	1.0948	1.11791	1.21087	1.22551	1.31586	1.03507	1.06407
	143.8	1.107	1.055	1.151	1.136	1.306	1.229	1.216	1.3	1.604	1.054	1.303	1.143	1.181	1.182	1.355	1.154	1.311	1.224	1.132		143.8	1.08127	1.0689	1.03806	1.10527	1.27365	1.17115	1.25232	1.28636	1.5317	1.04212	1.22624	1.13213	1.13318	1.09566	1.31468	1.14978	1.25735	1.10072	1.11017
	144	1.057	1.065	1.103	1.101	1.318	1.281	1.199	1.28	1.691	1.074	1.276	1.159	1.15	1.122	1.27	1.144	1.263	1.114	1.154		144	1.03243	1.07903	0.994769	1.07122	1.28535	1.2207	1.23481	1.26657	1.61478	1.06189	1.20083	1.14798	1.10344	1.04004	1.23221	1.13982	1.21132	1.0018	1.13174
	144.2	1.108	1.093	1.207	1.096	1.281	1.398	1.338	1.28	1.872	1.117	1.299	1.119	1.105	1.193	1.148	1.099	1.216	1.183	1.127		144.2	1.08224	1.1074	1.08856	1.06636	1.24927	1.33219	1.37796	1.26657	1.78762	1.10441	1.22247	1.10836	1.06026	1.10586	1.11384	1.09499	1.16624	1.06385	1.10526
	144.4	1.099	1.012	1.128	1.197	1.202	1.541	1.338	1.26	1.902	1.217	1.3	1.104	1.116	1.088	1.173	1.074	1.154	1.203	1.118		144.4	1.07345	1.02533	1.01732	1.16462	1.17223	1.46846	1.37796	1.24678	1.81627	1.20328	1.22341	1.0935	1.07081	1.00853	1.1381	1.07008	1.10678	1.08183	1.09644
	144.6	1.096	0.98	1.129	1.096	1.176	1.614	1.428	1.322	2.002	1.345	1.292	1.129	1.139	1.178	1.293	1.085	1.122	1.193	1.123		144.6	1.07052	0.992908	1.01822	1.06636	1.14687	1.53802	1.47065	1.30813	1.91176	1.32984	1.21589	1.11826	1.09288	1.09195	1.25453	1.08104	1.07609	1.07284	1.10134
	144.8	1.111	1.025	1.152	1.104	1.182	1.641	1.649	1.318	2.194	1.403	1.321	1.043	1.16	1.113	1.159	1.196	1.155	1.151	1.085		144.8	1.08517	1.0385	1.03896	1.07414	1.15272	1.56375	1.69825	1.30418	2.09511	1.38719	1.24318	1.03308	1.11303	1.0317	1.12451	1.19163	1.10774	1.03507	1.06407
	145	1.103	1.023	1.147	1.111	1.206	1.737	1.893	1.27	2.198	1.46	1.277	1.037	1.176	1.125	1.177	1.21	1.127	1.193	1.148		145	1.07736	1.03647	1.03445	1.08095	1.17613	1.65523	1.94954	1.25668	2.09893	1.44354	1.20177	1.02714	1.12838	1.04283	1.14198	1.20558	1.08088	1.07284	1.12586
	145.2	1.084	1.046	1.135	1.115	1.197	1.822	1.972	1.33	2.265	1.393	1.283	1.042	1.119	1.071	1.289	1.248	1.125	1.203	1.169		145.2	1.0588	1.05978	1.02363	1.08484	1.16735	1.73623	2.0309	1.31605	2.16291	1.3773	1.20742	1.03209	1.07369	0.99277	1.25065	1.24344	1.07896	1.08183	1.14645
	145.4	1.106	1.028	1.187	1.141	1.177	1.747	2.174	1.282	2.26	1.461	1.262	1.085	1.141	1.075	1.324	1.275	1.111	1.163	1.124		145.4	1.08029	1.04154	1.07053	1.11014	1.14784	1.66476	2.23893	1.26855	2.15814	1.44453	1.18765	1.07468	1.0948	0.996478	1.28461	1.27034	1.06554	1.04586	1.10232
	145.6	1.076	1.004	1.138	1.139	1.099	1.706	2.3	1.295	2.319	1.376	1.302	1.058	1.151	1.169	1.246	1.356	1.039	1.17	1.147		145.6	1.05099	1.01722	1.02633	1.10819	1.07178	1.62569	2.36869	1.28142	2.21448	1.36049	1.2253	1.04794	1.10439	1.08361	1.20893	1.35105	0.996483	1.05216	1.12488
	145.8	1.039	1.027	1.146	1.17	1.169	1.623	2.21	1.309	2.24	1.362	1.359	1.088	1.069	1.099	1.205	1.396	1.107	1.198	1.104		145.8	1.01485	1.04053	1.03355	1.13835	1.14004	1.5466	2.276	1.29527	2.13904	1.34665	1.27894	1.07765	1.02571	1.01872	1.16915	1.3909	1.0617	1.07734	1.08271
	146	1.188	1.034	1.102	1.135	1.127	1.544	2.099	1.32	2.114	1.293	1.354	1.083	1.156	1.146	1.238	1.516	1.058	1.171	1.141		146	1.16038	1.04762	0.993867	1.1043	1.09908	1.47132	2.16169	1.30615	2.01872	1.27843	1.27423	1.0727	1.10919	1.06229	1.20116	1.51046	1.01471	1.05306	1.11899
	146.2	1.093	1.057	1.119	1.101	1.038	1.474	1.901	1.283	1.96	1.228	1.367	1.063	1.185	1.174	1.185	1.619	1.067	1.189	1.115		146.2	1.06759	1.07092	1.0092	1.07122	1.01229	1.40461	1.95778	1.26954	1.87166	1.21416	1.28647	1.05289	1.13702	1.08825	1.14974	1.61309	1.02334	1.06924	1.09349
	146.4	1.183	1.052	1.166	1.095	1.134	1.435	1.828	1.262	1.91	1.134	1.378	1.09	1.152	1.183	1.231	1.68	1.108	1.175	1.155		146.4	1.1555	1.06586	1.05159	1.06538	1.10591	1.36745	1.8826	1.24876	1.82391	1.12122	1.29682	1.07964	1.10535	1.09659	1.19437	1.67386	1.06266	1.05665	1.13272
	146.6	1.178	1.063	1.091	1.114	1.128	1.415	1.886	1.293	1.696	1.129	1.425	1.043	1.273	1.134	1.239	1.762	1.063	1.162	1.216		146.6	1.15062	1.077	0.983947	1.08387	1.10006	1.34839	1.94233	1.27944	1.61956	1.11627	1.34105	1.03308	1.22145	1.05117	1.20213	1.75556	1.0195	1.04496	1.19255
	146.8	1.145	1.03	1.203	1.061	1.065	1.333	1.803	1.231	1.616	1.128	1.347	1.07	1.326	1.123	1.258	1.775	1.11	1.196	1.218		146.8	1.11838	1.04357	1.08496	1.0323	1.03862	1.27025	1.85685	1.21809	1.54316	1.11529	1.26765	1.05983	1.27231	1.04097	1.22057	1.76852	1.06458	1.07554	1.19451
	147	1.22	1.04	1.184	1.071	1.071	1.279	1.781	1.252	1.515	1.103	1.369	1.036	1.356	1.188	1.181	1.697	1.08	1.221	1.195		147	1.19164	1.0537	1.06782	1.04203	1.04447	1.21879	1.83419	1.23887	1.44672	1.09057	1.28835	1.02615	1.30109	1.10122	1.14586	1.6908	1.03581	1.09802	1.17195
	147.2	1.215	1.081	1.189	1.087	1.125	1.248	1.812	1.192	1.375	1.054	1.385	1.071	1.425	1.095	1.213	1.755	1.068	1.269	1.251		147.2	1.18676	1.09524	1.07233	1.0576	1.09713	1.18925	1.86612	1.1795	1.31303	1.04212	1.30341	1.06082	1.3673	1.01502	1.17691	1.74859	1.0243	1.14119	1.22687
	147.4	1.222	1.056	1.172	1.206	1.019	1.314	1.832	1.185	1.242	1.104	1.343	1.091	1.537	1.157	1.173	1.725	1.056	1.197	1.175		147.4	1.19359	1.06991	1.057	1.17338	0.993759	1.25214	1.88671	1.17257	1.18602	1.09156	1.26388	1.08063	1.47476	1.07249	1.1381	1.7187	1.01279	1.07644	1.15234
	147.6	1.255	1.022	1.15	1.07	1.123	1.221	1.702	1.255	1.251	1.088	1.317	1.033	1.633	1.151	1.299	1.634	1.117	1.252	1.185		147.6	1.22583	1.03546	1.03716	1.04106	1.09518	1.16352	1.75283	1.24184	1.19461	1.07574	1.23941	1.02318	1.56688	1.06693	1.26035	1.62803	1.07129	1.1259	1.16214
	147.8	1.179	1.037	1.193	1.049	1.006	1.269	1.547	1.249	1.232	1.042	1.343	1.081	1.729	1.258	1.262	1.611	1.095	1.304	1.115		147.8	1.15159	1.05066	1.07594	1.02063	0.981081	1.20926	1.5932	1.2359	1.17647	1.03026	1.26388	1.07072	1.65899	1.16611	1.22445	1.60511	1.05019	1.17266	1.09349
	148	1.168	0.979	1.155	1.081	1.05	1.276	1.599	1.201	1.22	1.042	1.298	1.049	1.816	1.185	1.182	1.547	1.093	1.248	1.169		148	1.14085	0.991895	1.04167	1.05176	1.02399	1.21593	1.64676	1.1884	1.16501	1.03026	1.22153	1.03903	1.74247	1.09844	1.14683	1.54135	1.04827	1.1223	1.14645
	148.2	1.228	0.992	1.17	1.084	1.037	1.181	1.544	1.179	1.158	1.057	1.273	1.117	1.904	1.188	1.191	1.516	1.188	1.237	1.24		148.2	1.19945	1.00507	1.05519	1.05468	1.01131	1.1254	1.59011	1.16663	1.10581	1.04509	1.198	1.10638	1.8269	1.10122	1.15556	1.51046	1.13939	1.11241	1.21608
	148.4	1.206	1.008	1.198	1.031	1.037	1.161	1.421	1.152	1.189	1.105	1.268	1.085	1.994	1.197	1.169	1.449	1.129	1.235	1.272		148.4	1.17796	1.02128	1.08045	1.00311	1.01131	1.10635	1.46344	1.13992	1.13541	1.09254	1.1933	1.07468	1.91326	1.10957	1.13422	1.44371	1.0828	1.11061	1.24747
	148.6	1.342	0.999	1.259	1.048	1.056	1.181	1.342	1.152	1.189	1.078	1.287	1.028	2.011	1.216	1.168	1.373	1.158	1.184	1.283		148.6	1.3108	1.01216	1.13546	1.01965	1.02984	1.1254	1.38208	1.13992	1.13541	1.06585	1.21118	1.01823	1.92957	1.12718	1.13325	1.36798	1.11061	1.06475	1.25825
	148.8	1.262	1.038	1.176	1.074	1.07	1.107	1.28	1.179	1.206	1.125	1.271	1.029	1.902	1.196	1.151	1.344	1.086	1.201	1.236		148.8	1.23266	1.05167	1.06061	1.04495	1.0435	1.05489	1.31823	1.16663	1.15164	1.11232	1.19612	1.01922	1.82499	1.10864	1.11675	1.33909	1.04156	1.08004	1.21216
	149	1.193	1.017	1.247	1.064	1.066	1.16	1.336	1.144	1.172	1.082	1.332	1.127	1.757	1.191	1.152	1.243	1.128	1.201	1.229		149	1.16527	1.0304	1.12464	1.03522	1.03959	1.10539	1.3759	1.132	1.11917	1.0698	1.25353	1.11628	1.68586	1.104	1.11772	1.23846	1.08184	1.08004	1.2053
	149.2	1.168	1.064	1.229	1.11	1.033	1.127	1.29	1.146	1.175	1.072	1.276	1.075	1.597	1.251	1.167	1.301	1.08	1.176	1.157		149.2	1.14085	1.07801	1.10841	1.07998	1.00741	1.07395	1.32853	1.13398	1.12204	1.05992	1.20083	1.06478	1.53234	1.15962	1.13228	1.29625	1.03581	1.05755	1.13468
	149.4	1.224	1.026	1.244	1.065	1.058	1.098	1.346	1.209	1.225	1.121	1.385	1.059	1.552	1.255	1.191	1.249	1.092	1.188	1.172		149.4	1.19555	1.03951	1.12193	1.03619	1.03179	1.04631	1.3862	1.19632	1.16979	1.10836	1.30341	1.04893	1.48916	1.16333	1.15556	1.24444	1.04731	1.06835	1.1494
	149.6	1.161	1.036	1.207	1.105	1.066	1.097	1.343	1.205	1.23	1.115	1.411	1.049	1.416	1.275	1.165	1.252	1.042	1.238	1.227		149.6	1.13401	1.04965	1.08856	1.07511	1.03959	1.04536	1.38311	1.19236	1.17456	1.10243	1.32788	1.03903	1.35866	1.18187	1.13034	1.24743	0.999361	1.11331	1.20333
	149.8	1.172	1.019	1.225	1.076	1.09	1.115	1.235	1.197	1.218	1.073	1.405	1.113	1.323	1.232	1.199	1.173	1.117	1.173	1.185		149.8	1.14475	1.03242	1.1048	1.0469	1.063	1.06251	1.27188	1.18444	1.1631	1.06091	1.32223	1.10242	1.26943	1.14201	1.16332	1.16871	1.07129	1.05486	1.16214
	150	1.242	1.034	1.261	1.139	1.045	1.103	1.251	1.217	1.225	1.103	1.476	1.064	1.242	1.278	1.114	1.163	1.069	1.192	1.204		150	1.21313	1.04762	1.13727	1.10819	1.01911	1.05108	1.28836	1.20424	1.16979	1.09057	1.38905	1.05388	1.19171	1.18465	1.08085	1.15875	1.02526	1.07194	1.18078
	150.2	1.186	1.054	1.219	1.144	1.001	1.098	1.275	1.148	1.212	1.092	1.573	1.049	1.175	1.315	1.132	1.131	1.081	1.173	1.188		150.2	1.15843	1.06788	1.09939	1.11306	0.976204	1.04631	1.31308	1.13596	1.15737	1.07969	1.48033	1.03903	1.12742	1.21895	1.09832	1.12687	1.03676	1.05486	1.16509
	150.4	1.215	1.056	1.192	1.186	1.096	1.075	1.293	1.141	1.142	1.087	1.662	1.028	1.218	1.296	1.151	1.141	1.004	1.178	1.228		150.4	1.18676	1.06991	1.07504	1.15392	1.06885	1.02439	1.33162	1.12903	1.09053	1.07475	1.56409	1.01823	1.16868	1.20133	1.11675	1.13683	0.962916	1.05935	1.20432
	150.6	1.258	1.045	1.22	1.23	1.069	1.135	1.214	1.183	1.166	1.074	1.631	1.059	1.161	1.46	1.217	1.245	1.037	1.221	1.2		150.6	1.22876	1.05876	1.10029	1.19673	1.04252	1.08157	1.25026	1.17059	1.11345	1.06189	1.53491	1.04893	1.11399	1.35336	1.18079	1.24045	0.994565	1.09802	1.17686
	150.8	1.206	1.038	1.201	1.271	1.069	1.142	1.252	1.214	1.194	1.083	1.606	1.062	1.204	1.408	1.149	1.218	1.076	1.19	1.168		150.8	1.17796	1.05167	1.08315	1.23662	1.04252	1.08824	1.28939	1.20127	1.14018	1.07079	1.51139	1.0519	1.15525	1.30515	1.11481	1.21355	1.03197	1.07014	1.14547
	151	1.283	1.03	1.226	1.188	1.058	1.135	1.146	1.17	1.186	1.1	1.626	1.091	1.208	1.418	1.172	1.231	1.015	1.196	1.179		151	1.25317	1.04357	1.1057	1.15587	1.03179	1.08157	1.18023	1.15773	1.13254	1.0876	1.53021	1.08063	1.15909	1.31442	1.13713	1.2265	0.973465	1.07554	1.15626
	151.2	1.232	1.039	1.228	1.162	0.997	1.097	1.222	1.079	1.183	1.103	1.612	1.099	1.212	1.418	1.115	1.202	1.054	1.174	1.21		151.2	1.20336	1.05268	1.1075	1.13057	0.972303	1.04536	1.2585	1.06768	1.12968	1.09057	1.51703	1.08855	1.16292	1.31442	1.08182	1.19761	1.01087	1.05576	1.18666
	151.4	1.187	1.055	1.159	1.135	1.027	1.207	1.203	1.115	1.185	1.063	1.591	1.09	1.163	1.384	1.093	1.203	1.056	1.186	1.182		151.4	1.15941	1.0689	1.04527	1.1043	1.00156	1.15018	1.23893	1.1033	1.13159	1.05102	1.49727	1.07964	1.11591	1.28291	1.06048	1.19861	1.01279	1.06655	1.1592
	151.6	1.173	1.033	1.178	1.187	1.032	1.147	1.178	1.101	1.142	1.067	1.519	1.079	1.174	1.513	1.07	1.17	1.067	1.185	1.203		151.6	1.14573	1.04661	1.06241	1.15489	1.00644	1.09301	1.21318	1.08945	1.09053	1.05497	1.42951	1.06874	1.12646	1.40248	1.03816	1.16573	1.02334	1.06565	1.1798
	151.8	1.192	1.022	1.233	1.128	1.026	1.188	1.164	1.099	1.144	1.068	1.434	1.029	1.144	1.546	1.069	1.12	1.05	1.192	1.213		151.8	1.16429	1.03546	1.11201	1.09749	1.00059	1.13208	1.19876	1.08747	1.09244	1.05596	1.34952	1.01922	1.09768	1.43307	1.03719	1.11591	1.00703	1.07194	1.1896
	152	1.134	1.026	1.204	1.092	1.008	1.219	1.118	1.058	1.144	1.07	1.36	1.066	1.176	1.669	1.088	1.193	1.032	1.146	1.167		152	1.10764	1.03951	1.08586	1.06246	0.983031	1.16162	1.15139	1.0469	1.09244	1.05794	1.27988	1.05586	1.12838	1.54709	1.05563	1.18864	0.98977	1.03058	1.14449
	152.2	1.198	1.036	1.167	1.079	1.018	1.205	1.166	1.09	1.148	1.019	1.263	1.102	1.218	1.619	1.117	1.163	1.129	1.129	1.154		152.2	1.17015	1.04965	1.05249	1.04982	0.992783	1.14828	1.20082	1.07857	1.09626	1.00751	1.18859	1.09152	1.16868	1.50074	1.08376	1.15875	1.0828	1.01529	1.13174
	152.4	1.137	1.049	1.233	1.066	1.071	1.274	1.174	1.064	1.116	1.089	1.231	1.108	1.196	1.607	1.137	1.159	1.034	1.184	1.192		152.4	1.11057	1.06282	1.11201	1.03717	1.04447	1.21403	1.20906	1.05284	1.0657	1.07673	1.15848	1.09746	1.14757	1.48962	1.10317	1.15477	0.991688	1.06475	1.16901
	152.6	1.103	1.037	1.116	1.034	1.025	1.256	1.147	1.068	1.162	1.089	1.215	1.087	1.219	1.571	1.132	1.111	1.086	1.186	1.126		152.6	1.07736	1.05066	1.00649	1.00603	0.99961	1.19687	1.18126	1.0568	1.10963	1.07673	1.14342	1.07666	1.16964	1.45625	1.09832	1.10694	1.04156	1.06655	1.10428
	152.8	1.069	1.056	1.156	1.04	1.073	1.239	1.147	1.077	1.124	1.061	1.201	1.06	1.222	1.496	1.046	1.167	1.099	1.102	1.161		152.8	1.04415	1.06991	1.04257	1.01187	1.04642	1.18067	1.18126	1.0657	1.07334	1.04904	1.13025	1.04992	1.17252	1.38673	1.01488	1.16274	1.05403	0.991007	1.13861
	153	1.12	1.022	1.19	1.056	1.049	1.297	1.109	1.013	1.138	1.06	1.262	1.102	1.217	1.516	1.122	1.18	1.069	1.178	1.183		153	1.09396	1.03546	1.07323	1.02744	1.02302	1.23594	1.14212	1.00237	1.08671	1.04805	1.18765	1.09152	1.16772	1.40527	1.08862	1.17569	1.02526	1.05935	1.16018
	153.2	1.125	1.061	1.134	1.086	1.073	1.283	1.07	1.08	1.13	1.039	1.301	1.093	1.208	1.509	1.185	1.293	1.071	1.183	1.19		153.2	1.09885	1.07497	1.02273	1.05663	1.04642	1.2226	1.10196	1.06867	1.07907	1.02729	1.22436	1.08261	1.15909	1.39878	1.14974	1.28828	1.02717	1.06385	1.16705
	153.4	1.141	1.073	1.183	1.023	1.034	1.255	1.086	1.143	1.123	1.052	1.178	1.056	1.246	1.453	1.138	1.247	1.044	1.153	1.109		153.4	1.11448	1.08713	1.06692	0.99533	1.00839	1.19592	1.11843	1.13101	1.07238	1.04014	1.1086	1.04596	1.19555	1.34687	1.10414	1.24244	1.00128	1.03687	1.08761
	153.6	1.096	1.064	1.184	1.065	1.06	1.337	1.131	1.115	1.15	1.029	1.164	1.084	1.244	1.457	1.173	1.293	1.095	1.158	1.152		153.6	1.07052	1.07801	1.06782	1.03619	1.03374	1.27406	1.16478	1.1033	1.09817	1.0174	1.09543	1.07369	1.19363	1.35057	1.1381	1.28828	1.05019	1.04137	1.12978
	153.8	1.068	1.122	1.207	1.101	1.054	1.234	1.099	1.108	1.155	1.071	1.21	1.083	1.233	1.523	1.06	1.308	1.104	1.217	1.129		153.8	1.04317	1.13678	1.08856	1.07122	1.02789	1.17591	1.13182	1.09638	1.10294	1.05893	1.13872	1.0727	1.18307	1.41175	1.02846	1.30322	1.05882	1.09442	1.10722
	154	1.099	1.131	1.171	1.055	1.011	1.202	1.088	1.086	1.158	1.086	1.244	1.05	1.217	1.586	1.107	1.221	1.053	1.167	1.159		154	1.07345	1.1459	1.0561	1.02646	0.985957	1.14542	1.12049	1.07461	1.10581	1.07376	1.17071	1.04002	1.16772	1.47015	1.07406	1.21654	1.00991	1.04946	1.13665
	154.2	1.117	1.174	1.117	1.054	1.091	1.114	1.076	1.061	1.15	1.042	1.239	1.069	1.265	1.441	1.1	1.315	1.076	1.187	1.178		154.2	1.09103	1.18946	1.0074	1.02549	1.06398	1.06156	1.10814	1.04987	1.09817	1.03026	1.16601	1.05884	1.21378	1.33574	1.06727	1.3102	1.03197	1.06745	1.15528
	154.4	1.062	1.195	1.168	1.075	1.051	1.134	1.115	1.084	1.121	1.044	1.27	1.053	1.256	1.434	1.098	1.327	1.025	1.188	1.188		154.4	1.03731	1.21074	1.05339	1.04592	1.02497	1.08062	1.1483	1.07263	1.07047	1.03223	1.19518	1.04299	1.20514	1.32925	1.06533	1.32215	0.983056	1.06835	1.16509
	154.6	1.11	1.336	1.211	1.087	1.088	1.153	1.113	1.13	1.146	1.063	1.215	1.082	1.268	1.451	1.06	1.344	1.104	1.186	1.128		154.6	1.0842	1.3536	1.09217	1.0576	1.06105	1.09872	1.14624	1.11815	1.09435	1.05102	1.14342	1.07171	1.21666	1.34501	1.02846	1.33909	1.05882	1.06655	1.10624
	154.8	1.111	1.309	1.169	1.074	1.081	1.164	1.169	1.032	1.109	1.1	1.229	1.123	1.283	1.41	1.153	1.437	1.104	1.202	1.204		154.8	1.08517	1.32624	1.05429	1.04495	1.05422	1.10921	1.20391	1.02118	1.05901	1.0876	1.1566	1.11232	1.23105	1.30701	1.11869	1.43175	1.05882	1.08094	1.18078
	155	1.138	1.326	1.164	1.117	1.007	1.102	1.068	1.121	1.123	1.13	1.2	1.099	1.246	1.288	1.211	1.32	1.043	1.167	1.201		155	1.11155	1.34347	1.04978	1.08679	0.982056	1.05012	1.0999	1.10924	1.07238	1.11726	1.12931	1.08855	1.19555	1.19392	1.17497	1.31518	1.00032	1.04946	1.17784
	155.2	1.111	1.352	1.187	1.099	1.051	1.142	1.091	1.038	1.12	1.27	1.22	1.049	1.26	1.293	1.096	1.311	1.096	1.24	1.203		155.2	1.08517	1.36981	1.07053	1.06927	1.02497	1.08824	1.12358	1.02711	1.06952	1.25569	1.14813	1.03903	1.20898	1.19855	1.06339	1.30621	1.05115	1.11511	1.1798
	155.4	1.107	1.388	1.167	1.062	1.018	1.235	1.059	1.058	1.19	1.406	1.224	1.048	1.325	1.22	1.082	1.406	1.09	1.186	1.227		155.4	1.08127	1.40628	1.05249	1.03327	0.992783	1.17686	1.09063	1.0469	1.13636	1.39015	1.15189	1.03803	1.27135	1.13089	1.04981	1.40086	1.0454	1.06655	1.20333
	155.6	1.097	1.459	1.146	1.156	0.992	1.252	1.043	1.064	1.133	1.545	1.223	1.036	1.376	1.233	1.088	1.419	1.056	1.188	1.264		155.6	1.0715	1.47822	1.03355	1.12473	0.967427	1.19306	1.07415	1.05284	1.08193	1.52759	1.15095	1.02615	1.32028	1.14294	1.05563	1.41382	1.01279	1.06835	1.23962
	155.8	1.189	1.569	1.193	1.142	0.954	1.296	1.094	1.085	1.132	1.488	1.238	1.163	1.375	1.238	1.101	1.41	1.111	1.192	1.387		155.8	1.16136	1.58967	1.07594	1.11111	0.930369	1.23499	1.12667	1.07362	1.08098	1.47123	1.16507	1.15194	1.31932	1.14757	1.06824	1.40485	1.06554	1.07194	1.36025
	156	1.068	1.662	1.187	1.155	0.987	1.254	1.131	1.041	1.098	1.561	1.205	1.1	1.477	1.319	1.23	1.507	1.096	1.198	1.448		156	1.04317	1.68389	1.07053	1.12376	0.962551	1.19497	1.16478	1.03008	1.04851	1.54341	1.13401	1.08954	1.41719	1.22265	1.1934	1.50149	1.05115	1.07734	1.42007
	156.2	1.193	1.626	1.132	1.186	0.997	1.288	1.102	1.093	1.1	1.51	1.206	1.105	1.495	1.268	1.075	1.598	1.069	1.173	1.493		156.2	1.16527	1.64742	1.02092	1.15392	0.972303	1.22737	1.13491	1.08154	1.05042	1.49298	1.13495	1.09449	1.43447	1.17538	1.04301	1.59216	1.02526	1.05486	1.4642
	156.4	1.176	1.656	1.181	1.232	1.077	1.32	1.211	1.063	1.171	1.425	1.144	1.085	1.494	1.217	1.21	1.751	1.121	1.195	1.519		156.4	1.14866	1.67781	1.06512	1.19868	1.05032	1.25786	1.24717	1.05185	1.11822	1.40894	1.0766	1.07468	1.43351	1.12811	1.174	1.7446	1.07513	1.07464	1.4897
	156.6	1.194	1.624	1.185	1.218	1.052	1.326	1.102	1.038	1.071	1.396	1.159	1.124	1.524	1.241	1.145	1.811	1.172	1.221	1.377		156.6	1.16624	1.64539	1.06872	1.18506	1.02594	1.26358	1.13491	1.02711	1.02273	1.38026	1.09072	1.11331	1.46229	1.15035	1.11093	1.80438	1.12404	1.09802	1.35044
	156.8	1.103	1.62	1.184	1.298	1.009	1.208	1.083	1.011	1.128	1.26	1.214	1.155	1.634	1.219	1.067	1.829	1.142	1.24	1.501		156.8	1.07736	1.64134	1.06782	1.26289	0.984006	1.15113	1.11535	1.0004	1.07716	1.2458	1.14248	1.14402	1.56784	1.12996	1.03525	1.82232	1.09527	1.11511	1.47205
	157	1.082	1.441	1.164	1.567	1.004	1.198	1.077	1.057	1.119	1.159	1.126	1.103	1.697	1.23	1.18	1.779	1.091	1.296	1.358		157	1.05685	1.45998	1.04978	1.52462	0.97913	1.1416	1.10917	1.04591	1.06856	1.14594	1.05966	1.09251	1.62829	1.14016	1.14489	1.7725	1.04636	1.16547	1.33181
	157.2	1.037	1.392	1.166	1.923	1.07	1.167	1.091	1.062	1.147	1.133	1.118	1.029	1.768	1.228	1.048	1.849	1.14	1.372	1.382		157.2	1.01289	1.41033	1.05159	1.87099	1.0435	1.11206	1.12358	1.05086	1.0953	1.12023	1.05214	1.01922	1.69641	1.1383	1.01682	1.84225	1.09335	1.23381	1.35534
	157.4	1.16	1.381	1.186	2.233	1.008	1.189	1.107	1.023	1.115	1.083	1.123	1.091	1.877	1.251	1.119	1.746	1.228	1.42	1.292		157.4	1.13303	1.39919	1.06962	2.1726	0.983031	1.13303	1.14006	1.01227	1.06474	1.07079	1.05684	1.08063	1.801	1.15962	1.08571	1.73962	1.17775	1.27698	1.26708
	157.6	1.16	1.285	1.152	2.425	1.044	1.159	1.148	1.017	1.094	1.081	1.13	1.093	1.994	1.212	1.082	1.605	1.213	1.388	1.262		157.6	1.13303	1.30193	1.03896	2.35941	1.01814	1.10444	1.18229	1.00633	1.04469	1.06882	1.06343	1.08261	1.91326	1.12347	1.04981	1.59914	1.16336	1.2482	1.23766
	157.8	1.137	1.304	1.201	2.397	1.032	1.129	1.109	1.084	1.136	1.084	1.139	1.104	2.014	1.207	1.089	1.646	1.257	1.395	1.245		157.8	1.11057	1.32118	1.08315	2.33217	1.00644	1.07585	1.14212	1.07263	1.0848	1.07178	1.0719	1.0935	1.93245	1.11884	1.0566	1.63999	1.20556	1.2545	1.22099
	158	1.1	1.344	1.141	2.539	1.07	1.164	1.173	1.07	1.105	1.064	1.161	1.053	2.027	1.179	1.094	1.566	1.225	1.399	1.159		158	1.07443	1.3617	1.02904	2.47032	1.0435	1.10921	1.20803	1.05878	1.05519	1.05201	1.0926	1.04299	1.94492	1.09288	1.06145	1.56028	1.17487	1.25809	1.13665
	158.2	1.085	1.3	1.226	2.348	1.009	1.137	1.064	1.026	1.099	1.044	1.163	1.089	1.953	1.123	1.03	1.557	1.263	1.388	1.222		158.2	1.05978	1.31712	1.1057	2.28449	0.984006	1.08348	1.09578	1.01524	1.04947	1.03223	1.09449	1.07865	1.87392	1.04097	0.999353	1.55131	1.21132	1.2482	1.19843
	158.4	1.141	1.272	1.152	2.297	1.088	1.115	1.11	1.016	1.107	1.045	1.144	1.075	1.9	1.215	1.098	1.528	1.254	1.396	1.152		158.4	1.11448	1.28875	1.03896	2.23487	1.06105	1.06251	1.14315	1.00534	1.0571	1.03322	1.0766	1.06478	1.82307	1.12625	1.06533	1.52242	1.20269	1.2554	1.12978
	158.6	1.131	1.317	1.156	2.229	1.084	1.149	1.13	1.082	1.13	1.024	1.161	1.123	1.913	1.112	1.046	1.556	1.225	1.364	1.093		158.6	1.10471	1.33435	1.04257	2.16871	1.05715	1.09491	1.16375	1.07065	1.07907	1.01246	1.0926	1.11232	1.83554	1.03077	1.01488	1.55032	1.17487	1.22662	1.07192
	158.8	1.118	1.268	1.174	2.042	1.054	1.15	1.106	1.064	1.075	1.062	1.198	1.155	1.811	1.153	1.079	1.45	1.245	1.401	1.137		158.8	1.09201	1.2847	1.0588	1.98677	1.02789	1.09586	1.13903	1.05284	1.02655	1.05003	1.12742	1.14402	1.73767	1.06878	1.0469	1.4447	1.19405	1.25989	1.11507
	159	1.135	1.283	1.152	1.906	1.073	1.173	1.143	1.051	1.132	1.08	1.133	1.097	1.664	1.174	1.122	1.513	1.239	1.298	1.111		159	1.10861	1.2999	1.03896	1.85445	1.04642	1.11778	1.17714	1.03998	1.08098	1.06783	1.06625	1.08657	1.59662	1.08825	1.08862	1.50747	1.1883	1.16727	1.08957
	159.2	1.085	1.289	1.182	1.58	1.054	1.142	1.211	1.078	1.154	1.051	1.17	1.088	1.611	1.28	1.1	1.477	1.202	1.239	1.097		159.2	1.05978	1.30598	1.06602	1.53726	1.02789	1.08824	1.24717	1.06669	1.10199	1.03915	1.10107	1.07765	1.54577	1.1865	1.06727	1.4716	1.15281	1.11421	1.07584
	159.4	1.143	1.29	1.155	1.467	1.028	1.162	1.039	1.061	1.119	1.037	1.248	1.066	1.464	1.252	1.115	1.441	1.121	1.199	1.096		159.4	1.11643	1.30699	1.04167	1.42732	1.00254	1.1073	1.07003	1.04987	1.06856	1.02531	1.17448	1.05586	1.40472	1.16055	1.08182	1.43574	1.07513	1.07824	1.07486
	159.6	1.131	1.324	1.21	1.259	1.041	1.145	1.138	1.066	1.108	1.079	1.254	1.124	1.444	1.275	1.059	1.542	1.123	1.23	1.132		159.6	1.10471	1.34144	1.09127	1.22495	1.01521	1.0911	1.17199	1.05482	1.05806	1.06684	1.18012	1.11331	1.38553	1.18187	1.02749	1.53637	1.07705	1.10612	1.11017
	159.8	1.123	1.303	1.167	1.18	1.059	1.123	1.022	1.057	1.126	1.057	1.337	1.112	1.326	1.237	1.186	1.559	1.132	1.226	1.126		159.8	1.09689	1.32016	1.05249	1.14808	1.03277	1.07014	1.05252	1.04591	1.07525	1.04509	1.25823	1.10143	1.27231	1.14664	1.15071	1.5533	1.08568	1.10252	1.10428
	160	1.14	1.393	1.192	1.156	1.038	1.164	1.028	1.103	1.141	1.072	1.152	1.074	1.272	1.232	1.119	1.474	1.092	1.271	1.141		160	1.1135	1.41135	1.07504	1.12473	1.01229	1.10921	1.0587	1.09143	1.08957	1.05992	1.08413	1.06379	1.2205	1.14201	1.08571	1.46862	1.04731	1.14299	1.11899
	160.2	1.155	1.378	1.208	1.154	1.022	1.144	1.072	1.094	1.133	1.045	1.24	1.081	1.276	1.213	1.022	1.437	1.188	1.155	1.084		160.2	1.12815	1.39615	1.08947	1.12279	0.996684	1.09015	1.10402	1.08253	1.08193	1.03322	1.16695	1.07072	1.22433	1.1244	0.991591	1.43175	1.13939	1.03867	1.06309
	160.4	1.106	1.279	1.207	1.137	1.082	1.164	1.087	1.047	1.101	1.046	1.218	1.112	1.289	1.232	1.067	1.378	1.144	1.191	1.149		160.4	1.08029	1.29585	1.08856	1.10625	1.0552	1.10921	1.11946	1.03602	1.05138	1.03421	1.14625	1.10143	1.23681	1.14201	1.03525	1.37297	1.09719	1.07104	1.12684
	160.6	1.08	1.257	1.126	1.126	1.086	1.179	1.086	1.078	1.084	1.005	1.335	1.062	1.412	1.197	1.129	1.417	1.146	1.17	1.078		160.6	1.05489	1.27356	1.01551	1.09554	1.0591	1.1235	1.11843	1.06669	1.03514	0.993672	1.25635	1.0519	1.35483	1.10957	1.09541	1.41182	1.0991	1.05216	1.05721
	160.8	1.118	1.215	1.163	1.051	1.091	1.148	1.07	1.12	1.135	1.068	1.353	1.088	1.28	1.11	1.143	1.356	1.198	1.196	1.128		160.8	1.09201	1.231	1.04888	1.02257	1.06398	1.09396	1.10196	1.10825	1.08384	1.05596	1.27329	1.07765	1.22817	1.02892	1.10899	1.35105	1.14898	1.07554	1.10624
	161	1.103	1.269	1.135	1.103	1.008	1.168	1.057	1.042	1.116	1.065	1.412	1.09	1.354	1.213	1.143	1.326	1.234	1.168	1.097		161	1.07736	1.28571	1.02363	1.07317	0.983031	1.11302	1.08857	1.03107	1.0657	1.053	1.32882	1.07964	1.29917	1.1244	1.10899	1.32116	1.1835	1.05036	1.07584
	161.2	1.078	1.261	1.151	1.094	1.097	1.178	1.113	1.111	1.125	1.059	1.321	1.145	1.301	1.169	1.033	1.35	1.312	1.176	1.091		161.2	1.05294	1.27761	1.03806	1.06441	1.06983	1.12255	1.14624	1.09935	1.07429	1.04706	1.24318	1.13411	1.24832	1.08361	1.00226	1.34507	1.25831	1.05755	1.06996
	161.4	1.117	1.25	1.175	1.106	1.022	1.145	1.113	1.082	1.125	1.029	1.339	1.095	1.316	1.162	1.104	1.309	1.326	1.157	1.128		161.4	1.09103	1.26646	1.0597	1.07608	0.996684	1.0911	1.14624	1.07065	1.07429	1.0174	1.26012	1.08459	1.26271	1.07712	1.07115	1.30422	1.27174	1.04047	1.10624
	161.6	1.164	1.285	1.212	1.026	1.08	1.107	1.09	1.082	1.109	1.022	1.312	1.105	1.302	1.156	1.082	1.288	1.385	1.181	1.106		161.6	1.13694	1.30193	1.09307	0.998249	1.05325	1.05489	1.12255	1.07065	1.05901	1.01048	1.23471	1.09449	1.24928	1.07156	1.04981	1.28329	1.32832	1.06205	1.08467
	161.8	1.118	1.301	1.202	1.05	1.012	1.148	1.103	1.112	1.068	1.045	1.306	1.063	1.372	1.224	1.064	1.227	1.477	1.194	1.125		161.8	1.09201	1.31814	1.08405	1.0216	0.986932	1.09396	1.13594	1.10034	1.01986	1.03322	1.22906	1.05289	1.31645	1.13459	1.03234	1.22252	1.41656	1.07374	1.1033
	162	1.088	1.316	1.142	1.113	1.021	1.097	1.117	1.076	1.12	1.058	1.302	1.106	1.306	1.132	1.096	1.251	1.393	1.214	1.11		162	1.06271	1.33333	1.02994	1.0829	0.995709	1.04536	1.15036	1.06471	1.06952	1.04607	1.2253	1.09548	1.25312	1.04931	1.06339	1.24643	1.336	1.09173	1.08859
	162.2	1.133	1.204	1.161	1.078	1	1.109	1.111	1.108	1.134	1.062	1.315	1.103	1.324	1.152	1.016	1.27	1.35	1.191	1.142		162.2	1.10666	1.21986	1.04708	1.04884	0.975229	1.05679	1.14418	1.09638	1.08289	1.05003	1.23753	1.09251	1.27039	1.06785	0.98577	1.26536	1.29476	1.07104	1.11997
	162.4	1.112	1.228	1.199	1.082	1.047	1.07	1.1	1.072	1.106	1.054	1.38	1.099	1.344	1.117	1.079	1.272	1.31	1.203	1.087		162.4	1.08615	1.24417	1.08135	1.05273	1.02106	1.01963	1.13285	1.06076	1.05615	1.04212	1.2987	1.08855	1.28958	1.03541	1.0469	1.26735	1.25639	1.08183	1.06603
	162.6	1.09	1.196	1.21	1.054	1.087	1.113	1.068	1.102	1.078	1.024	1.403	1.1	1.403	1.071	1.092	1.359	1.302	1.189	1.094		162.6	1.06466	1.21175	1.09127	1.02549	1.06007	1.06061	1.0999	1.09044	1.02941	1.01246	1.32035	1.08954	1.34619	0.99277	1.05951	1.35404	1.24872	1.06924	1.0729
	162.8	1.187	1.18	1.171	1.058	1.059	1.088	1.056	1.068	1.109	1.019	1.359	1.114	1.328	1.113	1.103	1.254	1.247	1.21	1.082		162.8	1.15941	1.19554	1.0561	1.02938	1.03277	1.03678	1.08754	1.0568	1.05901	1.00751	1.27894	1.10341	1.27423	1.0317	1.07018	1.24942	1.19597	1.08813	1.06113
	163	1.135	1.183	1.232	1.052	1.036	1.096	1.155	1.089	1.127	1.026	1.387	1.071	1.365	1.135	1.07	1.298	1.267	1.155	1.089		163	1.10861	1.19858	1.11111	1.02355	1.01034	1.04441	1.1895	1.07758	1.0762	1.01444	1.30529	1.06082	1.30973	1.05209	1.03816	1.29326	1.21515	1.03867	1.068
	163.2	1.151	1.15	1.192	1.021	1.062	1.121	1.081	1.165	1.124	1.022	1.336	1.124	1.284	1.15	1.078	1.224	1.209	1.157	1.045		163.2	1.12424	1.16515	1.07504	0.993384	1.03569	1.06823	1.11329	1.15278	1.07334	1.01048	1.25729	1.11331	1.23201	1.066	1.04592	1.21953	1.15953	1.04047	1.02484
	163.4	1.089	1.132	1.229	1.087	0.998	1.102	1.089	1.135	1.101	1.049	1.31	1.026	1.257	1.118	1.06	1.208	1.153	1.19	1.165		163.4	1.06368	1.14691	1.10841	1.0576	0.973279	1.05012	1.12152	1.1231	1.05138	1.03718	1.23283	1.01624	1.2061	1.03634	1.02846	1.20359	1.10582	1.07014	1.14253
	163.6	1.1	1.148	1.19	1.065	1.049	1.072	1.126	1.106	1.127	1.066	1.279	1.099	1.348	1.149	1.08	1.25	1.061	1.226	1.032		163.6	1.07443	1.16312	1.07323	1.03619	1.02302	1.02154	1.15963	1.0944	1.0762	1.05398	1.20365	1.08855	1.29342	1.06507	1.04787	1.24543	1.01758	1.10252	1.0121
	163.8	1.102	1.166	1.2	1.105	1.047	1.084	1.097	1.114	1.12	1.038	1.238	1.082	1.288	1.111	1.063	1.189	1.061	1.192	1.073		163.8	1.07638	1.18136	1.08225	1.07511	1.02106	1.03297	1.12976	1.10232	1.06952	1.0263	1.16507	1.07171	1.23585	1.02985	1.03137	1.18466	1.01758	1.07194	1.0523
	164	1.132	1.174	1.156	1.088	1.069	1.131	1.086	1.089	1.091	1.044	1.305	1.083	1.271	1.14	1.07	1.147	1.143	1.181	1.069		164	1.10568	1.18946	1.04257	1.05857	1.04252	1.07776	1.11843	1.07758	1.04183	1.03223	1.22812	1.0727	1.21954	1.05673	1.03816	1.14281	1.09623	1.06205	1.04838
	164.2	1.129	1.109	1.198	1.07	1.048	1.057	1.067	1.079	1.061	1.036	1.294	1.105	1.217	1.152	1.068	1.176	1.114	1.235	1.112		164.2	1.10275	1.12361	1.08045	1.04106	1.02204	1.00724	1.09887	1.06768	1.01318	1.02432	1.21777	1.09449	1.16772	1.06785	1.03622	1.1717	1.06841	1.11061	1.09055
	164.4	1.131	1.18	1.204	1.057	1.094	1.081	1.103	1.134	1.079	1.065	1.294	1.097	1.247	1.134	1.122	1.159	1.12	1.193	1.093		164.4	1.10471	1.19554	1.08586	1.02841	1.0669	1.03011	1.13594	1.12211	1.03037	1.053	1.21777	1.08657	1.19651	1.05117	1.08862	1.15477	1.07417	1.07284	1.07192
	164.6	1.171	1.091	1.209	1.087	1.03	1.125	1.087	1.061	1.139	1.072	1.226	1.076	1.19	1.141	1.092	1.116	1.097	1.214	1.058		164.6	1.14378	1.10537	1.09037	1.0576	1.00449	1.07204	1.11946	1.04987	1.08766	1.05992	1.15377	1.06577	1.14182	1.05766	1.05951	1.11192	1.05211	1.09173	1.03759
	164.8	1.156	1.106	1.121	1.104	1.075	1.083	1.06	1.168	1.165	1.047	1.263	1.076	1.209	1.064	1.071	1.252	1.063	1.225	1.108		164.8	1.12913	1.12057	1.011	1.07414	1.04837	1.03202	1.09166	1.15575	1.11249	1.0352	1.18859	1.06577	1.16005	0.986281	1.03913	1.24743	1.0195	1.10162	1.08663
	165	1.209	1.052	1.168	1.077	1.073	1.122	1.134	1.144	1.111	1.007	1.295	1.098	1.149	1.09	1.072	1.161	1.106	1.164	1.064		165	1.18089	1.06586	1.05339	1.04787	1.04642	1.06918	1.16787	1.132	1.06092	0.99565	1.21871	1.08756	1.10248	1.01038	1.0401	1.15676	1.06074	1.04676	1.04348
	165.2	1.132	1.081	1.187	1.072	1.074	1.057	1.145	1.097	1.122	1.074	1.242	1.13	1.183	1.155	1.076	1.215	1.06	1.211	1.116		165.2	1.10568	1.09524	1.07053	1.043	1.0474	1.00724	1.1792	1.08549	1.07143	1.06189	1.16883	1.11926	1.1351	1.07063	1.04398	1.21056	1.01662	1.08903	1.09448
	165.4	1.229	1.076	1.15	1.084	1.074	1.07	1.064	1.117	1.136	1.053	1.371	1.088	1.131	1.151	1.099	1.203	1.118	1.21	1.11		165.4	1.20043	1.09017	1.03716	1.05468	1.0474	1.01963	1.09578	1.10528	1.0848	1.04113	1.29023	1.07765	1.0852	1.06693	1.0663	1.19861	1.07225	1.08813	1.08859
	165.6	1.149	1.083	1.181	1.082	1.072	1.064	1.125	1.047	1.098	1.031	1.37	1.069	1.143	1.077	1.099	1.105	1.072	1.168	1.103		165.6	1.12229	1.09726	1.06512	1.05273	1.04545	1.01391	1.1586	1.03602	1.04851	1.01938	1.28929	1.05884	1.09672	0.998331	1.0663	1.10096	1.02813	1.05036	1.08173
	165.8	1.198	1.067	1.179	1.112	1.079	1.11	1.081	1.107	1.094	1.047	1.594	1.101	1.119	1.129	1.139	1.15	1.053	1.214	1.115		165.8	1.17015	1.08105	1.06331	1.08192	1.05227	1.05775	1.11329	1.09539	1.04469	1.0352	1.50009	1.09053	1.07369	1.04653	1.10511	1.1458	1.00991	1.09173	1.09349
	166	1.263	1.079	1.1	1.158	1.056	1.129	1.105	1.093	1.062	1.067	1.587	1.082	1.124	1.099	1.108	1.14	1.104	1.152	1.11		166	1.23364	1.09321	0.992063	1.12668	1.02984	1.07585	1.138	1.08154	1.01413	1.05497	1.49351	1.07171	1.07849	1.01872	1.07503	1.13584	1.05882	1.03597	1.08859
	166.2	1.262	1.097	1.164	1.254	1.066	1.093	1.151	1.106	1.128	1.039	1.666	1.071	1.161	1.222	1.108	1.186	1.087	1.175	1.046		166.2	1.23266	1.11145	1.04978	1.22008	1.03959	1.04155	1.18538	1.0944	1.07716	1.02729	1.56785	1.06082	1.11399	1.13274	1.07503	1.18167	1.04252	1.05665	1.02583
	166.4	1.25	1.043	1.152	1.208	1.038	1.112	1.17	1.134	1.092	1.04	1.651	1.062	1.163	1.111	1.105	1.143	1.043	1.196	1.047		166.4	1.22094	1.05674	1.03896	1.17533	1.01229	1.05965	1.20494	1.12211	1.04278	1.02828	1.55374	1.0519	1.11591	1.02985	1.07212	1.13882	1.00032	1.07554	1.02681
	166.6	1.253	1.085	1.194	1.257	1.069	1.069	1.108	1.109	1.145	1.062	1.645	1.063	1.151	1.113	1.15	1.276	1.107	1.199	1.064		166.6	1.22387	1.09929	1.07684	1.223	1.04252	1.01868	1.14109	1.09737	1.09339	1.05003	1.54809	1.05289	1.10439	1.0317	1.11578	1.27134	1.0617	1.07824	1.04348
	166.8	1.293	1.047	1.185	1.167	1.052	1.091	1.088	1.062	1.107	1.091	1.735	1.054	1.112	1.121	1.12	1.193	1.061	1.174	1.064		166.8	1.26294	1.06079	1.06872	1.13543	1.02594	1.03964	1.12049	1.05086	1.0571	1.0787	1.63279	1.04398	1.06697	1.03912	1.08668	1.18864	1.01758	1.05576	1.04348
	167	1.26	1.069	1.256	1.158	1.039	1.046	1.102	1.123	1.118	1.089	1.71	1.06	1.08	1.115	1.105	1.189	1.087	1.238	1.077		167	1.23071	1.08308	1.13276	1.12668	1.01326	0.99676	1.13491	1.11122	1.06761	1.07673	1.60926	1.04992	1.03627	1.03356	1.07212	1.18466	1.04252	1.11331	1.05623
	167.2	1.3	1.085	1.154	1.087	1.114	1.098	1.092	1.114	1.138	1.078	1.585	1.037	1.122	1.108	1.092	1.268	1.102	1.222	1.138		167.2	1.26978	1.09929	1.04076	1.0576	1.08641	1.04631	1.12461	1.10232	1.08671	1.06585	1.49162	1.02714	1.07657	1.02707	1.05951	1.26337	1.05691	1.09892	1.11605
	167.4	1.308	1.029	1.163	1.083	1.094	1.11	1.106	1.119	1.115	1.093	1.542	1.105	1.1	1.107	1.078	1.272	1.072	1.234	1.104		167.4	1.27759	1.04255	1.04888	1.05371	1.0669	1.05775	1.13903	1.10726	1.06474	1.08068	1.45116	1.09449	1.05546	1.02614	1.04592	1.26735	1.02813	1.10971	1.08271
	167.6	1.252	1.064	1.143	1.116	1.092	1.069	1.093	1.075	1.103	1.17	1.484	1.083	1.068	1.154	1.015	1.273	1.078	1.198	1.07		167.6	1.2229	1.07801	1.03084	1.08581	1.06495	1.01868	1.12564	1.06372	1.05328	1.15681	1.39657	1.0727	1.02476	1.06971	0.984799	1.26835	1.03389	1.07734	1.04936
	167.8	1.2	1.034	1.16	1.115	1.034	1.116	1.137	1.135	1.139	1.114	1.416	1.108	1.091	1.137	1.063	1.264	1.063	1.2	1.103		167.8	1.1721	1.04762	1.04618	1.08484	1.00839	1.06346	1.17096	1.1231	1.08766	1.10144	1.33258	1.09746	1.04682	1.05395	1.03137	1.25938	1.0195	1.07914	1.08173
	168	1.197	0.988	1.161	1.052	1.032	1.132	1.148	1.135	1.168	1.081	1.319	1.038	1.135	1.144	1.12	1.353	1.1	1.233	1.057		168	1.16917	1.00101	1.04708	1.02355	1.00644	1.07871	1.18229	1.1231	1.11536	1.06882	1.24129	1.02813	1.08904	1.06044	1.08668	1.34806	1.05499	1.10881	1.03661
	168.2	1.262	1.106	1.168	1.047	1.06	1.115	1.126	1.06	1.141	1.051	1.304	1.12	1.106	1.115	1.058	1.231	1.052	1.208	1.081		168.2	1.23266	1.12057	1.05339	1.01868	1.03374	1.06251	1.15963	1.04888	1.08957	1.03915	1.22718	1.10935	1.06122	1.03356	1.02652	1.2265	1.00895	1.08633	1.06015
	168.4	1.209	1.046	1.171	1.107	1.081	1.116	1.085	1.096	1.072	1.126	1.273	1.01	1.12	1.113	1.023	1.248	1.077	1.11	1.118		168.4	1.18089	1.05978	1.0561	1.07706	1.05422	1.06346	1.1174	1.0845	1.02368	1.11331	1.198	1.0004	1.07465	1.0317	0.992561	1.24344	1.03293	0.998201	1.09644
	168.6	1.212	1.018	1.211	1.06	1.054	1.167	1.088	1.129	1.105	1.107	1.339	1.096	1.099	1.105	1.103	1.272	1.064	1.151	1.105		168.6	1.18382	1.03141	1.09217	1.03133	1.02789	1.11206	1.12049	1.11716	1.05519	1.09452	1.26012	1.08558	1.0545	1.02429	1.07018	1.26735	1.02046	1.03507	1.08369
	168.8	1.219	0.983	1.154	1.081	1.049	1.121	1.099	1.09	1.113	1.078	1.293	1.059	1.161	1.158	1.153	1.356	1.069	1.17	1.078		168.8	1.19066	0.995947	1.04076	1.05176	1.02302	1.06823	1.13182	1.07857	1.06283	1.06585	1.21683	1.04893	1.11399	1.07341	1.11869	1.35105	1.02526	1.05216	1.05721
	169	1.133	1.088	1.17	1.098	1.083	1.229	1.075	1.18	1.125	1.115	1.275	1.096	1.092	1.086	1.212	1.376	1.076	1.225	1.141		169	1.10666	1.10233	1.05519	1.0683	1.05617	1.17115	1.10711	1.16762	1.07429	1.10243	1.19989	1.08558	1.04778	1.00667	1.17594	1.37097	1.03197	1.10162	1.11899
	169.2	1.166	1.013	1.225	1.036	1.036	1.281	1.101	1.081	1.146	1.078	1.232	1.099	1.177	1.135	1.203	1.453	1.11	1.176	1.109		169.2	1.13889	1.02634	1.1048	1.00798	1.01034	1.2207	1.13388	1.06966	1.09435	1.06585	1.15942	1.08855	1.12934	1.05209	1.16721	1.44769	1.06458	1.05755	1.08761
	169.4	1.199	1.009	1.129	1.078	1.045	1.361	1.053	1.096	1.106	1.152	1.247	1.087	1.128	1.152	1.076	1.625	1.097	1.18	1.073		169.4	1.17113	1.02229	1.01822	1.04884	1.01911	1.29693	1.08445	1.0845	1.05615	1.13902	1.17354	1.07666	1.08233	1.06785	1.04398	1.61906	1.05211	1.06115	1.0523
	169.6	1.236	1.045	1.175	1.069	1.027	1.344	1.183	1.149	1.129	1.164	1.228	1.084	1.053	1.153	1.113	1.726	1.086	1.248	1.114		169.6	1.20727	1.05876	1.0597	1.04009	1.00156	1.28073	1.21833	1.13695	1.07811	1.15088	1.15566	1.07369	1.01036	1.06878	1.07988	1.71969	1.04156	1.1223	1.09251
	169.8	1.173	1.007	1.134	1.079	1.003	1.383	1.072	1.112	1.127	1.153	1.225	1.033	1.071	1.114	1.178	1.743	1.038	1.223	1.123		169.8	1.14573	1.02026	1.02273	1.04982	0.978155	1.3179	1.10402	1.10034	1.0762	1.14	1.15283	1.02318	1.02763	1.03263	1.14295	1.73663	0.995524	1.09982	1.10134
	170	1.139	1.072	1.158	1.088	1.081	1.355	1.142	1.147	1.119	1.194	1.257	1.111	1.048	1.176	1.134	1.762	1.119	1.191	1.078		170	1.11252	1.08612	1.04437	1.05857	1.05422	1.29121	1.17611	1.13497	1.06856	1.18054	1.18295	1.10044	1.00557	1.0901	1.10026	1.75556	1.07321	1.07104	1.05721
	170.2	1.138	1.03	1.13	1.026	1.051	1.381	1.068	1.081	1.116	1.183	1.238	1.037	1.118	1.185	1.103	1.638	1.077	1.197	1.119		170.2	1.11155	1.04357	1.01912	0.998249	1.02497	1.31599	1.0999	1.06966	1.0657	1.16967	1.16507	1.02714	1.07273	1.09844	1.07018	1.63202	1.03293	1.07644	1.09742
	170.4	1.061	1.026	1.179	1.064	1.076	1.364	1.069	1.148	1.074	1.207	1.307	1.085	1.146	1.132	1.179	1.5	1.095	1.215	1.071		170.4	1.03634	1.03951	1.06331	1.03522	1.04935	1.29979	1.10093	1.13596	1.02559	1.1934	1.23	1.07468	1.0996	1.04931	1.14392	1.49452	1.05019	1.09263	1.05034
	170.6	1.161	0.989	1.114	1.055	1.111	1.331	1.111	1.096	1.121	1.246	1.259	1.084	1.141	1.129	1.193	1.468	1.114	1.256	1.054		170.6	1.13401	1.00203	1.00469	1.02646	1.08348	1.26834	1.14418	1.0845	1.07047	1.23196	1.18483	1.07369	1.0948	1.04653	1.1575	1.46264	1.06841	1.1295	1.03367
	170.8	1.103	1.072	1.164	1.051	1.033	1.292	1.081	1.114	1.141	1.351	1.198	1.082	1.169	1.065	1.207	1.455	1.13	1.306	1.137		170.8	1.07736	1.08612	1.04978	1.02257	1.00741	1.23118	1.11329	1.10232	1.08957	1.33577	1.12742	1.07171	1.12167	0.987208	1.17109	1.44968	1.08376	1.17446	1.11507
	171	1.116	1.058	1.135	1.047	1.087	1.236	1.08	1.037	1.143	1.446	1.266	1.091	1.132	1.08	1.238	1.394	1.073	1.278	1.091		171	1.09006	1.07194	1.02363	1.01868	1.06007	1.17782	1.11226	1.02612	1.09148	1.4297	1.19142	1.08063	1.08616	1.00111	1.20116	1.38891	1.02909	1.14928	1.06996
	171.2	1.107	1.071	1.134	1.024	1.055	1.147	1.123	1.063	1.127	1.519	1.203	1.041	1.164	1.07	1.121	1.316	1.139	1.242	1.118		171.2	1.08127	1.08511	1.02273	0.996303	1.02887	1.09301	1.15654	1.05185	1.0762	1.50188	1.13213	1.0311	1.11687	0.991843	1.08765	1.31119	1.09239	1.11691	1.09644
	171.4	1.134	1.046	1.153	1.051	1.034	1.148	1.084	1.069	1.107	1.481	1.225	1.099	1.157	1.109	1.217	1.243	1.13	1.183	1.077		171.4	1.10764	1.05978	1.03986	1.02257	1.00839	1.09396	1.11637	1.05779	1.0571	1.46431	1.15283	1.08855	1.11015	1.02799	1.18079	1.23846	1.08376	1.06385	1.05623
	171.6	1.081	1.017	1.112	1.063	1.088	1.129	1.11	1.043	1.114	1.489	1.157	1.128	1.169	1.126	1.178	1.236	1.162	1.208	1.12		171.6	1.05587	1.0304	1.00289	1.03425	1.06105	1.07585	1.14315	1.03206	1.06379	1.47222	1.08884	1.11727	1.12167	1.04375	1.14295	1.23148	1.11445	1.08633	1.0984
	171.8	1.097	1.047	1.185	1.049	1.087	1.083	1.147	1.019	1.128	1.499	1.113	1.096	1.182	1.155	1.167	1.179	1.184	1.194	1.095		171.8	1.0715	1.06079	1.06872	1.02063	1.06007	1.03202	1.18126	1.00831	1.07716	1.4821	1.04743	1.08558	1.13414	1.07063	1.13228	1.17469	1.13555	1.07374	1.07388
	172	1.103	1.055	1.173	1.065	1.01	1.106	1.071	1.1	1.172	1.527	1.177	1.107	1.243	1.144	1.174	1.212	1.243	1.229	1.157		172	1.07736	1.0689	1.0579	1.03619	0.984981	1.05394	1.10299	1.08846	1.11917	1.50979	1.10766	1.09647	1.19267	1.06044	1.13907	1.20757	1.19214	1.10522	1.13468
	172.2	1.11	1.003	1.178	1.036	1.128	1.082	1.115	1.09	1.116	1.408	1.208	1.076	1.306	1.16	1.177	1.219	1.439	1.222	1.257		172.2	1.0842	1.01621	1.06241	1.00798	1.10006	1.03107	1.1483	1.07857	1.0657	1.39213	1.13683	1.06577	1.25312	1.07527	1.14198	1.21455	1.38012	1.09892	1.23276
	172.4	1.106	1.015	1.207	1.073	1	1.097	1.059	1.03	1.085	1.351	1.145	1.043	1.361	1.147	1.182	1.208	1.714	1.21	1.165		172.4	1.08029	1.02837	1.08856	1.04398	0.975229	1.04536	1.09063	1.0192	1.0361	1.33577	1.07755	1.03308	1.30589	1.06322	1.14683	1.20359	1.64386	1.08813	1.14253
	172.6	1.135	1.026	1.115	1.037	1.043	1.141	1.075	1.095	1.113	1.255	1.149	1.112	1.375	1.095	1.14	1.191	1.752	1.203	1.133		172.6	1.10861	1.03951	1.00559	1.00895	1.01716	1.08729	1.10711	1.08351	1.06283	1.24085	1.08131	1.10143	1.31932	1.01502	1.10608	1.18665	1.68031	1.08183	1.11115
	172.8	1.109	1.08	1.141	1.053	1.101	1.162	1.127	1.107	1.112	1.182	1.149	1.107	1.547	1.094	1.202	1.153	1.876	1.179	1.139		172.8	1.08322	1.09422	1.02904	1.02452	1.07373	1.1073	1.16066	1.09539	1.06188	1.16868	1.08131	1.09647	1.48436	1.01409	1.16624	1.14879	1.79923	1.06025	1.11703
	173	1.09	1.098	1.236	1.05	1.084	1.096	1.114	1.119	1.097	1.112	1.16	1.124	1.73	1.14	1.177	1.218	2.118	1.199	1.195		173	1.06466	1.11246	1.11472	1.0216	1.05715	1.04441	1.14727	1.10726	1.04756	1.09947	1.09166	1.11331	1.65995	1.05673	1.14198	1.21355	2.03133	1.07824	1.17195
	173.2	1.135	1.015	1.188	1.042	1.072	1.141	1.133	1.185	1.127	1.111	1.148	1.032	1.74	1.141	1.118	1.19	1.971	1.16	1.104		173.2	1.10861	1.02837	1.07143	1.01382	1.04545	1.08729	1.16684	1.17257	1.0762	1.09848	1.08037	1.02219	1.66955	1.05766	1.08473	1.18565	1.89035	1.04317	1.08271
	173.4	1.14	1.05	1.159	1.056	1.102	1.112	1.083	1.128	1.134	1.094	1.155	1.055	1.855	1.143	1.119	1.232	1.968	1.208	1.103		173.4	1.1135	1.06383	1.04527	1.02744	1.0747	1.05965	1.11535	1.11617	1.08289	1.08167	1.08696	1.04497	1.77989	1.05951	1.08571	1.2275	1.88747	1.08633	1.08173
	173.6	1.131	1.027	1.179	1.071	1.084	1.084	1.074	1.123	1.13	1.089	1.193	1.052	1.891	1.122	1.12	1.232	1.966	1.19	1.185		173.6	1.10471	1.04053	1.06331	1.04203	1.05715	1.03297	1.10608	1.11122	1.07907	1.07673	1.12272	1.042	1.81443	1.04004	1.08668	1.2275	1.88555	1.07014	1.16214
	173.8	1.063	1.038	1.193	1.104	1.097	1.111	1.079	1.19	1.12	1.071	1.096	1.125	1.948	1.163	1.126	1.194	1.967	1.184	1.169		173.8	1.03829	1.05167	1.07594	1.07414	1.06983	1.0587	1.11123	1.17752	1.06952	1.05893	1.03143	1.1143	1.86912	1.07805	1.0925	1.18964	1.88651	1.06475	1.14645
	174	1.123	1	1.142	1.122	1.095	1.13	1.118	1.244	1.121	1.109	1.132	1.115	1.909	1.174	1.179	1.164	1.864	1.198	1.215		174	1.09689	1.01317	1.02994	1.09165	1.06788	1.07681	1.15139	1.23095	1.07047	1.0965	1.06531	1.1044	1.8317	1.08825	1.14392	1.15975	1.78772	1.07734	1.19157
	174.2	1.179	1.059	1.202	1.181	1.052	1.115	1.102	1.184	1.102	1.076	1.128	1.041	1.885	1.096	1.2	1.214	1.811	1.207	1.17		174.2	1.15159	1.07295	1.08405	1.14906	1.02594	1.06251	1.13491	1.17158	1.05233	1.06387	1.06155	1.0311	1.80867	1.01594	1.16429	1.20956	1.73689	1.08543	1.14743
	174.4	1.138	1.073	1.19	1.101	1.038	1.149	1.093	1.242	1.072	1.108	1.114	1.099	1.771	1.176	1.16	1.329	1.584	1.181	1.126		174.4	1.11155	1.08713	1.07323	1.07122	1.01229	1.09491	1.12564	1.22897	1.02368	1.09551	1.04837	1.08855	1.69929	1.0901	1.12549	1.32414	1.51918	1.06205	1.10428
	174.6	1.122	1.065	1.173	1.069	1.059	1.149	1.099	1.277	1.096	1.079	1.162	1.072	1.576	1.131	1.08	1.227	1.414	1.183	1.182		174.6	1.09592	1.07903	1.0579	1.04009	1.03277	1.09491	1.13182	1.26361	1.0466	1.06684	1.09354	1.06181	1.51219	1.04839	1.04787	1.22252	1.35614	1.06385	1.1592
	174.8	1.133	1.049	1.151	1.102	1.041	1.127	1.107	1.24	1.128	1.107	1.093	1.104	1.577	1.137	1.071	1.24	1.304	1.134	1.147		174.8	1.10666	1.06282	1.03806	1.07219	1.01521	1.07395	1.14006	1.22699	1.07716	1.09452	1.02861	1.0935	1.51315	1.05395	1.03913	1.23547	1.25064	1.01978	1.12488
	175	1.092	1.03	1.152	1.067	1.053	1.115	1.061	1.29	1.113	1.136	1.13	1.14	1.524	1.153	1.174	1.194	1.219	1.175	1.125		175	1.06661	1.04357	1.03896	1.03814	1.02692	1.06251	1.09269	1.27647	1.06283	1.1232	1.06343	1.12916	1.46229	1.06878	1.13907	1.18964	1.16912	1.05665	1.1033
	175.2	1.144	1.024	1.197	1.11	1.035	1.157	1.102	1.245	1.093	1.178	1.11	1.087	1.5	1.144	1.094	1.233	1.161	1.175	1.143		175.2	1.11741	1.03749	1.07955	1.07998	1.00936	1.10253	1.13491	1.23194	1.04374	1.16472	1.04461	1.07666	1.43926	1.06044	1.06145	1.2285	1.11349	1.05665	1.12095
	175.4	1.14	1.059	1.137	1.117	1.047	1.185	1.059	1.25	1.137	1.213	1.161	1.109	1.484	1.102	1.118	1.197	1.189	1.197	1.134		175.4	1.1135	1.07295	1.02543	1.08679	1.02106	1.12922	1.09063	1.23689	1.08575	1.19933	1.0926	1.09845	1.42391	1.02151	1.08473	1.19263	1.14035	1.07644	1.11213
	175.6	1.087	1.069	1.135	1.045	1.081	1.158	1.108	1.198	1.136	1.247	1.141	1.128	1.432	1.146	1.153	1.234	1.117	1.18	1.124		175.6	1.06173	1.08308	1.02363	1.01673	1.05422	1.10349	1.14109	1.18543	1.0848	1.23294	1.07378	1.11727	1.37402	1.06229	1.11869	1.22949	1.07129	1.06115	1.10232
	175.8	1.134	1.044	1.136	1.058	1.002	1.136	1.162	1.211	1.103	1.226	1.146	1.084	1.42	1.178	1.083	1.207	1.157	1.199	1.122		175.8	1.10764	1.05775	1.02453	1.02938	0.97718	1.08252	1.1967	1.1983	1.05328	1.21218	1.07849	1.07369	1.3625	1.09195	1.05078	1.20259	1.10965	1.07824	1.10036
	176	1.204	1.045	1.124	1.095	1.121	1.156	1.067	1.194	1.108	1.264	1.089	1.123	1.398	1.151	1.19	1.216	1.147	1.23	1.122		176	1.17601	1.05876	1.01371	1.06538	1.09323	1.10158	1.09887	1.18148	1.05806	1.24975	1.02484	1.11232	1.34139	1.06693	1.15459	1.21156	1.10006	1.10612	1.10036
	176.2	1.192	1.053	1.122	1.126	0.965	1.119	1.11	1.165	1.133	1.235	1.096	1.108	1.357	1.16	1.083	1.182	1.106	1.199	1.098		176.2	1.16429	1.06687	1.0119	1.09554	0.941096	1.06632	1.14315	1.15278	1.08193	1.22108	1.03143	1.09746	1.30205	1.07527	1.05078	1.17768	1.06074	1.07824	1.07682
	176.4	1.092	1.094	1.175	1.131	1.02	1.126	1.144	1.139	1.097	1.19	1.113	1.103	1.389	1.214	1.139	1.209	1.132	1.242	1.116		176.4	1.06661	1.10841	1.0597	1.10041	0.994734	1.07299	1.17817	1.12705	1.04756	1.17659	1.04743	1.09251	1.33276	1.12532	1.10511	1.20458	1.08568	1.11691	1.09448
	176.6	1.129	1.027	1.215	1.092	1.041	1.164	1.043	1.141	1.096	1.149	1.14	1.133	1.292	1.139	1.096	1.192	1.093	1.221	1.105		176.6	1.10275	1.04053	1.09578	1.06246	1.01521	1.10921	1.07415	1.12903	1.0466	1.13605	1.07284	1.12223	1.23969	1.0558	1.06339	1.18765	1.04827	1.09802	1.08369
	176.8	1.143	1.059	1.132	1.138	1.039	1.168	1.128	1.109	1.071	1.138	1.134	1.083	1.382	1.116	1.139	1.207	1.18	1.16	1.1		176.8	1.11643	1.07295	1.02092	1.10722	1.01326	1.11302	1.16169	1.09737	1.02273	1.12517	1.06719	1.0727	1.32604	1.03448	1.10511	1.20259	1.13171	1.04317	1.07878
	177	1.163	1.025	1.231	1.109	1.098	1.198	1.065	1.125	1.116	1.106	1.15	1.142	1.227	1.205	1.119	1.231	1.149	1.169	1.072		177	1.13596	1.0385	1.11021	1.079	1.0708	1.1416	1.09681	1.1132	1.0657	1.09353	1.08225	1.13114	1.17732	1.11698	1.08571	1.2265	1.10198	1.05126	1.05132
	177.2	1.118	1.03	1.17	1.22	1.033	1.127	1.12	1.11	1.076	1.13	1.134	1.115	1.183	1.225	1.121	1.141	1.256	1.216	1.123		177.2	1.09201	1.04357	1.05519	1.187	1.00741	1.07395	1.15345	1.09836	1.0275	1.11726	1.06719	1.1044	1.1351	1.13552	1.08765	1.13683	1.2046	1.09353	1.10134
	177.4	1.133	1.041	1.186	1.399	1.08	1.119	1.095	1.138	1.068	1.094	1.13	1.188	1.211	1.152	1.115	1.238	1.26	1.15	1.069		177.4	1.10666	1.05471	1.06962	1.36116	1.05325	1.06632	1.1277	1.12606	1.01986	1.08167	1.06343	1.1767	1.16197	1.06785	1.08182	1.23348	1.20844	1.03417	1.04838
	177.6	1.207	1.024	1.192	1.58	1.029	1.13	1.131	1.133	1.09	1.092	1.105	1.156	1.193	1.245	1.113	1.236	1.234	1.249	1.105		177.6	1.17894	1.03749	1.07504	1.53726	1.00351	1.07681	1.16478	1.12112	1.04087	1.07969	1.0399	1.14501	1.14469	1.15406	1.07988	1.23148	1.1835	1.1232	1.08369
	177.8	1.112	1.042	1.134	1.905	1.062	1.106	1.097	1.176	1.131	1.086	1.097	1.206	1.175	1.133	1.084	1.169	1.344	1.265	1.115		177.8	1.08615	1.05572	1.02273	1.85347	1.03569	1.05394	1.12976	1.16367	1.08002	1.07376	1.03237	1.19453	1.12742	1.05024	1.05175	1.16473	1.289	1.13759	1.09349
	178	1.13	1.072	1.134	2.085	1.08	1.1	1.132	1.083	1.127	1.108	1.066	1.202	1.222	1.185	1.151	1.204	1.324	1.384	1.107		178	1.10373	1.08612	1.02273	2.0286	1.05325	1.04822	1.16581	1.07164	1.0762	1.09551	1.0032	1.19057	1.17252	1.09844	1.11675	1.1996	1.26982	1.2446	1.08565
	178.2	1.176	1.087	1.166	2.254	1.013	1.124	1.114	1.088	1.126	1.102	1.078	1.155	1.19	1.136	1.106	1.193	1.34	1.333	1.14		178.2	1.14866	1.10132	1.05159	2.19303	0.987907	1.07109	1.14727	1.07659	1.07525	1.08958	1.01449	1.14402	1.14182	1.05302	1.07309	1.18864	1.28517	1.19874	1.11801
	178.4	1.17	1.075	1.169	2.217	1.063	1.155	1.1	1.088	1.146	1.086	1.129	1.221	1.263	1.156	1.151	1.161	1.393	1.379	1.079		178.4	1.1428	1.08916	1.05429	2.15703	1.03667	1.10063	1.13285	1.07659	1.09435	1.07376	1.06249	1.20939	1.21186	1.07156	1.11675	1.15676	1.336	1.24011	1.05819
	178.6	1.101	1.081	1.202	2.273	1.072	1.185	1.137	1.099	1.129	1.097	1.072	1.186	1.233	1.178	1.086	1.197	1.384	1.322	1.09		178.6	1.07541	1.09524	1.08405	2.21152	1.04545	1.12922	1.17096	1.08747	1.07811	1.08464	1.00885	1.17472	1.18307	1.09195	1.05369	1.19263	1.32737	1.18885	1.06898
	178.8	1.218	1.104	1.172	2.191	1.032	1.163	1.096	1.132	1.077	1.073	1.06	1.189	1.206	1.114	1.056	1.146	1.355	1.396	1.095		178.8	1.18969	1.11854	1.057	2.13174	1.00644	1.10825	1.12873	1.12013	1.02846	1.06091	0.997553	1.17769	1.15717	1.03263	1.02458	1.14181	1.29955	1.2554	1.07388
	179	1.208	1.079	1.183	2.178	1.048	1.17	1.144	1.123	1.135	1.058	1.103	1.205	1.217	1.131	1.005	1.264	1.362	1.374	1.111		179	1.17992	1.09321	1.06692	2.11909	1.02204	1.11492	1.17817	1.11122	1.08384	1.04607	1.03802	1.19354	1.16772	1.04839	0.975097	1.25938	1.30627	1.23561	1.08957
	179.2	1.118	1.08	1.234	2.123	1.036	1.116	1.044	1.077	1.117	1.069	1.086	1.234	1.262	1.111	1.083	1.182	1.3	1.418	1.079		179.2	1.09201	1.09422	1.11291	2.06558	1.01034	1.06346	1.07518	1.0657	1.06665	1.05695	1.02202	1.22227	1.2109	1.02985	1.05078	1.17768	1.2468	1.27518	1.05819
	179.4	1.185	1.095	1.242	1.978	1.077	1.163	1.119	1.141	1.078	1.116	1.169	1.294	1.291	1.174	1.065	1.175	1.258	1.379	1.055		179.4	1.15745	1.10942	1.12013	1.9245	1.05032	1.10825	1.15242	1.12903	1.02941	1.10342	1.10013	1.2817	1.23873	1.08825	1.03331	1.17071	1.20652	1.24011	1.03465
	179.6	1.198	1.135	1.142	1.753	1.062	1.13	1.079	1.12	1.091	1.14	1.115	1.255	1.253	1.173	1.123	1.18	1.165	1.34	1.11		179.6	1.17015	1.14995	1.02994	1.70558	1.03569	1.07681	1.11123	1.10825	1.04183	1.12715	1.04931	1.24307	1.20226	1.08732	1.08959	1.17569	1.11733	1.20504	1.08859
	179.8	1.172	1.147	1.163	1.589	1.002	1.187	1.083	1.136	1.121	1.127	1.096	1.274	1.286	1.161	1.091	1.208	1.196	1.399	1.029		179.8	1.14475	1.16211	1.04888	1.54602	0.97718	1.13112	1.11535	1.12408	1.07047	1.1143	1.03143	1.26189	1.23393	1.0762	1.05854	1.20359	1.14706	1.25809	1.00915
	180	1.172	1.198	1.178	1.344	1.015	1.119	1.145	1.043	1.107	1.162	1.121	1.199	1.272	1.137	1.069	1.228	1.18	1.259	1.091		180	1.14475	1.21378	1.06241	1.30765	0.989858	1.06632	1.1792	1.03206	1.0571	1.1489	1.05496	1.1876	1.2205	1.05395	1.03719	1.22351	1.13171	1.13219	1.06996
	180.2	1.14	1.24	1.152	1.23	1.047	1.12	1.055	1.105	1.162	1.145	1.166	1.184	1.297	1.083	1.057	1.262	1.14	1.258	1.114		180.2	1.1135	1.25633	1.03896	1.19673	1.02106	1.06728	1.08651	1.09341	1.10963	1.13209	1.09731	1.17274	1.24448	1.00389	1.02555	1.25739	1.09335	1.13129	1.09251
	180.4	1.163	1.26	1.144	1.186	1.019	1.133	1.145	1.095	1.101	1.094	1.127	1.295	1.219	1.167	1.073	1.33	1.141	1.235	1.084		180.4	1.13596	1.2766	1.03175	1.15392	0.993759	1.07966	1.1792	1.08351	1.05138	1.08167	1.06061	1.28269	1.16964	1.08176	1.04107	1.32514	1.09431	1.11061	1.06309
	180.6	1.136	1.331	1.147	1.201	1.059	1.148	1.102	1.085	1.09	1.115	1.13	1.368	1.353	1.173	1.083	1.337	1.11	1.254	1.123		180.6	1.10959	1.34853	1.03445	1.16852	1.03277	1.09396	1.13491	1.07362	1.04087	1.10243	1.06343	1.35499	1.29822	1.08732	1.05078	1.33212	1.06458	1.1277	1.10134
	180.8	1.144	1.385	1.163	1.093	1.078	1.109	1.146	1.061	1.087	1.063	1.116	1.298	1.345	1.194	1.147	1.457	1.123	1.297	1.123		180.8	1.11741	1.40324	1.04888	1.06344	1.0513	1.05679	1.18023	1.04987	1.03801	1.05102	1.05025	1.28566	1.29054	1.10679	1.11287	1.45168	1.07705	1.16637	1.10134
	181	1.126	1.428	1.15	1.132	1.065	1.116	1.109	1.116	1.085	1.075	1.116	1.348	1.336	1.168	1.068	1.384	1.137	1.308	1.06		181	1.09982	1.44681	1.03716	1.10138	1.03862	1.06346	1.14212	1.10429	1.0361	1.06288	1.05025	1.33518	1.2819	1.08268	1.03622	1.37894	1.09047	1.17626	1.03956
	181.2	1.155	1.389	1.201	1.126	1.022	1.207	1.079	1.108	1.134	1.055	1.1	1.279	1.315	1.178	1.085	1.49	1.116	1.258	1.086		181.2	1.12815	1.40729	1.08315	1.09554	0.996684	1.15018	1.11123	1.09638	1.08289	1.04311	1.0352	1.26684	1.26175	1.09195	1.05272	1.48456	1.07033	1.13129	1.06505
	181.4	1.163	1.441	1.232	1.108	1.114	1.216	1.062	1.121	1.104	1.08	1.126	1.303	1.27	1.172	1.142	1.566	1.086	1.237	1.133		181.4	1.13596	1.45998	1.11111	1.07803	1.08641	1.15876	1.09372	1.10924	1.05424	1.06783	1.05966	1.29061	1.21858	1.08639	1.10802	1.56028	1.04156	1.11241	1.11115
	181.6	1.206	1.471	1.2	1.09	1.046	1.385	1.116	1.133	1.155	1.055	1.116	1.195	1.313	1.107	1.077	1.6	1.11	1.245	1.128		181.6	1.17796	1.49037	1.08225	1.06052	1.02009	1.3198	1.14933	1.12112	1.10294	1.04311	1.05025	1.18364	1.25983	1.02614	1.04495	1.59415	1.06458	1.1196	1.10624
	181.8	1.092	1.453	1.202	1.042	1.067	1.604	1.076	1.112	1.1	1.018	1.136	1.212	1.297	1.226	1.141	1.624	1.078	1.193	1.123		181.8	1.06661	1.47214	1.08405	1.01382	1.04057	1.52849	1.10814	1.10034	1.05042	1.00653	1.06908	1.20048	1.24448	1.13645	1.10705	1.61807	1.03389	1.07284	1.10134
	182	1.174	1.544	1.206	1.11	1.067	1.673	1.148	1.103	1.149	1.06	1.114	1.209	1.322	1.19	1.089	1.698	1.159	1.206	1.098		182	1.14671	1.56434	1.08766	1.07998	1.04057	1.59424	1.18229	1.09143	1.09721	1.04805	1.04837	1.1975	1.26847	1.10308	1.0566	1.6918	1.11157	1.08453	1.07682
	182.2	1.132	1.612	1.228	1.076	1.041	1.799	1.117	1.089	1.094	1.064	1.192	1.246	1.324	1.208	1.183	1.598	1.093	1.214	1.089		182.2	1.10568	1.63323	1.1075	1.0469	1.01521	1.71431	1.15036	1.07758	1.04469	1.05201	1.12178	1.23415	1.27039	1.11976	1.1478	1.59216	1.04827	1.09173	1.068
	182.4	1.181	1.546	1.124	1.107	1.106	1.926	1.184	1.099	1.122	1.06	1.149	1.218	1.292	1.134	1.068	1.574	1.129	1.201	1.075		182.4	1.15355	1.56636	1.01371	1.07706	1.0786	1.83533	1.21936	1.08747	1.07143	1.04805	1.08131	1.20642	1.23969	1.05117	1.03622	1.56825	1.0828	1.08004	1.05427
	182.6	1.17	1.612	1.233	1.127	1.068	1.824	1.108	1.106	1.142	1.049	1.147	1.25	1.293	1.152	1.152	1.549	1.122	1.2	1.132		182.6	1.1428	1.63323	1.11201	1.09652	1.04154	1.73814	1.14109	1.0944	1.09053	1.03718	1.07943	1.23811	1.24064	1.06785	1.11772	1.54334	1.07609	1.07914	1.11017
	182.8	1.193	1.533	1.18	1.113	1.032	1.808	1.094	1.09	1.122	1.068	1.186	1.252	1.351	1.201	1.08	1.418	1.071	1.26	1.076		182.8	1.16527	1.55319	1.06421	1.0829	1.00644	1.72289	1.12667	1.07857	1.07143	1.05596	1.11613	1.2401	1.2963	1.11327	1.04787	1.41282	1.02717	1.13309	1.05525
	183	1.215	1.451	1.21	1.062	1.055	1.659	1.125	1.081	1.089	1.038	1.229	1.322	1.295	1.15	1.112	1.393	1.104	1.241	1.099		183	1.18676	1.47011	1.09127	1.03327	1.02887	1.5809	1.1586	1.06966	1.03992	1.0263	1.1566	1.30943	1.24256	1.066	1.07891	1.38791	1.05882	1.11601	1.0778
	183.2	1.199	1.419	1.194	1.077	1.113	1.581	1.102	1.054	1.109	1.071	1.176	1.288	1.319	1.127	1.129	1.401	1.085	1.293	1.088		183.2	1.17113	1.43769	1.07684	1.04787	1.08543	1.50658	1.13491	1.04294	1.05901	1.05893	1.10672	1.27575	1.26559	1.04468	1.09541	1.39588	1.0406	1.16277	1.06702
	183.4	1.204	1.32	1.203	1.068	1.04	1.592	1.135	1.074	1.17	1.052	1.208	1.364	1.295	1.144	1.084	1.29	1.057	1.196	1.097		183.4	1.17601	1.33739	1.08496	1.03911	1.01424	1.51706	1.1689	1.06274	1.11727	1.04014	1.13683	1.35103	1.24256	1.06044	1.05175	1.28529	1.01375	1.07554	1.07584
	183.6	1.257	1.393	1.156	1.096	1.043	1.566	1.145	1.067	1.098	1.045	1.186	1.311	1.255	1.153	1.066	1.248	1.139	1.181	1.095		183.6	1.22778	1.41135	1.04257	1.06636	1.01716	1.49228	1.1792	1.05581	1.04851	1.03322	1.11613	1.29853	1.20418	1.06878	1.03428	1.24344	1.09239	1.06205	1.07388
	183.8	1.228	1.262	1.215	1.093	1.068	1.451	1.127	1.122	1.122	1.086	1.206	1.291	1.315	1.164	1.02	1.281	1.118	1.218	1.075		183.8	1.19945	1.27862	1.09578	1.06344	1.04154	1.38269	1.16066	1.11023	1.07143	1.07376	1.13495	1.27872	1.26175	1.07898	0.989651	1.27632	1.07225	1.09532	1.05427
	184	1.306	1.253	1.185	1.094	1.024	1.421	1.125	1.115	1.137	1.042	1.208	1.293	1.273	1.058	1.088	1.235	1.109	1.203	1.101		184	1.27564	1.2695	1.06872	1.06441	0.998635	1.35411	1.1586	1.1033	1.08575	1.03026	1.13683	1.28071	1.22145	0.980719	1.05563	1.23049	1.06362	1.08183	1.07976
	184.2	1.223	1.296	1.178	1.124	1.065	1.349	1.092	1.128	1.086	1.099	1.228	1.322	1.268	1.107	1.095	1.204	1.139	1.21	1.072		184.2	1.19457	1.31307	1.06241	1.0936	1.03862	1.2855	1.12461	1.11617	1.03705	1.08661	1.15566	1.30943	1.21666	1.02614	1.06242	1.1996	1.09239	1.08813	1.05132
	184.4	1.257	1.289	1.174	1.093	0.993	1.271	1.096	1.131	1.118	1.055	1.279	1.361	1.241	1.12	1.088	1.252	1.084	1.222	1.089		184.4	1.22778	1.30598	1.0588	1.06344	0.968403	1.21117	1.12873	1.11914	1.06761	1.04311	1.20365	1.34806	1.19075	1.03819	1.05563	1.24743	1.03964	1.09892	1.068
	184.6	1.265	1.318	1.165	1.094	1.031	1.204	1.14	1.101	1.125	1.049	1.307	1.352	1.197	1.168	1.088	1.179	1.035	1.201	1.096		184.6	1.23559	1.33536	1.05069	1.06441	1.00546	1.14732	1.17405	1.08945	1.07429	1.03718	1.23	1.33914	1.14853	1.08268	1.05563	1.17469	0.992647	1.08004	1.07486
	184.8	1.32	1.257	1.211	1.188	1.05	1.252	1.066	1.11	1.127	1.044	1.354	1.314	1.249	1.169	1.157	1.231	1.101	1.224	1.067		184.8	1.28931	1.27356	1.09217	1.15587	1.02399	1.19306	1.09784	1.09836	1.0762	1.03223	1.27423	1.30151	1.19843	1.08361	1.12257	1.2265	1.05595	1.10072	1.04642
	185	1.266	1.231	1.158	1.127	0.987	1.269	1.145	1.108	1.117	1.072	1.353	1.387	1.196	1.187	1.085	1.227	1.061	1.165	1.102		185	1.23657	1.24721	1.04437	1.09652	0.962551	1.20926	1.1792	1.09638	1.06665	1.05992	1.27329	1.37381	1.14757	1.1003	1.05272	1.22252	1.01758	1.04766	1.08075
	185.2	1.155	1.262	1.213	1.157	1.056	1.311	1.17	1.086	1.148	1.056	1.502	1.319	1.204	1.142	1.109	1.27	1.081	1.185	1.067		185.2	1.12815	1.27862	1.09398	1.12571	1.02984	1.24929	1.20494	1.07461	1.09626	1.0441	1.41351	1.30646	1.15525	1.05858	1.076	1.26536	1.03676	1.06565	1.04642
	185.4	1.239	1.345	1.189	1.187	1.071	1.243	1.15	1.101	1.106	1.095	1.447	1.308	1.185	1.181	1.048	1.263	1.061	1.24	1.09		185.4	1.2102	1.36272	1.07233	1.15489	1.04447	1.18449	1.18435	1.08945	1.05615	1.08266	1.36175	1.29556	1.13702	1.09473	1.01682	1.25839	1.01758	1.11511	1.06898
	185.6	1.208	1.35	1.171	1.111	1.021	1.293	1.096	1.094	1.153	1.058	1.485	1.338	1.167	1.143	1.076	1.237	1.082	1.218	1.083		185.6	1.17992	1.36778	1.0561	1.08095	0.995709	1.23213	1.12873	1.08253	1.10103	1.04607	1.39752	1.32528	1.11975	1.05951	1.04398	1.23248	1.03772	1.09532	1.06211
	185.8	1.219	1.268	1.212	1.108	0.999	1.273	1.08	1.113	1.099	1.052	1.378	1.258	1.142	1.203	1.082	1.172	1.136	1.215	1.101		185.8	1.19066	1.2847	1.09307	1.07803	0.974254	1.21307	1.11226	1.10133	1.04947	1.04014	1.29682	1.24604	1.09576	1.11513	1.04981	1.16772	1.08951	1.09263	1.07976
	186	1.206	1.273	1.208	1.122	1.088	1.285	1.113	1.087	1.097	1.054	1.459	1.255	1.153	1.11	1.036	1.176	1.11	1.198	1.071		186	1.17796	1.28977	1.08947	1.09165	1.06105	1.22451	1.14624	1.0756	1.04756	1.04212	1.37305	1.24307	1.10631	1.02892	1.00517	1.1717	1.06458	1.07734	1.05034
	186.2	1.2	1.23	1.16	1.103	1.044	1.242	1.095	1.08	1.111	1.051	1.406	1.208	1.121	1.107	1.112	1.185	1.111	1.202	1.106		186.2	1.1721	1.2462	1.04618	1.07317	1.01814	1.18353	1.1277	1.06867	1.06092	1.03915	1.32317	1.19651	1.07561	1.02614	1.07891	1.18067	1.06554	1.08094	1.08467
	186.4	1.157	1.206	1.238	1.121	1.081	1.293	1.116	1.162	1.116	1.04	1.318	1.205	1.2	1.195	1.134	1.17	1.136	1.2	1.053		186.4	1.1301	1.22188	1.11652	1.09068	1.05422	1.23213	1.14933	1.14981	1.0657	1.02828	1.24035	1.19354	1.15141	1.10771	1.10026	1.16573	1.08951	1.07914	1.03269
	186.6	1.204	1.175	1.201	1.047	1.022	1.32	1.098	1.108	1.135	1.047	1.314	1.214	1.172	1.184	1.09	1.144	1.074	1.193	1.086		186.6	1.17601	1.19048	1.08315	1.01868	0.996684	1.25786	1.13079	1.09638	1.08384	1.0352	1.23659	1.20246	1.12454	1.09752	1.05757	1.13982	1.03005	1.07284	1.06505
	186.8	1.139	1.135	1.193	1.085	1.113	1.263	1.148	1.172	1.127	1.053	1.275	1.085	1.131	1.13	1.072	1.187	1.065	1.176	1.065		186.8	1.11252	1.14995	1.07594	1.05565	1.08543	1.20354	1.18229	1.15971	1.0762	1.04113	1.19989	1.07468	1.0852	1.04746	1.0401	1.18266	1.02142	1.05755	1.04446
	187	1.136	1.132	1.174	1.039	1.13	1.254	1.124	1.133	1.141	1.06	1.348	1.186	1.152	1.124	1.129	1.209	1.062	1.197	1.104		187	1.10959	1.14691	1.0588	1.0109	1.10201	1.19497	1.15757	1.12112	1.08957	1.04805	1.26859	1.17472	1.10535	1.0419	1.09541	1.20458	1.01854	1.07644	1.08271
	187.2	1.133	1.129	1.173	1.1	1.066	1.264	1.062	1.098	1.103	1.053	1.281	1.137	1.126	1.081	1.1	1.16	1.07	1.196	1.076		187.2	1.10666	1.14387	1.0579	1.07025	1.03959	1.2045	1.09372	1.08648	1.05328	1.04113	1.20553	1.12619	1.08041	1.00204	1.06727	1.15576	1.02621	1.07554	1.05525
	187.4	1.123	1.07	1.17	1.072	1.054	1.252	1.134	1.143	1.084	1.087	1.315	1.114	1.114	1.11	1.111	1.134	1.123	1.217	1.075		187.4	1.09689	1.08409	1.05519	1.043	1.02789	1.19306	1.16787	1.13101	1.03514	1.07475	1.23753	1.10341	1.06889	1.02892	1.07794	1.12986	1.07705	1.09442	1.05427
	187.6	1.11	1.092	1.168	1.066	1.04	1.211	1.183	1.147	1.14	1.139	1.257	1.146	1.167	1.052	1.08	1.161	1.096	1.244	1.105		187.6	1.0842	1.10638	1.05339	1.03717	1.01424	1.15399	1.21833	1.13497	1.08862	1.12616	1.18295	1.1351	1.11975	0.975158	1.04787	1.15676	1.05115	1.11871	1.08369
	187.8	1.118	1.102	1.172	1.107	1.016	1.132	1.108	1.102	1.112	1.197	1.313	1.092	1.113	1.173	1.114	1.136	1.047	1.223	1.057		187.8	1.09201	1.11651	1.057	1.07706	0.990833	1.07871	1.14109	1.09044	1.06188	1.18351	1.23565	1.08162	1.06793	1.08732	1.08085	1.13185	1.00416	1.09982	1.03661
	188	1.092	1.08	1.149	1.03	1.044	1.168	1.117	1.114	1.095	1.298	1.285	1.101	1.117	1.077	1.15	1.111	1.068	1.226	1.072		188	1.06661	1.09422	1.03626	1.00214	1.01814	1.11302	1.15036	1.10232	1.04565	1.28337	1.2093	1.09053	1.07177	0.998331	1.11578	1.10694	1.0243	1.10252	1.05132
	188.2	1.151	1.073	1.241	1.071	1.072	1.192	1.109	1.106	1.145	1.367	1.313	1.064	1.116	1.147	1.202	1.109	1.085	1.151	1.127		188.2	1.12424	1.08713	1.11923	1.04203	1.04545	1.13589	1.14212	1.0944	1.09339	1.35159	1.23565	1.05388	1.07081	1.06322	1.16624	1.10495	1.0406	1.03507	1.10526
	188.4	1.137	1.073	1.178	1.099	1.057	1.149	1.102	1.156	1.141	1.451	1.345	1.124	1.134	1.128	1.117	1.1	1.086	1.248	1.082		188.4	1.11057	1.08713	1.06241	1.06927	1.03082	1.09491	1.13491	1.14387	1.08957	1.43465	1.26576	1.11331	1.08808	1.04561	1.08376	1.09598	1.04156	1.1223	1.06113
	188.6	1.181	1.085	1.155	1.058	1.092	1.12	1.128	1.125	1.135	1.416	1.347	1.063	1.137	1.127	1.096	1.192	1.078	1.199	1.116		188.6	1.15355	1.09929	1.04167	1.02938	1.06495	1.06728	1.16169	1.1132	1.08384	1.40004	1.26765	1.05289	1.09096	1.04468	1.06339	1.18765	1.03389	1.07824	1.09448
	188.8	1.131	1.057	1.141	1.11	1.051	1.112	1.08	1.07	1.106	1.435	1.304	1.122	1.127	1.191	1.085	1.258	1.086	1.17	1.073		188.8	1.10471	1.07092	1.02904	1.07998	1.02497	1.05965	1.11226	1.05878	1.05615	1.41883	1.22718	1.11133	1.08137	1.104	1.05272	1.2534	1.04156	1.05216	1.0523
	189	1.169	1.064	1.183	1.105	1.026	1.103	1.109	1.106	1.084	1.329	1.262	1.099	1.14	1.138	1.063	1.133	1.104	1.231	1.067		189	1.14182	1.07801	1.06692	1.07511	1.00059	1.05108	1.14212	1.0944	1.03514	1.31402	1.18765	1.08855	1.09384	1.05488	1.03137	1.12886	1.05882	1.10701	1.04642
	189.2	1.095	1.076	1.203	1.064	1.067	1.121	1.119	1.11	1.13	1.279	1.24	1.07	1.122	1.17	1.064	1.109	1.057	1.147	1.066		189.2	1.06954	1.09017	1.08496	1.03522	1.04057	1.06823	1.15242	1.09836	1.07907	1.26458	1.16695	1.05983	1.07657	1.08454	1.03234	1.10495	1.01375	1.03147	1.04544
	189.4	1.151	1.017	1.199	1.071	1.105	1.092	1.141	1.089	1.143	1.247	1.26	1.037	1.107	1.155	1.147	1.184	1.057	1.174	1.117		189.4	1.12424	1.0304	1.08135	1.04203	1.07763	1.04059	1.17508	1.07758	1.09148	1.23294	1.18577	1.02714	1.06218	1.07063	1.11287	1.17967	1.01375	1.05576	1.09546
	189.6	1.131	1.06	1.174	1.14	1.093	1.098	1.1	1.152	1.109	1.207	1.283	1.079	1.101	1.187	1.091	1.257	1.079	1.164	1.04		189.6	1.10471	1.07396	1.0588	1.10917	1.06593	1.04631	1.13285	1.13992	1.05901	1.1934	1.20742	1.06874	1.05642	1.1003	1.05854	1.25241	1.03485	1.04676	1.01994
	189.8	1.187	1.041	1.171	1.111	1.117	1.13	1.083	1.096	1.128	1.155	1.178	1.086	1.11	1.153	1.11	1.146	1.051	1.173	1.076		189.8	1.15941	1.05471	1.0561	1.08095	1.08933	1.07681	1.11535	1.0845	1.07716	1.14198	1.1086	1.07567	1.06505	1.06878	1.07697	1.14181	1.00799	1.05486	1.05525
	190	1.115	1.054	1.182	1.081	1.109	1.121	1.136	1.175	1.102	1.125	1.248	1.091	1.088	1.197	1.067	1.187	1.068	1.205	1.052		190	1.08908	1.06788	1.06602	1.05176	1.08153	1.06823	1.16993	1.16268	1.05233	1.11232	1.17448	1.08063	1.04395	1.10957	1.03525	1.18266	1.0243	1.08363	1.03171
	190.2	1.131	1.055	1.194	1.08	1.068	1.133	1.163	1.204	1.144	1.092	1.18	1.035	1.108	1.158	1.11	1.216	1.015	1.217	1.088		190.2	1.10471	1.0689	1.07684	1.05079	1.04154	1.07966	1.19773	1.19137	1.09244	1.07969	1.11048	1.02516	1.06314	1.07341	1.07697	1.21156	0.973465	1.09442	1.06702
	190.4	1.116	1.059	1.209	1.083	1.075	1.113	1.103	1.171	1.121	1.089	1.167	1.066	1.097	1.14	1.11	1.159	1.152	1.188	1.107		190.4	1.09006	1.07295	1.09037	1.05371	1.04837	1.06061	1.13594	1.15872	1.07047	1.07673	1.09825	1.05586	1.05258	1.05673	1.07697	1.15477	1.10486	1.06835	1.08565
	190.6	1.16	1.076	1.167	1.079	1.087	1.099	1.172	1.102	1.137	1.066	1.148	1.058	1.122	1.099	1.137	1.182	1.054	1.19	1.07		190.6	1.13303	1.09017	1.05249	1.04982	1.06007	1.04727	1.207	1.09044	1.08575	1.05398	1.08037	1.04794	1.07657	1.01872	1.10317	1.17768	1.01087	1.07014	1.04936
	190.8	1.12	1.071	1.182	1.107	1.093	1.129	1.085	1.144	1.117	1.073	1.144	1.01	1.06	1.147	1.137	1.137	1.059	1.22	1.063		190.8	1.09396	1.08511	1.06602	1.07706	1.06593	1.07585	1.1174	1.132	1.06665	1.06091	1.0766	1.0004	1.01708	1.06322	1.10317	1.13285	1.01566	1.09712	1.0425
	191	1.121	1.077	1.171	1.046	1.094	1.131	1.157	1.132	1.138	1.097	1.145	1.057	1.156	1.133	1.174	1.147	1	1.235	1.1		191	1.09494	1.09119	1.0561	1.01771	1.0669	1.07776	1.19156	1.12013	1.08671	1.08464	1.07755	1.04695	1.10919	1.05024	1.13907	1.14281	0.959079	1.11061	1.07878
	191.2	1.126	1.046	1.181	1.098	1.025	1.146	1.101	1.123	1.161	1.061	1.144	1.061	1.107	1.142	1.198	1.148	1.093	1.167	1.136		191.2	1.09982	1.05978	1.06512	1.0683	0.99961	1.09205	1.13388	1.11122	1.10867	1.04904	1.0766	1.05091	1.06218	1.05858	1.16235	1.14381	1.04827	1.04946	1.11409
	191.4	1.096	1.064	1.209	1.074	1.082	1.12	1.092	1.153	1.132	1.063	1.173	1.134	1.059	1.14	1.092	1.173	1.124	1.198	1.103		191.4	1.07052	1.07801	1.09037	1.04495	1.0552	1.06728	1.12461	1.14091	1.08098	1.05102	1.1039	1.12322	1.01612	1.05673	1.05951	1.16871	1.07801	1.07734	1.08173
	191.6	1.057	1.025	1.181	1.054	1.042	1.139	1.112	1.115	1.176	1.065	1.127	1.058	1.134	1.153	1.096	1.157	1.091	1.208	1.128		191.6	1.03243	1.0385	1.06512	1.02549	1.01619	1.08538	1.14521	1.1033	1.12299	1.053	1.06061	1.04794	1.08808	1.06878	1.06339	1.15277	1.04636	1.08633	1.10624
	191.8	1.132	1.073	1.213	1.082	1.112	1.091	1.147	1.151	1.153	1.027	1.156	1.08	1.102	1.246	1.195	1.176	1.048	1.174	1.128		191.8	1.10568	1.08713	1.09398	1.05273	1.08445	1.03964	1.18126	1.13893	1.10103	1.01542	1.0879	1.06973	1.05738	1.15499	1.15944	1.1717	1.00512	1.05576	1.10624
	192	1.148	1.032	1.159	1.074	1.123	1.136	1.129	1.085	1.093	1.062	1.12	1.081	1.09	1.173	1.131	1.1	1.101	1.186	1.125		192	1.12131	1.04559	1.04527	1.04495	1.09518	1.08252	1.16272	1.07362	1.04374	1.05003	1.05402	1.07072	1.04586	1.08732	1.09735	1.09598	1.05595	1.06655	1.1033
	192.2	1.09	0.995	1.159	1.062	1.077	1.073	1.111	1.115	1.086	1.052	1.106	1.058	1.09	1.158	1.155	1.141	1.119	1.204	1.135		192.2	1.06466	1.00811	1.04527	1.03327	1.05032	1.02249	1.14418	1.1033	1.03705	1.04014	1.04084	1.04794	1.04586	1.07341	1.12063	1.13683	1.07321	1.08273	1.11311
	192.4	1.139	1.044	1.184	1.09	1.042	1.055	1.13	1.122	1.139	1.065	1.149	1.05	1.109	1.168	1.12	1.162	1.073	1.161	1.161		192.4	1.11252	1.05775	1.06782	1.06052	1.01619	1.00534	1.16375	1.11023	1.08766	1.053	1.08131	1.04002	1.0641	1.08268	1.08668	1.15775	1.02909	1.04406	1.13861
	192.6	1.082	1.063	1.178	1.045	1.091	1.109	1.036	1.127	1.129	1.039	1.114	1.07	1.1	1.13	1.23	1.122	1.054	1.175	1.138		192.6	1.05685	1.077	1.06241	1.01673	1.06398	1.05679	1.06694	1.11518	1.07811	1.02729	1.04837	1.05983	1.05546	1.04746	1.1934	1.1179	1.01087	1.05665	1.11605
	192.8	1.054	1.07	1.154	1.068	1.098	1.09	1.105	1.086	1.115	1.021	1.164	1.098	1.1	1.174	1.094	1.193	1.076	1.199	1.082		192.8	1.0295	1.08409	1.04076	1.03911	1.0708	1.03869	1.138	1.07461	1.06474	1.00949	1.09543	1.08756	1.05546	1.08825	1.06145	1.18864	1.03197	1.07824	1.06113
	193	1.092	1.074	1.166	1.084	1.122	1.123	1.215	1.128	1.102	1.056	1.055	1.137	1.097	1.166	1.156	1.171	1.024	1.215	1.1		193	1.06661	1.08815	1.05159	1.05468	1.09421	1.07014	1.25129	1.11617	1.05233	1.0441	0.992848	1.12619	1.05258	1.08083	1.1216	1.16672	0.982097	1.09263	1.07878
	193.2	1.128	1.046	1.143	1.026	1.162	1.049	1.112	1.15	1.144	1.044	1.113	1.098	1.102	1.165	1.103	1.132	1.107	1.22	1.241		193.2	1.10178	1.05978	1.03084	0.998249	1.13322	0.999619	1.14521	1.13794	1.09244	1.03223	1.04743	1.08756	1.05738	1.0799	1.07018	1.12786	1.0617	1.09712	1.21706
	193.4	1.149	1.051	1.142	1.072	1.126	1.104	1.133	1.144	1.117	1.049	1.105	1.065	1.123	1.175	1.101	1.298	1.1	1.214	1.226		193.4	1.12229	1.06484	1.02994	1.043	1.09811	1.05203	1.16684	1.132	1.06665	1.03718	1.0399	1.05487	1.07753	1.08917	1.06824	1.29326	1.05499	1.09173	1.20235
	193.6	1.116	1.012	1.212	1.049	1.055	1.122	1.123	1.152	1.161	1.049	1.101	1.049	1.057	1.174	1.053	1.149	1.068	1.21	1.269		193.6	1.09006	1.02533	1.09307	1.02063	1.02887	1.06918	1.15654	1.13992	1.10867	1.03718	1.03614	1.03903	1.0142	1.08825	1.02167	1.1448	1.0243	1.08813	1.24452
	193.8	1.107	1.05	1.178	1.028	1.139	1.145	1.129	1.097	1.139	1.034	1.196	1.108	1.091	1.141	1.124	1.219	1.052	1.227	1.248		193.8	1.08127	1.06383	1.06241	1.00019	1.11079	1.0911	1.16272	1.08549	1.08766	1.02235	1.12554	1.09746	1.04682	1.05766	1.09056	1.21455	1.00895	1.10342	1.22393
	194	1.183	1.017	1.242	1.009	1.104	1.084	1.111	1.113	1.117	1.058	1.204	1.072	1.115	1.168	1.078	1.288	1.181	1.167	1.224		194	1.1555	1.0304	1.12013	0.981709	1.07665	1.03297	1.14418	1.10133	1.06665	1.04607	1.13307	1.06181	1.06985	1.08268	1.04592	1.28329	1.13267	1.04946	1.20039
	194.2	1.102	1.065	1.221	1.105	1.109	1.076	1.077	1.136	1.145	1.064	1.238	1.073	1.128	1.158	1.141	1.33	1.043	1.186	1.177		194.2	1.07638	1.07903	1.10119	1.07511	1.08153	1.02535	1.10917	1.12408	1.09339	1.05201	1.16507	1.0628	1.08233	1.07341	1.10705	1.32514	1.00032	1.06655	1.1543
	194.4	1.151	1.03	1.187	1.098	1.12	1.093	1.104	1.123	1.092	1.055	1.289	1.12	1.075	1.134	1.167	1.392	1.077	1.187	1.219		194.4	1.12424	1.04357	1.07053	1.0683	1.09226	1.04155	1.13697	1.11122	1.04278	1.04311	1.21306	1.10935	1.03147	1.05117	1.13228	1.38691	1.03293	1.06745	1.19549
	194.6	1.169	0.995	1.215	1.023	1.109	1.105	1.071	1.118	1.143	1.041	1.235	1.079	1.107	1.152	1.103	1.409	1.081	1.174	1.151		194.6	1.14182	1.00811	1.09578	0.99533	1.08153	1.05298	1.10299	1.10627	1.09148	1.02927	1.16224	1.06874	1.06218	1.06785	1.07018	1.40385	1.03676	1.05576	1.1288
	194.8	1.21	1.042	1.187	1.083	1.221	1.101	1.131	1.09	1.121	1.063	1.254	1.104	1.093	1.134	1.163	1.608	1.099	1.185	1.218		194.8	1.18187	1.05572	1.07053	1.05371	1.19075	1.04917	1.16478	1.07857	1.07047	1.05102	1.18012	1.0935	1.04874	1.05117	1.1284	1.60213	1.05403	1.06565	1.19451
	195	1.233	1.084	1.181	1.091	1.16	1.108	1.062	1.09	1.151	1.067	1.222	1.044	1.059	1.159	1.184	1.73	1.112	1.198	1.23		195	1.20434	1.09828	1.06512	1.06149	1.13127	1.05584	1.09372	1.07857	1.09912	1.05497	1.15001	1.03407	1.01612	1.07434	1.14877	1.72368	1.0665	1.07734	1.20628
	195.2	1.275	1.066	1.198	1.014	1.109	1.08	1.04	1.106	1.132	1.079	1.246	1.076	1.089	1.189	1.168	1.825	1.141	1.203	1.159		195.2	1.24536	1.08004	1.08045	0.986573	1.08153	1.02916	1.07106	1.0944	1.08098	1.06684	1.1726	1.06577	1.04491	1.10215	1.13325	1.81833	1.09431	1.08183	1.13665
	195.4	1.228	1.102	1.217	1.166	1.155	1.126	1.075	1.125	1.08	1.061	1.262	1.088	1.103	1.151	1.09	1.78	1.063	1.176	1.115		195.4	1.19945	1.11651	1.09758	1.13446	1.12639	1.07299	1.10711	1.1132	1.03132	1.04904	1.18765	1.07765	1.05834	1.06693	1.05757	1.7735	1.0195	1.05755	1.09349
	195.6	1.298	1.054	1.21	1.046	1.137	1.089	1.08	1.105	1.166	1.039	1.203	1.128	1.115	1.158	1.162	1.831	1.017	1.206	1.13		195.6	1.26783	1.06788	1.09127	1.01771	1.10884	1.03774	1.11226	1.09341	1.11345	1.02729	1.13213	1.11727	1.06985	1.07341	1.12743	1.82431	0.975384	1.08453	1.10821
	195.8	1.258	1.041	1.156	1.064	1.165	1.114	1.127	1.111	1.138	1.031	1.182	1.075	1.084	1.228	1.123	1.699	1.03	1.158	1.138		195.8	1.22876	1.05471	1.04257	1.03522	1.13614	1.06156	1.16066	1.09935	1.08671	1.01938	1.11237	1.06478	1.04011	1.1383	1.08959	1.69279	0.987852	1.04137	1.11605
	196	1.196	1.047	1.196	1.103	1.194	1.098	1.116	1.091	1.131	1.081	1.132	1.094	1.152	1.222	1.127	1.657	1.056	1.201	1.127		196	1.1682	1.06079	1.07864	1.07317	1.16442	1.04631	1.14933	1.07956	1.08002	1.06882	1.06531	1.0836	1.10535	1.13274	1.09347	1.65095	1.01279	1.08004	1.10526
	196.2	1.172	1.054	1.256	1.075	1.162	1.082	1.121	1.065	1.124	1.064	1.175	1.113	1.193	1.194	1.191	1.538	1.09	1.191	1.153		196.2	1.14475	1.06788	1.13276	1.04592	1.13322	1.03107	1.15448	1.05383	1.07334	1.05201	1.10578	1.10242	1.14469	1.10679	1.15556	1.53238	1.0454	1.07104	1.13076
	196.4	1.213	1.018	1.204	1.052	1.227	1.135	1.097	1.148	1.175	1.03	1.096	1.055	1.163	1.257	1.053	1.404	1.148	1.208	1.178		196.4	1.1848	1.03141	1.08586	1.02355	1.19661	1.08157	1.12976	1.13596	1.12204	1.01839	1.03143	1.04497	1.11591	1.16518	1.02167	1.39887	1.10102	1.08633	1.15528
	196.6	1.176	1.025	1.19	1.065	1.195	1.122	1.118	1.097	1.14	1.064	1.15	1.133	1.206	1.225	1.047	1.429	1.111	1.202	1.104		196.6	1.14866	1.0385	1.07323	1.03619	1.1654	1.06918	1.15139	1.08549	1.08862	1.05201	1.08225	1.12223	1.15717	1.13552	1.01585	1.42378	1.06554	1.08094	1.08271
	196.8	1.145	1.044	1.274	1.118	1.164	1.089	1.155	1.144	1.144	1.079	1.122	1.109	1.333	1.247	1.224	1.405	1.096	1.213	1.142		196.8	1.11838	1.05775	1.14899	1.08776	1.13517	1.03774	1.1895	1.132	1.09244	1.06684	1.0559	1.09845	1.27903	1.15591	1.18758	1.39987	1.05115	1.09083	1.11997
	197	1.128	1.001	1.163	1.076	1.265	1.117	1.105	1.134	1.166	1.033	1.083	1.092	1.333	1.24	1.166	1.333	1.115	1.164	1.074		197	1.10178	1.01418	1.04888	1.0469	1.23366	1.06442	1.138	1.12211	1.11345	1.02136	1.0192	1.08162	1.27903	1.14943	1.13131	1.32813	1.06937	1.04676	1.05329
	197.2	1.092	1.053	1.255	1.065	1.162	1.098	1.102	1.13	1.117	1.057	1.114	1.074	1.427	1.24	1.121	1.403	1.113	1.225	1.131		197.2	1.06661	1.06687	1.13185	1.03619	1.13322	1.04631	1.13491	1.11815	1.06665	1.04509	1.04837	1.06379	1.36922	1.14943	1.08765	1.39787	1.06746	1.10162	1.10919
	197.4	1.162	1.013	1.192	1.075	1.277	1.104	1.139	1.176	1.15	1.1	1.107	1.037	1.459	1.273	1.221	1.485	1.147	1.224	1.139		197.4	1.13499	1.02634	1.07504	1.04592	1.24537	1.05203	1.17302	1.16367	1.09817	1.0876	1.04178	1.02714	1.39992	1.18001	1.18467	1.47957	1.10006	1.10072	1.11703
	197.6	1.154	1.065	1.234	1.08	1.234	1.06	1.137	1.113	1.192	1.083	1.1	1.119	1.494	1.235	1.172	1.432	1.059	1.242	1.074		197.6	1.12717	1.07903	1.11291	1.05079	1.20343	1.0101	1.17096	1.10133	1.13827	1.07079	1.0352	1.10836	1.43351	1.14479	1.13713	1.42677	1.01566	1.11691	1.05329
	197.8	1.159	1.054	1.223	1.03	1.172	1.195	1.146	1.078	1.172	1.046	1.097	1.076	1.503	1.243	1.194	1.367	1.063	1.175	1.126		197.8	1.13206	1.06788	1.10299	1.00214	1.14297	1.13875	1.18023	1.06669	1.11917	1.03421	1.03237	1.06577	1.44214	1.15221	1.15847	1.36201	1.0195	1.05665	1.10428
	198	1.172	1.063	1.187	1.054	1.19	1.054	1.144	1.126	1.108	1.038	1.12	1.109	1.585	1.256	1.191	1.347	1.069	1.237	1.085		198	1.14475	1.077	1.07053	1.02549	1.16052	1.00438	1.17817	1.11419	1.05806	1.0263	1.05402	1.09845	1.52082	1.16426	1.15556	1.34208	1.02526	1.11241	1.06407
	198.2	1.169	1.053	1.185	1.086	1.22	1.085	1.146	1.13	1.141	1.038	1.094	1.085	1.565	1.235	1.205	1.341	1.143	1.266	1.118		198.2	1.14182	1.06687	1.06872	1.05663	1.18978	1.03392	1.18023	1.11815	1.08957	1.0263	1.02955	1.07468	1.50163	1.14479	1.16915	1.3361	1.09623	1.13849	1.09644
	198.4	1.127	1.024	1.175	1.048	1.178	1.113	1.126	1.118	1.145	1.055	1.062	1.097	1.504	1.305	1.115	1.303	1.069	1.195	1.074		198.4	1.1008	1.03749	1.0597	1.01965	1.14882	1.06061	1.15963	1.10627	1.09339	1.04311	0.999435	1.08657	1.4431	1.20968	1.08182	1.29824	1.02526	1.07464	1.05329
	198.6	1.179	1.007	1.169	1.137	1.147	1.092	1.135	1.127	1.135	1.063	1.155	1.127	1.51	1.208	1.132	1.273	1.078	1.197	1.096		198.6	1.15159	1.02026	1.05429	1.10625	1.11859	1.04059	1.1689	1.11518	1.08384	1.05102	1.08696	1.11628	1.44886	1.11976	1.09832	1.26835	1.03389	1.07644	1.07486
	198.8	1.202	1.026	1.159	1.153	1.123	1.13	1.114	1.139	1.13	1.059	1.113	1.117	1.518	1.223	1.083	1.205	1.126	1.237	1.133		198.8	1.17406	1.03951	1.04527	1.12181	1.09518	1.07681	1.14727	1.12705	1.07907	1.04706	1.04743	1.10638	1.45653	1.13367	1.05078	1.2006	1.07992	1.11241	1.11115
	199	1.175	1.036	1.225	1.089	1.154	1.084	1.141	1.087	1.191	1.056	1.079	1.159	1.673	1.146	1.097	1.27	1.122	1.19	1.082		199	1.14769	1.04965	1.1048	1.05954	1.12541	1.03297	1.17508	1.0756	1.13732	1.0441	1.01543	1.14798	1.60526	1.06229	1.06436	1.26536	1.07609	1.07014	1.06113
	199.2	1.2	1.082	1.204	1.077	1.169	1.104	1.186	1.133	1.192	1.064	1.131	1.113	1.737	1.222	1.158	1.364	1.187	1.201	1.099		199.2	1.1721	1.09625	1.08586	1.04787	1.14004	1.05203	1.22142	1.12112	1.13827	1.05201	1.06437	1.10242	1.66667	1.13274	1.12354	1.35902	1.13843	1.08004	1.0778
	199.4	1.187	1.095	1.246	1.125	1.125	1.155	1.094	1.086	1.138	1.039	1.071	1.157	1.757	1.312	1.143	1.263	1.109	1.255	1.106		199.4	1.15941	1.10942	1.12374	1.09457	1.09713	1.10063	1.12667	1.07461	1.08671	1.02729	1.00791	1.146	1.68586	1.21617	1.10899	1.25839	1.06362	1.1286	1.08467
	199.6	1.196	1.016	1.189	1.2	1.158	1.102	1.117	1.181	1.108	1.063	1.145	1.108	1.726	1.204	1.09	1.297	1.15	1.221	1.078		199.6	1.1682	1.02938	1.07233	1.16754	1.12932	1.05012	1.15036	1.16861	1.05806	1.05102	1.07755	1.09746	1.65611	1.11605	1.05757	1.29226	1.10294	1.09802	1.05721
	199.8	1.194	1.042	1.224	1.326	1.165	1.091	1.094	1.09	1.19	1.072	1.168	1.063	1.82	1.151	1.033	1.274	1.138	1.216	1.089		199.8	1.16624	1.05572	1.1039	1.29013	1.13614	1.03964	1.12667	1.07857	1.13636	1.05992	1.09919	1.05289	1.74631	1.06693	1.00226	1.26935	1.09143	1.09353	1.068
	200	1.181	1.02	1.214	1.549	1.097	1.163	1.163	1.124	1.166	1.037	1.107	1.105	1.673	1.242	1.128	1.287	1.188	1.204	1.101		200	1.15355	1.03343	1.09488	1.5071	1.06983	1.10825	1.19773	1.11221	1.11345	1.02531	1.04178	1.09449	1.60526	1.15128	1.09444	1.2823	1.13939	1.08273	1.07976
	200.2	1.195	1.059	1.162	1.701	1.175	1.114	1.15	1.174	1.126	1.022	1.143	1.088	1.68	1.243	1.174	1.304	1.167	1.208	1.091		200.2	1.16722	1.07295	1.04798	1.65499	1.14589	1.06156	1.18435	1.16169	1.07525	1.01048	1.07566	1.07765	1.61197	1.15221	1.13907	1.29924	1.11925	1.08633	1.06996
	200.4	1.239	1.039	1.216	2.194	1.091	1.095	1.16	1.092	1.191	1.077	1.042	1.036	1.745	1.258	1.092	1.299	1.259	1.223	1.163		200.4	1.2102	1.05268	1.09668	2.13466	1.06398	1.04345	1.19464	1.08055	1.13732	1.06486	0.980614	1.02615	1.67434	1.16611	1.05951	1.29425	1.20748	1.09982	1.14057
	200.6	1.212	1.04	1.217	2.367	1.116	1.085	1.089	1.128	1.136	1.074	1.083	1.078	1.803	1.24	1.199	1.244	1.334	1.224	1.116		200.6	1.18382	1.0537	1.09758	2.30298	1.08836	1.03392	1.12152	1.11617	1.0848	1.06189	1.0192	1.06775	1.72999	1.14943	1.16332	1.23946	1.27941	1.10072	1.09448
	200.8	1.294	1.047	1.202	2.535	1.098	1.146	1.115	1.076	1.132	1.109	1.167	1.112	1.774	1.265	1.29	1.297	1.432	1.259	1.102		200.8	1.26392	1.06079	1.08405	2.46643	1.0708	1.09205	1.1483	1.06471	1.08098	1.0965	1.09825	1.10143	1.70217	1.1726	1.25162	1.29226	1.3734	1.13219	1.08075
	201	1.276	1.047	1.219	2.576	1.1	1.185	1.214	1.081	1.155	1.087	1.15	1.155	1.647	1.275	1.133	1.3	1.313	1.256	1.103		201	1.24634	1.06079	1.09939	2.50632	1.07275	1.12922	1.25026	1.06966	1.10294	1.07475	1.08225	1.14402	1.58031	1.18187	1.09929	1.29525	1.25927	1.1295	1.08173
	201.2	1.308	1.078	1.164	2.516	1.114	1.158	1.151	1.12	1.191	1.117	1.147	1.125	1.708	1.25	1.187	1.337	1.413	1.222	1.095		201.2	1.27759	1.0922	1.04978	2.44795	1.08641	1.10349	1.18538	1.10825	1.13732	1.10441	1.07943	1.1143	1.63884	1.15869	1.15168	1.33212	1.35518	1.09892	1.07388
	201.4	1.228	1.014	1.173	2.382	1.147	1.15	1.131	1.125	1.124	1.045	1.12	1.122	1.538	1.174	1.143	1.322	1.406	1.255	1.091		201.4	1.19945	1.02736	1.0579	2.31757	1.11859	1.09586	1.16478	1.1132	1.07334	1.03322	1.05402	1.11133	1.47572	1.08825	1.10899	1.31717	1.34847	1.1286	1.06996
	201.6	1.261	1.069	1.172	2.317	1.099	1.152	1.158	1.104	1.151	1.056	1.112	1.106	1.517	1.193	1.06	1.249	1.382	1.22	1.116		201.6	1.23169	1.08308	1.057	2.25433	1.07178	1.09777	1.19258	1.09242	1.09912	1.0441	1.04649	1.09548	1.45557	1.10586	1.02846	1.24444	1.32545	1.09712	1.09448
	201.8	1.274	1.056	1.262	2.101	1.106	1.149	1.129	1.126	1.117	1.053	1.084	1.086	1.459	1.264	1.115	1.232	1.334	1.199	1.127		201.8	1.24438	1.06991	1.13817	2.04417	1.0786	1.09491	1.16272	1.11419	1.06665	1.04113	1.02014	1.07567	1.39992	1.17167	1.08182	1.2275	1.27941	1.07824	1.10526
	202	1.19	1.051	1.234	1.961	1.092	1.142	1.176	1.1	1.122	1.063	1.159	1.105	1.337	1.23	1.067	1.276	1.318	1.198	1.098		202	1.16234	1.06484	1.11291	1.90796	1.06495	1.08824	1.21112	1.08846	1.07143	1.05102	1.09072	1.09449	1.28286	1.14016	1.03525	1.27134	1.26407	1.07734	1.07682
	202.2	1.169	1.018	1.19	1.784	1.072	1.116	1.086	1.091	1.142	1.07	1.079	1.128	1.349	1.198	1.137	1.247	1.285	1.247	1.133		202.2	1.14182	1.03141	1.07323	1.73575	1.04545	1.06346	1.11843	1.07956	1.09053	1.05794	1.01543	1.11727	1.29438	1.11049	1.10317	1.24244	1.23242	1.1214	1.11115
	202.4	1.205	1.027	1.181	1.501	1.107	1.129	1.151	1.146	1.141	1.064	1.087	1.064	1.299	1.12	1.128	1.174	1.233	1.191	1.104		202.4	1.17699	1.04053	1.06512	1.4604	1.07958	1.07585	1.18538	1.13398	1.08957	1.05201	1.02296	1.05388	1.2464	1.03819	1.09444	1.16971	1.18254	1.07104	1.08271
	202.6	1.143	1.05	1.178	1.417	1.072	1.143	1.195	1.135	1.134	1.056	1.115	1.051	1.245	1.181	1.127	1.197	1.182	1.227	1.109		202.6	1.11643	1.06383	1.06241	1.37867	1.04545	1.08919	1.23069	1.1231	1.08289	1.0441	1.04931	1.04101	1.19459	1.09473	1.09347	1.19263	1.13363	1.10342	1.08761
	202.8	1.09	1.064	1.204	1.252	1.086	1.14	1.129	1.056	1.111	1.082	1.103	1.077	1.184	1.234	1.158	1.137	1.181	1.209	1.123		202.8	1.06466	1.07801	1.08586	1.21814	1.0591	1.08634	1.16272	1.04492	1.06092	1.0698	1.03802	1.06676	1.13606	1.14386	1.12354	1.13285	1.13267	1.08723	1.10134
	203	1.202	1.016	1.165	1.217	1.07	1.203	1.189	1.058	1.163	1.065	1.129	1.076	1.225	1.146	1.184	1.126	1.149	1.177	1.173		203	1.17406	1.02938	1.05069	1.18408	1.0435	1.14637	1.22451	1.0469	1.11058	1.053	1.06249	1.06577	1.1754	1.06229	1.14877	1.12189	1.10198	1.05845	1.15038
	203.2	1.103	1.036	1.221	1.181	1.082	1.235	1.155	1.136	1.101	1.045	1.093	1.117	1.198	1.181	1.06	1.187	1.126	1.213	1.17		203.2	1.07736	1.04965	1.10119	1.14906	1.0552	1.17686	1.1895	1.12408	1.05138	1.03322	1.02861	1.10638	1.14949	1.09473	1.02846	1.18266	1.07992	1.09083	1.14743
	203.4	1.114	1.028	1.248	1.089	1.07	1.304	1.201	1.084	1.116	1.052	1.112	1.087	1.167	1.107	1.087	1.182	1.128	1.277	1.191		203.4	1.0881	1.04154	1.12554	1.05954	1.0435	1.24261	1.23687	1.07263	1.0657	1.04014	1.04649	1.07666	1.11975	1.02614	1.05466	1.17768	1.08184	1.14838	1.16803
	203.6	1.186	1.033	1.163	1.146	1.089	1.331	1.112	1.14	1.131	1.039	1.108	1.088	1.165	1.111	1.151	1.245	1.063	1.348	1.192		203.6	1.15843	1.04661	1.04888	1.115	1.06202	1.26834	1.14521	1.12804	1.08002	1.02729	1.04273	1.07765	1.11783	1.02985	1.11675	1.24045	1.0195	1.21223	1.16901
	203.8	1.253	1.024	1.178	1.098	1.069	1.355	1.133	1.055	1.142	1.047	1.169	1.053	1.188	1.141	1.102	1.204	1.122	1.32	1.184		203.8	1.22387	1.03749	1.06241	1.0683	1.04252	1.29121	1.16684	1.04393	1.09053	1.0352	1.10013	1.04299	1.1399	1.05766	1.06921	1.1996	1.07609	1.18705	1.16116
	204	1.133	1.044	1.205	1.084	1.056	1.356	1.184	1.092	1.129	1.055	1.124	1.098	1.136	1.138	1.086	1.206	1.08	1.27	1.246		204	1.10666	1.05775	1.08676	1.05468	1.02984	1.29217	1.21936	1.08055	1.07811	1.04311	1.05778	1.08756	1.09	1.05488	1.05369	1.20159	1.03581	1.14209	1.22197
	204.2	1.129	1.046	1.271	1.096	1.092	1.351	1.166	1.072	1.15	1.042	1.119	1.093	1.124	1.203	1.151	1.223	1.07	1.227	1.187		204.2	1.10275	1.05978	1.14628	1.06636	1.06495	1.2874	1.20082	1.06076	1.09817	1.03026	1.05308	1.08261	1.07849	1.11513	1.11675	1.21853	1.02621	1.10342	1.16411
	204.4	1.111	1.055	1.208	1.07	1.114	1.363	1.091	1.122	1.143	1.061	1.16	1.061	1.125	1.111	1.116	1.242	1.102	1.143	1.169		204.4	1.08517	1.0689	1.08947	1.04106	1.08641	1.29884	1.12358	1.11023	1.09148	1.04904	1.09166	1.05091	1.07945	1.02985	1.08279	1.23746	1.05691	1.02788	1.14645
	204.6	1.102	1.068	1.182	1.081	1.093	1.243	1.132	1.088	1.105	1.053	1.132	1.111	1.119	1.149	1.167	1.244	1.139	1.205	1.186		204.6	1.07638	1.08207	1.06602	1.05176	1.06593	1.18449	1.16581	1.07659	1.05519	1.04113	1.06531	1.10044	1.07369	1.06507	1.13228	1.23946	1.09239	1.08363	1.16313
	204.8	1.077	1.056	1.18	1.05	1.083	1.246	1.088	1.096	1.114	1.064	1.118	1.073	1.119	1.2	1.154	1.298	1.11	1.17	1.254		204.8	1.05196	1.06991	1.06421	1.0216	1.05617	1.18735	1.12049	1.0845	1.06379	1.05201	1.05214	1.0628	1.07369	1.11235	1.11966	1.29326	1.06458	1.05216	1.22981
	205	1.15	1.094	1.211	1.053	1.069	1.238	1.164	1.102	1.089	1.074	1.126	1.151	1.141	1.159	1.125	1.197	1.066	1.165	1.169		205	1.12327	1.10841	1.09217	1.02452	1.04252	1.17972	1.19876	1.09044	1.03992	1.06189	1.05966	1.14006	1.0948	1.07434	1.09153	1.19263	1.02238	1.04766	1.14645
	205.2	1.078	1.047	1.127	1.08	1.051	1.22	1.11	1.104	1.163	1.044	1.105	1.121	1.129	1.157	1.19	1.204	1.141	1.229	1.159		205.2	1.05294	1.06079	1.01641	1.05079	1.02497	1.16257	1.14315	1.09242	1.11058	1.03223	1.0399	1.11034	1.08329	1.07249	1.15459	1.1996	1.09431	1.10522	1.13665
	205.4	1.118	1.042	1.214	1.04	1.067	1.173	1.091	1.082	1.135	1.043	1.114	1.093	1.141	1.128	1.157	1.143	1.096	1.159	1.153		205.4	1.09201	1.05572	1.09488	1.01187	1.04057	1.11778	1.12358	1.07065	1.08384	1.03124	1.04837	1.08261	1.0948	1.04561	1.12257	1.13882	1.05115	1.04227	1.13076
	205.6	1.191	1.036	1.251	1.026	1.112	1.135	1.087	1.09	1.157	1.053	1.131	1.074	1.109	1.166	1.148	1.21	1.112	1.199	1.172		205.6	1.16331	1.04965	1.12825	0.998249	1.08445	1.08157	1.11946	1.07857	1.10485	1.04113	1.06437	1.06379	1.0641	1.08083	1.11384	1.20558	1.0665	1.07824	1.1494
	205.8	1.067	1.098	1.156	1.062	1.01	1.107	1.143	1.071	1.124	1.064	1.08	1.081	1.105	1.134	1.099	1.148	1.083	1.192	1.179		205.8	1.0422	1.11246	1.04257	1.03327	0.984981	1.05489	1.17714	1.05977	1.07334	1.05201	1.01637	1.07072	1.06026	1.05117	1.0663	1.14381	1.03868	1.07194	1.15626
	206	1.101	1.049	1.197	1.114	1.09	1.143	1.141	1.127	1.1	1.107	1.106	1.071	1.084	1.118	1.103	1.225	1.071	1.206	1.186		206	1.07541	1.06282	1.07955	1.08387	1.063	1.08919	1.17508	1.11518	1.05042	1.09452	1.04084	1.06082	1.04011	1.03634	1.07018	1.22052	1.02717	1.08453	1.16313
	206.2	1.12	1.065	1.141	1.064	1.107	1.179	1.142	1.086	1.128	1.141	1.105	1.085	1.103	1.143	1.089	1.205	1.125	1.204	1.126		206.2	1.09396	1.07903	1.02904	1.03522	1.07958	1.1235	1.17611	1.07461	1.07716	1.12814	1.0399	1.07468	1.05834	1.05951	1.0566	1.2006	1.07896	1.08273	1.10428
	206.4	1.091	1.097	1.185	1.029	1.104	1.128	1.111	1.102	1.136	1.176	1.151	1.107	1.076	1.19	1.11	1.208	1.062	1.2	1.197		206.4	1.06564	1.11145	1.06872	1.00117	1.07665	1.0749	1.14418	1.09044	1.0848	1.16274	1.08319	1.09647	1.03243	1.10308	1.07697	1.20359	1.01854	1.07914	1.17391
	206.6	1.149	1.116	1.17	1.037	1.072	1.075	1.104	1.029	1.13	1.272	1.138	1.073	1.105	1.14	1.122	1.198	1.069	1.191	1.22		206.6	1.12229	1.1307	1.05519	1.00895	1.04545	1.02439	1.13697	1.01821	1.07907	1.25766	1.07096	1.0628	1.06026	1.05673	1.08862	1.19362	1.02526	1.07104	1.19647
	206.8	1.087	1.027	1.174	1.066	1.069	1.088	1.114	1.061	1.093	1.366	1.103	1.099	1.117	1.17	1.2	1.163	1.091	1.19	1.175		206.8	1.06173	1.04053	1.0588	1.03717	1.04252	1.03678	1.14727	1.04987	1.04374	1.3506	1.03802	1.08855	1.07177	1.08454	1.16429	1.15875	1.04636	1.07014	1.15234
	207	1.142	1.116	1.176	1.114	1.079	1.096	1.083	1.061	1.167	1.459	1.167	1.077	1.097	1.198	1.163	1.186	1.109	1.166	1.169		207	1.11545	1.1307	1.06061	1.08387	1.05227	1.04441	1.11535	1.04987	1.1144	1.44255	1.09825	1.06676	1.05258	1.11049	1.1284	1.18167	1.06362	1.04856	1.14645
	207.2	1.105	1.122	1.238	1.072	1.042	1.156	1.058	1.066	1.14	1.44	1.15	1.06	1.082	1.243	1.141	1.166	1.064	1.179	1.187		207.2	1.07931	1.13678	1.11652	1.043	1.01619	1.10158	1.0896	1.05482	1.08862	1.42377	1.08225	1.04992	1.03819	1.15221	1.10705	1.16174	1.02046	1.06025	1.16411
	207.4	1.088	1.066	1.147	1.067	1.119	1.124	1.164	1.049	1.115	1.419	1.123	1.072	1.115	1.161	1.123	1.212	1	1.195	1.171		207.4	1.06271	1.08004	1.03445	1.03814	1.09128	1.07109	1.19876	1.038	1.06474	1.40301	1.05684	1.06181	1.06985	1.0762	1.08959	1.20757	0.959079	1.07464	1.14841
	207.6	1.14	1.113	1.222	1.008	1.087	1.096	1.117	1.091	1.153	1.375	1.123	1.092	1.116	1.241	1.114	1.196	1.089	1.178	1.157		207.6	1.1135	1.12766	1.10209	0.980736	1.06007	1.04441	1.15036	1.07956	1.10103	1.3595	1.05684	1.08162	1.07081	1.15035	1.08085	1.19163	1.04444	1.05935	1.13468
	207.8	1.095	1.079	1.166	1.069	1.06	1.091	1.105	1.061	1.131	1.346	1.117	1.001	1.085	1.127	1.118	1.17	1.084	1.272	1.164		207.8	1.06954	1.09321	1.05159	1.04009	1.03374	1.03964	1.138	1.04987	1.08002	1.33083	1.0512	0.991482	1.04107	1.04468	1.08473	1.16573	1.03964	1.14388	1.14155
	208	1.117	1.172	1.185	1.066	1.082	1.12	1.087	1.068	1.18	1.285	1.114	1.091	1.096	1.185	1.143	1.128	1.04	1.164	1.123		208	1.09103	1.18744	1.06872	1.03717	1.0552	1.06728	1.11946	1.0568	1.12681	1.27052	1.04837	1.08063	1.05162	1.09844	1.10899	1.12388	0.997442	1.04676	1.10134
	208.2	1.116	1.121	1.224	1.107	1.091	1.082	1.074	1.11	1.131	1.229	1.198	1.113	1.117	1.179	1.066	1.184	1.083	1.188	1.137		208.2	1.09006	1.13576	1.1039	1.07706	1.06398	1.03107	1.10608	1.09836	1.08002	1.21515	1.12742	1.10242	1.07177	1.09288	1.03428	1.17967	1.03868	1.06835	1.11507
	208.4	1.17	1.184	1.16	1.016	1.175	1.112	1.181	1.064	1.115	1.186	1.144	1.08	1.137	1.168	1.139	1.11	1.088	1.138	1.111		208.4	1.1428	1.19959	1.04618	0.988519	1.14589	1.05965	1.21627	1.05284	1.06474	1.17263	1.0766	1.06973	1.09096	1.08268	1.10511	1.10594	1.04348	1.02338	1.08957
	208.6	1.165	1.151	1.198	1.089	1.042	1.121	1.099	1.08	1.153	1.186	1.136	1.102	1.154	1.183	1.064	1.122	1.158	1.157	1.149		208.6	1.13792	1.16616	1.08045	1.05954	1.01619	1.06823	1.13182	1.06867	1.10103	1.17263	1.06908	1.09152	1.10727	1.09659	1.03234	1.1179	1.11061	1.04047	1.12684
	208.8	1.14	1.144	1.258	1.109	1.062	1.13	1.104	1.144	1.166	1.124	1.211	1.1	1.167	1.196	1.075	1.157	1.115	1.248	1.133		208.8	1.1135	1.15907	1.13456	1.079	1.03569	1.07681	1.13697	1.132	1.11345	1.11133	1.13966	1.08954	1.11975	1.10864	1.04301	1.15277	1.06937	1.1223	1.11115
	209	1.11	1.146	1.19	1.058	1.17	1.133	1.123	1.091	1.154	1.118	1.18	1.199	1.158	1.153	1.163	1.183	1.097	1.195	1.177		209	1.0842	1.16109	1.07323	1.02938	1.14102	1.07966	1.15654	1.07956	1.10199	1.1054	1.11048	1.1876	1.11111	1.06878	1.1284	1.17868	1.05211	1.07464	1.1543
	209.2	1.178	1.212	1.193	1.116	1.132	1.079	1.23	1.136	1.136	1.117	1.188	1.097	1.193	1.247	1.113	1.149	1.093	1.207	1.101		209.2	1.15062	1.22796	1.07594	1.08581	1.10396	1.02821	1.26674	1.12408	1.0848	1.10441	1.11801	1.08657	1.14469	1.15591	1.07988	1.1448	1.04827	1.08543	1.07976
	209.4	1.14	1.225	1.2	1.074	1.082	1.131	1.201	1.103	1.151	1.06	1.144	1.184	1.197	1.118	1.098	1.187	1.076	1.214	1.095		209.4	1.1135	1.24113	1.08225	1.04495	1.0552	1.07776	1.23687	1.09143	1.09912	1.04805	1.0766	1.17274	1.14853	1.03634	1.06533	1.18266	1.03197	1.09173	1.07388
	209.6	1.102	1.288	1.233	1.087	1.073	1.202	1.101	1.094	1.152	1.084	1.194	1.162	1.184	1.143	1.08	1.15	1.102	1.228	1.121		209.6	1.07638	1.30496	1.11201	1.0576	1.04642	1.14542	1.13388	1.08253	1.10008	1.07178	1.12366	1.15095	1.13606	1.05951	1.04787	1.1458	1.05691	1.10432	1.09938
	209.8	1.17	1.285	1.171	1.111	1.098	1.099	1.132	1.133	1.158	1.074	1.161	1.115	1.212	1.121	1.069	1.223	1.081	1.184	1.086		209.8	1.1428	1.30193	1.0561	1.08095	1.0708	1.04727	1.16581	1.12112	1.10581	1.06189	1.0926	1.1044	1.16292	1.03912	1.03719	1.21853	1.03676	1.06475	1.06505
	210	1.149	1.212	1.152	1.011	1.078	1.044	1.082	1.127	1.163	1.072	1.221	1.063	1.163	1.196	1.117	1.145	1.098	1.217	1.124		210	1.12229	1.22796	1.03896	0.983654	1.0513	0.994854	1.11432	1.11518	1.11058	1.05992	1.14907	1.05289	1.11591	1.10864	1.08376	1.14082	1.05307	1.09442	1.10232
	210.2	1.151	1.267	1.195	1.024	1.035	1.103	1.123	1.165	1.152	1.082	1.217	1.077	1.211	1.16	1.092	1.169	1.094	1.23	1.083		210.2	1.12424	1.28369	1.07774	0.996303	1.00936	1.05108	1.15654	1.15278	1.10008	1.0698	1.1453	1.06676	1.16197	1.07527	1.05951	1.16473	1.04923	1.10612	1.06211
	210.4	1.163	1.261	1.246	1.104	1.041	1.169	1.064	1.124	1.139	1.042	1.199	1.168	1.21	1.188	1.067	1.129	1.135	1.239	1.159		210.4	1.13596	1.27761	1.12374	1.07414	1.01521	1.11397	1.09578	1.11221	1.08766	1.03026	1.12836	1.15689	1.16101	1.10122	1.03525	1.12488	1.08855	1.11421	1.13665
	210.6	1.123	1.348	1.181	1.041	1.068	1.127	1.097	1.148	1.158	1.073	1.218	1.043	1.284	1.178	1.099	1.167	1.115	1.231	1.09		210.6	1.09689	1.36575	1.06512	1.01284	1.04154	1.07395	1.12976	1.13596	1.10581	1.06091	1.14625	1.03308	1.23201	1.09195	1.0663	1.16274	1.06937	1.10701	1.06898
	210.8	1.129	1.276	1.169	1.032	1.113	1.115	1.128	1.061	1.144	1.09	1.268	1.048	1.206	1.271	1.098	1.186	1.128	1.253	1.072		210.8	1.10275	1.29281	1.05429	1.00409	1.08543	1.06251	1.16169	1.04987	1.09244	1.07771	1.1933	1.03803	1.15717	1.17816	1.06533	1.18167	1.08184	1.1268	1.05132
	211	1.159	1.237	1.18	1.095	1.11	1.091	1.077	1.117	1.134	1.069	1.26	1.092	1.315	1.143	1.154	1.24	1.06	1.226	1.107		211	1.13206	1.25329	1.06421	1.06538	1.0825	1.03964	1.10917	1.10528	1.08289	1.05695	1.18577	1.08162	1.26175	1.05951	1.11966	1.23547	1.01662	1.10252	1.08565
	211.2	1.138	1.269	1.184	1.043	1.122	1.15	1.213	1.1	1.098	1.051	1.231	1.122	1.348	1.151	1.033	1.132	1.071	1.202	1.147		211.2	1.11155	1.28571	1.06782	1.01479	1.09421	1.09586	1.24923	1.08846	1.04851	1.03915	1.15848	1.11133	1.29342	1.06693	1.00226	1.12786	1.02717	1.08094	1.12488
	211.4	1.126	1.26	1.189	1.141	1.097	1.163	1.151	1.137	1.13	1.068	1.302	1.1	1.372	1.084	1.058	1.251	1.126	1.22	1.091		211.4	1.09982	1.2766	1.07233	1.11014	1.06983	1.10825	1.18538	1.12507	1.07907	1.05596	1.2253	1.08954	1.31645	1.00482	1.02652	1.24643	1.07992	1.09712	1.06996
	211.6	1.149	1.239	1.159	1.071	1.119	1.148	1.14	1.1	1.13	1.036	1.252	1.095	1.496	1.169	1.099	1.33	1.116	1.211	1.101		211.6	1.12229	1.25532	1.04527	1.04203	1.09128	1.09396	1.17405	1.08846	1.07907	1.02432	1.17824	1.08459	1.43543	1.08361	1.0663	1.32514	1.07033	1.08903	1.07976
	211.8	1.091	1.249	1.182	1.086	1.106	1.13	1.09	1.121	1.17	1.021	1.29	1.048	1.459	1.174	1.138	1.561	1.115	1.21	1.115		211.8	1.06564	1.26545	1.06602	1.05663	1.0786	1.07681	1.12255	1.10924	1.11727	1.00949	1.214	1.03803	1.39992	1.08825	1.10414	1.5553	1.06937	1.08813	1.09349
	212	1.175	1.255	1.201	1.088	1.082	1.116	1.087	1.135	1.115	1.06	1.238	1.113	1.53	1.138	1.132	1.747	1.089	1.213	1.121		212	1.14769	1.27153	1.08315	1.05857	1.0552	1.06346	1.11946	1.1231	1.06474	1.04805	1.16507	1.10242	1.46805	1.05488	1.09832	1.74062	1.04444	1.09083	1.09938
	212.2	1.13	1.346	1.156	1.053	1.083	1.133	1.196	1.095	1.128	1.05	1.26	1.121	1.597	1.167	1.19	1.827	1.169	1.182	1.08		212.2	1.10373	1.36373	1.04257	1.02452	1.05617	1.07966	1.23172	1.08351	1.07716	1.03816	1.18577	1.11034	1.53234	1.08176	1.15459	1.82033	1.12116	1.06295	1.05917
	212.4	1.113	1.298	1.204	1.031	1.022	1.233	1.063	1.115	1.136	1.065	1.281	1.139	1.728	1.188	1.186	1.983	1.138	1.312	1.092		212.4	1.08713	1.3151	1.08586	1.00311	0.996684	1.17496	1.09475	1.1033	1.0848	1.053	1.20553	1.12817	1.65803	1.10122	1.15071	1.97576	1.09143	1.17986	1.07094
	212.6	1.213	1.304	1.231	1.103	1.099	1.293	1.084	1.113	1.145	1.022	1.37	1.098	1.723	1.196	1.07	1.96	1.163	1.249	1.101		212.6	1.1848	1.32118	1.11021	1.07317	1.07178	1.23213	1.11637	1.10133	1.09339	1.01048	1.28929	1.08756	1.65323	1.10864	1.03816	1.95284	1.11541	1.1232	1.07976
	212.8	1.213	1.347	1.229	1.102	1.099	1.32	1.119	1.126	1.172	1.026	1.311	1.084	1.781	1.11	1.125	1.873	1.154	1.261	1.141		212.8	1.1848	1.36474	1.10841	1.07219	1.07178	1.25786	1.15242	1.11419	1.11917	1.01444	1.23377	1.07369	1.70889	1.02892	1.09153	1.86616	1.10678	1.13399	1.11899
	213	1.128	1.334	1.211	1.046	1.106	1.4	1.101	1.142	1.151	1.067	1.294	1.13	1.946	1.139	1.186	1.859	1.12	1.274	1.082		213	1.10178	1.35157	1.09217	1.01771	1.0786	1.3341	1.13388	1.13002	1.09912	1.05497	1.21777	1.11926	1.8672	1.0558	1.15071	1.85221	1.07417	1.14568	1.06113
	213.2	1.094	1.335	1.173	1.072	1.028	1.367	1.092	1.124	1.171	1.077	1.255	1.064	1.948	1.152	1.119	1.712	1.191	1.163	1.136		213.2	1.06857	1.35258	1.0579	1.043	1.00254	1.30265	1.12461	1.11221	1.11822	1.06486	1.18107	1.05388	1.86912	1.06785	1.08571	1.70575	1.14226	1.04586	1.11409
	213.4	1.135	1.255	1.219	1.121	1.125	1.385	1.078	1.142	1.143	1.073	1.256	1.087	1.939	1.19	1.13	1.698	1.228	1.205	1.136		213.4	1.10861	1.27153	1.09939	1.09068	1.09713	1.3198	1.1102	1.13002	1.09148	1.06091	1.18201	1.07666	1.86049	1.10308	1.09638	1.6918	1.17775	1.08363	1.11409
	213.6	1.178	1.196	1.22	1.095	1.03	1.384	1.065	1.086	1.101	1.075	1.228	1.104	1.925	1.195	1.178	1.828	1.214	1.199	1.152		213.6	1.15062	1.21175	1.10029	1.06538	1.00449	1.31885	1.09681	1.07461	1.05138	1.06288	1.15566	1.0935	1.84705	1.10771	1.14295	1.82132	1.16432	1.07824	1.12978
	213.8	1.155	1.158	1.198	1.065	1.095	1.316	1.121	1.119	1.124	1.034	1.19	1.097	1.871	1.182	1.231	1.712	1.161	1.2	1.082		213.8	1.12815	1.17325	1.08045	1.03619	1.06788	1.25405	1.15448	1.10726	1.07334	1.02235	1.11989	1.08657	1.79524	1.09566	1.19437	1.70575	1.11349	1.07914	1.06113
	214	1.137	1.143	1.233	1.096	1.119	1.369	1.074	1.122	1.137	1.065	1.259	1.125	1.762	1.206	1.121	1.659	1.105	1.228	1.159		214	1.11057	1.15805	1.11201	1.06636	1.09128	1.30455	1.10608	1.11023	1.08575	1.053	1.18483	1.1143	1.69065	1.11791	1.08765	1.65294	1.05978	1.10432	1.13665
	214.2	1.133	1.153	1.218	1.065	1.072	1.34	1.119	1.113	1.141	1.068	1.184	1.08	1.666	1.206	1.116	1.652	1.075	1.234	1.122		214.2	1.10666	1.16819	1.09848	1.03619	1.04545	1.27692	1.15242	1.10133	1.08957	1.05596	1.11425	1.06973	1.59854	1.11791	1.08279	1.64596	1.03101	1.10971	1.10036
	214.4	1.226	1.155	1.2	1.076	1.048	1.43	1.107	1.117	1.134	1.065	1.128	1.155	1.585	1.19	1.194	1.475	1.098	1.239	1.093		214.4	1.1975	1.17021	1.08225	1.0469	1.02204	1.36268	1.14006	1.10528	1.08289	1.053	1.06155	1.14402	1.52082	1.10308	1.15847	1.46961	1.05307	1.11421	1.07192
	214.6	1.146	1.131	1.22	1.07	1.087	1.431	1.185	1.153	1.143	1.034	1.152	1.126	1.498	1.159	1.165	1.354	1.142	1.236	1.157		214.6	1.11936	1.1459	1.10029	1.04106	1.06007	1.36364	1.22039	1.14091	1.09148	1.02235	1.08413	1.11529	1.43734	1.07434	1.13034	1.34905	1.09527	1.11151	1.13468
	214.8	1.147	1.096	1.197	1.064	1.046	1.406	1.123	1.144	1.132	1.054	1.18	1.104	1.401	1.241	1.191	1.374	1.131	1.232	1.147		214.8	1.12034	1.11044	1.07955	1.03522	1.02009	1.33981	1.15654	1.132	1.08098	1.04212	1.11048	1.0935	1.34427	1.15035	1.15556	1.36898	1.08472	1.10791	1.12488
	215	1.179	1.082	1.213	1.065	1.092	1.401	1.108	1.119	1.218	1.079	1.192	1.128	1.354	1.184	1.19	1.28	1.099	1.21	1.07		215	1.15159	1.09625	1.09398	1.03619	1.06495	1.33505	1.14109	1.10726	1.1631	1.06684	1.12178	1.11727	1.29917	1.09752	1.15459	1.27532	1.05403	1.08813	1.04936
	215.2	1.194	1.111	1.264	1.106	1.054	1.447	1.166	1.149	1.123	1.093	1.151	1.138	1.353	1.188	1.17	1.297	1.054	1.219	1.14		215.2	1.16624	1.12563	1.13997	1.07608	1.02789	1.37888	1.20082	1.13695	1.07238	1.08068	1.08319	1.12718	1.29822	1.10122	1.13519	1.29226	1.01087	1.09622	1.11801
	215.4	1.191	1.089	1.159	1.107	1.147	1.354	1.07	1.156	1.153	1.089	1.232	1.126	1.224	1.159	1.13	1.256	1.131	1.201	1.135		215.4	1.16331	1.10334	1.04527	1.07706	1.11859	1.29026	1.10196	1.14387	1.10103	1.07673	1.15942	1.11529	1.17444	1.07434	1.09638	1.25141	1.08472	1.08004	1.11311
	215.6	1.099	1.107	1.199	1.069	1.108	1.389	1.087	1.156	1.126	1.09	1.207	1.087	1.163	1.157	1.108	1.213	1.122	1.19	1.115		215.6	1.07345	1.12158	1.08135	1.04009	1.08055	1.32361	1.11946	1.14387	1.07525	1.07771	1.13589	1.07666	1.11591	1.07249	1.07503	1.20857	1.07609	1.07014	1.09349
	215.8	1.202	1.091	1.165	1.044	1.158	1.313	1.153	1.163	1.197	1.067	1.154	1.147	1.273	1.13	1.165	1.284	1.09	1.185	1.137		215.8	1.17406	1.10537	1.05069	1.01576	1.12932	1.25119	1.18744	1.1508	1.14305	1.05497	1.08602	1.13609	1.22145	1.04746	1.13034	1.27931	1.0454	1.06565	1.11507
	216	1.188	1.083	1.267	1.073	1.075	1.28	1.099	1.139	1.11	1.071	1.109	1.048	1.225	1.162	1.152	1.253	1.043	1.195	1.171		216	1.16038	1.09726	1.14268	1.04398	1.04837	1.21974	1.13182	1.12705	1.05997	1.05893	1.04367	1.03803	1.1754	1.07712	1.11772	1.24842	1.00032	1.07464	1.14841
	216.2	1.185	1.053	1.214	1.099	1.11	1.321	1.134	1.093	1.148	1.045	1.138	1.142	1.153	1.22	1.072	1.198	1.171	1.238	1.095		216.2	1.15745	1.06687	1.09488	1.06927	1.0825	1.25881	1.16787	1.08154	1.09626	1.03322	1.07096	1.13114	1.10631	1.13089	1.0401	1.19362	1.12308	1.11331	1.07388
	216.4	1.17	1.043	1.165	1.079	1.046	1.25	1.104	1.131	1.156	1.108	1.126	1.062	1.186	1.184	1.195	1.249	1.078	1.236	1.089		216.4	1.1428	1.05674	1.05069	1.04982	1.02009	1.19116	1.13697	1.11914	1.1039	1.09551	1.05966	1.0519	1.13798	1.09752	1.15944	1.24444	1.03389	1.11151	1.068
	216.6	1.206	1.057	1.203	1.071	1.09	1.354	1.13	1.186	1.134	1.042	1.194	1.065	1.198	1.163	1.116	1.222	1.104	1.217	1.162		216.6	1.17796	1.07092	1.08496	1.04203	1.063	1.29026	1.16375	1.17356	1.08289	1.03026	1.12366	1.05487	1.14949	1.07805	1.08279	1.21754	1.05882	1.09442	1.13959
	216.8	1.29	1.042	1.21	1.1	1.044	1.248	1.12	1.101	1.147	1.075	1.131	1.079	1.156	1.188	1.239	1.182	1.095	1.214	1.18		216.8	1.26001	1.05572	1.09127	1.07025	1.01814	1.18925	1.15345	1.08945	1.0953	1.06288	1.06437	1.06874	1.10919	1.10122	1.20213	1.17768	1.05019	1.09173	1.15724
	217	1.153	1.083	1.246	1.119	1.068	1.231	1.143	1.146	1.179	1.059	1.184	1.138	1.236	1.108	1.185	1.246	1.112	1.233	1.186		217	1.1262	1.09726	1.12374	1.08873	1.04154	1.17305	1.17714	1.13398	1.12586	1.04706	1.11425	1.12718	1.18595	1.02707	1.14974	1.24145	1.0665	1.10881	1.16313
	217.2	1.199	1.098	1.205	1.1	1.065	1.232	1.138	1.115	1.124	1.053	1.141	1.065	1.172	1.195	1.1	1.298	1.082	1.192	1.162		217.2	1.17113	1.11246	1.08676	1.07025	1.03862	1.174	1.17199	1.1033	1.07334	1.04113	1.07378	1.05487	1.12454	1.10771	1.06727	1.29326	1.03772	1.07194	1.13959
	217.4	1.233	1.108	1.288	1.098	1.069	1.238	1.144	1.098	1.143	1.077	1.181	1.128	1.192	1.212	1.133	1.196	1.113	1.213	1.139		217.4	1.20434	1.12259	1.16162	1.0683	1.04252	1.17972	1.17817	1.08648	1.09148	1.06486	1.11142	1.11727	1.14373	1.12347	1.09929	1.19163	1.06746	1.09083	1.11703
	217.6	1.188	1.041	1.232	1.125	1.062	1.221	1.233	1.124	1.179	1.096	1.135	1.066	1.187	1.141	1.165	1.228	1.055	1.309	1.159		217.6	1.16038	1.05471	1.11111	1.09457	1.03569	1.16352	1.26982	1.11221	1.12586	1.08365	1.06813	1.05586	1.13894	1.05766	1.13034	1.22351	1.01183	1.17716	1.13665
	217.8	1.203	1.087	1.198	1.12	1.15	1.209	1.204	1.14	1.159	1.065	1.214	1.17	1.178	1.144	1.053	1.211	1.091	1.338	1.097		217.8	1.17503	1.10132	1.08045	1.08971	1.12151	1.15209	1.23996	1.12804	1.10676	1.053	1.14248	1.15887	1.1303	1.06044	1.02167	1.20658	1.04636	1.20324	1.07584
	218	1.21	1.037	1.176	1.121	1.1	1.211	1.223	1.099	1.142	1.06	1.163	1.06	1.173	1.24	1.158	1.205	1.118	1.371	1.217		218	1.18187	1.05066	1.06061	1.09068	1.07275	1.15399	1.25953	1.08747	1.09053	1.04805	1.09449	1.04992	1.1255	1.14943	1.12354	1.2006	1.07225	1.23291	1.19353
	218.2	1.227	1.079	1.229	1.119	1.125	1.152	1.14	1.143	1.121	1.041	1.187	1.089	1.207	1.151	1.082	1.208	1.14	1.336	1.105		218.2	1.19848	1.09321	1.10841	1.08873	1.09713	1.09777	1.17405	1.13101	1.07047	1.02927	1.11707	1.07865	1.15813	1.06693	1.04981	1.20359	1.09335	1.20144	1.08369
	218.4	1.243	1.025	1.188	1.142	1.122	1.19	1.153	1.083	1.141	1.053	1.221	1.037	1.229	1.167	1.125	1.133	1.134	1.373	1.132		218.4	1.2141	1.0385	1.07143	1.11111	1.09421	1.13398	1.18744	1.07164	1.08957	1.04113	1.14907	1.02714	1.17924	1.08176	1.09153	1.12886	1.0876	1.23471	1.11017
	218.6	1.217	1.028	1.201	1.191	1.089	1.177	1.139	1.132	1.16	1.073	1.211	1.066	1.166	1.117	1.139	1.224	1.153	1.307	1.196		218.6	1.18871	1.04154	1.08315	1.15879	1.06202	1.12159	1.17302	1.12013	1.10772	1.06091	1.13966	1.05586	1.11879	1.03541	1.10511	1.21953	1.10582	1.17536	1.17293
	218.8	1.228	1.091	1.219	1.14	1.018	1.173	1.168	1.133	1.174	1.085	1.237	1.124	1.128	1.124	1.104	1.187	1.137	1.376	1.175		218.8	1.19945	1.10537	1.09939	1.10917	0.992783	1.11778	1.20288	1.12112	1.12108	1.07277	1.16413	1.11331	1.08233	1.0419	1.07115	1.18266	1.09047	1.23741	1.15234
	219	1.231	1.071	1.246	1.157	1.019	1.152	1.175	1.046	1.144	1.041	1.373	1.029	1.151	1.119	1.114	1.19	1.166	1.3	1.135		219	1.20238	1.08511	1.12374	1.12571	0.993759	1.09777	1.21009	1.03503	1.09244	1.02927	1.29211	1.01922	1.10439	1.03726	1.08085	1.18565	1.11829	1.16906	1.11311
	219.2	1.243	1.047	1.187	1.192	1.129	1.125	1.167	1.08	1.147	1.116	1.431	1.08	1.165	1.182	1.119	1.158	1.146	1.315	1.159		219.2	1.2141	1.06079	1.07053	1.15976	1.10103	1.07204	1.20185	1.06867	1.0953	1.10342	1.3467	1.06973	1.11783	1.09566	1.08571	1.15377	1.0991	1.18255	1.13665
	219.4	1.253	1.086	1.179	1.29	1.141	1.151	1.157	1.107	1.141	1.072	1.393	1.175	1.232	1.176	1.187	1.192	1.147	1.349	1.135		219.4	1.22387	1.1003	1.06331	1.25511	1.11274	1.09682	1.19156	1.09539	1.08957	1.05992	1.31094	1.16383	1.18211	1.0901	1.15168	1.18765	1.10006	1.21313	1.11311
	219.6	1.203	1.051	1.143	1.205	1.094	1.153	1.143	1.125	1.102	1.031	1.398	1.074	1.234	1.119	1.11	1.178	1.124	1.334	1.19		219.6	1.17503	1.06484	1.03084	1.17241	1.0669	1.09872	1.17714	1.1132	1.05233	1.01938	1.31564	1.06379	1.18403	1.03726	1.07697	1.1737	1.07801	1.19964	1.16705
	219.8	1.317	0.999	1.19	1.169	1.156	1.127	1.15	1.126	1.107	1.074	1.4	1.09	1.301	1.15	1.104	1.188	1.111	1.366	1.214		219.8	1.28638	1.01216	1.07323	1.13738	1.12736	1.07395	1.18435	1.11419	1.0571	1.06189	1.31752	1.07964	1.24832	1.066	1.07115	1.18366	1.06554	1.22842	1.19059
	220	1.24	1.054	1.226	1.174	1.082	1.144	1.146	1.145	1.122	1.058	1.331	1.158	1.39	1.156	1.157	1.188	1.177	1.231	1.259		220	1.21117	1.06788	1.1057	1.14225	1.0552	1.09015	1.18023	1.13299	1.07143	1.04607	1.25259	1.14699	1.33372	1.07156	1.12257	1.18366	1.12884	1.10701	1.23472
	220.2	1.257	1.076	1.168	1.171	1.098	1.105	1.176	1.157	1.095	1.05	1.313	1.106	1.452	1.113	1.266	1.223	1.127	1.192	1.185		220.2	1.22778	1.09017	1.05339	1.13933	1.0708	1.05298	1.21112	1.14486	1.04565	1.03816	1.23565	1.09548	1.39321	1.0317	1.22833	1.21853	1.08088	1.07194	1.16214
	220.4	1.213	1.045	1.2	1.14	1.114	1.108	1.176	1.111	1.149	1.054	1.194	1.14	1.544	1.234	1.203	1.151	1.136	1.278	1.207		220.4	1.1848	1.05876	1.08225	1.10917	1.08641	1.05584	1.21112	1.09935	1.09721	1.04212	1.12366	1.12916	1.48148	1.14386	1.16721	1.1468	1.08951	1.14928	1.18372
	220.6	1.214	1.072	1.211	1.139	1.095	1.103	1.144	1.116	1.165	1.082	1.221	1.115	1.554	1.161	1.184	1.207	1.14	1.282	1.173		220.6	1.18578	1.08612	1.09217	1.10819	1.06788	1.05108	1.17817	1.10429	1.11249	1.0698	1.14907	1.1044	1.49108	1.0762	1.14877	1.20259	1.09335	1.15288	1.15038
	220.8	1.209	1.067	1.321	1.079	1.09	1.121	1.149	1.116	1.156	1.079	1.164	1.135	1.544	1.127	1.104	1.182	1.111	1.233	1.142		220.8	1.18089	1.08105	1.19138	1.04982	1.063	1.06823	1.18332	1.10429	1.1039	1.06684	1.09543	1.12421	1.48148	1.04468	1.07115	1.17768	1.06554	1.10881	1.11997
	221	1.118	1.006	1.212	1.102	1.058	1.121	1.142	1.106	1.118	1.035	1.153	1.054	1.541	1.167	1.12	1.236	1.121	1.208	1.191		221	1.09201	1.01925	1.09307	1.07219	1.03179	1.06823	1.17611	1.0944	1.06761	1.02333	1.08507	1.04398	1.4786	1.08176	1.08668	1.23148	1.07513	1.08633	1.16803
	221.2	1.166	1.076	1.229	1.106	1.062	1.136	1.108	1.149	1.153	1.085	1.125	1.087	1.581	1.157	1.085	1.153	1.101	1.217	1.172		221.2	1.13889	1.09017	1.10841	1.07608	1.03569	1.08252	1.14109	1.13695	1.10103	1.07277	1.05872	1.07666	1.51698	1.07249	1.05272	1.14879	1.05595	1.09442	1.1494
	221.4	1.14	1.045	1.243	1.099	1.01	1.129	1.154	1.137	1.155	1.061	1.091	1.083	1.626	1.121	1.1	1.198	1.118	1.205	1.183		221.4	1.1135	1.05876	1.12103	1.06927	0.984981	1.07585	1.18847	1.12507	1.10294	1.04904	1.02673	1.0727	1.56016	1.03912	1.06727	1.19362	1.07225	1.08363	1.16018
	221.6	1.174	1.073	1.271	1.103	1.093	1.124	1.125	1.081	1.166	1.035	1.145	1.121	1.737	1.139	1.157	1.194	1.133	1.228	1.18		221.6	1.14671	1.08713	1.14628	1.07317	1.06593	1.07109	1.1586	1.06966	1.11345	1.02333	1.07755	1.11034	1.66667	1.0558	1.12257	1.18964	1.08664	1.10432	1.15724
	221.8	1.15	1.045	1.208	1.083	1.119	1.175	1.195	1.132	1.079	1.081	1.103	1.111	1.546	1.115	1.154	1.169	1.083	1.274	1.217		221.8	1.12327	1.05876	1.08947	1.05371	1.09128	1.11969	1.23069	1.12013	1.03037	1.06882	1.03802	1.10044	1.4834	1.03356	1.11966	1.16473	1.03868	1.14568	1.19353
	222	1.13	1.077	1.191	1.08	1.012	1.173	1.106	1.113	1.153	1.076	1.115	1.091	1.476	1.164	1.147	1.18	1.102	1.275	1.225		222	1.10373	1.09119	1.07413	1.05079	0.986932	1.11778	1.13903	1.10133	1.10103	1.06387	1.04931	1.08063	1.41623	1.07898	1.11287	1.17569	1.05691	1.14658	1.20137
	222.2	1.183	1.028	1.164	1.042	1.042	1.147	1.195	1.171	1.167	1.042	1.131	1.1	1.43	1.194	1.186	1.136	1.113	1.304	1.203		222.2	1.1555	1.04154	1.04978	1.01382	1.01619	1.09301	1.23069	1.15872	1.1144	1.03026	1.06437	1.08954	1.3721	1.10679	1.15071	1.13185	1.06746	1.17266	1.1798
	222.4	1.14	1.045	1.219	1.04	1.086	1.174	1.14	1.174	1.182	1.048	1.132	1.076	1.388	1.109	1.101	1.157	1.152	1.332	1.216		222.4	1.1135	1.05876	1.09939	1.01187	1.0591	1.11873	1.17405	1.16169	1.12872	1.03619	1.06531	1.06577	1.3318	1.02799	1.06824	1.15277	1.10486	1.19784	1.19255
	222.6	1.088	1.023	1.2	1.042	1.069	1.169	1.101	1.121	1.142	1.068	1.144	1.126	1.342	1.162	1.088	1.194	1.093	1.266	1.188		222.6	1.06271	1.03647	1.08225	1.01382	1.04252	1.11397	1.13388	1.10924	1.09053	1.05596	1.0766	1.11529	1.28766	1.07712	1.05563	1.18964	1.04827	1.13849	1.16509
	222.8	1.093	1.065	1.206	1.093	1.104	1.205	1.134	1.136	1.148	1.097	1.126	1.072	1.306	1.221	1.105	1.239	1.124	1.224	1.153		222.8	1.06759	1.07903	1.08766	1.06344	1.07665	1.14828	1.16787	1.12408	1.09626	1.08464	1.05966	1.06181	1.25312	1.13181	1.07212	1.23447	1.07801	1.10072	1.13076
	223	1.11	1.024	1.15	1.092	1.048	1.194	1.129	1.152	1.165	1.083	1.086	1.088	1.274	1.148	1.179	1.254	1.123	1.217	1.21		223	1.0842	1.03749	1.03716	1.06246	1.02204	1.13779	1.16272	1.13992	1.11249	1.07079	1.02202	1.07765	1.22241	1.06415	1.14392	1.24942	1.07705	1.09442	1.18666
	223.2	1.095	1.028	1.169	1.094	1.068	1.172	1.139	1.122	1.117	1.041	1.137	1.077	1.269	1.151	1.142	1.189	1.134	1.217	1.182		223.2	1.06954	1.04154	1.05429	1.06441	1.04154	1.11683	1.17302	1.11023	1.06665	1.02927	1.07002	1.06676	1.21762	1.06693	1.10802	1.18466	1.0876	1.09442	1.1592
	223.4	1.225	1.058	1.216	1.056	1.072	1.131	1.127	1.111	1.15	1.084	1.116	1.121	1.213	1.207	1.137	1.233	1.074	1.227	1.137		223.4	1.19652	1.07194	1.09668	1.02744	1.04545	1.07776	1.16066	1.09935	1.09817	1.07178	1.05025	1.11034	1.16388	1.11884	1.10317	1.2285	1.03005	1.10342	1.11507
	223.6	1.151	1.047	1.192	1.059	1.105	1.175	1.125	1.152	1.129	1.097	1.121	1.091	1.245	1.172	1.138	1.195	1.093	1.237	1.106		223.6	1.12424	1.06079	1.07504	1.03036	1.07763	1.11969	1.1586	1.13992	1.07811	1.08464	1.05496	1.08063	1.19459	1.08639	1.10414	1.19063	1.04827	1.11241	1.08467
	223.8	1.198	1.121	1.229	1.067	1.108	1.161	1.146	1.083	1.136	1.054	1.079	1.131	1.216	1.215	1.138	1.206	1.126	1.243	1.139		223.8	1.17015	1.13576	1.10841	1.03814	1.08055	1.10635	1.18023	1.07164	1.0848	1.04212	1.01543	1.12025	1.16676	1.12625	1.10414	1.20159	1.07992	1.11781	1.11703
	224	1.106	1.078	1.205	1.093	1.054	1.119	1.142	1.199	1.157	1.069	1.11	1.132	1.153	1.144	1.096	1.252	1.132	1.18	1.147		224	1.08029	1.0922	1.08676	1.06344	1.02789	1.06632	1.17611	1.18642	1.10485	1.05695	1.04461	1.12124	1.10631	1.06044	1.06339	1.24743	1.08568	1.06115	1.12488
	224.2	1.126	1.066	1.193	1.07	1.089	1.141	1.12	1.098	1.167	1.089	1.119	1.13	1.192	1.22	1.138	1.357	1.136	1.262	1.153		224.2	1.09982	1.08004	1.07594	1.04106	1.06202	1.08729	1.15345	1.08648	1.1144	1.07673	1.05308	1.11926	1.14373	1.13089	1.10414	1.35204	1.08951	1.13489	1.13076
	224.4	1.128	1.063	1.272	1.045	1.113	1.168	1.109	1.064	1.137	1.05	1.089	1.128	1.176	1.155	1.127	1.275	1.093	1.217	1.175		224.4	1.10178	1.077	1.14719	1.01673	1.08543	1.11302	1.14212	1.05284	1.08575	1.03816	1.02484	1.11727	1.12838	1.07063	1.09347	1.27034	1.04827	1.09442	1.15234
	224.6	1.109	1.086	1.199	1.157	1.097	1.171	1.142	1.115	1.194	1.059	1.067	1.081	1.17	1.162	1.137	1.26	1.157	1.217	1.131		224.6	1.08322	1.1003	1.08135	1.12571	1.06983	1.11588	1.17611	1.1033	1.14018	1.04706	1.00414	1.07072	1.12263	1.07712	1.10317	1.2554	1.10965	1.09442	1.10919
	224.8	1.108	1.047	1.21	1.065	1.078	1.159	1.127	1.113	1.15	1.081	1.147	1.083	1.104	1.102	1.127	1.18	1.042	1.232	1.115		224.8	1.08224	1.06079	1.09127	1.03619	1.0513	1.10444	1.16066	1.10133	1.09817	1.06882	1.07943	1.0727	1.0593	1.02151	1.09347	1.17569	0.999361	1.10791	1.09349
	225	1.138	1.068	1.186	1.048	1.054	1.183	1.15	1.143	1.131	1.078	1.115	1.108	1.122	1.148	1.145	1.277	1.16	1.201	1.111		225	1.11155	1.08207	1.06962	1.01965	1.02789	1.12731	1.18435	1.13101	1.08002	1.06585	1.04931	1.09746	1.07657	1.06415	1.11093	1.27233	1.11253	1.08004	1.08957
	225.2	1.122	1.039	1.203	1.022	1.03	1.263	1.143	1.113	1.157	1.056	1.115	1.121	1.133	1.253	1.203	1.269	1.086	1.192	1.108		225.2	1.09592	1.05268	1.08496	0.994357	1.00449	1.20354	1.17714	1.10133	1.10485	1.0441	1.04931	1.11034	1.08712	1.16148	1.16721	1.26436	1.04156	1.07194	1.08663
	225.4	1.162	1.036	1.265	1.017	1.061	1.319	1.107	1.094	1.15	1.039	1.081	1.121	1.134	1.2	1.068	1.211	1.134	1.201	1.127		225.4	1.13499	1.04965	1.14087	0.989492	1.03472	1.25691	1.14006	1.08253	1.09817	1.02729	1.01732	1.11034	1.08808	1.11235	1.03622	1.20658	1.0876	1.08004	1.10526
	225.6	1.075	1.061	1.188	1.06	1.118	1.332	1.114	1.163	1.129	1.048	1.165	1.128	1.092	1.196	1.141	1.249	1.095	1.226	1.112		225.6	1.05001	1.07497	1.07143	1.03133	1.09031	1.2693	1.14727	1.1508	1.07811	1.03619	1.09637	1.11727	1.04778	1.10864	1.10705	1.24444	1.05019	1.10252	1.09055
	225.8	1.153	1.068	1.223	1.033	1.073	1.317	1.176	1.162	1.148	1.085	1.097	1.104	1.136	1.173	1.147	1.188	1.094	1.15	1.177		225.8	1.1262	1.08207	1.10299	1.00506	1.04642	1.255	1.21112	1.14981	1.09626	1.07277	1.03237	1.0935	1.09	1.08732	1.11287	1.18366	1.04923	1.03417	1.1543
	226	1.105	1.094	1.239	1.166	1.117	1.376	1.147	1.124	1.142	1.058	1.082	1.115	1.135	1.238	1.198	1.162	1.063	1.156	1.077		226	1.07931	1.10841	1.11742	1.13446	1.08933	1.31123	1.18126	1.11221	1.09053	1.04607	1.01826	1.1044	1.08904	1.14757	1.16235	1.15775	1.0195	1.03957	1.05623
	226.2	1.072	1.08	1.174	1.112	1.063	1.294	1.132	1.127	1.112	1.054	1.097	1.078	1.147	1.221	1.119	1.129	1.128	1.212	1.161		226.2	1.04708	1.09422	1.0588	1.08192	1.03667	1.23309	1.16581	1.11518	1.06188	1.04212	1.03237	1.06775	1.10056	1.13181	1.08571	1.12488	1.08184	1.08993	1.13861
	226.4	1.127	1.054	1.195	1.148	1.096	1.299	1.066	1.097	1.171	1.059	1.107	1.158	1.102	1.213	1.085	1.179	1.12	1.187	1.087		226.4	1.1008	1.06788	1.07774	1.11695	1.06885	1.23785	1.09784	1.08549	1.11822	1.04706	1.04178	1.14699	1.05738	1.1244	1.05272	1.17469	1.07417	1.06745	1.06603
	226.6	1.159	1.044	1.208	1.092	1.032	1.352	1.073	1.101	1.157	1.089	1.07	1.158	1.108	1.145	1.167	1.177	1.071	1.213	1.078		226.6	1.13206	1.05775	1.08947	1.06246	1.00644	1.28836	1.10505	1.08945	1.10485	1.07673	1.00696	1.14699	1.06314	1.06136	1.13228	1.1727	1.02717	1.09083	1.05721
	226.8	1.115	1.029	1.207	1.056	1.137	1.268	1.214	1.177	1.173	1.087	1.132	1.159	1.131	1.212	1.131	1.206	1.055	1.158	1.119		226.8	1.08908	1.04255	1.08856	1.02744	1.10884	1.20831	1.25026	1.16465	1.12013	1.07475	1.06531	1.14798	1.0852	1.12347	1.09735	1.20159	1.01183	1.04137	1.09742
	227	1.104	1.086	1.213	1.132	1.083	1.258	1.167	1.147	1.138	1.057	1.138	1.138	1.084	1.136	1.146	1.201	1.123	1.236	1.122		227	1.07834	1.1003	1.09398	1.10138	1.05617	1.19878	1.20185	1.13497	1.08671	1.04509	1.07096	1.12718	1.04011	1.05302	1.1119	1.19661	1.07705	1.11151	1.10036
	227.2	1.138	1.052	1.236	1.102	1.018	1.206	1.148	1.125	1.166	1.05	1.115	1.15	1.125	1.232	1.117	1.239	1.092	1.239	1.132		227.2	1.11155	1.06586	1.11472	1.07219	0.992783	1.14923	1.18229	1.1132	1.11345	1.03816	1.04931	1.13906	1.07945	1.14201	1.08376	1.23447	1.04731	1.11421	1.11017
	227.4	1.119	1.061	1.238	1.096	1.061	1.211	1.105	1.087	1.167	1.054	1.195	1.243	1.118	1.172	1.169	1.242	1.081	1.183	1.18		227.4	1.09299	1.07497	1.11652	1.06636	1.03472	1.15399	1.138	1.0756	1.1144	1.04212	1.1246	1.23118	1.07273	1.08639	1.13422	1.23746	1.03676	1.06385	1.15724
	227.6	1.13	1.023	1.206	1.146	1.122	1.156	1.071	1.064	1.143	1.055	1.08	1.209	1.115	1.198	1.135	1.226	1.11	1.23	1.11		227.6	1.10373	1.03647	1.08766	1.115	1.09421	1.10158	1.10299	1.05284	1.09148	1.04311	1.01637	1.1975	1.06985	1.11049	1.10123	1.22152	1.06458	1.10612	1.08859
	227.8	1.129	1.056	1.259	1.086	1.065	1.13	1.147	1.14	1.129	1.078	1.112	1.205	1.151	1.157	1.07	1.324	1.122	1.257	1.096		227.8	1.10275	1.06991	1.13546	1.05663	1.03862	1.07681	1.18126	1.12804	1.07811	1.06585	1.04649	1.19354	1.10439	1.07249	1.03816	1.31916	1.07609	1.1304	1.07486
	228	1.136	1.115	1.219	1.114	1.019	1.126	1.134	1.092	1.132	1.077	1.126	1.256	1.105	1.194	1.107	1.354	1.094	1.186	1.131		228	1.10959	1.12969	1.09939	1.08387	0.993759	1.07299	1.16787	1.08055	1.08098	1.06486	1.05966	1.24406	1.06026	1.10679	1.07406	1.34905	1.04923	1.06655	1.10919
	228.2	1.165	1.027	1.259	1.105	1.063	1.157	1.096	1.09	1.167	1.082	1.151	1.3	1.087	1.148	1.146	1.259	1.15	1.197	1.103		228.2	1.13792	1.04053	1.13546	1.07511	1.03667	1.10253	1.12873	1.07857	1.1144	1.0698	1.08319	1.28764	1.04299	1.06415	1.1119	1.2544	1.10294	1.07644	1.08173
	228.4	1.156	1.042	1.193	1.062	1.09	1.129	1.113	1.094	1.115	1.025	1.141	1.289	1.097	1.188	1.114	1.257	1.091	1.244	1.114		228.4	1.12913	1.05572	1.07594	1.03327	1.063	1.07585	1.14624	1.08253	1.06474	1.01345	1.07378	1.27674	1.05258	1.10122	1.08085	1.25241	1.04636	1.11871	1.09251
	228.6	1.151	1.069	1.147	1.081	1.075	1.102	1.139	1.109	1.112	1.096	1.136	1.317	1.097	1.184	1.041	1.326	1.127	1.212	1.11		228.6	1.12424	1.08308	1.03445	1.05176	1.04837	1.05012	1.17302	1.09737	1.06188	1.08365	1.06908	1.30448	1.05258	1.09752	1.01003	1.32116	1.08088	1.08993	1.08859
	228.8	1.09	1.026	1.202	1.087	1.095	1.118	1.05	1.108	1.123	1.089	1.098	1.479	1.132	1.133	1.083	1.27	1.094	1.157	1.103		228.8	1.06466	1.03951	1.08405	1.0576	1.06788	1.06537	1.08136	1.09638	1.07238	1.07673	1.03331	1.46494	1.08616	1.05024	1.05078	1.26536	1.04923	1.04047	1.08173
	229	1.148	1.052	1.202	1.134	1.107	1.139	1.133	1.061	1.112	1.036	1.115	1.544	1.119	1.209	1.153	1.228	1.081	1.217	1.083		229	1.12131	1.06586	1.08405	1.10333	1.07958	1.08538	1.16684	1.04987	1.06188	1.02432	1.04931	1.52932	1.07369	1.12069	1.11869	1.22351	1.03676	1.09442	1.06211
	229.2	1.124	1.067	1.189	1.059	1.048	1.064	1.081	1.093	1.157	1.068	1.106	1.555	1.108	1.161	1.121	1.195	1.059	1.177	1.125		229.2	1.09787	1.08105	1.07233	1.03036	1.02204	1.01391	1.11329	1.08154	1.10485	1.05596	1.04084	1.54021	1.06314	1.0762	1.08765	1.19063	1.01566	1.05845	1.1033
	229.4	1.11	1.083	1.192	1.072	1.119	1.142	1.162	1.094	1.125	1.048	1.192	1.557	1.095	1.161	1.059	1.115	1.097	1.245	1.088		229.4	1.0842	1.09726	1.07504	1.043	1.09128	1.08824	1.1967	1.08253	1.07429	1.03619	1.12178	1.54219	1.05066	1.0762	1.02749	1.11093	1.05211	1.1196	1.06702
	229.6	1.107	1.066	1.191	1.112	1.025	1.086	1.121	1.057	1.174	1.069	1.164	1.456	1.115	1.197	1.076	1.189	1.067	1.247	1.099		229.6	1.08127	1.08004	1.07413	1.08192	0.99961	1.03488	1.15448	1.04591	1.12108	1.05695	1.09543	1.44216	1.06985	1.10957	1.04398	1.18466	1.02334	1.1214	1.0778
	229.8	1.092	1.065	1.188	1.039	1.161	1.125	1.112	1.069	1.127	1.073	1.095	1.311	1.135	1.225	1.152	1.154	1.054	1.175	1.094		229.8	1.06661	1.07903	1.07143	1.0109	1.13224	1.07204	1.14521	1.05779	1.0762	1.06091	1.03049	1.29853	1.08904	1.13552	1.11772	1.14978	1.01087	1.05665	1.0729
	230	1.147	1.086	1.224	1.047	1.05	1.056	1.111	1.069	1.098	1.089	1.083	1.343	1.104	1.205	1.172	1.22	1.151	1.213	1.11		230	1.12034	1.1003	1.1039	1.01868	1.02399	1.00629	1.14418	1.05779	1.04851	1.07673	1.0192	1.33023	1.0593	1.11698	1.13713	1.21554	1.1039	1.09083	1.08859
	230.2	1.122	1.042	1.261	1.059	1.095	1.101	1.157	1.089	1.165	1.074	1.125	1.195	1.128	1.194	1.199	1.254	1.06	1.202	1.097		230.2	1.09592	1.05572	1.13727	1.03036	1.06788	1.04917	1.19156	1.07758	1.11249	1.06189	1.05872	1.18364	1.08233	1.10679	1.16332	1.24942	1.01662	1.08094	1.07584
	230.4	1.154	1.061	1.188	1.093	1.122	1.107	1.083	1.045	1.15	1.107	1.053	1.209	1.118	1.191	1.105	1.33	1.145	1.216	1.11		230.4	1.12717	1.07497	1.07143	1.06344	1.09421	1.05489	1.11535	1.03404	1.09817	1.09452	0.990966	1.1975	1.07273	1.104	1.07212	1.32514	1.09815	1.09353	1.08859
	230.6	1.066	1.043	1.214	1.085	1.086	1.155	1.186	1.149	1.121	1.089	1.169	1.247	1.121	1.146	1.068	1.603	1.033	1.199	1.104		230.6	1.04122	1.05674	1.09488	1.05565	1.0591	1.10063	1.22142	1.13695	1.07047	1.07673	1.10013	1.23514	1.07561	1.06229	1.03622	1.59714	0.990729	1.07824	1.08271
	230.8	1.205	1.053	1.234	1.05	1.105	1.126	1.113	1.059	1.141	1.123	1.141	1.211	1.076	1.147	1.122	1.598	1.078	1.182	1.098		230.8	1.17699	1.06687	1.11291	1.0216	1.07763	1.07299	1.14624	1.04789	1.08957	1.11034	1.07378	1.19948	1.03243	1.06322	1.08862	1.59216	1.03389	1.06295	1.07682
	231	1.173	1.103	1.175	1.058	1.066	1.089	1.11	1.054	1.147	1.141	1.089	1.201	1.09	1.155	1.097	1.594	1.081	1.165	1.038		231	1.14573	1.11753	1.0597	1.02938	1.03959	1.03774	1.14315	1.04294	1.0953	1.12814	1.02484	1.18958	1.04586	1.07063	1.06436	1.58818	1.03676	1.04766	1.01798
	231.2	1.235	1.128	1.206	1.107	1.102	1.105	1.104	1.026	1.161	1.209	1.109	1.149	1.091	1.125	1.174	1.81	1.074	1.188	1.079		231.2	1.20629	1.14286	1.08766	1.07706	1.0747	1.05298	1.13697	1.01524	1.10867	1.19537	1.04367	1.13807	1.04682	1.04283	1.13907	1.80339	1.03005	1.06835	1.05819
	231.4	1.233	1.076	1.19	1.041	1.139	1.16	1.134	1.087	1.141	1.244	1.115	1.119	1.153	1.177	1.074	1.729	1.091	1.213	1.151		231.4	1.20434	1.09017	1.07323	1.01284	1.11079	1.10539	1.16787	1.0756	1.08957	1.22998	1.04931	1.10836	1.10631	1.09103	1.04204	1.72268	1.04636	1.09083	1.1288
	231.6	1.283	1.059	1.227	1.075	1.131	1.116	1.076	1.029	1.141	1.347	1.117	1.102	1.114	1.204	1.116	1.697	1.098	1.217	1.102		231.6	1.25317	1.07295	1.1066	1.04592	1.10298	1.06346	1.10814	1.01821	1.08957	1.33182	1.0512	1.09152	1.06889	1.11605	1.08279	1.6908	1.05307	1.09442	1.08075
	231.8	1.342	1.116	1.231	1.092	1.079	1.134	1.139	1.098	1.161	1.355	1.129	1.141	1.092	1.137	1.133	1.673	1.106	1.218	1.157		231.8	1.3108	1.1307	1.11021	1.06246	1.05227	1.08062	1.17302	1.08648	1.10867	1.33973	1.06249	1.13015	1.04778	1.05395	1.09929	1.66689	1.06074	1.09532	1.13468
	232	1.339	1.083	1.24	1.066	1.055	1.118	1.156	1.093	1.14	1.364	1.148	1.131	1.076	1.144	1.126	1.705	1.115	1.219	1.117		232	1.30787	1.09726	1.11833	1.03717	1.02887	1.06537	1.19053	1.08154	1.08862	1.34863	1.08037	1.12025	1.03243	1.06044	1.0925	1.69877	1.06937	1.09622	1.09546
	232.2	1.279	1.074	1.192	1.13	1.073	1.068	1.163	1.083	1.13	1.405	1.176	1.108	1.124	1.122	1.126	1.745	1.084	1.173	1.099		232.2	1.24927	1.08815	1.07504	1.09944	1.04642	1.01772	1.19773	1.07164	1.07907	1.38916	1.10672	1.09746	1.07849	1.04004	1.0925	1.73863	1.03964	1.05486	1.0778
	232.4	1.28	1.097	1.18	1.099	1.111	1.088	1.232	1.078	1.162	1.361	1.15	1.159	1.103	1.144	1.107	1.65	1.114	1.186	1.185		232.4	1.25024	1.11145	1.06421	1.06927	1.08348	1.03678	1.2688	1.06669	1.10963	1.34566	1.08225	1.14798	1.05834	1.06044	1.07406	1.64397	1.06841	1.06655	1.16214
	232.6	1.29	1.06	1.194	1.081	1.151	1.105	1.106	1.105	1.146	1.293	1.162	1.144	1.091	1.148	1.13	1.562	1.062	1.227	1.116		232.6	1.26001	1.07396	1.07684	1.05176	1.12249	1.05298	1.13903	1.09341	1.09435	1.27843	1.09354	1.13312	1.04682	1.06415	1.09638	1.55629	1.01854	1.10342	1.09448
	232.8	1.145	1.053	1.209	1.103	1.053	1.106	1.155	1.05	1.13	1.249	1.087	1.107	1.074	1.086	1.161	1.455	1.106	1.191	1.141		232.8	1.11838	1.06687	1.09037	1.07317	1.02692	1.05394	1.1895	1.03899	1.07907	1.23492	1.02296	1.09647	1.03051	1.00667	1.12646	1.44968	1.06074	1.07104	1.11899
	233	1.214	1.058	1.212	1.041	1.061	1.11	1.134	1.098	1.139	1.217	1.135	1.109	1.139	1.088	1.179	1.482	1.098	1.192	1.121		233	1.18578	1.07194	1.09307	1.01284	1.03472	1.05775	1.16787	1.08648	1.08766	1.20328	1.06813	1.09845	1.09288	1.00853	1.14392	1.47659	1.05307	1.07194	1.09938
	233.2	1.151	1.106	1.161	1.09	1.101	1.084	1.101	1.092	1.144	1.173	1.135	1.176	1.148	1.138	1.109	1.406	1.166	1.198	1.103		233.2	1.12424	1.12057	1.04708	1.06052	1.07373	1.03297	1.13388	1.08055	1.09244	1.15978	1.06813	1.16482	1.10152	1.05488	1.076	1.40086	1.11829	1.07734	1.08173
	233.4	1.127	1.153	1.202	1.107	1.151	1.104	1.094	1.189	1.112	1.11	1.102	1.115	1.092	1.197	1.151	1.511	1.1	1.173	1.083		233.4	1.1008	1.16819	1.08405	1.07706	1.12249	1.05203	1.12667	1.17653	1.06188	1.09749	1.03708	1.1044	1.04778	1.10957	1.11675	1.50548	1.05499	1.05486	1.06211
	233.6	1.216	1.054	1.227	1.069	1.101	1.119	1.115	1.118	1.169	1.116	1.144	1.134	1.157	1.176	1.089	1.353	1.063	1.176	1.084		233.6	1.18773	1.06788	1.1066	1.04009	1.07373	1.06632	1.1483	1.10627	1.11631	1.10342	1.0766	1.12322	1.11015	1.0901	1.0566	1.34806	1.0195	1.05755	1.06309
	233.8	1.16	1.142	1.144	1.12	1.112	1.152	1.188	1.109	1.169	1.107	1.133	1.159	1.127	1.145	1.14	1.41	1.097	1.22	1.152		233.8	1.13303	1.15704	1.03175	1.08971	1.08445	1.09777	1.22348	1.09737	1.11631	1.09452	1.06625	1.14798	1.08137	1.06136	1.10608	1.40485	1.05211	1.09712	1.12978
	234	1.146	1.131	1.155	1.073	1.13	1.138	1.109	1.087	1.161	1.1	1.202	1.116	1.096	1.193	1.089	1.432	1.134	1.186	1.065		234	1.11936	1.1459	1.04167	1.04398	1.10201	1.08443	1.14212	1.0756	1.10867	1.0876	1.13119	1.10539	1.05162	1.10586	1.0566	1.42677	1.0876	1.06655	1.04446
	234.2	1.105	1.147	1.249	1.11	1.09	1.16	1.135	1.133	1.12	1.068	1.072	1.091	1.194	1.154	1.101	1.459	1.099	1.219	1.157		234.2	1.07931	1.16211	1.12644	1.07998	1.063	1.10539	1.1689	1.12112	1.06952	1.05596	1.00885	1.08063	1.14565	1.06971	1.06824	1.45367	1.05403	1.09622	1.13468
	234.4	1.216	1.17	1.188	1.082	1.041	1.116	1.16	1.145	1.112	1.087	1.158	1.075	1.145	1.16	1.082	1.422	1.114	1.197	1.127		234.4	1.18773	1.18541	1.07143	1.05273	1.01521	1.06346	1.19464	1.13299	1.06188	1.07475	1.08978	1.06478	1.09864	1.07527	1.04981	1.41681	1.06841	1.07644	1.10526
	234.6	1.164	1.174	1.217	1.084	1.11	1.129	1.176	1.051	1.146	1.054	1.117	1.103	1.205	1.134	1.103	1.392	1.093	1.199	1.079		234.6	1.13694	1.18946	1.09758	1.05468	1.0825	1.07585	1.21112	1.03998	1.09435	1.04212	1.0512	1.09251	1.15621	1.05117	1.07018	1.38691	1.04827	1.07824	1.05819
	234.8	1.187	1.177	1.207	1.1	1.125	1.132	1.1	1.168	1.139	1.058	1.07	1.094	1.258	1.188	1.146	1.383	1.089	1.191	1.114		234.8	1.15941	1.1925	1.08856	1.07025	1.09713	1.07871	1.13285	1.15575	1.08766	1.04607	1.00696	1.0836	1.20706	1.10122	1.1119	1.37795	1.04444	1.07104	1.09251
	235	1.207	1.185	1.18	1.067	1.133	1.138	1.132	1.104	1.14	1.098	1.13	1.068	1.371	1.217	1.19	1.348	1.101	1.178	1.076		235	1.17894	1.20061	1.06421	1.03814	1.10493	1.08443	1.16581	1.09242	1.08862	1.08562	1.06343	1.05784	1.31549	1.12811	1.15459	1.34308	1.05595	1.05935	1.05525
	235.2	1.154	1.163	1.201	1.05	1.062	1.115	1.115	1.147	1.145	1.069	1.145	1.133	1.379	1.179	1.14	1.297	1.112	1.206	1.14		235.2	1.12717	1.17832	1.08315	1.0216	1.03569	1.06251	1.1483	1.13497	1.09339	1.05695	1.07755	1.12223	1.32316	1.09288	1.10608	1.29226	1.0665	1.08453	1.11801
	235.4	1.185	1.151	1.168	1.071	1.086	1.119	1.092	1.138	1.204	1.076	1.178	1.102	1.448	1.208	1.211	1.353	1.066	1.21	1.135		235.4	1.15745	1.16616	1.05339	1.04203	1.0591	1.06632	1.12461	1.12606	1.14973	1.06387	1.1086	1.09152	1.38937	1.11976	1.17497	1.34806	1.02238	1.08813	1.11311
	235.6	1.159	1.189	1.261	1.039	1.042	1.118	1.097	1.172	1.153	1.068	1.147	1.1	1.538	1.118	1.077	1.359	1.128	1.229	1.138		235.6	1.13206	1.20466	1.13727	1.0109	1.01619	1.06537	1.12976	1.15971	1.10103	1.05596	1.07943	1.08954	1.47572	1.03634	1.04495	1.35404	1.08184	1.10522	1.11605
	235.8	1.187	1.217	1.228	1.092	1.121	1.141	1.098	1.112	1.192	1.085	1.145	1.096	1.594	1.178	1.102	1.252	1.077	1.178	1.059		235.8	1.15941	1.23303	1.1075	1.06246	1.09323	1.08729	1.13079	1.10034	1.13827	1.07277	1.07755	1.08558	1.52946	1.09195	1.06921	1.24743	1.03293	1.05935	1.03857
	236	1.243	1.245	1.177	1.135	1.111	1.104	1.121	1.119	1.109	1.083	1.171	1.074	1.542	1.201	1.135	1.234	1.12	1.199	1.076		236	1.2141	1.2614	1.06151	1.1043	1.08348	1.05203	1.15448	1.10726	1.05901	1.07079	1.10201	1.06379	1.47956	1.11327	1.10123	1.22949	1.07417	1.07824	1.05525
	236.2	1.209	1.245	1.181	1.129	1.115	1.091	1.094	1.091	1.103	1.048	1.144	1.102	1.572	1.154	1.152	1.293	1.146	1.187	1.121		236.2	1.18089	1.2614	1.06512	1.09846	1.08738	1.03964	1.12667	1.07956	1.05328	1.03619	1.0766	1.09152	1.50835	1.06971	1.11772	1.28828	1.0991	1.06745	1.09938
	236.4	1.221	1.222	1.218	1.096	1.176	1.114	1.104	1.114	1.159	1.088	1.112	1.087	1.56	1.16	1.084	1.309	1.161	1.223	1.124		236.4	1.19262	1.2381	1.09848	1.06636	1.14687	1.06156	1.13697	1.10232	1.10676	1.07574	1.04649	1.07666	1.49683	1.07527	1.05175	1.30422	1.11349	1.09982	1.10232
	236.6	1.261	1.305	1.165	1.072	1.128	1.116	1.115	1.131	1.154	1.065	1.18	1.061	1.552	1.196	1.125	1.261	1.103	1.175	1.139		236.6	1.23169	1.32219	1.05069	1.043	1.10006	1.06346	1.1483	1.11914	1.10199	1.053	1.11048	1.05091	1.48916	1.10864	1.09153	1.25639	1.05786	1.05665	1.11703
	236.8	1.179	1.221	1.24	1.064	1.11	1.114	1.105	1.088	1.145	1.068	1.17	1.093	1.587	1.174	1.107	1.25	1.181	1.216	1.147		236.8	1.15159	1.23708	1.11833	1.03522	1.0825	1.06156	1.138	1.07659	1.09339	1.05596	1.10107	1.08261	1.52274	1.08825	1.07406	1.24543	1.13267	1.09353	1.12488
	237	1.282	1.224	1.182	1.073	1.079	1.133	1.115	1.148	1.143	1.063	1.148	1.036	1.674	1.204	1.124	1.309	1.149	1.195	1.157		237	1.2522	1.24012	1.06602	1.04398	1.05227	1.07966	1.1483	1.13596	1.09148	1.05102	1.08037	1.02615	1.60622	1.11605	1.09056	1.30422	1.10198	1.07464	1.13468
	237.2	1.325	1.259	1.173	1.046	1.075	1.089	1.088	1.118	1.127	1.069	1.108	1.106	1.617	1.185	1.121	1.268	1.1	1.227	1.204		237.2	1.2942	1.27558	1.0579	1.01771	1.04837	1.03774	1.12049	1.10627	1.0762	1.05695	1.04273	1.09548	1.55153	1.09844	1.08765	1.26337	1.05499	1.10342	1.18078
	237.4	1.231	1.193	1.222	1.079	1.095	1.083	1.101	1.154	1.171	1.082	1.157	1.106	1.654	1.144	1.183	1.258	1.131	1.227	1.265		237.4	1.20238	1.20871	1.10209	1.04982	1.06788	1.03202	1.13388	1.1419	1.11822	1.0698	1.08884	1.09548	1.58703	1.06044	1.1478	1.2534	1.08472	1.10342	1.2406
	237.6	1.246	1.209	1.222	1.118	1.148	1.081	1.123	1.125	1.16	1.047	1.179	1.107	1.678	1.181	1.122	1.261	1.197	1.195	1.286		237.6	1.21703	1.22492	1.10209	1.08776	1.11956	1.03011	1.15654	1.1132	1.10772	1.0352	1.10954	1.09647	1.61006	1.09473	1.08862	1.25639	1.14802	1.07464	1.2612
	237.8	1.219	1.214	1.228	1.042	1.116	1.102	1.11	1.134	1.138	1.055	1.198	1.11	1.694	1.123	1.185	1.342	1.168	1.2	1.331		237.8	1.19066	1.22999	1.1075	1.01382	1.08836	1.05012	1.14315	1.12211	1.08671	1.04311	1.12742	1.09945	1.62541	1.04097	1.14974	1.3371	1.1202	1.07914	1.30533
	238	1.233	1.177	1.271	1.01	1.1	1.124	1.182	1.153	1.149	1.073	1.147	1.122	1.725	1.162	1.146	1.344	1.178	1.182	1.386		238	1.20434	1.1925	1.14628	0.982681	1.07275	1.07109	1.2173	1.14091	1.09721	1.06091	1.07943	1.11133	1.65515	1.07712	1.1119	1.33909	1.1298	1.06295	1.35927
	238.2	1.22	1.151	1.222	1.099	1.078	1.09	1.104	1.142	1.104	1.066	1.171	1.125	1.722	1.203	1.074	1.281	1.174	1.219	1.3		238.2	1.19164	1.16616	1.10209	1.06927	1.0513	1.03869	1.13697	1.13002	1.05424	1.05398	1.10201	1.1143	1.65227	1.11513	1.04204	1.27632	1.12596	1.09622	1.27493
	238.4	1.207	1.145	1.201	1.081	1.057	1.097	1.14	1.169	1.125	1.065	1.157	1.146	1.674	1.194	1.161	1.231	1.29	1.222	1.226		238.4	1.17894	1.16008	1.08315	1.05176	1.03082	1.04536	1.17405	1.15674	1.07429	1.053	1.08884	1.1351	1.60622	1.10679	1.12646	1.2265	1.23721	1.09892	1.20235
	238.6	1.194	1.121	1.205	1.069	1.071	1.091	1.135	1.114	1.129	1.076	1.123	1.089	1.539	1.191	1.159	1.177	1.244	1.223	1.206		238.6	1.16624	1.13576	1.08676	1.04009	1.04447	1.03964	1.1689	1.10232	1.07811	1.06387	1.05684	1.07865	1.47668	1.104	1.12451	1.1727	1.19309	1.09982	1.18274
	238.8	1.198	1.126	1.197	1.05	1.103	1.138	1.129	1.06	1.104	1.064	1.193	1.055	1.576	1.143	1.172	1.21	1.209	1.216	1.214		238.8	1.17015	1.14083	1.07955	1.0216	1.07568	1.08443	1.16272	1.04888	1.05424	1.05201	1.12272	1.04497	1.51219	1.05951	1.13713	1.20558	1.15953	1.09353	1.19059
	239	1.211	1.111	1.217	1.087	1.109	1.125	1.133	1.101	1.145	1.051	1.19	1.143	1.485	1.182	1.103	1.159	1.357	1.223	1.209		239	1.18285	1.12563	1.09758	1.0576	1.08153	1.07204	1.16684	1.08945	1.09339	1.03915	1.11989	1.13213	1.42487	1.09566	1.07018	1.15477	1.30147	1.09982	1.18568
	239.2	1.213	1.12	1.213	1.107	1.158	1.071	1.149	1.097	1.147	1.111	1.162	1.087	1.487	1.166	1.174	1.176	1.375	1.201	1.199		239.2	1.1848	1.13475	1.09398	1.07706	1.12932	1.02058	1.18332	1.08549	1.0953	1.09848	1.09354	1.07666	1.42679	1.08083	1.13907	1.1717	1.31873	1.08004	1.17587
	239.4	1.268	1.11	1.204	1.093	1.094	1.109	1.145	1.096	1.145	1.037	1.176	1.135	1.468	1.207	1.119	1.189	1.353	1.224	1.125		239.4	1.23852	1.12462	1.08586	1.06344	1.0669	1.05679	1.1792	1.0845	1.09339	1.02531	1.10672	1.12421	1.40856	1.11884	1.08571	1.18466	1.29763	1.10072	1.1033
	239.6	1.243	1.146	1.23	1.049	1.103	1.108	1.144	1.087	1.178	1.061	1.168	1.113	1.529	1.179	1.124	1.188	1.33	1.212	1.122		239.6	1.2141	1.16109	1.10931	1.02063	1.07568	1.05584	1.17817	1.0756	1.1249	1.04904	1.09919	1.10242	1.46709	1.09288	1.09056	1.18366	1.27558	1.08993	1.10036
	239.8	1.294	1.158	1.184	1.072	1.12	1.138	1.168	1.126	1.152	1.094	1.162	1.118	1.468	1.177	1.139	1.286	1.42	1.266	1.159		239.8	1.26392	1.17325	1.06782	1.043	1.09226	1.08443	1.20288	1.11419	1.10008	1.08167	1.09354	1.10737	1.40856	1.09103	1.10511	1.2813	1.36189	1.13849	1.13665
	240	1.25	1.104	1.182	1.082	1.07	1.116	1.156	1.178	1.151	1.065	1.116	1.105	1.432	1.157	1.038	1.258	1.37	1.216	1.14		240	1.22094	1.11854	1.06602	1.05273	1.0435	1.06346	1.19053	1.16564	1.09912	1.053	1.05025	1.09449	1.37402	1.07249	1.00712	1.2534	1.31394	1.09353	1.11801
	240.2	1.229	1.102	1.196	1.115	1.104	1.093	1.12	1.154	1.144	1.07	1.145	1.116	1.32	1.209	1.118	1.331	1.319	1.242	1.155		240.2	1.20043	1.11651	1.07864	1.08484	1.07665	1.04155	1.15345	1.1419	1.09244	1.05794	1.07755	1.10539	1.26655	1.12069	1.08473	1.32614	1.26503	1.11691	1.13272
	240.4	1.242	1.078	1.221	1.11	1.137	1.13	1.206	1.098	1.171	1.08	1.183	1.122	1.314	1.167	1.162	1.187	1.277	1.235	1.127		240.4	1.21313	1.0922	1.10119	1.07998	1.10884	1.07681	1.24202	1.08648	1.11822	1.06783	1.11331	1.11133	1.26079	1.08176	1.12743	1.18266	1.22474	1.11061	1.10526
	240.6	1.237	1.09	1.23	1.085	1.098	1.13	1.137	1.13	1.113	1.057	1.083	1.095	1.331	1.177	1.216	1.261	1.287	1.189	1.148		240.6	1.20824	1.10436	1.10931	1.05565	1.0708	1.07681	1.17096	1.11815	1.06283	1.04509	1.0192	1.08459	1.27711	1.09103	1.17982	1.25639	1.23434	1.06924	1.12586
	240.8	1.144	1.036	1.251	1.153	1.162	1.138	1.104	1.167	1.162	1.091	1.126	1.092	1.362	1.208	1.159	1.168	1.275	1.235	1.142		240.8	1.11741	1.04965	1.12825	1.12181	1.13322	1.08443	1.13697	1.15476	1.10963	1.0787	1.05966	1.08162	1.30685	1.11976	1.12451	1.16373	1.22283	1.11061	1.11997
	241	1.177	1.054	1.222	1.066	1.055	1.116	1.155	1.114	1.17	1.09	1.146	1.095	1.346	1.108	1.238	1.194	1.222	1.221	1.13		241	1.14964	1.06788	1.10209	1.03717	1.02887	1.06346	1.1895	1.10232	1.11727	1.07771	1.07849	1.08459	1.2915	1.02707	1.20116	1.18964	1.17199	1.09802	1.10821
	241.2	1.274	1.043	1.187	1.085	1.066	1.158	1.114	1.129	1.173	1.066	1.099	1.081	1.339	1.161	1.277	1.285	1.206	1.193	1.096		241.2	1.24438	1.05674	1.07053	1.05565	1.03959	1.10349	1.14727	1.11716	1.12013	1.05398	1.03426	1.07072	1.28478	1.0762	1.239	1.28031	1.15665	1.07284	1.07486
	241.4	1.251	1.049	1.268	1.098	1.091	1.15	1.142	1.121	1.171	1.102	1.16	1.09	1.295	1.206	1.266	1.275	1.189	1.256	1.125		241.4	1.22192	1.06282	1.14358	1.0683	1.06398	1.09586	1.17611	1.10924	1.11822	1.08958	1.09166	1.07964	1.24256	1.11791	1.22833	1.27034	1.14035	1.1295	1.1033
	241.6	1.196	1.095	1.244	1.062	1.112	1.158	1.192	1.096	1.148	1.048	1.163	1.072	1.292	1.152	1.185	1.204	1.151	1.193	1.138		241.6	1.1682	1.10942	1.12193	1.03327	1.08445	1.10349	1.2276	1.0845	1.09626	1.03619	1.09449	1.06181	1.23969	1.06785	1.14974	1.1996	1.1039	1.07284	1.11605
	241.8	1.16	1.067	1.256	1.086	1.049	1.175	1.166	1.132	1.181	1.079	1.146	1.048	1.271	1.175	1.179	1.222	1.148	1.218	1.152		241.8	1.13303	1.08105	1.13276	1.05663	1.02302	1.11969	1.20082	1.12013	1.12777	1.06684	1.07849	1.03803	1.21954	1.08917	1.14392	1.21754	1.10102	1.09532	1.12978
	242	1.171	1.1	1.205	1.106	1.03	1.142	1.083	1.152	1.158	1.082	1.152	1.071	1.321	1.151	1.183	1.211	1.141	1.169	1.109		242	1.14378	1.11449	1.08676	1.07608	1.00449	1.08824	1.11535	1.13992	1.10581	1.0698	1.08413	1.06082	1.26751	1.06693	1.1478	1.20658	1.09431	1.05126	1.08761
	242.2	1.15	1.086	1.247	1.099	1.101	1.111	1.107	1.141	1.172	1.068	1.124	1.103	1.311	1.079	1.168	1.265	1.095	1.23	1.152		242.2	1.12327	1.1003	1.12464	1.06927	1.07373	1.0587	1.14006	1.12903	1.11917	1.05596	1.05778	1.09251	1.25792	1.00019	1.13325	1.26038	1.05019	1.10612	1.12978
	242.4	1.142	1.043	1.222	1.106	1.122	1.091	1.164	1.116	1.14	1.087	1.124	1.083	1.343	1.135	1.113	1.231	1.116	1.193	1.084		242.4	1.11545	1.05674	1.10209	1.07608	1.09421	1.03964	1.19876	1.10429	1.08862	1.07475	1.05778	1.0727	1.28862	1.05209	1.07988	1.2265	1.07033	1.07284	1.06309
	242.6	1.192	1.093	1.224	1.14	1.097	1.122	1.128	1.092	1.169	1.043	1.184	1.086	1.339	1.128	1.072	1.217	1.102	1.26	1.087		242.6	1.16429	1.1074	1.1039	1.10917	1.06983	1.06918	1.16169	1.08055	1.11631	1.03124	1.11425	1.07567	1.28478	1.04561	1.0401	1.21255	1.05691	1.13309	1.06603
	242.8	1.196	1.076	1.179	1.081	1.1	1.135	1.17	1.075	1.15	1.1	1.09	1.123	1.338	1.209	1.166	1.209	1.118	1.221	1.146		242.8	1.1682	1.09017	1.06331	1.05176	1.07275	1.08157	1.20494	1.06372	1.09817	1.0876	1.02579	1.11232	1.28382	1.12069	1.13131	1.20458	1.07225	1.09802	1.1239
	243	1.134	1.081	1.209	1.05	1.117	1.105	1.192	1.171	1.136	1.102	1.154	1.083	1.293	1.173	1.14	1.192	1.098	1.207	1.111		243	1.10764	1.09524	1.09037	1.0216	1.08933	1.05298	1.2276	1.15872	1.0848	1.08958	1.08602	1.0727	1.24064	1.08732	1.10608	1.18765	1.05307	1.08543	1.08957
	243.2	1.132	1.065	1.167	1.109	1.095	1.123	1.091	1.103	1.165	1.049	1.172	1.143	1.258	1.225	1.19	1.247	1.099	1.206	1.087		243.2	1.10568	1.07903	1.05249	1.079	1.06788	1.07014	1.12358	1.09143	1.11249	1.03718	1.10296	1.13213	1.20706	1.13552	1.15459	1.24244	1.05403	1.08453	1.06603
	243.4	1.062	1.082	1.169	1.08	1.139	1.12	1.123	1.143	1.116	1.038	1.117	1.073	1.226	1.196	1.23	1.166	1.101	1.179	1.104		243.4	1.03731	1.09625	1.05429	1.05079	1.11079	1.06728	1.15654	1.13101	1.0657	1.0263	1.0512	1.0628	1.17636	1.10864	1.1934	1.16174	1.05595	1.06025	1.08271
	243.6	1.175	1.045	1.129	1.097	1.108	1.17	1.12	1.119	1.118	1.046	1.111	1.146	1.196	1.103	1.102	1.169	1.125	1.175	1.102		243.6	1.14769	1.05876	1.01822	1.06733	1.08055	1.11492	1.15345	1.10726	1.06761	1.03421	1.04555	1.1351	1.14757	1.02243	1.06921	1.16473	1.07896	1.05665	1.08075
	243.8	1.129	1.052	1.247	1.056	1.089	1.169	1.142	1.175	1.16	1.058	1.113	1.04	1.237	1.156	1.076	1.169	1.092	1.196	1.094		243.8	1.10275	1.06586	1.12464	1.02744	1.06202	1.11397	1.17611	1.16268	1.10772	1.04607	1.04743	1.03011	1.18691	1.07156	1.04398	1.16473	1.04731	1.07554	1.0729
	244	1.146	1.043	1.221	1.105	1.024	1.091	1.197	1.082	1.162	1.074	1.159	1.089	1.161	1.193	1.084	1.183	1.143	1.227	1.085		244	1.11936	1.05674	1.10119	1.07511	0.998635	1.03964	1.23275	1.07065	1.10963	1.06189	1.09072	1.07865	1.11399	1.10586	1.05175	1.17868	1.09623	1.10342	1.06407
	244.2	1.143	1.115	1.227	1.079	1.079	1.154	1.057	1.132	1.145	1.088	1.153	1.091	1.167	1.098	1.052	1.104	1.092	1.241	1.095		244.2	1.11643	1.12969	1.1066	1.04982	1.05227	1.09968	1.08857	1.12013	1.09339	1.07574	1.08507	1.08063	1.11975	1.0178	1.0207	1.09997	1.04731	1.11601	1.07388
	244.4	1.185	1.059	1.171	1.067	1.093	1.179	1.158	1.077	1.189	1.075	1.12	1.124	1.143	1.18	1.152	1.148	1.099	1.219	1.139		244.4	1.15745	1.07295	1.0561	1.03814	1.06593	1.1235	1.19258	1.0657	1.13541	1.06288	1.05402	1.11331	1.09672	1.09381	1.11772	1.14381	1.05403	1.09622	1.11703
	244.6	1.083	1.07	1.232	1.134	1.047	1.143	1.128	1.09	1.175	1.094	1.104	1.1	1.178	1.168	1.143	1.16	1.057	1.203	1.146		244.6	1.05782	1.08409	1.11111	1.10333	1.02106	1.08919	1.16169	1.07857	1.12204	1.08167	1.03896	1.08954	1.1303	1.08268	1.10899	1.15576	1.01375	1.08183	1.1239
	244.8	1.099	1.022	1.254	1.097	1.105	1.126	1.067	1.089	1.191	1.056	1.088	1.112	1.19	1.117	1.103	1.198	1.098	1.257	1.114		244.8	1.07345	1.03546	1.13095	1.06733	1.07763	1.07299	1.09887	1.07758	1.13732	1.0441	1.0239	1.10143	1.14182	1.03541	1.07018	1.19362	1.05307	1.1304	1.09251
	245	1.102	1.114	1.205	1.073	1.09	1.097	1.108	1.098	1.138	1.064	1.126	1.083	1.099	1.117	1.089	1.168	1.07	1.217	1.12		245	1.07638	1.12867	1.08676	1.04398	1.063	1.04536	1.14109	1.08648	1.08671	1.05201	1.05966	1.0727	1.0545	1.03541	1.0566	1.16373	1.02621	1.09442	1.0984
	245.2	1.157	1.076	1.253	1.066	1.083	1.122	1.121	1.14	1.136	1.091	1.124	1.061	1.115	1.153	1.079	1.169	1.06	1.205	1.127		245.2	1.1301	1.09017	1.13005	1.03717	1.05617	1.06918	1.15448	1.12804	1.0848	1.0787	1.05778	1.05091	1.06985	1.06878	1.0469	1.16473	1.01662	1.08363	1.10526
	245.4	1.11	1.133	1.159	1.079	1.079	1.12	1.147	1.093	1.12	1.071	1.154	1.089	1.149	1.213	1.141	1.155	1.101	1.208	1.143		245.4	1.0842	1.14792	1.04527	1.04982	1.05227	1.06728	1.18126	1.08154	1.06952	1.05893	1.08602	1.07865	1.10248	1.1244	1.10705	1.15078	1.05595	1.08633	1.12095
	245.6	1.165	1.064	1.196	1.086	1.077	1.154	1.162	1.092	1.108	1.04	1.137	1.093	1.108	1.193	1.084	1.168	1.099	1.198	1.093		245.6	1.13792	1.07801	1.07864	1.05663	1.05032	1.09968	1.1967	1.08055	1.05806	1.02828	1.07002	1.08261	1.06314	1.10586	1.05175	1.16373	1.05403	1.07734	1.07192
	245.8	1.092	1.084	1.197	1.09	1.065	1.092	1.145	1.114	1.135	1.037	1.139	1.1	1.117	1.149	1.091	1.183	1.112	1.229	1.098		245.8	1.06661	1.09828	1.07955	1.06052	1.03862	1.04059	1.1792	1.10232	1.08384	1.02531	1.0719	1.08954	1.07177	1.06507	1.05854	1.17868	1.0665	1.10522	1.07682
	246	1.175	1.044	1.186	1.094	1.089	1.118	1.166	1.138	1.164	1.052	1.15	1.169	1.111	1.179	1.14	1.211	1.096	1.215	1.131		246	1.14769	1.05775	1.06962	1.06441	1.06202	1.06537	1.20082	1.12606	1.11154	1.04014	1.08225	1.15788	1.06601	1.09288	1.10608	1.20658	1.05115	1.09263	1.10919
	246.2	1.132	1.077	1.167	1.095	1.112	1.125	1.153	1.129	1.141	1.086	1.058	1.102	1.125	1.111	1.094	1.196	1.078	1.183	1.067		246.2	1.10568	1.09119	1.05249	1.06538	1.08445	1.07204	1.18744	1.11716	1.08957	1.07376	0.995671	1.09152	1.07945	1.02985	1.06145	1.19163	1.03389	1.06385	1.04642
	246.4	1.165	1.102	1.23	1.084	1.07	1.141	1.142	1.148	1.151	1.063	1.109	1.167	1.096	1.184	1.139	1.192	1.051	1.22	1.136		246.4	1.13792	1.11651	1.10931	1.05468	1.0435	1.08729	1.17611	1.13596	1.09912	1.05102	1.04367	1.1559	1.05162	1.09752	1.10511	1.18765	1.00799	1.09712	1.11409
	246.6	1.102	1.043	1.209	1.047	1.086	1.1	1.107	1.114	1.182	1.081	1.1	1.055	1.155	1.162	1.072	1.194	1.108	1.221	1.064		246.6	1.07638	1.05674	1.09037	1.01868	1.0591	1.04822	1.14006	1.10232	1.12872	1.06882	1.0352	1.04497	1.10823	1.07712	1.0401	1.18964	1.06266	1.09802	1.04348
	246.8	1.114	1.069	1.172	1.063	1.149	1.14	1.097	1.075	1.135	1.051	1.12	1.102	1.113	1.145	1.142	1.177	1.063	1.218	1.122		246.8	1.0881	1.08308	1.057	1.03425	1.12054	1.08634	1.12976	1.06372	1.08384	1.03915	1.05402	1.09152	1.06793	1.06136	1.10802	1.1727	1.0195	1.09532	1.10036
	247	1.127	1.044	1.186	1.098	1.072	1.101	1.068	1.12	1.127	1.056	1.1	1.115	1.145	1.163	1.143	1.149	1.093	1.184	1.078		247	1.1008	1.05775	1.06962	1.0683	1.04545	1.04917	1.0999	1.10825	1.0762	1.0441	1.0352	1.1044	1.09864	1.07805	1.10899	1.1448	1.04827	1.06475	1.05721
	247.2	1.109	1.059	1.262	1.068	1.081	1.122	1.086	1.081	1.132	1.099	1.104	1.047	1.138	1.167	1.123	1.147	1.108	1.168	1.125		247.2	1.08322	1.07295	1.13817	1.03911	1.05422	1.06918	1.11843	1.06966	1.08098	1.08661	1.03896	1.03704	1.09192	1.08176	1.08959	1.14281	1.06266	1.05036	1.1033
	247.4	1.158	1.047	1.213	1.07	1.118	1.123	1.16	1.124	1.173	1.088	1.166	1.068	1.15	1.202	1.1	1.133	1.075	1.227	1.133		247.4	1.13108	1.06079	1.09398	1.04106	1.09031	1.07014	1.19464	1.11221	1.12013	1.07574	1.09731	1.05784	1.10344	1.1142	1.06727	1.12886	1.03101	1.10342	1.11115
	247.6	1.172	1.064	1.202	1.054	1.117	1.106	1.082	1.118	1.169	1.076	1.064	1.078	1.152	1.185	1.143	1.141	1.13	1.204	1.123		247.6	1.14475	1.07801	1.08405	1.02549	1.08933	1.05394	1.11432	1.10627	1.11631	1.06387	1.00132	1.06775	1.10535	1.09844	1.10899	1.13683	1.08376	1.08273	1.10134
	247.8	1.086	1.063	1.225	1.13	1.084	1.115	1.194	1.178	1.149	1.073	1.148	1.117	1.137	1.163	1.146	1.127	1.072	1.211	1.094		247.8	1.06075	1.077	1.1048	1.09944	1.05715	1.06251	1.22966	1.16564	1.09721	1.06091	1.08037	1.10638	1.09096	1.07805	1.1119	1.12288	1.02813	1.08903	1.0729
	248	1.153	1.043	1.193	1.11	1.11	1.109	1.101	1.149	1.15	1.059	1.16	1.099	1.16	1.132	1.105	1.153	1.1	1.228	1.083		248	1.1262	1.05674	1.07594	1.07998	1.0825	1.05679	1.13388	1.13695	1.09817	1.04706	1.09166	1.08855	1.11303	1.04931	1.07212	1.14879	1.05499	1.10432	1.06211
	248.2	1.123	1.071	1.175	1.035	1.153	1.132	1.114	1.161	1.153	1.09	1.124	1.054	1.137	1.213	1.138	1.166	1.162	1.199	1.134		248.2	1.09689	1.08511	1.0597	1.00701	1.12444	1.07871	1.14727	1.14882	1.10103	1.07771	1.05778	1.04398	1.09096	1.1244	1.10414	1.16174	1.11445	1.07824	1.11213
	248.4	1.085	1.081	1.226	1.072	1.116	1.161	1.087	1.154	1.132	1.087	1.081	1.069	1.119	1.156	1.101	1.149	1.047	1.287	1.087		248.4	1.05978	1.09524	1.1057	1.043	1.08836	1.10635	1.11946	1.1419	1.08098	1.07475	1.01732	1.05884	1.07369	1.07156	1.06824	1.1448	1.00416	1.15737	1.06603
	248.6	1.164	1.063	1.194	1.084	1.112	1.074	1.15	1.126	1.168	1.055	1.091	1.161	1.14	1.26	1.135	1.168	1.117	1.255	1.081		248.6	1.13694	1.077	1.07684	1.05468	1.08445	1.02344	1.18435	1.11419	1.11536	1.04311	1.02673	1.14996	1.09384	1.16796	1.10123	1.16373	1.07129	1.1286	1.06015
	248.8	1.153	1.064	1.207	1.058	1.137	1.126	1.126	1.11	1.147	1.079	1.107	1.097	1.128	1.194	1.064	1.152	1.095	1.298	1.115		248.8	1.1262	1.07801	1.08856	1.02938	1.10884	1.07299	1.15963	1.09836	1.0953	1.06684	1.04178	1.08657	1.08233	1.10679	1.03234	1.14779	1.05019	1.16727	1.09349
	249	1.118	1.097	1.258	1.063	1.103	1.107	1.119	1.106	1.173	1.076	1.077	1.093	1.173	1.236	1.209	1.189	1.146	1.22	1.106		249	1.09201	1.11145	1.13456	1.03425	1.07568	1.05489	1.15242	1.0944	1.12013	1.06387	1.01355	1.08261	1.1255	1.14572	1.17303	1.18466	1.0991	1.09712	1.08467
	249.2	1.154	1.053	1.252	1.05	1.057	1.101	1.1	1.133	1.162	1.098	1.13	1.138	1.128	1.188	1.13	1.205	1.089	1.218	1.114		249.2	1.12717	1.06687	1.12915	1.0216	1.03082	1.04917	1.13285	1.12112	1.10963	1.08562	1.06343	1.12718	1.08233	1.10122	1.09638	1.2006	1.04444	1.09532	1.09251
	249.4	1.147	1.042	1.22	1.042	1.069	1.103	1.115	1.187	1.131	1.079	1.099	1.098	1.141	1.227	1.127	1.218	1.148	1.22	1.087		249.4	1.12034	1.05572	1.10029	1.01382	1.04252	1.05108	1.1483	1.17455	1.08002	1.06684	1.03426	1.08756	1.0948	1.13737	1.09347	1.21355	1.10102	1.09712	1.06603
	249.6	1.114	1.096	1.214	1.11	1.139	1.146	1.064	1.123	1.131	1.063	1.1	1.109	1.133	1.215	1.18	1.129	1.073	1.193	1.134		249.6	1.0881	1.11044	1.09488	1.07998	1.11079	1.09205	1.09578	1.11122	1.08002	1.05102	1.0352	1.09845	1.08712	1.12625	1.14489	1.12488	1.02909	1.07284	1.11213
	249.8	1.171	1.052	1.173	1.101	1.089	1.115	1.071	1.178	1.184	1.092	1.103	1.109	1.103	1.135	1.121	1.187	1.147	1.265	1.103		249.8	1.14378	1.06586	1.0579	1.07122	1.06202	1.06251	1.10299	1.16564	1.13063	1.07969	1.03802	1.09845	1.05834	1.05209	1.08765	1.18266	1.10006	1.13759	1.08173
	250	1.102	1.018	1.148	1.06	1.075	1.114	1.107	1.097	1.159	1.04	1.143	1.106	1.121	1.143	1.156	1.175	1.08	1.224	1.083		250	1.07638	1.03141	1.03535	1.03133	1.04837	1.06156	1.14006	1.08549	1.10676	1.02828	1.07566	1.09548	1.07561	1.05951	1.1216	1.17071	1.03581	1.10072	1.06211
	250.2	1.125	1.054	1.18	1.083	1.027	1.116	1.137	1.125	1.165	1.066	1.109	1.06	1.132	1.143	1.143	1.189	1.122	1.195	1.087		250.2	1.09885	1.06788	1.06421	1.05371	1.00156	1.06346	1.17096	1.1132	1.11249	1.05398	1.04367	1.04992	1.08616	1.05951	1.10899	1.18466	1.07609	1.07464	1.06603
	250.4	1.157	1.049	1.224	1.118	1.105	1.169	1.156	1.106	1.176	1.116	1.102	1.089	1.141	1.175	1.048	1.153	1.048	1.231	1.109		250.4	1.1301	1.06282	1.1039	1.08776	1.07763	1.11397	1.19053	1.0944	1.12299	1.10342	1.03708	1.07865	1.0948	1.08917	1.01682	1.14879	1.00512	1.10701	1.08761
	250.6	1.164	1.105	1.175	1.055	1.07	1.163	1.089	1.098	1.125	1.068	1.129	1.09	1.098	1.147	1.104	1.157	1.034	1.255	1.139		250.6	1.13694	1.11955	1.0597	1.02646	1.0435	1.10825	1.12152	1.08648	1.07429	1.05596	1.06249	1.07964	1.05354	1.06322	1.07115	1.15277	0.991688	1.1286	1.11703
	250.8	1.148	1.026	1.251	1.072	1.094	1.065	1.078	1.13	1.13	1.077	1.135	1.082	1.161	1.167	1.11	1.183	1.088	1.242	1.136		250.8	1.12131	1.03951	1.12825	1.043	1.0669	1.01487	1.1102	1.11815	1.07907	1.06486	1.06813	1.07171	1.11399	1.08176	1.07697	1.17868	1.04348	1.11691	1.11409
	251	1.154	1.08	1.199	1.056	1.044	1.164	1.163	1.136	1.137	1.049	1.157	1.146	1.073	1.164	1.113	1.151	1.081	1.211	1.109		251	1.12717	1.09422	1.08135	1.02744	1.01814	1.10921	1.19773	1.12408	1.08575	1.03718	1.08884	1.1351	1.02955	1.07898	1.07988	1.1468	1.03676	1.08903	1.08761
	251.2	1.134	1.082	1.264	1.022	1.086	1.136	1.099	1.135	1.138	1.073	1.063	1.133	1.15	1.204	1.041	1.204	1.079	1.229	1.137		251.2	1.10764	1.09625	1.13997	0.994357	1.0591	1.08252	1.13182	1.1231	1.08671	1.06091	1.00038	1.12223	1.10344	1.11605	1.01003	1.1996	1.03485	1.10522	1.11507
	251.4	1.083	1.048	1.198	1.083	1.089	1.117	1.119	1.154	1.169	1.054	1.126	1.102	1.124	1.163	1.085	1.207	1.142	1.217	1.087		251.4	1.05782	1.0618	1.08045	1.05371	1.06202	1.06442	1.15242	1.1419	1.11631	1.04212	1.05966	1.09152	1.07849	1.07805	1.05272	1.20259	1.09527	1.09442	1.06603
	251.6	1.13	1.046	1.22	1.119	1.132	1.091	1.089	1.162	1.152	1.065	1.083	1.103	1.135	1.143	1.155	1.186	1.124	1.248	1.245		251.6	1.10373	1.05978	1.10029	1.08873	1.10396	1.03964	1.12152	1.14981	1.10008	1.053	1.0192	1.09251	1.08904	1.05951	1.12063	1.18167	1.07801	1.1223	1.22099
	251.8	1.137	0.989	1.198	1.042	1.101	1.157	1.11	1.106	1.159	1.064	1.099	1.121	1.115	1.217	1.13	1.172	1.102	1.163	1.188		251.8	1.11057	1.00203	1.08045	1.01382	1.07373	1.10253	1.14315	1.0944	1.10676	1.05201	1.03426	1.11034	1.06985	1.12811	1.09638	1.16772	1.05691	1.04586	1.16509
	252	1.113	1.039	1.236	1.03	1.002	1.11	1.072	1.14	1.145	1.053	1.096	1.105	1.161	1.218	1.144	1.153	1.108	1.254	1.209		252	1.08713	1.05268	1.11472	1.00214	0.97718	1.05775	1.10402	1.12804	1.09339	1.04113	1.03143	1.09449	1.11399	1.12903	1.10996	1.14879	1.06266	1.1277	1.18568
	252.2	1.156	1.065	1.227	1.078	1.118	1.094	1.154	1.118	1.192	1.051	1.119	1.109	1.153	1.204	1.126	1.124	1.125	1.182	1.291		252.2	1.12913	1.07903	1.1066	1.04884	1.09031	1.0425	1.18847	1.10627	1.13827	1.03915	1.05308	1.09845	1.10631	1.11605	1.0925	1.11989	1.07896	1.06295	1.2661
	252.4	1.147	1.114	1.254	1.071	1.087	1.12	1.234	1.099	1.175	1.083	1.111	1.072	1.151	1.145	1.1	1.195	1.096	1.248	1.291		252.4	1.12034	1.12867	1.13095	1.04203	1.06007	1.06728	1.27085	1.08747	1.12204	1.07079	1.04555	1.06181	1.10439	1.06136	1.06727	1.19063	1.05115	1.1223	1.2661
	252.6	1.16	1.087	1.206	1.122	1.11	1.134	1.141	1.127	1.153	1.071	1.176	1.058	1.108	1.096	1.116	1.208	1.105	1.194	1.191		252.6	1.13303	1.10132	1.08766	1.09165	1.0825	1.08062	1.17508	1.11518	1.10103	1.05893	1.10672	1.04794	1.06314	1.01594	1.08279	1.20359	1.05978	1.07374	1.16803
	252.8	1.134	1.117	1.199	1.06	1.071	1.141	1.12	1.127	1.17	1.071	1.154	1.129	1.172	1.185	1.145	1.145	1.102	1.19	1.217		252.8	1.10764	1.13171	1.08135	1.03133	1.04447	1.08729	1.15345	1.11518	1.11727	1.05893	1.08602	1.11826	1.12454	1.09844	1.11093	1.14082	1.05691	1.07014	1.19353
	253	1.122	1.095	1.22	1.073	1.043	1.153	1.108	1.116	1.139	1.029	1.066	1.077	1.086	1.22	1.154	1.13	1.071	1.2	1.194		253	1.09592	1.10942	1.10029	1.04398	1.01716	1.09872	1.14109	1.10429	1.08766	1.0174	1.0032	1.06676	1.04203	1.13089	1.11966	1.12587	1.02717	1.07914	1.17097
	253.2	1.108	1.059	1.243	1.06	1.137	1.12	1.17	1.105	1.149	1.057	1.067	1.06	1.108	1.174	1.127	1.143	1.097	1.192	1.266		253.2	1.08224	1.07295	1.12103	1.03133	1.10884	1.06728	1.20494	1.09341	1.09721	1.04509	1.00414	1.04992	1.06314	1.08825	1.09347	1.13882	1.05211	1.07194	1.24158
	253.4	1.155	1.125	1.185	1.04	1.103	1.142	1.114	1.127	1.166	1.073	1.129	1.101	1.086	1.162	1.118	1.194	1.063	1.191	1.288		253.4	1.12815	1.13982	1.06872	1.01187	1.07568	1.08824	1.14727	1.11518	1.11345	1.06091	1.06249	1.09053	1.04203	1.07712	1.08473	1.18964	1.0195	1.07104	1.26316
	253.6	1.238	1.064	1.261	1.046	1.087	1.208	1.137	1.084	1.148	1.099	1.118	1.055	1.137	1.192	1.11	1.189	1.069	1.254	1.301		253.6	1.20922	1.07801	1.13727	1.01771	1.06007	1.15113	1.17096	1.07263	1.09626	1.08661	1.05214	1.04497	1.09096	1.10493	1.07697	1.18466	1.02526	1.1277	1.27591
	253.8	1.162	1.055	1.163	1.06	1.121	1.166	1.133	1.107	1.16	1.075	1.113	1.123	1.111	1.155	1.128	1.121	1.053	1.2	1.258		253.8	1.13499	1.0689	1.04888	1.03133	1.09323	1.11111	1.16684	1.09539	1.10772	1.06288	1.04743	1.11232	1.06601	1.07063	1.09444	1.1169	1.00991	1.07914	1.23374
	254	1.125	1.124	1.284	1.06	1.033	1.199	1.166	1.138	1.16	1.082	1.133	1.128	1.143	1.163	1.087	1.103	1.111	1.219	1.22		254	1.09885	1.1388	1.15801	1.03133	1.00741	1.14256	1.20082	1.12606	1.10772	1.0698	1.06625	1.11727	1.09672	1.07805	1.05466	1.09897	1.06554	1.09622	1.19647
	254.2	1.123	1.02	1.183	1.08	1.148	1.215	1.113	1.14	1.134	1.083	1.137	1.057	1.163	1.154	1.105	1.118	1.099	1.224	1.191		254.2	1.09689	1.03343	1.06692	1.05079	1.11956	1.1578	1.14624	1.12804	1.08289	1.07079	1.07002	1.04695	1.11591	1.06971	1.07212	1.11392	1.05403	1.10072	1.16803
	254.4	1.144	1.066	1.226	1.085	1.11	1.237	1.105	1.061	1.178	1.098	1.159	1.033	1.173	1.165	1.089	1.077	1.092	1.168	1.162		254.4	1.11741	1.08004	1.1057	1.05565	1.0825	1.17877	1.138	1.04987	1.1249	1.08562	1.09072	1.02318	1.1255	1.0799	1.0566	1.07307	1.04731	1.05036	1.13959
	254.6	1.165	1.073	1.181	1.123	1.125	1.277	1.137	1.115	1.139	1.048	1.129	1.092	1.227	1.133	1.048	1.109	1.092	1.234	1.169		254.6	1.13792	1.08713	1.06512	1.09263	1.09713	1.21689	1.17096	1.1033	1.08766	1.03619	1.06249	1.08162	1.17732	1.05024	1.01682	1.10495	1.04731	1.10971	1.14645
	254.8	1.17	1.057	1.164	1.07	1.121	1.303	1.132	1.106	1.134	1.075	1.063	1.08	1.346	1.188	1.152	1.103	1.073	1.226	1.175		254.8	1.1428	1.07092	1.04978	1.04106	1.09323	1.24166	1.16581	1.0944	1.08289	1.06288	1.00038	1.06973	1.2915	1.10122	1.11772	1.09897	1.02909	1.10252	1.15234
	255	1.114	1.074	1.223	1.05	1.133	1.334	1.121	1.1	1.119	1.083	1.124	1.079	1.342	1.192	1.185	1.17	1.032	1.203	1.206		255	1.0881	1.08815	1.10299	1.0216	1.10493	1.2712	1.15448	1.08846	1.06856	1.07079	1.05778	1.06874	1.28766	1.10493	1.14974	1.16573	0.98977	1.08183	1.18274
	255.2	1.049	1.088	1.224	1.086	1.089	1.355	1.064	1.146	1.194	1.057	1.123	1.137	1.513	1.163	1.128	1.181	1.053	1.232	1.177		255.2	1.02461	1.10233	1.1039	1.05663	1.06202	1.29121	1.09578	1.13398	1.14018	1.04509	1.05684	1.12619	1.45174	1.07805	1.09444	1.17669	1.00991	1.10791	1.1543
	255.4	1.12	1.083	1.209	1.09	1.079	1.317	1.134	1.084	1.164	1.087	1.085	1.063	1.487	1.227	1.151	1.184	1.028	1.234	1.154		255.4	1.09396	1.09726	1.09037	1.06052	1.05227	1.255	1.16787	1.07263	1.11154	1.07475	1.02108	1.05289	1.42679	1.13737	1.11675	1.17967	0.985934	1.10971	1.13174
	255.6	1.208	1.071	1.22	1.033	1.088	1.35	1.126	1.1	1.162	1.088	1.133	1.014	1.523	1.155	1.129	1.163	1.095	1.239	1.13		255.6	1.17992	1.08511	1.10029	1.00506	1.06105	1.28645	1.15963	1.08846	1.10963	1.07574	1.06625	1.00436	1.46133	1.07063	1.09541	1.15875	1.05019	1.11421	1.10821
	255.8	1.135	1.109	1.256	1.091	1.124	1.303	1.09	1.106	1.108	1.056	1.126	1.088	1.565	1.194	1.136	1.238	1.097	1.215	1.179		255.8	1.10861	1.12361	1.13276	1.06149	1.09616	1.24166	1.12255	1.0944	1.05806	1.0441	1.05966	1.07765	1.50163	1.10679	1.1022	1.23348	1.05211	1.09263	1.15626
	256	1.099	1.079	1.235	1.08	1.123	1.349	1.151	1.12	1.178	1.062	1.101	1.089	1.538	1.146	1.151	1.214	1.106	1.2	1.217		256	1.07345	1.09321	1.11382	1.05079	1.09518	1.2855	1.18538	1.10825	1.1249	1.05003	1.03614	1.07865	1.47572	1.06229	1.11675	1.20956	1.06074	1.07914	1.19353
	256.2	1.187	1.069	1.291	1.03	1.095	1.317	1.115	1.091	1.158	1.077	1.163	1.068	1.593	1.194	1.087	1.28	1.091	1.196	1.149		256.2	1.15941	1.08308	1.16432	1.00214	1.06788	1.255	1.1483	1.07956	1.10581	1.06486	1.09449	1.05784	1.5285	1.10679	1.05466	1.27532	1.04636	1.07554	1.12684
	256.4	1.131	1.074	1.202	1.113	1.071	1.234	1.174	1.078	1.159	1.063	1.104	1.105	1.464	1.138	1.123	1.202	1.06	1.25	1.156		256.4	1.10471	1.08815	1.08405	1.0829	1.04447	1.17591	1.20906	1.06669	1.10676	1.05102	1.03896	1.09449	1.40472	1.05488	1.08959	1.19761	1.01662	1.1241	1.1337
	256.6	1.116	1.052	1.198	1.129	1.057	1.226	1.147	1.105	1.152	1.073	1.114	1.111	1.595	1.123	1.071	1.251	1.085	1.195	1.118		256.6	1.09006	1.06586	1.08045	1.09846	1.03082	1.16829	1.18126	1.09341	1.10008	1.06091	1.04837	1.10044	1.53042	1.04097	1.03913	1.24643	1.0406	1.07464	1.09644
	256.8	1.133	1.122	1.23	1.117	1.073	1.259	1.149	1.131	1.199	1.095	1.145	1.106	1.538	1.192	1.198	1.307	1.141	1.264	1.151		256.8	1.10666	1.13678	1.10931	1.08679	1.04642	1.19973	1.18332	1.11914	1.14496	1.08266	1.07755	1.09548	1.47572	1.10493	1.16235	1.30223	1.09431	1.13669	1.1288
	257	1.132	1.1	1.179	1.097	1.07	1.168	1.24	1.072	1.209	1.099	1.125	1.111	1.605	1.165	1.242	1.26	1.148	1.259	1.144		257	1.10568	1.11449	1.06331	1.06733	1.0435	1.11302	1.27703	1.06076	1.15451	1.08661	1.05872	1.10044	1.54001	1.0799	1.20505	1.2554	1.10102	1.13219	1.12194
	257.2	1.238	1.071	1.231	1.103	1.121	1.153	1.112	1.073	1.14	1.052	1.16	1.079	1.616	1.14	1.067	1.169	1.11	1.239	1.205		257.2	1.20922	1.08511	1.11021	1.07317	1.09323	1.09872	1.14521	1.06175	1.08862	1.04014	1.09166	1.06874	1.55057	1.05673	1.03525	1.16473	1.06458	1.11421	1.18176
	257.4	1.164	1.09	1.186	1.046	1.034	1.184	1.103	1.09	1.209	1.081	1.125	1.127	1.513	1.169	1.056	1.234	1.173	1.231	1.133		257.4	1.13694	1.10436	1.06962	1.01771	1.00839	1.12826	1.13594	1.07857	1.15451	1.06882	1.05872	1.11628	1.45174	1.08361	1.02458	1.22949	1.125	1.10701	1.11115
	257.6	1.143	1.039	1.201	1.047	1.12	1.16	1.148	1.137	1.173	1.047	1.151	1.073	1.561	1.179	1.089	1.224	1.183	1.226	1.193		257.6	1.11643	1.05268	1.08315	1.01868	1.09226	1.10539	1.18229	1.12507	1.12013	1.0352	1.08319	1.0628	1.49779	1.09288	1.0566	1.21953	1.13459	1.10252	1.16999
	257.8	1.153	1.11	1.279	1.061	1.102	1.125	1.108	1.112	1.111	1.081	1.134	1.082	1.552	1.143	1.146	1.227	1.129	1.227	1.132		257.8	1.1262	1.12462	1.1535	1.0323	1.0747	1.07204	1.14109	1.10034	1.06092	1.06882	1.06719	1.07171	1.48916	1.05951	1.1119	1.22252	1.0828	1.10342	1.11017
	258	1.136	1.054	1.206	1.07	1.064	1.116	1.138	1.081	1.175	1.074	1.117	1.124	1.545	1.225	1.109	1.133	1.125	1.224	1.102		258	1.10959	1.06788	1.08766	1.04106	1.03764	1.06346	1.17199	1.06966	1.12204	1.06189	1.0512	1.11331	1.48244	1.13552	1.076	1.12886	1.07896	1.10072	1.08075
	258.2	1.123	1.055	1.19	1.072	1.103	1.215	1.078	1.104	1.161	1.084	1.119	1.075	1.482	1.111	1.136	1.238	1.124	1.253	1.195		258.2	1.09689	1.0689	1.07323	1.043	1.07568	1.1578	1.1102	1.09242	1.10867	1.07178	1.05308	1.06478	1.42199	1.02985	1.1022	1.23348	1.07801	1.1268	1.17195
	258.4	1.198	1.052	1.157	1.131	1.083	1.122	1.184	1.125	1.152	1.081	1.085	1.078	1.51	1.143	1.132	1.199	1.086	1.238	1.134		258.4	1.17015	1.06586	1.04347	1.10041	1.05617	1.06918	1.21936	1.1132	1.10008	1.06882	1.02108	1.06775	1.44886	1.05951	1.09832	1.19462	1.04156	1.11331	1.11213
	258.6	1.154	1.052	1.223	1.042	1.14	1.143	1.09	1.122	1.195	1.086	1.1	1.08	1.515	1.119	1.096	1.158	1.146	1.218	1.096		258.6	1.12717	1.06586	1.10299	1.01382	1.11176	1.08919	1.12255	1.11023	1.14114	1.07376	1.0352	1.06973	1.45366	1.03726	1.06339	1.15377	1.0991	1.09532	1.07486
	258.8	1.13	1.067	1.23	1.146	1.075	1.151	1.193	1.148	1.139	1.109	1.156	1.125	1.399	1.099	1.151	1.172	1.077	1.237	1.135		258.8	1.10373	1.08105	1.10931	1.115	1.04837	1.09682	1.22863	1.13596	1.08766	1.0965	1.0879	1.1143	1.34235	1.01872	1.11675	1.16772	1.03293	1.11241	1.11311
	259	1.132	1.049	1.175	1.075	1.184	1.123	1.112	1.149	1.122	1.077	1.105	1.131	1.511	1.237	1.119	1.176	1.12	1.232	1.08		259	1.10568	1.06282	1.0597	1.04592	1.15467	1.07014	1.14521	1.13695	1.07143	1.06486	1.0399	1.12025	1.44982	1.14664	1.08571	1.1717	1.07417	1.10791	1.05917
	259.2	1.178	1.04	1.178	1.088	1.07	1.159	1.168	1.151	1.149	1.067	1.112	1.096	1.426	1.176	1.151	1.208	1.077	1.215	1.103		259.2	1.15062	1.0537	1.06241	1.05857	1.0435	1.10444	1.20288	1.13893	1.09721	1.05497	1.04649	1.08558	1.36826	1.0901	1.11675	1.20359	1.03293	1.09263	1.08173
	259.4	1.116	1.056	1.254	1.1	1.109	1.176	1.1	1.095	1.136	1.092	1.153	1.138	1.377	1.223	1.087	1.111	1.152	1.179	1.149		259.4	1.09006	1.06991	1.13095	1.07025	1.08153	1.12064	1.13285	1.08351	1.0848	1.07969	1.08507	1.12718	1.32124	1.13367	1.05466	1.10694	1.10486	1.06025	1.12684
	259.6	1.166	1.09	1.187	1.048	1.126	1.153	1.183	1.158	1.121	1.069	1.089	1.119	1.292	1.153	1.169	1.233	1.131	1.235	1.133		259.6	1.13889	1.10436	1.07053	1.01965	1.09811	1.09872	1.21833	1.14585	1.07047	1.05695	1.02484	1.10836	1.23969	1.06878	1.13422	1.2285	1.08472	1.11061	1.11115
	259.8	1.153	1.062	1.287	1.103	1.003	1.109	1.078	1.136	1.157	1.074	1.121	1.095	1.277	1.168	1.168	1.139	1.099	1.21	1.103		259.8	1.1262	1.07599	1.16071	1.07317	0.978155	1.05679	1.1102	1.12408	1.10485	1.06189	1.05496	1.08459	1.22529	1.08268	1.13325	1.13484	1.05403	1.08813	1.08173
	260	1.174	1.077	1.24	1.111	1.072	1.112	1.172	1.112	1.157	1.094	1.106	1.072	1.313	1.191	1.111	1.171	1.154	1.239	1.14		260	1.14671	1.09119	1.11833	1.08095	1.04545	1.05965	1.207	1.10034	1.10485	1.08167	1.04084	1.06181	1.25983	1.104	1.07794	1.16672	1.10678	1.11421	1.11801
	260.2	1.2	1.053	1.205	1.107	1.14	1.103	1.182	1.144	1.142	1.037	1.18	1.105	1.289	1.197	1.083	1.202	1.13	1.219	1.098		260.2	1.1721	1.06687	1.08676	1.07706	1.11176	1.05108	1.2173	1.132	1.09053	1.02531	1.11048	1.09449	1.23681	1.10957	1.05078	1.19761	1.08376	1.09622	1.07682
	260.4	1.248	1.067	1.248	1.139	1.097	1.106	1.098	1.119	1.155	1.101	1.143	1.137	1.281	1.178	1.064	1.269	1.106	1.223	1.119		260.4	1.21899	1.08105	1.12554	1.10819	1.06983	1.05394	1.13079	1.10726	1.10294	1.08859	1.07566	1.12619	1.22913	1.09195	1.03234	1.26436	1.06074	1.09982	1.09742
	260.6	1.26	1.038	1.236	1.094	1.086	1.104	1.142	1.117	1.174	1.052	1.109	1.097	1.321	1.215	1.086	1.196	1.095	1.198	1.125		260.6	1.23071	1.05167	1.11472	1.06441	1.0591	1.05203	1.17611	1.10528	1.12108	1.04014	1.04367	1.08657	1.26751	1.12625	1.05369	1.19163	1.05019	1.07734	1.1033
	260.8	1.218	1.093	1.202	1.057	1.091	1.134	1.126	1.149	1.131	1.048	1.162	1.143	1.271	1.163	1.107	1.326	1.128	1.262	1.055		260.8	1.18969	1.1074	1.08405	1.02841	1.06398	1.08062	1.15963	1.13695	1.08002	1.03619	1.09354	1.13213	1.21954	1.07805	1.07406	1.32116	1.08184	1.13489	1.03465
	261	1.227	1.118	1.165	1.097	1.122	1.112	1.102	1.127	1.16	1.129	1.157	1.098	1.303	1.12	1.167	1.296	1.04	1.181	1.167		261	1.19848	1.13273	1.05069	1.06733	1.09421	1.05965	1.13491	1.11518	1.10772	1.11627	1.08884	1.08756	1.25024	1.03819	1.13228	1.29127	0.997442	1.06205	1.14449
	261.2	1.242	1.074	1.22	1.076	1.122	1.104	1.175	1.133	1.178	1.078	1.098	1.061	1.322	1.179	1.104	1.262	1.097	1.219	1.146		261.2	1.21313	1.08815	1.10029	1.0469	1.09421	1.05203	1.21009	1.12112	1.1249	1.06585	1.03331	1.05091	1.26847	1.09288	1.07115	1.25739	1.05211	1.09622	1.1239
	261.4	1.223	1.042	1.253	1.096	1.095	1.136	1.167	1.147	1.154	1.033	1.074	1.112	1.337	1.197	1.057	1.496	1.097	1.237	1.126		261.4	1.19457	1.05572	1.13005	1.06636	1.06788	1.08252	1.20185	1.13497	1.10199	1.02136	1.01073	1.10143	1.28286	1.10957	1.02555	1.49053	1.05211	1.11241	1.10428
	261.6	1.222	1.071	1.233	1.106	1.077	1.12	1.143	1.212	1.123	1.102	1.181	1.084	1.355	1.157	1.118	1.473	1.058	1.245	1.136		261.6	1.19359	1.08511	1.11201	1.07608	1.05032	1.06728	1.17714	1.19929	1.07238	1.08958	1.11142	1.07369	1.30013	1.07249	1.08473	1.46762	1.01471	1.1196	1.11409
	261.8	1.225	1.102	1.185	1.149	1.126	1.11	1.217	1.103	1.179	1.046	1.157	1.117	1.466	1.182	1.119	1.583	1.142	1.242	1.189		261.8	1.19652	1.11651	1.06872	1.11792	1.09811	1.05775	1.25335	1.09143	1.12586	1.03421	1.08884	1.10638	1.40664	1.09566	1.08571	1.57722	1.09527	1.11691	1.16607
	262	1.256	1.076	1.192	1.007	1.13	1.218	1.195	1.152	1.146	1.087	1.124	1.117	1.481	1.145	1.147	1.641	1.074	1.211	1.149		262	1.2268	1.09017	1.07504	0.979763	1.10201	1.16066	1.23069	1.13992	1.09435	1.07475	1.05778	1.10638	1.42103	1.06136	1.11287	1.635	1.03005	1.08903	1.12684
	262.2	1.252	1.134	1.246	1.142	1.082	1.135	1.169	1.107	1.195	1.123	1.222	1.098	1.525	1.237	1.14	1.772	1.125	1.213	1.121		262.2	1.2229	1.14894	1.12374	1.11111	1.0552	1.08157	1.20391	1.09539	1.14114	1.11034	1.15001	1.08756	1.46325	1.14664	1.10608	1.76553	1.07896	1.09083	1.09938
	262.4	1.259	1.104	1.25	1.135	1.058	1.191	1.093	1.157	1.164	1.088	1.18	1.153	1.488	1.208	1.144	1.708	1.086	1.236	1.09		262.4	1.22973	1.11854	1.12734	1.1043	1.03179	1.13493	1.12564	1.14486	1.11154	1.07574	1.11048	1.14204	1.42775	1.11976	1.10996	1.70176	1.04156	1.11151	1.06898
	262.6	1.257	1.071	1.257	1.125	1.04	1.112	1.14	1.148	1.156	1.079	1.157	1.129	1.536	1.154	1.156	1.729	1.098	1.178	1.152		262.6	1.22778	1.08511	1.13366	1.09457	1.01424	1.05965	1.17405	1.13596	1.1039	1.06684	1.08884	1.11826	1.47381	1.06971	1.1216	1.72268	1.05307	1.05935	1.12978
	262.8	1.278	1.112	1.215	1.085	1.091	1.127	1.147	1.134	1.208	1.078	1.158	1.091	1.76	1.187	1.152	1.782	1.128	1.27	1.187		262.8	1.24829	1.12665	1.09578	1.05565	1.06398	1.07395	1.18126	1.12211	1.15355	1.06585	1.08978	1.08063	1.68874	1.1003	1.11772	1.77549	1.08184	1.14209	1.16411
	263	1.255	1.075	1.206	1.054	1.063	1.131	1.143	1.108	1.169	1.108	1.142	1.094	1.747	1.122	1.126	1.665	1.122	1.228	1.094		263	1.22583	1.08916	1.08766	1.02549	1.03667	1.07776	1.17714	1.09638	1.11631	1.09551	1.07472	1.0836	1.67626	1.04004	1.0925	1.65892	1.07609	1.10432	1.0729
	263.2	1.235	1.086	1.282	1.069	1.107	1.097	1.111	1.123	1.165	1.106	1.15	1.145	1.763	1.166	1.134	1.587	1.099	1.235	1.08		263.2	1.20629	1.1003	1.1562	1.04009	1.07958	1.04536	1.14418	1.11122	1.11249	1.09353	1.08225	1.13411	1.69161	1.08083	1.10026	1.5812	1.05403	1.11061	1.05917
	263.4	1.194	1.039	1.201	1.115	1.161	1.118	1.166	1.109	1.131	1.088	1.158	1.071	1.598	1.133	1.071	1.498	1.103	1.23	1.115		263.4	1.16624	1.05268	1.08315	1.08484	1.13224	1.06537	1.20082	1.09737	1.08002	1.07574	1.08978	1.06082	1.53329	1.05024	1.03913	1.49253	1.05786	1.10612	1.09349
	263.6	1.207	1.099	1.212	1.072	1.045	1.126	1.177	1.098	1.169	1.04	1.162	1.114	1.523	1.185	1.097	1.428	1.081	1.187	1.122		263.6	1.17894	1.11348	1.09307	1.043	1.01911	1.07299	1.21215	1.08648	1.11631	1.02828	1.09354	1.10341	1.46133	1.09844	1.06436	1.42278	1.03676	1.06745	1.10036
	263.8	1.162	1.098	1.269	1.097	1.1	1.182	1.152	1.16	1.165	1.069	1.183	1.133	1.504	1.173	1.09	1.462	1.131	1.227	1.136		263.8	1.13499	1.11246	1.14448	1.06733	1.07275	1.12636	1.18641	1.14783	1.11249	1.05695	1.11331	1.12223	1.4431	1.08732	1.05757	1.45666	1.08472	1.10342	1.11409
	264	1.169	1.061	1.22	1.11	1.074	1.138	1.143	1.18	1.167	1.1	1.088	1.074	1.349	1.157	1.121	1.354	1.109	1.229	1.131		264	1.14182	1.07497	1.10029	1.07998	1.0474	1.08443	1.17714	1.16762	1.1144	1.0876	1.0239	1.06379	1.29438	1.07249	1.08765	1.34905	1.06362	1.10522	1.10919
	264.2	1.151	1.06	1.245	1.064	1.086	1.138	1.114	1.163	1.166	1.074	1.143	1.029	1.367	1.149	1.079	1.296	1.121	1.259	1.102		264.2	1.12424	1.07396	1.12284	1.03522	1.0591	1.08443	1.14727	1.1508	1.11345	1.06189	1.07566	1.01922	1.31165	1.06507	1.0469	1.29127	1.07513	1.13219	1.08075
	264.4	1.207	1.094	1.228	1.044	1.038	1.111	1.125	1.142	1.164	1.115	1.16	1.123	1.287	1.184	1.115	1.347	1.12	1.226	1.145		264.4	1.17894	1.10841	1.1075	1.01576	1.01229	1.0587	1.1586	1.13002	1.11154	1.10243	1.09166	1.11232	1.23489	1.09752	1.08182	1.34208	1.07417	1.10252	1.12292
	264.6	1.139	1.083	1.236	1.075	1.174	1.1	1.164	1.181	1.159	1.119	1.14	1.117	1.249	1.197	1.166	1.292	1.157	1.207	1.137		264.6	1.11252	1.09726	1.11472	1.04592	1.14492	1.04822	1.19876	1.16861	1.10676	1.10639	1.07284	1.10638	1.19843	1.10957	1.13131	1.28728	1.10965	1.08543	1.11507
	264.8	1.184	1.119	1.28	1.078	1.111	1.128	1.077	1.148	1.17	1.119	1.106	1.065	1.233	1.209	1.162	1.258	1.131	1.273	1.141		264.8	1.15648	1.13374	1.1544	1.04884	1.08348	1.0749	1.10917	1.13596	1.11727	1.10639	1.04084	1.05487	1.18307	1.12069	1.12743	1.2534	1.08472	1.14478	1.11899
	265	1.116	1.151	1.169	1.057	1.161	1.166	1.135	1.169	1.218	1.145	1.147	1.07	1.192	1.19	1.115	1.286	1.096	1.216	1.145		265	1.09006	1.16616	1.05429	1.02841	1.13224	1.11111	1.1689	1.15674	1.1631	1.13209	1.07943	1.05983	1.14373	1.10308	1.08182	1.2813	1.05115	1.09353	1.12292
	265.2	1.196	1.071	1.228	1.128	1.124	1.119	1.181	1.148	1.167	1.15	1.18	1.112	1.122	1.196	1.041	1.232	1.102	1.27	1.197		265.2	1.1682	1.08511	1.1075	1.09749	1.09616	1.06632	1.21627	1.13596	1.1144	1.13704	1.11048	1.10143	1.07657	1.10864	1.01003	1.2275	1.05691	1.14209	1.17391
	265.4	1.199	1.071	1.22	1.105	1.113	1.149	1.176	1.174	1.166	1.12	1.092	1.102	1.188	1.214	1.076	1.238	1.099	1.28	1.138		265.4	1.17113	1.08511	1.10029	1.07511	1.08543	1.09491	1.21112	1.16169	1.11345	1.10738	1.02767	1.09152	1.1399	1.12532	1.04398	1.23348	1.05403	1.15108	1.11605
	265.6	1.151	1.037	1.172	1.066	1.071	1.157	1.131	1.104	1.19	1.182	1.134	1.085	1.176	1.144	1.1	1.3	1.124	1.26	1.132		265.6	1.12424	1.05066	1.057	1.03717	1.04447	1.10253	1.16478	1.09242	1.13636	1.16868	1.06719	1.07468	1.12838	1.06044	1.06727	1.29525	1.07801	1.13309	1.11017
	265.8	1.155	1.096	1.236	1.09	1.112	1.157	1.167	1.179	1.147	1.156	1.143	1.122	1.158	1.123	1.097	1.241	1.061	1.208	1.131		265.8	1.12815	1.11044	1.11472	1.06052	1.08445	1.10253	1.20185	1.16663	1.0953	1.14297	1.07566	1.11133	1.11111	1.04097	1.06436	1.23647	1.01758	1.08633	1.10919
	266	1.111	1.086	1.252	1.124	1.055	1.1	1.178	1.113	1.163	1.207	1.108	1.116	1.13	1.158	1.091	1.198	1.097	1.216	1.115		266	1.08517	1.1003	1.12915	1.0936	1.02887	1.04822	1.21318	1.10133	1.11058	1.1934	1.04273	1.10539	1.08424	1.07341	1.05854	1.19362	1.05211	1.09353	1.09349
	266.2	1.155	1.076	1.233	1.11	1.074	1.164	1.145	1.079	1.188	1.188	1.111	1.094	1.175	1.168	1.071	1.145	1.109	1.239	1.162		266.2	1.12815	1.09017	1.11201	1.07998	1.0474	1.10921	1.1792	1.06768	1.13445	1.17461	1.04555	1.0836	1.12742	1.08268	1.03913	1.14082	1.06362	1.11421	1.13959
	266.4	1.163	1.102	1.219	1.125	1.061	1.092	1.147	1.149	1.191	1.167	1.124	1.109	1.084	1.177	1.075	1.195	1.092	1.259	1.098		266.4	1.13596	1.11651	1.09939	1.09457	1.03472	1.04059	1.18126	1.13695	1.13732	1.15385	1.05778	1.09845	1.04011	1.09103	1.04301	1.19063	1.04731	1.13219	1.07682
	266.6	1.088	1.042	1.222	1.072	1.07	1.171	1.122	1.093	1.144	1.157	1.08	1.157	1.13	1.171	1.157	1.213	1.115	1.197	1.07		266.6	1.06271	1.05572	1.10209	1.043	1.0435	1.11588	1.15551	1.08154	1.09244	1.14396	1.01637	1.146	1.08424	1.08547	1.12257	1.20857	1.06937	1.07644	1.04936
	266.8	1.13	1.129	1.243	1.112	1.098	1.168	1.12	1.124	1.169	1.117	1.076	1.164	1.116	1.232	1.163	1.228	1.088	1.235	1.087		266.8	1.10373	1.14387	1.12103	1.08192	1.0708	1.11302	1.15345	1.11221	1.11631	1.10441	1.01261	1.15293	1.07081	1.14201	1.1284	1.22351	1.04348	1.11061	1.06603
	267	1.094	1.099	1.18	1.104	1.071	1.123	1.109	1.121	1.172	1.129	1.102	1.13	1.144	1.184	1.064	1.306	1.14	1.198	1.183		267	1.06857	1.11348	1.06421	1.07414	1.04447	1.07014	1.14212	1.10924	1.11917	1.11627	1.03708	1.11926	1.09768	1.09752	1.03234	1.30123	1.09335	1.07734	1.16018
	267.2	1.166	1.07	1.234	1.113	1.106	1.129	1.101	1.109	1.188	1.124	1.094	1.136	1.114	1.146	1.112	1.241	1.137	1.24	1.124		267.2	1.13889	1.08409	1.11291	1.0829	1.0786	1.07585	1.13388	1.09737	1.13445	1.11133	1.02955	1.1252	1.06889	1.06229	1.07891	1.23647	1.09047	1.11511	1.10232
	267.4	1.136	1.032	1.283	1.066	1.088	1.144	1.145	1.122	1.141	1.103	1.089	1.12	1.092	1.137	1.13	1.221	1.146	1.181	1.159		267.4	1.10959	1.04559	1.15711	1.03717	1.06105	1.09015	1.1792	1.11023	1.08957	1.09057	1.02484	1.10935	1.04778	1.05395	1.09638	1.21654	1.0991	1.06205	1.13665
	267.6	1.197	1.083	1.242	1.095	1.071	1.191	1.128	1.087	1.205	1.101	1.159	1.105	1.12	1.204	1.115	1.225	1.068	1.226	1.246		267.6	1.16917	1.09726	1.12013	1.06538	1.04447	1.13493	1.16169	1.0756	1.15069	1.08859	1.09072	1.09449	1.07465	1.11605	1.08182	1.22052	1.0243	1.10252	1.22197
	267.8	1.109	1.109	1.25	1.072	1.055	1.175	1.081	1.102	1.208	1.118	1.145	1.12	1.117	1.179	1.116	1.209	1.136	1.238	1.172		267.8	1.08322	1.12361	1.12734	1.043	1.02887	1.11969	1.11329	1.09044	1.15355	1.1054	1.07755	1.10935	1.07177	1.09288	1.08279	1.20458	1.08951	1.11331	1.1494
	268	1.145	1.1	1.202	1.085	1.062	1.123	1.188	1.103	1.131	1.068	1.089	1.109	1.152	1.158	1.125	1.203	1.108	1.209	1.26		268	1.11838	1.11449	1.08405	1.05565	1.03569	1.07014	1.22348	1.09143	1.08002	1.05596	1.02484	1.09845	1.10535	1.07341	1.09153	1.19861	1.06266	1.08723	1.2357
	268.2	1.116	1.089	1.262	1.08	1.123	1.148	1.107	1.071	1.159	1.112	1.144	1.123	1.067	1.168	1.165	1.183	1.133	1.278	1.178		268.2	1.09006	1.10334	1.13817	1.05079	1.09518	1.09396	1.14006	1.05977	1.10676	1.09947	1.0766	1.11232	1.0238	1.08268	1.13034	1.17868	1.08664	1.14928	1.15528
	268.4	1.071	1.099	1.279	1.092	1.053	1.166	1.152	1.049	1.133	1.133	1.128	1.115	1.105	1.167	1.168	1.177	1.147	1.22	1.157		268.4	1.0461	1.11348	1.1535	1.06246	1.02692	1.11111	1.18641	1.038	1.08193	1.12023	1.06155	1.1044	1.06026	1.08176	1.13325	1.1727	1.10006	1.09712	1.13468
	268.6	1.163	1.099	1.253	1.078	1.112	1.167	1.162	1.099	1.159	1.132	1.161	1.12	1.174	1.153	1.198	1.205	1.1	1.235	1.171		268.6	1.13596	1.11348	1.13005	1.04884	1.08445	1.11206	1.1967	1.08747	1.10676	1.11924	1.0926	1.10935	1.12646	1.06878	1.16235	1.2006	1.05499	1.11061	1.14841
	268.8	1.13	1.091	1.258	1.087	1.083	1.214	1.213	1.104	1.162	1.18	1.103	1.134	1.148	1.196	1.136	1.229	1.087	1.198	1.211		268.8	1.10373	1.10537	1.13456	1.0576	1.05617	1.15685	1.24923	1.09242	1.10963	1.1667	1.03802	1.12322	1.10152	1.10864	1.1022	1.22451	1.04252	1.07734	1.18764
	269	1.109	1.077	1.271	1.11	1.101	1.158	1.108	1.15	1.169	1.142	1.139	1.141	1.126	1.169	1.118	1.152	1.108	1.229	1.166		269	1.08322	1.09119	1.14628	1.07998	1.07373	1.10349	1.14109	1.13794	1.11631	1.12913	1.0719	1.13015	1.08041	1.08361	1.08473	1.14779	1.06266	1.10522	1.14351
	269.2	1.131	1.047	1.184	1.103	1.068	1.176	1.108	1.05	1.179	1.127	1.156	1.065	1.098	1.19	1.156	1.188	1.061	1.198	1.159		269.2	1.10471	1.06079	1.06782	1.07317	1.04154	1.12064	1.14109	1.03899	1.12586	1.1143	1.0879	1.05487	1.05354	1.10308	1.1216	1.18366	1.01758	1.07734	1.13665
	269.4	1.133	1.056	1.261	1.087	1.085	1.198	1.172	1.075	1.165	1.152	1.165	1.133	1.092	1.169	1.155	1.176	1.115	1.224	1.156		269.4	1.10666	1.06991	1.13727	1.0576	1.05812	1.1416	1.207	1.06372	1.11249	1.13902	1.09637	1.12223	1.04778	1.08361	1.12063	1.1717	1.06937	1.10072	1.1337
	269.6	1.158	1.042	1.21	1.071	1.137	1.229	1.167	1.1	1.16	1.202	1.119	1.082	1.142	1.231	1.116	1.216	1.098	1.267	1.149		269.6	1.13108	1.05572	1.09127	1.04203	1.10884	1.17115	1.20185	1.08846	1.10772	1.18845	1.05308	1.07171	1.09576	1.14108	1.08279	1.21156	1.05307	1.13939	1.12684
	269.8	1.109	1.101	1.25	1.117	1.102	1.275	1.164	1.139	1.176	1.143	1.113	1.131	1.07	1.203	1.132	1.288	1.115	1.2	1.189		269.8	1.08322	1.1155	1.12734	1.08679	1.0747	1.21498	1.19876	1.12705	1.12299	1.13012	1.04743	1.12025	1.02667	1.11513	1.09832	1.28329	1.06937	1.07914	1.16607
	270	1.15	1.072	1.199	1.058	1.035	1.267	1.133	1.072	1.127	1.137	1.134	1.07	1.129	1.174	1.135	1.22	1.098	1.205	1.178		270	1.12327	1.08612	1.08135	1.02938	1.00936	1.20736	1.16684	1.06076	1.0762	1.12418	1.06719	1.05983	1.08329	1.08825	1.10123	1.21554	1.05307	1.08363	1.15528
	270.2	1.099	1.088	1.21	1.083	1.086	1.32	1.101	1.075	1.169	1.131	1.165	1.088	1.11	1.173	1.153	1.21	1.112	1.148	1.152		270.2	1.07345	1.10233	1.09127	1.05371	1.0591	1.25786	1.13388	1.06372	1.11631	1.11825	1.09637	1.07765	1.06505	1.08732	1.11869	1.20558	1.0665	1.03237	1.12978
	270.4	1.182	1.081	1.244	1.098	1.066	1.242	1.117	1.148	1.161	1.118	1.112	1.161	1.096	1.178	1.16	1.179	1.113	1.206	1.114		270.4	1.15452	1.09524	1.12193	1.0683	1.03959	1.18353	1.15036	1.13596	1.10867	1.1054	1.04649	1.14996	1.05162	1.09195	1.12549	1.17469	1.06746	1.08453	1.09251
	270.6	1.149	1.1	1.23	1.042	1.154	1.253	1.17	1.102	1.158	1.137	1.106	1.076	1.1	1.123	1.107	1.145	1.079	1.212	1.094		270.6	1.12229	1.11449	1.10931	1.01382	1.12541	1.19402	1.20494	1.09044	1.10581	1.12418	1.04084	1.06577	1.05546	1.04097	1.07406	1.14082	1.03485	1.08993	1.0729
	270.8	1.092	1.107	1.191	1.103	1.085	1.219	1.098	1.104	1.139	1.113	1.142	1.132	1.074	1.203	1.143	1.133	1.088	1.205	1.128		270.8	1.06661	1.12158	1.07413	1.07317	1.05812	1.16162	1.13079	1.09242	1.08766	1.10045	1.07472	1.12124	1.03051	1.11513	1.10899	1.12886	1.04348	1.08363	1.10624
	271	1.158	1.052	1.228	1.089	1.099	1.259	1.156	1.11	1.156	1.132	1.121	1.129	1.129	1.114	1.139	1.102	1.082	1.187	1.156		271	1.13108	1.06586	1.1075	1.05954	1.07178	1.19973	1.19053	1.09836	1.1039	1.11924	1.05496	1.11826	1.08329	1.03263	1.10511	1.09797	1.03772	1.06745	1.1337
	271.2	1.168	1.129	1.231	1.11	1.086	1.222	1.114	1.103	1.131	1.107	1.107	1.086	1.127	1.137	1.112	1.146	1.108	1.238	1.136		271.2	1.14085	1.14387	1.11021	1.07998	1.0591	1.16447	1.14727	1.09143	1.08002	1.09452	1.04178	1.07567	1.08137	1.05395	1.07891	1.14181	1.06266	1.11331	1.11409
	271.4	1.121	1.065	1.212	1.109	1.063	1.232	1.168	1.109	1.184	1.111	1.101	1.05	1.09	1.156	1.149	1.091	1.108	1.162	1.145		271.4	1.09494	1.07903	1.09307	1.079	1.03667	1.174	1.20288	1.09737	1.13063	1.09848	1.03614	1.04002	1.04586	1.07156	1.11481	1.08701	1.06266	1.04496	1.12292
	271.6	1.096	1.1	1.246	1.091	1.069	1.243	1.183	1.162	1.166	1.133	1.101	1.137	1.132	1.161	1.15	1.14	1.124	1.2	1.106		271.6	1.07052	1.11449	1.12374	1.06149	1.04252	1.18449	1.21833	1.14981	1.11345	1.12023	1.03614	1.12619	1.08616	1.0762	1.11578	1.13584	1.07801	1.07914	1.08467
	271.8	1.134	1.089	1.218	1.051	1.138	1.236	1.091	1.188	1.142	1.11	1.177	1.101	1.141	1.137	1.116	1.168	1.131	1.205	1.103		271.8	1.10764	1.10334	1.09848	1.02257	1.10981	1.17782	1.12358	1.17554	1.09053	1.09749	1.10766	1.09053	1.0948	1.05395	1.08279	1.16373	1.08472	1.08363	1.08173
	272	1.14	1.056	1.22	1.111	1.073	1.203	1.116	1.125	1.225	1.061	1.141	1.11	1.163	1.151	1.119	1.138	1.097	1.228	1.108		272	1.1135	1.06991	1.10029	1.08095	1.04642	1.14637	1.14933	1.1132	1.16979	1.04904	1.07378	1.09945	1.11591	1.06693	1.08571	1.13384	1.05211	1.10432	1.08663
	272.2	1.182	1.064	1.205	1.109	1.115	1.286	1.133	1.113	1.142	1.113	1.102	1.095	1.09	1.112	1.14	1.126	1.112	1.218	1.16		272.2	1.15452	1.07801	1.08676	1.079	1.08738	1.22546	1.16684	1.10133	1.09053	1.10045	1.03708	1.08459	1.04586	1.03077	1.10608	1.12189	1.0665	1.09532	1.13763
	272.4	1.09	1.062	1.247	1.093	1.156	1.234	1.09	1.151	1.168	1.128	1.149	1.061	1.13	1.136	1.151	1.178	1.154	1.194	1.117		272.4	1.06466	1.07599	1.12464	1.06344	1.12736	1.17591	1.12255	1.13893	1.11536	1.11529	1.08131	1.05091	1.08424	1.05302	1.11675	1.1737	1.10678	1.07374	1.09546
	272.6	1.114	1.134	1.257	1.056	1.157	1.219	1.131	1.067	1.194	1.091	1.119	1.115	1.113	1.196	1.104	1.153	1.057	1.204	1.164		272.6	1.0881	1.14894	1.13366	1.02744	1.12834	1.16162	1.16478	1.05581	1.14018	1.0787	1.05308	1.1044	1.06793	1.10864	1.07115	1.14879	1.01375	1.08273	1.14155
	272.8	1.153	1.068	1.162	1.098	1.112	1.208	1.064	1.089	1.138	1.097	1.117	1.104	1.076	1.182	1.157	1.149	1.114	1.207	1.12		272.8	1.1262	1.08207	1.04798	1.0683	1.08445	1.15113	1.09578	1.07758	1.08671	1.08464	1.0512	1.0935	1.03243	1.09566	1.12257	1.1448	1.06841	1.08543	1.0984
	273	1.102	1.07	1.215	1.128	1.13	1.181	1.129	1.131	1.166	1.103	1.175	1.118	1.132	1.199	1.091	1.205	1.112	1.193	1.101		273	1.07638	1.08409	1.09578	1.09749	1.10201	1.1254	1.16272	1.11914	1.11345	1.09057	1.10578	1.10737	1.08616	1.11142	1.05854	1.2006	1.0665	1.07284	1.07976
	273.2	1.112	1.08	1.191	1.103	1.056	1.224	1.103	1.117	1.145	1.111	1.166	1.088	1.107	1.253	1.112	1.275	1.202	1.234	1.146		273.2	1.08615	1.09422	1.07413	1.07317	1.02984	1.16638	1.13594	1.10528	1.09339	1.09848	1.09731	1.07765	1.06218	1.16148	1.07891	1.27034	1.15281	1.10971	1.1239
	273.4	1.114	1.094	1.273	1.051	1.134	1.209	1.118	1.092	1.12	1.07	1.078	1.126	1.146	1.185	1.11	1.135	1.112	1.248	1.145		273.4	1.0881	1.10841	1.14809	1.02257	1.10591	1.15209	1.15139	1.08055	1.06952	1.05794	1.01449	1.11529	1.0996	1.09844	1.07697	1.13085	1.0665	1.1223	1.12292
	273.6	1.149	1.098	1.228	1.097	1.141	1.145	1.095	1.111	1.152	1.071	1.105	1.121	1.136	1.179	1.084	1.181	1.068	1.23	1.152		273.6	1.12229	1.11246	1.1075	1.06733	1.11274	1.0911	1.1277	1.09935	1.10008	1.05893	1.0399	1.11034	1.09	1.09288	1.05175	1.17669	1.0243	1.10612	1.12978
	273.8	1.113	1.097	1.191	1.073	1.088	1.176	1.12	1.204	1.173	1.105	1.135	1.128	1.126	1.156	1.139	1.255	1.099	1.218	1.123		273.8	1.08713	1.11145	1.07413	1.04398	1.06105	1.12064	1.15345	1.19137	1.12013	1.09254	1.06813	1.11727	1.08041	1.07156	1.10511	1.25042	1.05403	1.09532	1.10134
	274	1.125	1.082	1.266	1.085	1.129	1.134	1.132	1.197	1.195	1.091	1.14	1.069	1.113	1.19	1.12	1.225	1.135	1.26	1.113		274	1.09885	1.09625	1.14177	1.05565	1.10103	1.08062	1.16581	1.18444	1.14114	1.0787	1.07284	1.05884	1.06793	1.10308	1.08668	1.22052	1.08855	1.13309	1.09153
	274.2	1.216	1.095	1.271	1.098	1.081	1.171	1.136	1.083	1.196	1.103	1.139	1.07	1.091	1.158	1.2	1.235	1.1	1.251	1.11		274.2	1.18773	1.10942	1.14628	1.0683	1.05422	1.11588	1.16993	1.07164	1.14209	1.09057	1.0719	1.05983	1.04682	1.07341	1.16429	1.23049	1.05499	1.125	1.08859
	274.4	1.113	1.066	1.227	1.163	1.127	1.162	1.181	1.133	1.156	1.054	1.128	1.07	1.14	1.134	1.161	1.214	1.096	1.227	1.182		274.4	1.08713	1.08004	1.1066	1.13154	1.09908	1.1073	1.21627	1.12112	1.1039	1.04212	1.06155	1.05983	1.09384	1.05117	1.12646	1.20956	1.05115	1.10342	1.1592
	274.6	1.207	1.08	1.25	1.138	1.01	1.152	1.161	1.12	1.163	1.04	1.106	1.09	1.093	1.21	1.182	1.23	1.137	1.199	1.109		274.6	1.17894	1.09422	1.12734	1.10722	0.984981	1.09777	1.19567	1.10825	1.11058	1.02828	1.04084	1.07964	1.04874	1.12162	1.14683	1.22551	1.09047	1.07824	1.08761
	274.8	1.076	1.04	1.199	1.124	1.107	1.109	1.074	1.111	1.148	1.091	1.116	1.042	1.118	1.141	1.161	1.204	1.139	1.154	1.133		274.8	1.05099	1.0537	1.08135	1.0936	1.07958	1.05679	1.10608	1.09935	1.09626	1.0787	1.05025	1.03209	1.07273	1.05766	1.12646	1.1996	1.09239	1.03777	1.11115
	275	1.128	1.072	1.221	1.096	1.115	1.128	1.183	1.127	1.182	1.066	1.111	1.095	1.112	1.127	1.089	1.15	1.059	1.217	1.154		275	1.10178	1.08612	1.10119	1.06636	1.08738	1.0749	1.21833	1.11518	1.12872	1.05398	1.04555	1.08459	1.06697	1.04468	1.0566	1.1458	1.01566	1.09442	1.13174
	275.2	1.123	1.112	1.218	1.108	1.13	1.097	1.167	1.12	1.174	1.047	1.105	1.131	1.139	1.252	1.128	1.236	1.111	1.237	1.087		275.2	1.09689	1.12665	1.09848	1.07803	1.10201	1.04536	1.20185	1.10825	1.12108	1.0352	1.0399	1.12025	1.09288	1.16055	1.09444	1.23148	1.06554	1.11241	1.06603
	275.4	1.173	1.089	1.185	1.048	1.036	1.086	1.096	1.108	1.163	1.084	1.12	1.12	1.119	1.109	1.115	1.196	1.157	1.258	1.12		275.4	1.14573	1.10334	1.06872	1.01965	1.01034	1.03488	1.12873	1.09638	1.11058	1.07178	1.05402	1.10935	1.07369	1.02799	1.08182	1.19163	1.10965	1.13129	1.0984
	275.6	1.101	1.023	1.185	1.069	1.091	1.122	1.187	1.102	1.179	1.077	1.136	1.087	1.142	1.128	1.181	1.259	1.092	1.21	1.144		275.6	1.07541	1.03647	1.06872	1.04009	1.06398	1.06918	1.22245	1.09044	1.12586	1.06486	1.06908	1.07666	1.09576	1.04561	1.14586	1.2544	1.04731	1.08813	1.12194
	275.8	1.169	1.055	1.221	1.093	1.052	1.138	1.081	1.127	1.163	1.064	1.133	1.118	1.143	1.135	1.152	1.263	1.132	1.252	1.136		275.8	1.14182	1.0689	1.10119	1.06344	1.02594	1.08443	1.11329	1.11518	1.11058	1.05201	1.06625	1.10737	1.09672	1.05209	1.11772	1.25839	1.08568	1.1259	1.11409
	276	1.161	1.055	1.207	1.063	1.034	1.15	1.091	1.122	1.167	1.052	1.166	1.113	1.093	1.194	1.116	1.263	1.093	1.249	1.159		276	1.13401	1.0689	1.08856	1.03425	1.00839	1.09586	1.12358	1.11023	1.1144	1.04014	1.09731	1.10242	1.04874	1.10679	1.08279	1.25839	1.04827	1.1232	1.13665
	276.2	1.143	1.095	1.247	1.073	1.12	1.128	1.164	1.141	1.182	1.085	1.132	1.143	1.1	1.173	1.094	1.181	1.099	1.228	1.178		276.2	1.11643	1.10942	1.12464	1.04398	1.09226	1.0749	1.19876	1.12903	1.12872	1.07277	1.06531	1.13213	1.05546	1.08732	1.06145	1.17669	1.05403	1.10432	1.15528
	276.4	1.162	1.077	1.285	1.104	1.093	1.126	1.166	1.117	1.119	1.056	1.135	1.079	1.103	1.172	1.121	1.196	1.094	1.197	1.152		276.4	1.13499	1.09119	1.15891	1.07414	1.06593	1.07299	1.20082	1.10528	1.06856	1.0441	1.06813	1.06874	1.05834	1.08639	1.08765	1.19163	1.04923	1.07644	1.12978
	276.6	1.127	1.089	1.288	1.123	1.085	1.145	1.111	1.168	1.129	1.078	1.094	1.09	1.16	1.176	1.125	1.177	1.124	1.251	1.166		276.6	1.1008	1.10334	1.16162	1.09263	1.05812	1.0911	1.14418	1.15575	1.07811	1.06585	1.02955	1.07964	1.11303	1.0901	1.09153	1.1727	1.07801	1.125	1.14351
	276.8	1.139	1.05	1.254	1.028	1.066	1.115	1.128	1.101	1.167	1.092	1.091	1.111	1.133	1.108	1.097	1.155	1.074	1.2	1.13		276.8	1.11252	1.06383	1.13095	1.00019	1.03959	1.06251	1.16169	1.08945	1.1144	1.07969	1.02673	1.10044	1.08712	1.02707	1.06436	1.15078	1.03005	1.07914	1.10821
	277	1.082	1.084	1.241	1.057	1.067	1.118	1.139	1.107	1.155	1.061	1.122	1.12	1.117	1.098	1.057	1.185	1.094	1.209	1.148		277	1.05685	1.09828	1.11923	1.02841	1.04057	1.06537	1.17302	1.09539	1.10294	1.04904	1.0559	1.10935	1.07177	1.0178	1.02555	1.18067	1.04923	1.08723	1.12586
	277.2	1.132	1.059	1.159	1.08	1.04	1.131	1.09	1.078	1.135	1.079	1.096	1.085	1.102	1.169	1.096	1.2	1.095	1.234	1.107		277.2	1.10568	1.07295	1.04527	1.05079	1.01424	1.07776	1.12255	1.06669	1.08384	1.06684	1.03143	1.07468	1.05738	1.08361	1.06339	1.19562	1.05019	1.10971	1.08565
	277.4	1.164	1.081	1.215	1.087	1.067	1.17	1.14	1.127	1.138	1.078	1.122	1.15	1.122	1.178	1.158	1.21	1.116	1.167	1.117		277.4	1.13694	1.09524	1.09578	1.0576	1.04057	1.11492	1.17405	1.11518	1.08671	1.06585	1.0559	1.13906	1.07657	1.09195	1.12354	1.20558	1.07033	1.04946	1.09546
	277.6	1.216	1.058	1.236	1.087	1.104	1.116	1.104	1.109	1.175	1.051	1.13	1.073	1.042	1.15	1.121	1.159	1.094	1.227	1.127		277.6	1.18773	1.07194	1.11472	1.0576	1.07665	1.06346	1.13697	1.09737	1.12204	1.03915	1.06343	1.0628	0.999808	1.066	1.08765	1.15477	1.04923	1.10342	1.10526
	277.8	1.121	1.082	1.237	1.093	1.097	1.128	1.131	1.136	1.142	1.094	1.094	1.108	1.134	1.15	1.03	1.156	1.111	1.213	1.124		277.8	1.09494	1.09625	1.11562	1.06344	1.06983	1.0749	1.16478	1.12408	1.09053	1.08167	1.02955	1.09746	1.08808	1.066	0.999353	1.15178	1.06554	1.09083	1.10232
	278	1.19	1.083	1.231	1.095	1.09	1.107	1.146	1.109	1.179	1.094	1.074	1.151	1.125	1.155	1.163	1.186	1.05	1.209	1.084		278	1.16234	1.09726	1.11021	1.06538	1.063	1.05489	1.18023	1.09737	1.12586	1.08167	1.01073	1.14006	1.07945	1.07063	1.1284	1.18167	1.00703	1.08723	1.06309
	278.2	1.135	1.13	1.236	1.042	1.13	1.117	1.158	1.116	1.136	1.043	1.102	1.12	1.148	1.12	1.115	1.163	1.046	1.212	1.098		278.2	1.10861	1.14488	1.11472	1.01382	1.10201	1.06442	1.19258	1.10429	1.0848	1.03124	1.03708	1.10935	1.10152	1.03819	1.08182	1.15875	1.0032	1.08993	1.07682
	278.4	1.136	1.075	1.186	1.096	1.111	1.087	1.136	1.138	1.189	1.097	1.176	1.069	1.155	1.178	1.087	1.184	1.086	1.232	1.103		278.4	1.10959	1.08916	1.06962	1.06636	1.08348	1.03583	1.16993	1.12606	1.13541	1.08464	1.10672	1.05884	1.10823	1.09195	1.05466	1.17967	1.04156	1.10791	1.08173
	278.6	1.166	1.12	1.229	1.071	1.11	1.11	1.142	1.123	1.175	1.076	1.144	1.07	1.081	1.192	1.146	1.194	1.084	1.23	1.111		278.6	1.13889	1.13475	1.10841	1.04203	1.0825	1.05775	1.17611	1.11122	1.12204	1.06387	1.0766	1.05983	1.03723	1.10493	1.1119	1.18964	1.03964	1.10612	1.08957
	278.8	1.193	1.047	1.22	1.115	1.137	1.161	1.169	1.13	1.177	1.079	1.121	1.13	1.147	1.145	1.173	1.163	1.101	1.221	1.122		278.8	1.16527	1.06079	1.10029	1.08484	1.10884	1.10635	1.20391	1.11815	1.12395	1.06684	1.05496	1.11926	1.10056	1.06136	1.1381	1.15875	1.05595	1.09802	1.10036
	279	1.194	1.07	1.256	1.081	1.066	1.159	1.115	1.161	1.18	1.077	1.149	1.068	1.084	1.213	1.118	1.141	1.106	1.237	1.126		279	1.16624	1.08409	1.13276	1.05176	1.03959	1.10444	1.1483	1.14882	1.12681	1.06486	1.08131	1.05784	1.04011	1.1244	1.08473	1.13683	1.06074	1.11241	1.10428
	279.2	1.182	1.073	1.21	1.088	1.112	1.139	1.109	1.148	1.137	1.068	1.128	1.085	1.132	1.143	1.105	1.13	1.071	1.211	1.139		279.2	1.15452	1.08713	1.09127	1.05857	1.08445	1.08538	1.14212	1.13596	1.08575	1.05596	1.06155	1.07468	1.08616	1.05951	1.07212	1.12587	1.02717	1.08903	1.11703
	279.4	1.145	1.044	1.234	1.065	1.079	1.117	1.174	1.113	1.208	1.079	1.153	1.08	1.086	1.198	1.113	1.178	1.193	1.236	1.127		279.4	1.11838	1.05775	1.11291	1.03619	1.05227	1.06442	1.20906	1.10133	1.15355	1.06684	1.08507	1.06973	1.04203	1.11049	1.07988	1.1737	1.14418	1.11151	1.10526
	279.6	1.22	1.113	1.227	1.088	1.052	1.076	1.153	1.13	1.177	1.057	1.094	1.13	1.104	1.213	1.118	1.14	1.053	1.193	1.134		279.6	1.19164	1.12766	1.1066	1.05857	1.02594	1.02535	1.18744	1.11815	1.12395	1.04509	1.02955	1.11926	1.0593	1.1244	1.08473	1.13584	1.00991	1.07284	1.11213
	279.8	1.2	1.064	1.247	1.093	1.131	1.1	1.199	1.09	1.179	1.069	1.087	1.123	1.139	1.181	1.072	1.164	1.137	1.279	1.133		279.8	1.1721	1.07801	1.12464	1.06344	1.10298	1.04822	1.23481	1.07857	1.12586	1.05695	1.02296	1.11232	1.09288	1.09473	1.0401	1.15975	1.09047	1.15018	1.11115
	280	1.211	1.052	1.237	1.112	1.127	1.131	1.117	1.107	1.197	1.081	1.125	1.072	1.089	1.234	1.084	1.191	1.098	1.258	1.152		280	1.18285	1.06586	1.11562	1.08192	1.09908	1.07776	1.15036	1.09539	1.14305	1.06882	1.05872	1.06181	1.04491	1.14386	1.05175	1.18665	1.05307	1.13129	1.12978
	280.2	1.21	1.137	1.221	1.084	1.076	1.146	1.111	1.163	1.188	1.09	1.094	1.073	1.168	1.14	1.181	1.181	1.124	1.219	1.122		280.2	1.18187	1.15198	1.10119	1.05468	1.04935	1.09205	1.14418	1.1508	1.13445	1.07771	1.02955	1.0628	1.12071	1.05673	1.14586	1.17669	1.07801	1.09622	1.10036
	280.4	1.256	1.093	1.21	1.17	1.059	1.116	1.086	1.159	1.164	1.098	1.137	1.09	1.126	1.185	1.119	1.186	1.143	1.206	1.103		280.4	1.2268	1.1074	1.09127	1.13835	1.03277	1.06346	1.11843	1.14684	1.11154	1.08562	1.07002	1.07964	1.08041	1.09844	1.08571	1.18167	1.09623	1.08453	1.08173
	280.6	1.234	1.09	1.256	1.054	1.098	1.15	1.162	1.135	1.191	1.11	1.135	1.058	1.169	1.219	1.242	1.152	1.184	1.236	1.113		280.6	1.20531	1.10436	1.13276	1.02549	1.0708	1.09586	1.1967	1.1231	1.13732	1.09749	1.06813	1.04794	1.12167	1.12996	1.20505	1.14779	1.13555	1.11151	1.09153
	280.8	1.19	1.058	1.241	1.118	1.072	1.138	1.086	1.167	1.147	1.066	1.145	1.065	1.195	1.226	1.114	1.167	1.151	1.23	1.166		280.8	1.16234	1.07194	1.11923	1.08776	1.04545	1.08443	1.11843	1.15476	1.0953	1.05398	1.07755	1.05487	1.14661	1.13645	1.08085	1.16274	1.1039	1.10612	1.14351
	281	1.193	1.096	1.224	1.07	1.127	1.105	1.095	1.121	1.184	1.07	1.193	1.079	1.143	1.155	1.131	1.161	1.033	1.243	1.142		281	1.16527	1.11044	1.1039	1.04106	1.09908	1.05298	1.1277	1.10924	1.13063	1.05794	1.12272	1.06874	1.09672	1.07063	1.09735	1.15676	0.990729	1.11781	1.11997
	281.2	1.187	1.082	1.225	1.123	1.077	1.113	1.13	1.124	1.173	1.081	1.175	1.093	1.17	1.163	1.203	1.13	1.106	1.192	1.095		281.2	1.15941	1.09625	1.1048	1.09263	1.05032	1.06061	1.16375	1.11221	1.12013	1.06882	1.10578	1.08261	1.12263	1.07805	1.16721	1.12587	1.06074	1.07194	1.07388
	281.4	1.17	1.103	1.234	1.074	1.127	1.09	1.115	1.109	1.18	1.103	1.172	1.091	1.183	1.183	1.101	1.17	1.047	1.222	1.161		281.4	1.1428	1.11753	1.11291	1.04495	1.09908	1.03869	1.1483	1.09737	1.12681	1.09057	1.10296	1.08063	1.1351	1.09659	1.06824	1.16573	1.00416	1.09892	1.13861
	281.6	1.164	1.091	1.221	1.055	1.073	1.121	1.193	1.151	1.15	1.12	1.087	1.092	1.159	1.239	1.065	1.187	1.076	1.208	1.087		281.6	1.13694	1.10537	1.10119	1.02646	1.04642	1.06823	1.22863	1.13893	1.09817	1.10738	1.02296	1.08162	1.11207	1.1485	1.03331	1.18266	1.03197	1.08633	1.06603
	281.8	1.186	1.093	1.213	1.119	1.082	1.133	1.12	1.121	1.149	1.069	1.119	1.1	1.173	1.123	1.101	1.144	1.147	1.28	1.179		281.8	1.15843	1.1074	1.09398	1.08873	1.0552	1.07966	1.15345	1.10924	1.09721	1.05695	1.05308	1.08954	1.1255	1.04097	1.06824	1.13982	1.10006	1.15108	1.15626
	282	1.229	1.071	1.234	1.141	1.138	1.085	1.118	1.145	1.142	1.117	1.082	1.073	1.165	1.105	1.12	1.174	1.072	1.252	1.083		282	1.20043	1.08511	1.11291	1.11014	1.10981	1.03392	1.15139	1.13299	1.09053	1.10441	1.01826	1.0628	1.11783	1.02429	1.08668	1.16971	1.02813	1.1259	1.06211
	282.2	1.156	1.074	1.259	1.082	1.086	1.126	1.179	1.084	1.164	1.051	1.117	1.122	1.229	1.197	1.062	1.092	1.084	1.218	1.124		282.2	1.12913	1.08815	1.13546	1.05273	1.0591	1.07299	1.21421	1.07263	1.11154	1.03915	1.0512	1.11133	1.17924	1.10957	1.0304	1.08801	1.03964	1.09532	1.10232
	282.4	1.143	1.03	1.258	1.069	1.094	1.147	1.099	1.103	1.161	1.098	1.103	1.126	1.163	1.156	1.06	1.186	1.12	1.215	1.112		282.4	1.11643	1.04357	1.13456	1.04009	1.0669	1.09301	1.13182	1.09143	1.10867	1.08562	1.03802	1.11529	1.11591	1.07156	1.02846	1.18167	1.07417	1.09263	1.09055
	282.6	1.131	1.071	1.211	1.126	1.145	1.152	1.103	1.117	1.194	1.046	1.097	1.098	1.113	1.151	1.125	1.131	1.057	1.185	1.124		282.6	1.10471	1.08511	1.09217	1.09554	1.11664	1.09777	1.13594	1.10528	1.14018	1.03421	1.03237	1.08756	1.06793	1.06693	1.09153	1.12687	1.01375	1.06565	1.10232
	282.8	1.166	1.089	1.201	1.084	1.092	1.135	1.129	1.135	1.189	1.087	1.131	1.09	1.173	1.154	1.153	1.268	1.125	1.271	1.095		282.8	1.13889	1.10334	1.08315	1.05468	1.06495	1.08157	1.16272	1.1231	1.13541	1.07475	1.06437	1.07964	1.1255	1.06971	1.11869	1.26337	1.07896	1.14299	1.07388
	283	1.143	1.107	1.182	1.102	1.106	1.106	1.106	1.173	1.158	1.107	1.13	1.08	1.179	1.182	1.129	1.181	1.115	1.298	1.108		283	1.11643	1.12158	1.06602	1.07219	1.0786	1.05394	1.13903	1.1607	1.10581	1.09452	1.06343	1.06973	1.13126	1.09566	1.09541	1.17669	1.06937	1.16727	1.08663
	283.2	1.091	1.022	1.156	1.102	1.032	1.108	1.128	1.133	1.133	1.095	1.074	1.063	1.103	1.19	1.099	1.089	1.102	1.254	1.083		283.2	1.06564	1.03546	1.04257	1.07219	1.00644	1.05584	1.16169	1.12112	1.08193	1.08266	1.01073	1.05289	1.05834	1.10308	1.0663	1.08502	1.05691	1.1277	1.06211
	283.4	1.127	1.112	1.199	1.044	1.044	1.1	1.165	1.143	1.21	1.1	1.126	1.104	1.154	1.19	1.203	1.182	1.079	1.222	1.083		283.4	1.1008	1.12665	1.08135	1.01576	1.01814	1.04822	1.19979	1.13101	1.15546	1.0876	1.05966	1.0935	1.10727	1.10308	1.16721	1.17768	1.03485	1.09892	1.06211
	283.6	1.153	1.088	1.175	1.134	1.096	1.105	1.135	1.133	1.159	1.099	1.141	1.132	1.143	1.145	1.056	1.177	1.109	1.219	1.134		283.6	1.1262	1.10233	1.0597	1.10333	1.06885	1.05298	1.1689	1.12112	1.10676	1.08661	1.07378	1.12124	1.09672	1.06136	1.02458	1.1727	1.06362	1.09622	1.11213
	283.8	1.148	1.099	1.187	1.077	1.094	1.072	1.141	1.15	1.159	1.037	1.101	1.071	1.14	1.168	1.087	1.201	1.097	1.238	1.065		283.8	1.12131	1.11348	1.07053	1.04787	1.0669	1.02154	1.17508	1.13794	1.10676	1.02531	1.03614	1.06082	1.09384	1.08268	1.05466	1.19661	1.05211	1.11331	1.04446
	284	1.143	1.085	1.199	1.036	1.115	1.136	1.114	1.104	1.137	1.114	1.127	1.135	1.137	1.114	1.064	1.229	1.023	1.233	1.151		284	1.11643	1.09929	1.08135	1.00798	1.08738	1.08252	1.14727	1.09242	1.08575	1.10144	1.06061	1.12421	1.09096	1.03263	1.03234	1.22451	0.981138	1.10881	1.1288
	284.2	1.171	1.074	1.205	1.071	1.123	1.145	1.118	1.158	1.188	1.106	1.115	1.11	1.136	1.202	1.092	1.163	1.082	1.193	1.136		284.2	1.14378	1.08815	1.08676	1.04203	1.09518	1.0911	1.15139	1.14585	1.13445	1.09353	1.04931	1.09945	1.09	1.1142	1.05951	1.15875	1.03772	1.07284	1.11409
	284.4	1.166	1.124	1.261	1.08	1.069	1.112	1.136	1.15	1.147	1.089	1.104	1.103	1.176	1.126	1.112	1.186	1.016	1.225	1.135		284.4	1.13889	1.1388	1.13727	1.05079	1.04252	1.05965	1.16993	1.13794	1.0953	1.07673	1.03896	1.09251	1.12838	1.04375	1.07891	1.18167	0.974425	1.10162	1.11311
	284.6	1.135	1.099	1.201	1.113	1.142	1.103	1.119	1.111	1.175	1.116	1.101	1.145	1.265	1.164	1.147	1.149	1.066	1.222	1.121		284.6	1.10861	1.11348	1.08315	1.0829	1.11371	1.05108	1.15242	1.09935	1.12204	1.10342	1.03614	1.13411	1.21378	1.07898	1.11287	1.1448	1.02238	1.09892	1.09938
	284.8	1.102	1.073	1.214	1.081	1.062	1.128	1.139	1.098	1.17	1.066	1.147	1.086	1.228	1.169	1.165	1.142	1.103	1.241	1.126		284.8	1.07638	1.08713	1.09488	1.05176	1.03569	1.0749	1.17302	1.08648	1.11727	1.05398	1.07943	1.07567	1.17828	1.08361	1.13034	1.13783	1.05786	1.11601	1.10428
	285	1.169	1.062	1.235	1.041	1.097	1.11	1.121	1.141	1.143	1.068	1.102	1.105	1.344	1.139	1.167	1.166	1.113	1.233	1.163		285	1.14182	1.07599	1.11382	1.01284	1.06983	1.05775	1.15448	1.12903	1.09148	1.05596	1.03708	1.09449	1.28958	1.0558	1.13228	1.16174	1.06746	1.10881	1.14057
	285.2	1.231	1.125	1.196	1.084	1.098	1.109	1.135	1.136	1.154	1.094	1.061	1.092	1.391	1.169	1.187	1.128	1.074	1.223	1.086		285.2	1.20238	1.13982	1.07864	1.05468	1.0708	1.05679	1.1689	1.12408	1.10199	1.08167	0.998494	1.08162	1.33468	1.08361	1.15168	1.12388	1.03005	1.09982	1.06505
	285.4	1.183	1.077	1.173	1.078	1.077	1.133	1.094	1.108	1.181	1.09	1.14	1.166	1.45	1.147	1.088	1.137	1.065	1.193	1.138		285.4	1.1555	1.09119	1.0579	1.04884	1.05032	1.07966	1.12667	1.09638	1.12777	1.07771	1.07284	1.15491	1.39129	1.06322	1.05563	1.13285	1.02142	1.07284	1.11605
	285.6	1.097	1.042	1.196	1.119	1.104	1.129	1.146	1.106	1.147	1.092	1.142	1.087	1.467	1.2	1.105	1.159	1.131	1.247	1.122		285.6	1.0715	1.05572	1.07864	1.08873	1.07665	1.07585	1.18023	1.0944	1.0953	1.07969	1.07472	1.07666	1.4076	1.11235	1.07212	1.15477	1.08472	1.1214	1.10036
	285.8	1.063	1.086	1.21	1.028	1.134	1.12	1.17	1.103	1.146	1.112	1.125	1.067	1.567	1.249	1.129	1.2	1.102	1.21	1.123		285.8	1.03829	1.1003	1.09127	1.00019	1.10591	1.06728	1.20494	1.09143	1.09435	1.09947	1.05872	1.05685	1.50355	1.15777	1.09541	1.19562	1.05691	1.08813	1.10134
	286	1.189	1.072	1.277	1.061	1.133	1.142	1.124	1.158	1.139	1.08	1.149	1.059	1.575	1.194	1.085	1.215	1.074	1.212	1.131		286	1.16136	1.08612	1.1517	1.0323	1.10493	1.08824	1.15757	1.14585	1.08766	1.06783	1.08131	1.04893	1.51123	1.10679	1.05272	1.21056	1.03005	1.08993	1.10919
	286.2	1.164	1.09	1.234	1.065	1.132	1.141	1.162	1.12	1.16	1.101	1.131	1.086	1.598	1.187	1.164	1.214	1.102	1.206	1.132		286.2	1.13694	1.10436	1.11291	1.03619	1.10396	1.08729	1.1967	1.10825	1.10772	1.08859	1.06437	1.07567	1.53329	1.1003	1.12937	1.20956	1.05691	1.08453	1.11017
	286.4	1.062	1.052	1.249	1.055	1.13	1.13	1.125	1.152	1.1	1.095	1.147	1.111	1.62	1.17	1.193	1.184	1.185	1.197	1.089		286.4	1.03731	1.06586	1.12644	1.02646	1.10201	1.07681	1.1586	1.13992	1.05042	1.08266	1.07943	1.10044	1.5544	1.08454	1.1575	1.17967	1.13651	1.07644	1.068
	286.6	1.152	1.053	1.272	1.07	1.118	1.106	1.155	1.087	1.161	1.041	1.154	1.13	1.666	1.172	1.128	1.139	1.124	1.182	1.163		286.6	1.12522	1.06687	1.14719	1.04106	1.09031	1.05394	1.1895	1.0756	1.10867	1.02927	1.08602	1.11926	1.59854	1.08639	1.09444	1.13484	1.07801	1.06295	1.14057
	286.8	1.164	1.081	1.256	1.04	1.077	1.135	1.12	1.148	1.192	1.077	1.156	1.144	1.605	1.227	1.194	1.147	1.084	1.28	1.152		286.8	1.13694	1.09524	1.13276	1.01187	1.05032	1.08157	1.15345	1.13596	1.13827	1.06486	1.0879	1.13312	1.54001	1.13737	1.15847	1.14281	1.03964	1.15108	1.12978
	287	1.171	1.075	1.236	1.069	1.042	1.085	1.163	1.155	1.176	1.077	1.112	1.106	1.652	1.147	1.204	1.167	1.128	1.204	1.125		287	1.14378	1.08916	1.11472	1.04009	1.01619	1.03392	1.19773	1.14289	1.12299	1.06486	1.04649	1.09548	1.58511	1.06322	1.16818	1.16274	1.08184	1.08273	1.1033
	287.2	1.214	1.118	1.272	1.075	1.067	1.131	1.041	1.129	1.189	1.059	1.137	1.091	1.579	1.205	1.121	1.203	1.109	1.223	1.138		287.2	1.18578	1.13273	1.14719	1.04592	1.04057	1.07776	1.07209	1.11716	1.13541	1.04706	1.07002	1.08063	1.51506	1.11698	1.08765	1.19861	1.06362	1.09982	1.11605
	287.4	1.156	1.141	1.247	1.085	1.073	1.098	1.155	1.103	1.198	1.102	1.089	1.104	1.491	1.156	1.133	1.141	1.159	1.252	1.128		287.4	1.12913	1.15603	1.12464	1.05565	1.04642	1.04631	1.1895	1.09143	1.144	1.08958	1.02484	1.0935	1.43063	1.07156	1.09929	1.13683	1.11157	1.1259	1.10624
[truncated: 139 more rows]

## Sheet: b
	RawData: membranes					IB:		MERGE WITH PROTEIN MARKER				MW:
[truncated: 18 more rows]

[truncated: 6 more sheets: c, d, e, f, g, h]
