# Supplementary material for: A tripartite organelle platform links growth factor receptor signaling to mitochondrial metabolism
Source: Nat Commun. 2024 Jun 15;15:5119. doi: 10.1038/s41467-024-49543-z (PMC11180189; doi:10.1038/s41467-024-49543-z)
Supplement: Supplementary file 11 — Source Data File [file 41467_2024_49543_MOESM11_ESM.zip › Source Data file/SOURCE DATA Supplementary Fig 3.xlsx]

## Sheet: a
	TMRM upon MCUi11 treatment:
		Graph															Quantification of area under the curve (AUC) via evaluation of total peak area with PRISM:
		RawData	Samples			Removal of baseline (Y=1)		Samples										Sample	Replica I								n of cells for Replica #1
		Time (sec)	- EGF	Control	MCUi11		Time (sec)	- EGF	Control	MCUi11								- EGF	0.9747		Sample	Average	StDev	T Test
		0	57871	22577	38642		0	1.01001	1.00439	1.02302									0.9841		- EGF	1.02316	0.372863	2.95751e-10	****
		2	57871	22577	38642		2	1.00233	0.998259	1.01164									1.062		Control	8.61599	8.04415					- EGF	Control	MCUi11
		4	57148	20964	38347		4	0.995336	1.00183	0.997086									1.059		MCUi11	4.05858	3.70681	3.41014e-08	****		Replica I	50	139	132
		6	52904	22932	36781		6	0.991607	0.996485	0.992189									1.008
		8	58373	22244	36575		8	1.00379	0.999262	0.992898									0.803								Total	50	139	132
		10	57082	22793	37500		10	1.0024	0.992875	0.989801									0.86
		12	57803	21537	38930		12	1.00045	1.00816	0.993673									0.9869
		14	58498	22639	37949		14	0.993309	1.01486	1.00477									0.6073
		16	52471	21905	36881		16	0.973638	1.01433	1.00233									1.121
		18	54540	24149	38276		18	0.96532	1.01127	1.00421									0.5181
		20	54492	22904	38355		20	0.961677	1.02511	1.01873									0.9429
		22	56566	21173	37706		22	0.973687	1.01399	1.01868									0.9399
		24	55341	23100	39977		24	0.993129	1.03818	1.01039									0.8146
		26	56830	23794	39085		26	0.986735	1.03812	1.0013									0.8712
		28	56893	22896	34746		28	0.979336	1.0658	0.991741		rapresentative traces are shown for each condition							0.7488
		30	53875	25775	37297		30	0.958307	1.07685	1.00083									0.9015
		32	52863	22770	38947		32	0.948846	1.08415	0.998253									0.8873
		34	53527	24434	38195		34	0.937985	1.08776	1.0139									0.8895
		36	52117	23521	40512		36	0.928904	1.08609	1.03615									0.9965
		38	54512	25654	37639		38	0.928128	1.08215	1.03533									1.057
		40	52843	23700	39437		40	0.923842	1.10023	1.04172									1.126
		42	51554	24129	39619		42	0.93074	1.10773	1.04421									1.188
		44	53222	25630	40121		44	0.95449	1.1394	1.05607									0.7157
		46	54813	25220	40795		46	0.975817	1.15371	1.08205									1.322
		48	58642	26824	39804		48	1.00051	1.17428	1.08354									1.379
		50	59057	27026	42748		50	1.01525	1.19017	1.07566									1.026
		52	56967	25357	40657		52	1.01199	1.17325	1.06416									1.456
		54	55715	25308	38975		54	0.996603	1.13867	1.0664									1.259		pValue is calculated via Student's T Test over the total N (sample size)
		56	55383	26138	39126		56	0.973264	1.10181	1.07514									0.9153
		58	54615	22921	41130		58	0.961336	1.1002	1.07057									1.167
		60	54003	23370	43006		60	0.944556	1.09872	1.09035									0.8802
		62	53778	25720	41466		62	0.9405	1.10895	1.10837									1.151
		64	53521	26512	40612		64	0.950279	1.13572	1.11166									0.7203
		66	51670	24643	42463		66	0.949119	1.18836	1.09795									1.093
		68	56815	27439	41599		68	0.952633	1.21467	1.09571									1.221
		70	56081	27750	40774		70	0.957222	1.23489	1.08831									1.361
		72	51656	27916	40320		72	0.964582	1.2311	1.06725									1.002
		74	55379	27572	41355		74	0.968323	1.24457	1.05464									0.94
		76	55239	27646	37855		76	0.960214	1.22324	1.0517									0.8842
		78	55596	25302	39222		78	0.97375	1.21192	1.05745									1.122
		80	54805	28342	42141		80	0.977231	1.21398	1.07894									0.6933
		82	55241	26678	40646		82	0.96153	1.22407	1.09093									0.8776
		84	55378	27452	42107		84	0.948879	1.22728	1.09963									0.7902
		86	51124	28233	42707		86	0.926931	1.24455	1.09452									3.213
		88	52830	27664	39401		88	0.930248	1.24835	1.07901									0.7489
		90	52273	27436	39559		90	0.936826	1.28006	1.07189									0.7796
		92	52455	29354	41542		92	0.936824	1.31016	1.0697									1.002
		94	57976	29983	40029		94	0.958463	1.31329	1.07081									0.9434
		96	53679	30147	40607		96	0.96207	1.34521	1.07888									1.148
		98	52000	30118	41769		98	0.956353	1.34964	1.07105
		100	56373	28142	39412		100	0.938755	1.3374	1.05511								Control	13.99
		102	51929	31542	39363		102	0.921573	1.32114	1.05852									8.855
		104	50900	28306	39415		104	0.92428	1.32142	1.05174									14.35
		106	51945	29314	39656		106	0.922651	1.31285	1.04348									3.473
		108	53792	28894	40864		108	0.917003	1.31859	1.04055									1.31
		110	52315	30044	38690		110	0.927939	1.30431	1.0472									3.015
		112	52736	28353	38764		112	0.926238	1.3067	1.05124									3.239
		114	52673	29917	39302		114	0.923915	1.31558	1.05024									2.115
		116	51775	29014	41859		116	0.918532	1.33381	1.05104									1.588
		118	51604	28931	39518		118	0.920158	1.34459	1.06183									5.944
		120	53264	31971	39381		120	0.915913	1.36056	1.06721									6.168
		122	51545	30240	40162		122	0.903837	1.3444	1.06139									3
		124	51673	29585	40121		124	0.905837	1.32917	1.0312									6.092
		126	50669	29184	39929		126	0.914574	1.34112	1.04876									2.048
		128	50564	28722	38122		128	0.919907	1.34108	1.03898									4.623
		130	55094	30577	37539		130	0.925771	1.38695	1.04256									5.036
		132	53893	33856	43373		132	0.920132	1.43407	1.04591									0.9242
		134	51367	31456	37287		134	0.922445	1.44227	1.05974									3.553
		136	50322	32986	41643		136	0.91597	1.44449	1.06469									8.332
		138	50577	31323	39308		138	0.896146	1.39902	1.05207									6.738
		140	53118	28859	40248		140	0.895504	1.38324	1.03521									7.098
		142	50314	31280	37795		142	0.886437	1.35776	1.04976									1.392
		144	49331	29415	38684		144	0.883576	1.35924	1.02211									1.392
		146	50403	32601	40195		146	0.876113	1.37127	1.01612									1.715
		148	47854	28113	38394		148	0.883399	1.38575	1.01628									3.028
		150	52245	33280	36414		150	0.885915	1.38891	1.02506									1.38
		152	50946	29989	39152		152	0.898556	1.40745	1.02442									0.6514
		154	53061	31577	40098		154	0.902497	1.40238	1.02455									1.498
		156	48154	32464	38556		156	0.910684	1.45382	1.02315									7.221
		158	53819	31997	38335		158	0.901402	1.46031	1.00845									7.573
		160	50624	32571	37395		160	0.909128	1.48985	0.983929									4.339
		162	51918	35024	35649		162	0.90223	1.4701	0.974212									2.213
		164	51012	32328	36421		164	0.911576	1.47833	0.982261									16.89
		166	52367	31529	38364		166	0.897086	1.46492	0.988853									1.689
		168	49272	31473	38616		168	0.897727	1.45259	1.01115									6.154
		170	52262	34360	38711		170	0.892883	1.42597	1.02449									1.792
		172	49681	30710	38220		172	0.888746	1.45549	1.02824									1.006
		174	50699	33006	39772		174	0.886454	1.47677	1.02843									4.728
		176	51036	32045	37783		176	0.902933	1.49448	1.03136									14.44
		178	50603	35032	39316		178	0.904823	1.48309	1.02277									15.01
		180	52643	33143	38930		180	0.917908	1.49913	1.00802									4.954
		182	53856	32938	37824		182	0.917498	1.47175	0.997083									1.522
		184	50897	31044	36399		184	0.922158	1.43995	1.00492									22.94
		186	52071	32197	37625		186	0.910094	1.40596	1.01725									17.53
		188	50801	30763	39774		188	0.897676	1.39813	1.02717									17.64
		190	51838	30960	40235		190	0.893187	1.42536	1.03684									6.154
		192	48245	32775	39873		192	0.891827	1.46202	1.0392									13.53
		194	51787	32727	36826		194	0.882617	1.48931	1.01314									17.55
		196	50630	35660	37373		196	0.876745	1.53009	0.967878									15.64
		198	48646	33476	36383		198	0.870981	1.52655	0.950067									1.022
		200	49088	33973	34324		200	0.86712	1.53018	0.94596									0.6352
		202	49098	33898	34925		202	0.866696	1.51408	0.957845									0.8739
		204	49641	32223	38963		204	0.86934	1.50824	0.969366									10.41
		206	49358	35440	37146		206	0.884736	1.52716	0.990742									13.07
		208	52563	32773	37703		208	0.891049	1.53142	1.00279									30.64
		210	49002	35620	38109		210	0.892276	1.53923	1.00675									17.41
		212	52406	33901	37811		212	0.885532	1.54209	0.993975									14.37
		214	49577	33660	36923		214	0.893744	1.50956	0.994635									21.4
		216	49759	33707	38662		216	0.893574	1.51316	1.00292									17.24
		218	50676	33031	37052		218	0.900255	1.48828	1.00424									21.05
		220	54194	32705	38227		220	0.90004	1.50447	1.01339									4.14
		222	50188	34513	39899		222	0.902289	1.52406	1.02135									2.256
		224	50494	33378	37374		224	0.907608	1.52341	1.0123									8.745
		226	51749	35013	38961		226	0.902992	1.5139	1.01469									9.415
		228	50277	33673	37924		228	0.88975	1.49193	1.01644									19.85
		230	53452	31359	37153		230	0.908086	1.47771	1.00562									7.079
		232	50258	32049	39131		232	0.922107	1.45792	1.00617									16.75
		234	51427	32584	38823		234	0.932531	1.43988	0.99839									3.709
		236	56189	33516	35997		236	0.937746	1.45118	1.00206									15.56
		238	53534	30910	37888		238	0.923708	1.44931	1.00229									0.7337
		240	51836	32851	38109		240	0.923771	1.4402	0.994125									1.72
		242	50233	32571	38248		242	0.910201	1.46458	0.993924									20.05
		244	49965	31593	37554		244	0.895701	1.5046	1.01334									10.86
		246	52872	34712	37384		246	0.902035	1.54573	1.00228									7.031
		248	51370	36636	37786		248	0.898391	1.5307	0.99338									11.69
		250	51767	34677	38932		250	0.90805	1.54349	0.975636									19.44
		252	51222	32635	34839		252	0.913296	1.55266	0.965396									12.8
		254	49798	32140	36122		254	0.906066	1.52063	0.957415									0.701
		256	54522	36143	35298		256	0.910112	1.51005	0.961638									2.773
		258	51663	34373	37320		258	0.910992	1.53428	0.961675									0.5287
		260	50495	32964	37469		260	0.915242	1.54584	0.98819									17.63
		262	52501	34758	38169		262	0.927297	1.52718	0.986876									22.11
		264	52153	34329	36101		264	0.905222	1.50844	0.997031									7.74
		266	52803	32817	38460		266	0.909631	1.52491	0.98103									1.406
		268	52827	33432	36004		268	0.912783	1.54692	0.981995									6.933
		270	47515	35793	38249		270	0.91091	1.54742	0.981628									11.23
		272	54872	34817	35467		272	0.937985	1.54922	0.980129									14.2
		274	53954	34911	38806		274	0.947355	1.56404	0.987696									9.959
		276	54973	33492	36880		276	0.961435	1.54133	1.0008									13.73
		278	58143	33414	37090		278	0.968971	1.4997	0.999087									9.386
		280	50698	34420	39899		280	0.94909	1.48423	0.994657									8.837
		282	54224	31730	36463		282	0.952603	1.48574	0.983691									1.19
		284	52697	32567	36441		284	0.943689	1.49538	0.980128									19.04
		286	54410	34204	35720		286	0.934323	1.50507	0.970182									1.849
		288	55370	34749	38068		288	0.945807	1.52125	0.968666									4.169
		290	51315	33778	36134		290	0.934375	1.55171	0.974064									7.938
		292	52417	34663	37218		292	0.931012	1.56023	0.975358									7.68
		294	53246	34983	37721		294	0.923409	1.56182	0.979003									15
		296	52300	34878	35329		296	0.922461	1.56899	0.977932									0.9734
		298	52903	35180	37898		298	0.931404	1.58015	0.989135									2.215
																			3.689
																			1.209
																			1.089
																			19.47
																			5.915
																			2.447
																			5.871
																			1.36
																			2.549
																			1.932
																			2.547
																			1.988
																			1.685
																			6.318
																			44.28
																			6.542
																			0.515
																			9.292
																			1.666
																			0.5768
																			1.815
																			7.195
																			13.55
																			2.116
																			4.226
																			17.89
																			12.78
																			2.746
																			8.787
																			6.607
																			12.77
																			12.08
																			35.75
																			15.44
																			1.46
																			35.21
																			24.86
																			19.82
																			11.35
																		MCUi11	1.47
																			1.994
																			4.682
																			1.761
																			6.875
																			1.247
																			1.039
																			1.754
																			3.009
																			2.434
																			1.343
																			0.9771
																			2.591
																			25.73
																			1.321
																			1.639
																			1.828
																			1.279
																			1.876
																			1.09
																			1.587
																			1.063
																			1.222
																			1.354
																			1.581
																			2.84
																			1.696
																			1.456
																			5.078
																			5.154
																			1.375
																			2.452
																			2.847
																			4.7
																			0.7012
																			5.2
																			4.264
																			2.283
																			2.205
																			2.77
																			3.24
																			5.917
																			1.221
																			18.78
																			3.35
																			4.348
																			1.164
																			7.583
																			6.119
																			8.314
																			4.377
																			4.775
																			2.689
																			12.31
																			4.295
																			2.226
																			3.082
																			8.188
																			19.86
																			2.371
																			8.121
																			1.982
																			2.109
																			1.148
																			2.808
																			5.821
																			3.43
																			18.6
																			5.717
																			3.375
																			5.46
																			5.552
																			1.138
																			3.009
																			5.489
																			2.888
																			4.613
																			1.692
																			3.301
																			0.6191
																			1.84
																			14.32
																			5.231
																			3.67
																			3.567
																			5.568
																			4.506
																			3.393
																			2.607
																			4.34
																			3.219
																			1.84
																			7.39
																			2.369
																			6.161
																			4.563
																			2.376
																			1.906
																			4.794
																			2.757
																			3.653
																			2.695
																			2.686
																			5.486
																			2.875
																			3.098
																			2.796
																			3.847
																			6.874
																			1.901
																			1.381
																			6.828
																			4.116
																			4.909
																			3.516
																			3.882
																			1.982
																			6.166
																			7.02
																			4.205
																			5.829
																			3.26
																			5.844
																			3.166
																			2.399
																			2.902
																			3.246
																			4.058
																			2.393
																			2.89
																			2.725
																			1.839

## Sheet: b
	TMRM upon AP2µ-KD
	Graphical rapresentation	Graph
		RawData	Samples			Removal of baseline (Y=1)		Samples										Quantification of area under the curve (AUC) via evaluation of total peak area with PRISM:
		Time (sec)	- EGF	Control	MCUi11		Time (sec)	- EGF	Control	MCUi11								Total Peak Area (Area Under the Curve, AUC)	Sample	Replica I	Replica II	Replica III		Sample	Average	StDev	T Test			n of cells for Replica #1
		0	34845	52341	65761		0	0.993771	1.01976	0.971379									- EGF			1.919		- EGF	2.97254	4.79164	3.58154e-09	****
		2	34845	52341	65761		2	0.993771	1.01976	0.971379												1.686		Control	6.65953	7.41748
		4	35576	51046	68303		4	1.01462	0.994533	1.00893												0.6076		AP2µ-KD	9.08127	8.63597	1.98389e-09	****			- EGF	Control	AP2µ-KD
		6	34570	49744	70338		6	0.985928	0.969166	1.03899												0.9483								Replica I		115	179
		8	35481	51161	68330		8	1.01191	0.996774	1.00933												10.36								Replica II		382	322
		10	33003	50458	68690		10	0.941238	0.983077	1.01464												1.117								Replica III	155	325	281
		12	35697	48956	70128		12	1.01807	0.953813	1.03589												2.702
		14	32163	53168	70100		14	0.917281	1.03588	1.03547												8.156								Total	155	822	782
		16	32666	49530	70758		16	0.931627	0.964997	1.04519												1.251
		18	33300	53174	69036		18	0.949708	1.03599	1.01976												1.118
		20	32691	54381	70337		20	0.93234	1.05951	1.03897												1.811
		22	34350	49969	66717		22	0.979654	0.97355	0.9855												1.756
		24	33963	50299	71902		24	0.968617	0.979979	1.06209												0.8542
		26	35637	53061	68982		26	1.01636	1.03379	1.01896												1.228
		28	32001	52290	68684		28	0.912661	1.01877	1.01456		rapresentative traces are shown for each condition										1.548
		30	36583	49644	63333		30	1.04334	0.967218	0.935514												1.575
		32	32778	50106	68319		32	0.934821	0.976219	1.00916												1.051
		34	32682	52860	65876		34	0.932083	1.02988	0.973078												0.7333
		36	31486	52807	71007		36	0.897973	1.02884	1.04887												0.8247
		38	35108	53263	71751		38	1.00127	1.03773	1.05986												1.022
		40	33732	52674	68989		40	0.962029	1.02625	1.01906												1.048
		42	34323	50027	69569		42	0.978884	0.97468	1.02763												1.48
		44	32362	51641	69739		44	0.922957	1.00613	1.03014												1.343
		46	33190	52341	69254		46	0.946571	1.01976	1.02298												1.471
		48	34453	51699	71004		48	0.982592	1.00726	1.04883												0.5289
		50	31734	49067	68152		50	0.905046	0.955976	1.0067												3.968
		52	29623	52918	68936		52	0.844841	1.03101	1.01828												0.9733
		54	30645	49304	67424		54	0.873988	0.960594	0.995944												1.673
		56	29757	52909	72202		56	0.848663	1.03083	1.06652												0.5772
		58	30130	51867	68190		58	0.859301	1.01053	1.00726												1.408
		60	32639	53089	69001		60	0.930857	1.03434	1.01924												0.8802
		62	30583	52359	70546		62	0.87222	1.02011	1.04206												0.8723
		64	30032	50927	72475		64	0.856506	0.992215	1.07055												1.421
		66	33119	48733	70235		66	0.944546	0.949469	1.03747												0.7143
		68	27696	51142	72669		68	0.789883	0.996403	1.07342												1.71		pValue is calculated via Student's T Test over the total N (sample size)
		70	30934	50105	70511		70	0.88223	0.976199	1.04154												0.8218
		72	33450	51004	67680		72	0.953986	0.993715	0.999725												0.6767
		74	34350	49769	70868		74	0.979654	0.969653	1.04682												1.461
		76	33746	51076	70706		76	0.962428	0.995118	1.04442												7.362
		78	32435	51714	70945		78	0.925039	1.00755	1.04795												7.362
		80	33017	52833	70942		80	0.941637	1.02935	1.04791												0.848
		82	33212	50383	66148		82	0.947199	0.981616	0.977096												0.8342
		84	31970	50596	69431		84	0.911777	0.985766	1.02559												0.8108
		86	29705	52413	72284		86	0.84718	1.02117	1.06773												1.608
		88	30486	49293	73103		88	0.869454	0.960379	1.07983												0.9863
		90	31261	50020	70796		90	0.891556	0.974543	1.04575												2.118
		92	30859	49041	75059		92	0.880091	0.955469	1.10872												1.027
		94	30163	51285	69886		94	0.860242	0.99919	1.03231												0.825
		96	31032	52690	70353		96	0.885025	1.02656	1.03921												1.018
		98	31322	53749	72428		98	0.893296	1.0472	1.06986												1.263
		100	32031	50833	72500		100	0.913517	0.990383	1.07092												1.012
		102	34216	51004	70298		102	0.975832	0.993715	1.0384												1.029
		104	31140	47687	68367		104	0.888106	0.929089	1.00987												2.429
		106	31828	51081	70874		106	0.907727	0.995215	1.0469												1.818
		108	32508	52848	70105		108	0.927121	1.02964	1.03555												0.9631
		110	33150	51634	69410		110	0.94543	1.00599	1.02528												1.09
		112	30386	52444	68424		112	0.866602	1.02177	1.01072												1.273
		114	31508	51089	72174		114	0.898601	0.995371	1.06611												0.8094
		116	31841	53412	68760		116	0.908098	1.04063	1.01568												0.7875
		118	30075	52004	68669		118	0.857732	1.0132	1.01433												1.323
		120	31486	51524	70679		120	0.897973	1.00385	1.04402												1.312
		122	32002	51881	68258		122	0.91269	1.0108	1.00826												1.508
		124	31511	51061	70914		124	0.898686	0.994825	1.0475												1.252
		126	30742	51578	66419		126	0.876755	1.0049	0.981099												0.9046
		128	33416	49152	70059		128	0.953017	0.957632	1.03487												1.477
		130	32541	52815	70567		130	0.928062	1.029	1.04237												1.039
		132	32819	52686	69759		132	0.93599	1.02649	1.03043												1.357
		134	30773	49382	70614		134	0.877639	0.962113	1.04306												1.056
		136	30010	52063	69067		136	0.855878	1.01435	1.02021												1.481
		138	30529	51696	70947		138	0.87068	1.0072	1.04798												1.429
		140	30603	55284	67815		140	0.87279	1.0771	1.00172												1.607
		142	31702	48244	70076		142	0.904134	0.939941	1.03512												1.275
		144	31051	49820	65470		144	0.885567	0.970647	0.967081												1.698
		146	32848	54024	67572		146	0.936817	1.05255	0.99813												0.8927
		148	32224	52862	69364		148	0.919021	1.02991	1.0246												1.579
		150	32516	51150	67555		150	0.927349	0.996559	0.997879												1.607
		152	31120	50324	70194		152	0.887535	0.980466	1.03686												19.97
		154	32356	53612	68866		154	0.922786	1.04453	1.01724												43.5
		156	30220	51293	70071		156	0.861867	0.999345	1.03504												0.6395
		158	29040	54829	71459		158	0.828214	1.06824	1.05555												10.15
		160	32993	52860	72969		160	0.940953	1.02988	1.07785												29.81
		162	29673	53565	68906		162	0.846267	1.04361	1.01783												5.015
		164	32308	53030	72407		164	0.921417	1.03319	1.06955												7.997
		166	32278	52044	71513		166	0.920561	1.01398	1.05634												0.8126
		168	28694	53413	70037		168	0.818346	1.04065	1.03454												1.3
		170	31380	53013	72691		170	0.89495	1.03286	1.07374												3.421
		172	33960	53679	69592		172	0.968531	1.04583	1.02797												4.817
		174	33997	52732	71491		174	0.969587	1.02738	1.05602												9.728
		176	30868	56069	73130		176	0.880348	1.0924	1.08023												4.774
		178	30348	56408	72058		178	0.865518	1.099	1.06439												1.862
		180	32779	53825	73449		180	0.934849	1.04868	1.08494												5.281
		182	30597	51640	73684		182	0.872619	1.00611	1.08841												7.03
		184	29519	57859	73821		184	0.841875	1.12727	1.09044												2.324
		186	33118	51668	72335		186	0.944518	1.00665	1.06849												4.704
		188	31367	56182	74908		188	0.89458	1.0946	1.10649												1.9
		190	32084	53280	72248		190	0.915028	1.03806	1.0672												1.102
		192	28532	54495	73069		192	0.813726	1.06173	1.07933												13.55
		194	30673	53728	74413		194	0.874787	1.04679	1.09918												2.711
		196	33137	54301	74565		196	0.94506	1.05795	1.10143												2.146
		198	32779	55979	74114		198	0.934849	1.09064	1.09476												0.8482
		200	28733	54565	75163		200	0.819458	1.06309	1.11026												0.713
		202	32199	51352	74791		202	0.918308	1.00049	1.10476												1.996
		204	30705	56036	73774		204	0.875699	1.09175	1.08974												9.312
		206	34698	57091	73187		206	0.989579	1.11231	1.08107												2.472
		208	30674	55382	73424		208	0.874815	1.07901	1.08457												2.945
		210	30874	53018	74626		210	0.880519	1.03295	1.10233												2.614
		212	30477	57221	75094		212	0.869197	1.11484	1.10924												2.271
		214	32635	54904	72336		214	0.930743	1.0697	1.0685												6.137
		216	32306	54546	73525		216	0.92136	1.06272	1.08606												2.553
		218	30557	55664	74359		218	0.871479	1.08451	1.09838												1.824
		220	29681	57340	75154		220	0.846495	1.11716	1.11013												0.7021
		222	29263	59714	77214		222	0.834574	1.16341	1.14056												4.435
		224	29527	57488	73123		224	0.842103	1.12004	1.08013												2.073
		226	31271	56284	74461		226	0.891842	1.09659	1.09989												1.208
		228	30923	53718	74515		228	0.881917	1.04659	1.10069												1.057
		230	29269	57235	75338		230	0.834745	1.11511	1.11284												2.497
		232	29973	55545	76331		232	0.854823	1.08219	1.12751												1.219
		234	32454	57633	75596		234	0.925581	1.12287	1.11666												9.381
		236	31862	58621	73568		236	0.908697	1.14212	1.0867												6.419
		238	31656	59248	77096		238	0.902822	1.15433	1.13881												3.486
		240	31638	58573	78136		240	0.902308	1.14118	1.15417												1.021
		242	31984	57800	76641		242	0.912176	1.12612	1.13209												1.567
		244	30284	58484	76393		244	0.863693	1.13945	1.12843												1.403
		246	35201	58990	76097		246	1.00392	1.14931	1.12406												1.686
		248	30767	54907	75901		248	0.877468	1.06976	1.12116												2.19
		250	32484	60888	75122		250	0.926436	1.18629	1.10965												4.567
		252	34046	60369	74692		252	0.970984	1.17617	1.1033												3.168
		254	32226	59722	78296		254	0.919078	1.16357	1.15654												2.001
		256	34163	57704	79102		256	0.974321	1.12425	1.16844												1.536
		258	32866	56927	75975		258	0.937331	1.10911	1.12225												4.924
		260	33436	60360	74787		260	0.953587	1.176	1.10471												1.949
		262	33016	58655	79251		262	0.941609	1.14278	1.17064												4.71
		264	33250	56030	77095		264	0.948282	1.09164	1.1388												0.464
		266	32833	56224	77624		266	0.93639	1.09542	1.14661												1.616
		268	31259	57245	75824		268	0.891499	1.11531	1.12002												2.323
		270	33588	60166	78065		270	0.957922	1.17222	1.15313												2.019
		272	31765	56913	80316		272	0.90593	1.10884	1.18638												0.8134
		274	28654	56964	77357		274	0.817205	1.10983	1.14267												2.138
		276	33748	57972	78401		276	0.962485	1.12947	1.15809												3.043
		278	33057	59527	76526		278	0.942778	1.15977	1.13039												2.1
		280	30484	57435	78177		280	0.869397	1.11901	1.15478												7.823
		282	32144	59949	78541		282	0.916739	1.16799	1.16016												1.663
		284	30724	55322	77927		284	0.876241	1.07784	1.15109												1.927
		286	30766	56190	81054		286	0.877439	1.09475	1.19728												1.756
		288	31088	63448	80401		288	0.886623	1.23616	1.18763												1.02
		290	31201	59377	81424		290	0.889845	1.15685	1.20274												0.8981
		292	32511	56994	78308		292	0.927206	1.11042	1.15672												1.815
		294	31896	62650	78898		294	0.909666	1.22061	1.16543												2.634
		296	32115	63500	80485		296	0.915912	1.23718	1.18887												1.154
		298	29873	60097	80282		298	0.851971	1.17087	1.18587												0.6287
																						2.337
																						8.027
																						1.781
																						3.15
																						2.818
																			Control	4.898	0.3527	16.39
																				3.373	0.4046	9.821
																				1.047	1.851	1.612
																				0.5152	0.8929	2.185
																				3.17	0.3869	3.939
																				1.572	0.2757	2.818
																				2.406	0.4098	1.804
																				2.576	0.3869	7.699
																				2.721	0.4103	1.279
																				1.554	0.4411	1.483
																				2.495	0.4825	1.216
																				3.655	0.4895	1.297
																				4.509	0.491	4.929
																				10.61	0.5762	3.354
																				6.499	0.6744	1.074
																				6.499	0.8555	9.099
																				6.421	0.5411	4.754
																				3.819	0.4479	2.342
																				3.075	0.3171	11.43
																				1.513	0.3617	4.679
																				2.149	0.4178	3.55
																				3.697	0.5302	6.042
																				8.579	0.3945	6.064
																				3.524	0.2695	7.905
																				4.864	0.4096	1.155
																				1.22	0.5054	4.456
																				8.579	0.3352	7.346
																				1.407	0.4266	4.061
																				6.605	0.9321	1.846
																				1.217	4.264	5.621
																				0.5304	5.758	1.976
																				0.7256	5.401	5.612
																				1.002	1.184	2.924
																				1.306	1.56	3.782
																				0.5503	0.5101	5.555
																				2.596	0.7841	0.6315
																				12.6	6.016	1.787
																				14.15	0.4205	5.131
																				18.12	0.3194	14.65
																				17.38	1.145	7.152
																				15.33	0.5066	4.937
																				6.084	1.084	9.183
																				5.426	1.774	6.453
																				7.217	5.263	6.504
																				26.78	4.149	5.271
																				23.99	0.5568	6.613
																				24.73	0.3616	5.004
																				5.559	0.5951	1.826
																				28.22	4.827	1.976
																				35.96	1.762	5.666
																				33.39	9.983	3.904
																				32.71	5.393	3.702
																				31.46	13.09	1.869
																				32.41	7.767	4.758
																				28.22	0.562	3.989
																				31.73	6.449	1.523
																				2.282	16.22	10.99
																				2.387	10.22	1.249
																				2.587	9.283	1.942
																				8.644	7.428	1.061
																				13.51	17.11	18.24
																				16.94	4.501	6.413
																				19.28	4.977	3.07
																				3.481	7.638	2.142
																				7.383	8.281	1.723
																				1.98	4.946	2.191
																				1.594	16.04	2.262
																				5.133	7.499	3.132
																				10.04	12.62	3.101
																				1.462	6.813	0.6828
																				14.68	14.11	0.6828
																				4.512	12.92	1.819
																				7.27	16.89	0.7186
																				3.062	6.391	3.104
																				1.39	14.28	10.87
																				1.211	14.9	2.232
																				5.362	1.754	19.87
																				18.72	3.313	29.77
																				11.34	10.87	1.85
																				5.151	9.631	2.822
																				3.156	9.181	1.626
																				14.98	0.73	2.135
																				5.386	1.081	30.76
																				2.916	0.7819	11.23
																				3.136	6.905	1.918
																				6.017	1.215	22.52
																				4.475	13.42	17.61
																				2.441	3.174	15.55
																				3.636	5.701	19.44
																				4.359	12.61	27.63
																				4.747	13.93	21.36
																				3.961	6.803	15.64
																				3.944	6.715	15.97
																				4.081	3.905	21.56
																				3.7	3.746	18.74
																				4.611	9.493	11.44
																				2.944	5.332	4.647
																				4.206	12.94	1.197
																				5.237	12.94	5.57
																				3.38	11.64	2.524
																				4.192	13.7	15.7
																				4.376	8.363	33.84
																				7.2	10.1	13.03
																				4.667	6.817	29.61
																				4.913	3.575	19.89
																				12.49	5.874	19.14
																				2.393	11.07	6.485
																				9.313	2.893	2.104
																				3.541	5.403	4.303
																				1.666	10.04	9.859
																				4.14	1.008	11.46
																				7.102	1.309	6.356
																				3.232	8.713	27.77
																				3.349	10.62	4.344
																				1.656	17.58	4.713
																					12.37	8.551
																					0.7811	9.284
																					13.67	26.05
																					4.336	14.34
																					0.4806	46.33
																					2.356	17.03
																					1.991	17.48
																					0.4111	7.841
																					2.41	6.05
																					0.4495	17.77
																					3.475	5.324
																					0.647	20.02
																					2.212	15.77
																					0.8362	21.62
																					0.8914	25.59
																					0.717	10.16
																					2.144	11.09
																					1.668	33.6
																					0.706	7.527
																					3.555	27.78
																					3.555	36.14
																					1.949	5.989
																					3.151	25.3
																					11.27	29.31
																					13.12	21.85
																					10.25	16.39
																					0.7912	20.17
																					2.237	35.5
																					2.401	24.76
																					6.762	13.66
																					3.013	15.82
																					1.937	18.32
																					1.161	16.22
																					0.3084	9.204
																					0.3084	9.793
																					0.6393	5.377
																					3.555	6.91
																					4.983	6.632
																					4.983	12.56
																					0.6972	5.244
																					1.296	3.924
																					3.316	7.841
																					2.448	5.002
																					2.662	6.543
																					5.117	2.412
																					1.178	6.036
																					0.4839	10.06
																					0.7229	1.755
																					2.64	10.49
																					2.049	4.632
																					0.9718	2.06
																					3.302	1.173
																					5.009	2.864
																					1.289	6.303
																					2.399	3.156
																					1.014	8.356
																					2.241	6.876
																					0.854	1.316
																					5.514	16.08
																					9.699	10.69
																					2.659	7.082
																					0.552	1.266
																					1.268	2.957
																					6.502	7.628
																					0.673	5.833
																					0.4291	6.408
																					0.4959	9.427
																					2.432	0.6165
																					2.009	1.534
																					0.5235	5.555
																					0.9151	16.15
																					0.971	21.81
																					3.721	7.719
																					0.8844	12.4
																					0.4665	19.46
																					0.546	5.119
																					4.025	8.932
																					0.4401	22.96
																					1.148	9.616
																					2.457	12.89
																					0.4243	3.45
																					0.8772	5.726
																					8.705	2.051
																					0.4209	3.45
																					0.6064	10.23
																					0.4328	6.93
																					1.466	16.16
																					3.118	7.173
																					1.605	10.93
																					2.703	5.752
																					0.565	6.283
																					0.9418	5.128
																					1.867	6.407
																					0.8927	2.428
																					2.161	3.353
																					2.241	17.22
																					1.18	1.083
																					7.966	8.114
																					1.961	2.89
																					3.327	4.941
																					1.873	13.07
																					0.4155	2.888
																					6.17	2.486
																					1.177	4.476
																					2.412	3.643
																					2.412	1.042
																					1.066	1.202
																					1.29	1.417
																					0.5427	16.23
																					0.3871	10.06
																					0.5373	7.623
																					3.838	5.526
																					0.6277	8.48
																					0.6351	1.761
																					0.6775	8.439
																					0.6105	1.701
																					4.214	1.163
																					2.381	1.556
																					4.006	2.518
																					0.5459	21.22
																					2.031	15.1
																					2.014	22.93
																					14.52	15.47
																					1.257	5.998
																					2.955	9.434
																					3.077	9.485
																					2.587	9.82
																					0.5198	14.72
																					1.06	16.6
																					1.838	10.89
																					2.372	10.89
																					1.181	10.61
																					1.181	45.08
																					8.464	11.07
																					0.7198	14.46
																					0.9868	16.06
																					1.726	7.376
																					1.49	11.25
																					1.276	11.25
																					1.754	18.35
																					1.905	14.49
																					1.796	10.31
																					1.534	20.47
																					0.4615	8.784
																					1.204	23.16
																					0.8892	14.18
																					0.8205	10.58
																					2.295	5.578
																					2.071	10.79
																					0.9645	17.25
																					1.39	16.53
																					0.4746	28.24
																					1.024	21.5
																					1.106	30.4
																					4.596	6.573
																					4.532	9.388
																					1.71	10.37
																					2.789	15.83
																					1.118	11.01
																					1.324	9.604
																					2.789	22.64
																					1.765	11.28
																					0.8714	13.41
																					8.482	21.75
																					1.876	19.3
																					3.917	14.63
																					0.734	14.07
																					0.8649	10.25
																					1.821	14.52
																					0.7773	13.05
																					1.735	12.06
																					4.281	5.361
																					1.62	9.423
																					2.345	2.929
																					0.7271	1.882
																					0.501	3.261
																					0.574	16.1
																					1.24	4.06
																					0.7541	9.227
																					2.304	7.159
																					2.242	2.605
																					4.637	3.658
																					1.933	8.511
																					0.7789	7.623
																					2.977	16.32
																					1.124	6.267
																					1.496	13.97
																					0.6043	8.533
																					5.794	14.4
																					0.4269	10.13
																					1.597	17.13
																					1.433	23.5
																					0.8721	25.57
																					0.8138	22.15
																					1.068	30.8
																					1.068	15.64
																					1.071	29.96
																					1.429	19.02
																					2.403	13.13
																					1.357	17.8
																					2.088	8.005
																					1.314	6.154
																					2.228	10.21
																					9.367	19.8
																					3.957	21.94
																					0.8554	24.57
																					2.335	24.92
																					2.044	6.587
																					1.197	3.563
																					11.68	12.49
																					2.795
																					0.651
																					3.473
																					1.962
																					2.099
																					1.545
																					1.826
																					0.9972
																					0.992
																					0.9504
																					1.092
																					3.094
																					1.06
																					1.466
																					1.306
																					5.988
																					0.8374
																					1.528
																					3.793
																					0.5451
																					10.33
																					1.429
																					9.241
																					0.7292
																					1.305
																					3.562
																					0.5023
																					0.7096
																					6.518
																					0.647
																					1.507
																					0.826
																					2.181
																					2.687
																					0.4505
																					4.989
																					4.079
																					0.8208
																					4.41
																					2.095
																					1.273
																					6.276
																					3.999
																					0.5915
																					0.7558
																					0.6333
																					0.4906
																					2.056
																					0.9433
																					1.126
																					0.7571
																					0.6465
																					0.3902
																					0.5547
																					0.7352
																					0.8121
																					3.6
																			AP2µ-KD	17.61	16.35	1.29
																				3.326	35.94	0.7688
																				3.425	30.86	0.7937
																				3.469	32.81	2.557
																				7.233	21.99	2.319
																				15.41	15	1.411
																				15.41	18.39	5.335
																				2.965	18.55	2.999
																				0.9939	28.23	4.15
																				7.66	26.67	1.739
																				0.9314	24.89	1.739
																				13.59	18.33	0.9055
																				6.141	31.72	0.9408
																				29.03	20.14	4.09
																				7.955	16.18	0.5385
																				1.128	10.17	0.978
																				5.64	8.678	1.137
																				1.586	8.483	0.9929
																				6.683	7.127	2.455
																				4.613	11.48	3.592
																				12.17	5.614	3.264
																				12.66	9.094	2.767
																				4.999	5.501	1.816
																				11.63	32.54	0.592
																				9.413	15.83	5.129
																				11.96	5.915	1.15
																				6.298	15.53	1.377
																				0.9323	5.729	1.427
																				6.683	8.611	0.8021
																				2.096	18.73	0.9517
																				9.646	14.64	1.976
																				1.409	15.04	0.7032
																				4.811	15.14	0.8446
																				2.909	15.2	2.763
																				4.788	9.263	3.152
																				0.4392	5.433	0.9678
																				2.909	6.336	3.432
																				1.378	14.37	2.894
																				36.96	8.445	2.968
																				2.794	11.12	2.796
																				2.41	12.48	1.899
																				2.41	6.847	0.7475
																				24.77	9.674	1.495
																				11.74	22.76	8.194
																				3.294	21.42	2.735
																				28.79	14.4	10.29
																				26	4.694	2.929
																				13.1	23.8	7.33
																				13.45	15.45	6.084
																				19.81	17.79	6.834
																				25.95	17.04	3.186
																				20.38	13.58	2.91
																				14.85	9.022	2.544
																				21.82	7.83	1.707
																				31.02	2.375	1.537
																				33.96	5.436	0.6614
																				31.09	21.23	0.8457
																				33.04	6.826	0.4654
																				29.07	3.297	0.4654
																				3.573	2.363	0.73
																				7.617	22.52	1.467
																				15.69	11.01	1.124
																				14.25	17.69	11.7
																				26.01	17.88	9.582
																				28.04	25.53	2.396
																				4.718	1.87	3.086
																				21.5	1.484	6.328
																				4.333	20.29	1.25
																				6.372	5.238	1.393
																				14.84	2.057	3.947
																				21.87	13.69	2.453
																				18.58	15.72	1.302
																				11.62	11.07	1.353
																				17.71	2.103	1.23
																				19.28	17.09	0.9963
																				27.84	13.59	1.533
																				18.61	2.833	1.367
																				22.32	2.016	1.153
																				6.878	16.86	1.531
																				11.62	5.535	2.658
																				6.386	6.002	2.571
																				16.81	3.851	1.035
																				17.43	18.33	1.773
																				25.78	2.991	4.617
																				9.778	5.479	1.329
																				12.09	7.949	4.397
																				1.526	8.544	4.135
																				1.649	1.6	3.192
																				3.282	0.5286	8.786
																				4.986	2.03	5.841
																				10.91	10.97	1.194
																				7.381	1.261	6.012
																				7.688	4.591	5.186
																				3.339	3.329	18.49
																				6.457	3.251	12.74
																				6.457	1.357	6.02
																				9.662	15.66	4.12
																				1.169	9.02	4.879
																				6.817	2.054	1.063
																				4.241	0.7345	0.9625
																				7.985	1.955	1.024
																				9.174	2.618	1.132
																				7.144	2.109	1.037
																				3.16	0.5724	13.61
																				4.091	2.254	1.104
																				2.594	4.303	1.387
																				5.539	8.923	1.486
																				5.48	6.647	1.47
																				6.687	1.413	0.9155
																				1.359	1.413	0.5401
																				1.359	12.65	0.9717
																				2.123	0.8345	1.97
																				2.518	4.795	1.817
																				2.946	1.884	3.24
																				3.103	2.259	1.654
																				7.596	7.817	2.169
																				2.429	1.29	4.556
																				16.21	0.9281	1.376
																				15.94	7.092	3.395
																				25.82	5.131	4.078
																				43.64	5.131	4.684
																				10.26	12.57	2.818
																				2.53	6.384	1.179
																				29.38	10.32	0.6175
																				10.59	0.4847	1.057
																				32.54	8.915	6.875
																				1.117	16.34	1.937
																				5.278	5.199	1.232
																				24.52	11.25	1.336
																				14.65	1.795	0.6665
																				18.74	0.9884	2.731
																				34.35	1.091	1.579
																				36.8	14.38	1.424
																				27.82	3.319	1.258
																				13.42	8.188	1.224
																				50.25	1.596	0.9425
																				4.129	0.3927	2.783
																				22.43	1.997	2.066
																				24.39	2.017	1.915
																				17.22	4.663	1.484
																				23.09	3.374	0.7743
																				29.02	2.537	0.8363
																				22.12	3.473	0.7489
																				3.465	4.784	0.748
																				33.82	1.078	0.9849
																				21.6	2.479	1.411
																				34.11	2.543	1.634
																				29.95	4.97	0.7224
																				29.37	3.714	0.7635
																				18.23	16.37	1.076
																				31.19	16.32	1.047
																				24.94	17.85	1.392
																				15.31	21.86	2.322
																				5.454	13.87	1.942
																				6.202	31.98	0.9346
																				6.532	18.27	0.9298
																				2.804	7.444	3.859
																				22.12	6.418	7.067
																				33.79	14.63	8.512
																				1.884	4.05	4.839
																				1.063	7.68	6.325
																				1.756	7.619	2.513
																				4.492	5.842	5.638
																				6.657	14.66	7.635
																				17.74	17.39	2.357
																				15.13	4.128	3.872
																				3.492	9.913	1.652
																				1.814	11.46	3.741
																				0.9157	13.22	5.645
																				26.04	5.97	5.167
																				17.07	7.237	8.615
																				25.17	5.636	11.34
																				21.85	14.28	15.04
																				37.42	9.135	14.19
																				0.9065	17.24	4.428
																				17.98	13.32	1.681
																				20.09	18.08	2.013
																				18.88	17.16	2.662
																				30.98	1.64	3.218
																					0.4168	3.831
																					17.71	2.882
																					5.664	2.869
																					12.04	8.211
																					6.427	1.272
																					11.83	2.339
																					12.69	3.903
																					9.468	1.318
																					9.468	7.365
																					9.468	16.06
																					6.699	5.349
																					11.14	1.666
																					15.75	2.724
																					10.92	0.8187
																					18.44	1.363
																					14.07	0.6838
																					21.55	1.501
																					19.72	2.573
																					9.601	4
																					16.38	1.761
																					12.55	12.1
																					19.02	1.492
																					18.5	1.37
																					12.76	1.363
																					8.359	4.934
																					9.944	4.116
																					0.9246	4.555
																					2.407	2.379
																					16.6	5.951
																					27.36	3.826
																					23.24	2.57
																					8.185	7.719
																					7.95	2.89
																					3.928	4.464
																					2.074	3.146
																					2.353	2.781
																					19.66	7.407
																					12.39	4
																					7.551	9.019
																					16.64	9.495
																					12.45	7.494
																					38.75	23.2
																					7.169	21.1
																					20.37	49.88
																					16.42	16.41
																					17.24	2.457
																					16.97	4.319
																					18.61	1.936
																					12.25	3.285
																					11.17	3.547
																					10.89	2.122
																					9.477	8.398
																					5.041	14.86
																					4.817	12.36
																					18.01	15.95
																					7.931	7.825
																					22.08	23.16
																					5.595	22.26
																					11.09	20.35
																					15.44	1.914
																					1.044	6.868
																					23.33	12.6
																					8.784	14.09
																					12.31	17.76
																					19.38	16.2
																					18.89	11.55
																					19.62	23.96
																					17.76	24.43
																					33.48	6.537
																					16.9	25.26
																					21.97	11.69
																					1.38	5.544
																					23.85	5.544
																					34.73	2.995
																					23.46	9.191
																					7.955	11.15
																					13.72	9.061
																					3.686	8.279
																					2.035	3.879
																					5.265	1.51
																					3.615	11.11
																					4.088	5.238
																					1.485	10.06
																					0.5347	7.843
																					6.581	5.696
																					1.8	7.606
																					1.318	8.694
																					1.099	4.936
																					2.157	11.34
																					4.554	6.271
																					6.832	2.423
																					6.856	1.263
																					2.511	1.246
																					8.141	2.944
																					4.741	2.419
																					12.58	5.285
																					4.736	1.324
																					7.065	10.51
																					9.66	22.79
																					7.344	7.175
																					8.739	26.15
																					2.787	18.77
																					4.281
																					6.819
																					6.851
																					8.452
																					8.452
																					10.58
																					7.085
																					0.6254
																					6.801
																					13.46
																					4.657
																					16
																					1.728
																					10.1
																					12
																					24.6
																					6.71
																					9.942
																					7.446
																					9.84
																					4.003
																					4.638
																					6.093
																					0.9505
																					7.894
																					14.99
																					16.72
																					7.155
																					10.99
																					11.22
																					9.776
																					14.94
																					10.64
																					9.703
																					5.665
																					10.68
																					10.09
																					4.928
																					2.885
																					0.3238
																					2.036

## Sheet: c
	Cytosolic-Luciferase upon EGF stimulation						Cytosolic-Luciferase upon EGF stimulation						Cytosolic-Luciferase upon EGF stimulation
	RawData	Samples					Removal of basal ATP content (0-249sec)	Samples					Normalized over the baseline (Y=1)	Samples
	Time (sec)	High EGF					Time (sec)	High EGF					Time (sec)	High EGF
	1	427900000					145	258504800000					145	0.998012
	2	424200000					146	258678200000					146	0.998682
	3	424800000					147	258876600000					147	0.999448
	4	420100000					148	259159200000					148	1.00054
	5	402200000					149	259879500000					149	1.00332
	6	412400000					150	259894800000					150	1.00338
	7	403800000					151	260202800000					151	1.00457
	8	405700000					152	260277700000					152	1.00486
	9	387500000					153	260426700000					153	1.00543
	10	389100000					154	260318100000					154	1.00501
	11	373400000					155	260614700000					155	1.00616
	12	395800000					156	260705500000					156	1.00651
	13	391300000					157	260910000000					157	1.0073
	14	385800000					158	260989600000					158	1.00761
	15	376400000					159	261486100000					159	1.00952
	16	381700000					160	261653600000					160	1.01017
	17	389000000					161	261629100000					161	1.01007
	18	381500000					162	261453200000					162	1.0094
	19	385300000					163	261715300000					163	1.01041
	20	384900000					164	261971600000					164	1.0114
	21	375900000					165	261812900000					165	1.01078								a rapresentative trace is shown (which represent a coverslip, so a cell population)
	22	380400000					166	262169900000					166	1.01216
	23	365400000					167	262444000000					167	1.01322
	24	384200000					168	262496800000					168	1.01342
	25	369700000					169	262527500000					169	1.01354
	26	366600000					170	262461000000					170	1.01329
	27	380000000					171	262440300000					171	1.01321
	28	370800000					172	262372000000					172	1.01294
	29	362500000					173	262611600000					173	1.01387
	30	374200000					174	262352200000					174	1.01287
	31	365800000					175	262437400000					175	1.01319
	32	375000000					176	262447600000					176	1.01323
	33	365500000					177	262523200000					177	1.01353
	34	354900000					178	262498800000					178	1.01343
	35	362300000					179	262414900000					179	1.01311
	36	363900000					180	262359300000					180	1.01289
	37	357100000					181	262156100000					181	1.01211
	38	351300000					182	262257400000					182	1.0125
	39	365900000					183	262212800000					183	1.01233
	40	365900000					184	261655300000					184	1.01018
	41	367800000					185	261126600000					185	1.00813
	42	374600000					186	260432900000					186	1.00546
	43	364000000					187	259761900000					187	1.00287
	44	386600000					188	258736300000					188	0.998906
	45	366400000					189	257100400000					189	0.99259
	46	367700000					190	255094900000					190	0.984848
	47	368000000					191	253216300000					191	0.977595
	48	375400000					192	251097900000					192	0.969416
	49	381700000					193	248979700000					193	0.961239
	50	379000000					194	246904600000					194	0.953227
	51	377400000					195	244745800000					195	0.944893
	52	364600000					196	242975900000					196	0.93806
	53	378700000					197	240948500000					197	0.930232
	54	384300000					198	239558900000					198	0.924868
	55	391200000					199	237917500000					199	0.918531
	56	377600000					200	236371100000					200	0.91256
	57	375900000					201	235307300000					201	0.908453
	58	378500000					202	234161500000					202	0.90403
	59	383400000					203	233231200000					203	0.900438
	60	373500000					204	232148500000					204	0.896258
	61	375100000					205	231674200000					205	0.894427
	62	371000000					206	230597400000					206	0.89027
	63	374500000					207	230543500000					207	0.890062
	64	380800000					208	229978100000					208	0.887879
	65	381300000					209	229428700000					209	0.885758
	66	397800000					210	229175500000					210	0.88478
	67	431300000					211	228922100000					211	0.883802
	68	561300000					212	228675800000					212	0.882851
	69	877900000					213	228536500000					213	0.882313
	70	1518700000					214	228718800000					214	0.883017
	71	2771200000					215	228585300000					215	0.882502
	72	4637700000					216	228506300000					216	0.882197
	73	7391600000					217	228509100000					217	0.882208
	74	11009400000					218	228466200000					218	0.882042
	75	15561900000					219	228667000000					219	0.882817
	76	20897800000					220	228852300000					220	0.883533
	77	27096400000					221	229035100000					221	0.884238
	78	34029900000					222	228743500000					222	0.883113
	79	41429400000					223	229283100000					223	0.885196
	80	49280000000					224	229072900000					224	0.884384
	81	57433600000					225	229623500000					225	0.88651
	82	65986400000					226	229732900000					226	0.886932
	83	74759700000					227	230084700000					227	0.88829
	84	83484400000					228	230632800000					228	0.890407
	85	91894700000					229	230438700000					229	0.889657
	86	100708600000					230	230985300000					230	0.891767
	87	109208700000					231	231096300000					231	0.892196
	88	117185500000					232	231316100000					232	0.893045
	89	125244700000					233	231710300000					233	0.894566
	90	132654700000					234	231609100000					234	0.894176
	91	140132800000					235	232119200000					235	0.896145
	92	147171900000					236	232335400000					236	0.89698
	93	153824900000					237	232366400000					237	0.897099
	94	160647900000					238	232341100000					238	0.897002
	95	166502700000					239	233122700000					239	0.900019
	96	172249800000					240	233318900000					240	0.900777
	97	177598200000					241	233201400000					241	0.900323
	98	182929500000					242	233452300000					242	0.901292
	99	187981600000					243	233719200000					243	0.902322
	100	192289100000					244	234135600000					244	0.90393
	101	196750500000					245	234120000000					245	0.90387
	102	201072200000					246	234580100000					246	0.905646
	103	205057100000					247	234614600000					247	0.905779
	104	208457600000					248	234973800000					248	0.907166
	105	211629600000					249	235218000000					249	0.908109
	106	214945700000					250	235408800000					250	0.908845
	107	217964600000					251	235246000000					251	0.908217
	108	220624900000					252	235834600000					252	0.910489
	109	223223600000					253	236166200000					253	0.911769
	110	225639600000					254	236305400000					254	0.912307
	111	227903500000					255	236483800000					255	0.912996
	112	230080600000					256	236644100000					256	0.913614
	113	232075500000					257	236886600000					257	0.914551
	114	233683900000					258	237114700000					258	0.915431
	115	235675600000					259	237410700000					259	0.916574
	116	237377400000					260	237565900000					260	0.917173
	117	239098500000					261	237962000000					261	0.918702
	118	240113500000					262	238280500000					262	0.919932
	119	241646100000					263	238588200000					263	0.92112
	120	242815800000					264	238836800000					264	0.92208
	121	244470900000					265	238914600000					265	0.92238
	122	245257600000					266	238911800000					266	0.922369
	123	246242600000					267	239252200000					267	0.923684
	124	247550900000					268	239811200000					268	0.925842
	125	248443100000					269	240085900000					269	0.926902
	126	249053500000					270	240410900000					270	0.928157
	127	250288000000					271	240542900000					271	0.928667
	128	250630700000					272	240822200000					272	0.929745
	129	251840100000					273	240903600000					273	0.930059
	130	251784100000					274	241469100000					274	0.932242
	131	252675100000					275	241581900000					275	0.932678
	132	253697100000					276	241876400000					276	0.933815
	133	253937500000					277	242118000000					277	0.934748
	134	254325700000					278	242564000000					278	0.936469
	135	255017700000					279	242700500000					279	0.936996
	136	255185300000					280	242666800000					280	0.936866
	137	255817000000					281	243185100000					281	0.938867
	138	256252700000					282	243627700000					282	0.940576
	139	256768600000					283	243834200000					283	0.941373
	140	257020800000					284	244109100000					284	0.942435
	141	257217400000					285	244314200000					285	0.943226
	142	257463900000					286	244451800000					286	0.943758
	143	257593200000					287	244400700000					287	0.94356
	144	258060700000					288	244787200000					288	0.945053
	145	258504800000					289	244925100000					289	0.945585
	146	258678200000					290	245146000000					290	0.946438
	147	258876600000					291	245405300000					291	0.947439
	148	259159200000					292	245691900000					292	0.948545
	149	259879500000					293	246857400000					293	0.953045
	150	259894800000					294	247483300000					294	0.955461
	151	260202800000					295	247372600000					295	0.955034
	152	260277700000					296	247133000000					296	0.954109
	153	260426700000					297	247515800000					297	0.955587
	154	260318100000					298	247611400000					298	0.955956
	155	260614700000					299	247707000000					299	0.956325
	156	260705500000					300	247986400000					300	0.957404
	157	260910000000
	158	260989600000
	159	261486100000
	160	261653600000
	161	261629100000
	162	261453200000
	163	261715300000
	164	261971600000
	165	261812900000
	166	262169900000
	167	262444000000
	168	262496800000
	169	262527500000
	170	262461000000
	171	262440300000
	172	262372000000
	173	262611600000
	174	262352200000
	175	262437400000
	176	262447600000
	177	262523200000
	178	262498800000
	179	262414900000
	180	262359300000
	181	262156100000
	182	262257400000
	183	262212800000
	184	261655300000
	185	261126600000
	186	260432900000
	187	259761900000
	188	258736300000
	189	257100400000
	190	255094900000
	191	253216300000
	192	251097900000
	193	248979700000
	194	246904600000
	195	244745800000
	196	242975900000
	197	240948500000
	198	239558900000
	199	237917500000
	200	236371100000
	201	235307300000
	202	234161500000
	203	233231200000
	204	232148500000
	205	231674200000
	206	230597400000
	207	230543500000
	208	229978100000
	209	229428700000
	210	229175500000
	211	228922100000
	212	228675800000
	213	228536500000
	214	228718800000
	215	228585300000
	216	228506300000
	217	228509100000
	218	228466200000
	219	228667000000
	220	228852300000
	221	229035100000
	222	228743500000
	223	229283100000
	224	229072900000
	225	229623500000
	226	229732900000
	227	230084700000
	228	230632800000
	229	230438700000
	230	230985300000
	231	231096300000
	232	231316100000
	233	231710300000
	234	231609100000
	235	232119200000
	236	232335400000
	237	232366400000
	238	232341100000
	239	233122700000
	240	233318900000
	241	233201400000
	242	233452300000
	243	233719200000
	244	234135600000
	245	234120000000
	246	234580100000
	247	234614600000
	248	234973800000
	249	235218000000
	250	235408800000
	251	235246000000
	252	235834600000
	253	236166200000
	254	236305400000
	255	236483800000
	256	236644100000
	257	236886600000
	258	237114700000
	259	237410700000
	260	237565900000
	261	237962000000
	262	238280500000
	263	238588200000
	264	238836800000
	265	238914600000
	266	238911800000
	267	239252200000
	268	239811200000
	269	240085900000
	270	240410900000
	271	240542900000
	272	240822200000
	273	240903600000
	274	241469100000
	275	241581900000
	276	241876400000
	277	242118000000
	278	242564000000
	279	242700500000
	280	242666800000
	281	243185100000
	282	243627700000
	283	243834200000
	284	244109100000
	285	244314200000
	286	244451800000
	287	244400700000
	288	244787200000
	289	244925100000
	290	245146000000
	291	245405300000
	292	245691900000
	293	246857400000
	294	247483300000
	295	247372600000
	296	247133000000
	297	247515800000
	298	247611400000
	299	247707000000
	300	247986400000

## Sheet: d
	Cytosolic-Luciferase upon EGF stimulation
	RawData	High EGF																			Low EGF
	Time (Sec)	1	2	3	4	5	6	7	8	9	10	11	12	13	14	15	16	17	18	19	1	2	3	4	5	6	7	8
	0	427900000	75800000	206300000	68100000	236700000	256500000	232900000	317300000	418200000	190700000	62800000	23400000	26800000	25200000	27400000	38900000	79900000	144500000	59000000	109000000	121000000	272100000	30400000	41900000	34500000	84900000	106000000
	1	424200000	69800000	194600000	63700000	235900000	261300000	234300000	299800000	413500000	182600000	65700000	21100000	25300000	25600000	26700000	40000000	76000000	145700000	58700000	101600000	122700000	260200000	28600000	42600000	30300000	80800000	100000000
	2	424800000	76200000	204000000	60000000	229500000	251000000	229600000	292800000	395300000	181100000	61900000	22500000	27800000	21100000	23700000	32700000	73300000	139600000	51100000	102900000	121500000	246000000	28000000	39400000	36400000	79700000	100800000
	3	420100000	70500000	206900000	59300000	217000000	245600000	227800000	292900000	369200000	178600000	63400000	19700000	21400000	21600000	25400000	34500000	73300000	136500000	52000000	102400000	117800000	248600000	28200000	42900000	37100000	79900000	97700000
	4	402200000	67900000	193000000	59300000	209700000	251300000	214500000	285000000	351100000	176200000	59400000	19200000	22100000	23100000	25300000	40200000	64700000	136700000	49900000	98800000	114100000	245900000	25600000	39800000	33300000	73600000	96200000
	5	412400000	67500000	195200000	52600000	210700000	240500000	203700000	275500000	351100000	175400000	57800000	19900000	25200000	24200000	20100000	36200000	70600000	136000000	47900000	102200000	123400000	240600000	28700000	43100000	34800000	71400000	100200000
	6	403800000	67600000	195000000	57000000	194100000	247600000	199700000	260600000	326800000	170200000	59500000	19200000	22800000	22000000	24900000	34700000	66200000	127000000	52600000	96300000	111800000	222700000	28800000	41900000	34700000	73700000	91200000
	7	405700000	71800000	191500000	55700000	186700000	240400000	193700000	262000000	318900000	160000000	60900000	20900000	23000000	24100000	22800000	34300000	66400000	125200000	48800000	98800000	109700000	217400000	26300000	41100000	37300000	73900000	96900000
	8	387500000	63700000	190600000	47500000	183800000	240400000	180700000	255800000	301200000	156800000	63000000	19400000	21400000	21000000	21500000	34700000	62700000	120400000	50400000	107400000	109600000	221900000	24600000	39300000	34900000	68200000	98900000
	9	389100000	60300000	187500000	49200000	176900000	231300000	174600000	255000000	298200000	161500000	57100000	24800000	19800000	21700000	18800000	34400000	60700000	117900000	42900000	102000000	109800000	207200000	24300000	43700000	33800000	76200000	92600000
	10	373400000	61600000	177600000	50900000	178700000	236300000	169200000	247400000	286200000	161700000	53600000	19400000	23600000	23400000	21500000	29900000	61600000	111700000	45600000	101500000	111700000	207800000	24600000	36600000	33800000	72600000	92700000
	11	395800000	64900000	183700000	48000000	169300000	220600000	172000000	231700000	275600000	161400000	54900000	23200000	23000000	18900000	20900000	35400000	60300000	114900000	45200000	101200000	112600000	203300000	23000000	38800000	32700000	70500000	85500000
	12	391300000	63200000	182900000	47400000	156900000	231600000	167800000	242200000	267700000	149400000	57700000	23100000	21900000	19900000	22500000	28500000	55100000	114700000	39900000	99700000	116400000	198800000	23600000	39000000	34200000	68500000	86600000
	13	385800000	63800000	184600000	43800000	150200000	232600000	159600000	226600000	268800000	157700000	57200000	19700000	19200000	22900000	20700000	33000000	56900000	103400000	43200000	103000000	103000000	193200000	26500000	35900000	32200000	69900000	91300000
	14	376400000	65200000	181300000	48100000	151600000	211600000	161000000	231600000	276800000	151900000	55600000	19800000	18100000	22100000	17900000	34100000	52100000	109000000	39600000	98100000	109500000	184100000	25200000	34700000	33400000	68500000	81100000
	15	381700000	65200000	174300000	44700000	147100000	224600000	152000000	226700000	263500000	148100000	55700000	20000000	21400000	22900000	19100000	29900000	55300000	99000000	43000000	92200000	106400000	189400000	22700000	39400000	27300000	72000000	86900000
	16	389000000	64800000	182200000	45100000	145100000	226900000	147900000	220900000	250400000	151200000	55800000	19900000	21100000	22500000	20000000	28400000	52900000	94200000	39700000	96900000	109800000	179600000	20600000	39600000	33600000	70000000	85400000
	17	381500000	60400000	174900000	43600000	138500000	213500000	154400000	220600000	258400000	154200000	53600000	22200000	19800000	21500000	19500000	30000000	49600000	99100000	37900000	90800000	103900000	181500000	20900000	37400000	32500000	66600000	84300000
	18	385300000	57800000	173000000	50500000	135100000	205900000	145100000	214700000	254500000	151300000	50300000	20300000	21200000	19600000	19000000	28100000	51300000	96300000	40200000	95400000	104400000	171000000	25000000	34900000	29700000	62200000	85600000
	19	384900000	63800000	171200000	40700000	130700000	200900000	145000000	224600000	249700000	144800000	50100000	22200000	20500000	22000000	19100000	32000000	49700000	94400000	38100000	88900000	102200000	174300000	22000000	35200000	31500000	65200000	80300000
	20	375900000	58300000	170100000	42800000	137800000	206100000	132900000	223700000	243700000	147200000	52700000	22100000	19300000	20100000	20200000	26600000	48100000	95100000	36800000	91500000	102700000	176100000	21900000	31700000	32100000	58900000	87200000
	21	380400000	54400000	170300000	41600000	132300000	208500000	138300000	212300000	244600000	140300000	51800000	18700000	19400000	20600000	20400000	32000000	49700000	92700000	38600000	97100000	101500000	176300000	24200000	39600000	31900000	64400000	81700000
	22	365400000	55500000	172300000	43900000	139100000	202300000	129600000	213100000	236600000	137300000	52300000	16700000	19900000	20600000	20600000	30200000	44300000	96000000	42400000	94400000	99200000	163000000	21300000	36000000	30600000	60200000	77100000
	23	384200000	58700000	167600000	38000000	129200000	188800000	128000000	212900000	225700000	141500000	49700000	20300000	20500000	22900000	18800000	27100000	47400000	87800000	36200000	94600000	98000000	170000000	22300000	34800000	29100000	54400000	73400000
	24	369700000	56400000	164800000	38200000	134000000	189300000	124000000	211800000	226500000	132900000	55600000	16900000	20900000	20600000	19600000	29000000	44800000	82400000	35900000	91600000	93800000	169200000	20500000	37200000	29900000	55700000	74800000
	25	366600000	54600000	161400000	43000000	129300000	189000000	119700000	206300000	228800000	137000000	51900000	18200000	16900000	20500000	21900000	27200000	44200000	84800000	38600000	89000000	99600000	163200000	23700000	33200000	32100000	60700000	77700000
	26	380000000	58000000	155900000	41200000	128800000	189100000	118200000	196200000	228300000	138800000	52300000	18700000	19600000	20100000	16300000	29500000	42100000	85300000	35000000	93500000	97000000	155700000	19500000	35800000	29400000	55900000	76800000
	27	370800000	56600000	163100000	41300000	126900000	182400000	122200000	210800000	222700000	125300000	51200000	20300000	20500000	20000000	21300000	24900000	44400000	84000000	38700000	92700000	94400000	156300000	22400000	33300000	28300000	62100000	75500000
	28	362500000	59200000	167600000	37800000	121800000	172300000	118100000	186800000	232300000	131400000	48900000	18600000	18400000	20800000	17600000	25700000	48000000	89100000	37100000	85600000	99300000	153900000	22200000	32900000	25300000	57900000	77700000
	29	374200000	56000000	157900000	42000000	122900000	176600000	114800000	193500000	223800000	120900000	48300000	20100000	20600000	19800000	20000000	27000000	44600000	86200000	33600000	93600000	93000000	152200000	22500000	31800000	29700000	62900000	69100000
	30	365800000	50800000	161400000	37000000	120900000	170600000	113100000	194000000	214800000	124700000	50500000	19900000	19700000	18300000	22400000	30200000	46100000	83000000	35400000	95800000	94500000	156500000	23800000	32000000	31000000	58100000	66100000
	31	375000000	51900000	158100000	37200000	126100000	168000000	106400000	187200000	215400000	126400000	52500000	19000000	17100000	22000000	21100000	24600000	47600000	80700000	37300000	80300000	94600000	146500000	22600000	34000000	28700000	57900000	66200000
	32	365500000	56000000	161200000	39300000	123200000	167200000	111200000	191800000	206400000	129200000	48100000	20400000	17100000	21000000	18300000	24800000	43700000	84200000	34900000	88700000	94500000	148500000	18600000	31300000	26200000	57700000	71200000
	33	354900000	49900000	156300000	37900000	119200000	168300000	109100000	184900000	204400000	121500000	44100000	18000000	19600000	19500000	18700000	24200000	46000000	85900000	35200000	91000000	89400000	152400000	18400000	31300000	30300000	51300000	69900000
	34	362300000	51000000	160100000	39300000	122900000	166700000	106700000	174900000	205000000	118000000	47300000	18600000	23200000	20300000	20500000	25500000	45700000	82400000	30200000	90100000	85400000	148300000	20600000	31500000	26100000	57600000	71100000
	35	363900000	54900000	153600000	43200000	125200000	161100000	101700000	184600000	209300000	124500000	47900000	17400000	20900000	18300000	18900000	25100000	44000000	79200000	35400000	89900000	89900000	144400000	20200000	29600000	25300000	56100000	71200000
	36	357100000	50000000	148700000	37500000	114100000	161800000	97800000	181500000	210300000	121100000	48700000	17500000	21900000	20400000	19800000	27300000	41500000	79000000	34700000	85100000	91900000	148900000	22300000	33500000	32500000	56200000	70200000
	37	351300000	56800000	145900000	38500000	116900000	162300000	110000000	176800000	207000000	126800000	44100000	16500000	19900000	19600000	18100000	22800000	42500000	77100000	35700000	92100000	88600000	151700000	23400000	30800000	26800000	52900000	68400000
	38	365900000	56200000	149500000	39700000	122400000	162200000	104000000	183300000	201200000	115900000	48400000	19700000	16000000	21200000	17700000	22800000	46700000	82500000	34400000	91200000	88400000	134300000	24000000	30900000	28000000	56100000	68000000
	39	365900000	55000000	146800000	39800000	114300000	164900000	99800000	183300000	200300000	111600000	45400000	18900000	18600000	20200000	20500000	23700000	44200000	83900000	33200000	93700000	98400000	141800000	21000000	34600000	33500000	54000000	75200000
	40	367800000	52500000	142400000	37100000	114400000	165000000	93600000	180100000	204000000	109100000	47600000	16800000	19400000	21000000	16300000	25700000	42700000	78700000	32300000	92000000	88800000	144300000	22200000	30400000	29400000	55800000	64200000
	41	374600000	55200000	144800000	41300000	109700000	156300000	96600000	178200000	209200000	112000000	49000000	17800000	19900000	21800000	18400000	23000000	47500000	79600000	34600000	99400000	88400000	145600000	19600000	30800000	32300000	52400000	67600000
	42	364000000	54500000	150100000	39600000	107100000	153100000	91100000	182500000	197100000	112400000	46600000	16900000	19400000	20900000	19300000	24200000	45300000	75800000	34800000	96200000	85900000	143500000	21200000	28600000	28000000	51700000	65900000
	43	386600000	52700000	143800000	40100000	104400000	152100000	96700000	183600000	201600000	111500000	46700000	20100000	17900000	19900000	15700000	26600000	44700000	78700000	35200000	92800000	87000000	140700000	19200000	28700000	27400000	59000000	67000000
	44	366400000	55200000	150700000	35900000	108900000	150300000	87600000	175200000	202100000	114200000	47600000	19600000	19200000	19500000	18900000	25200000	43000000	78800000	31800000	97900000	87800000	142900000	22300000	29900000	32000000	53600000	68900000
	45	367700000	53600000	150800000	38400000	99900000	160500000	94200000	181400000	200700000	110800000	46000000	18900000	21600000	20800000	19600000	23000000	45200000	75000000	38500000	98200000	82200000	141100000	23600000	32500000	27900000	52300000	68600000
	46	368000000	50200000	154100000	36000000	105100000	155100000	92200000	169600000	197900000	109300000	43400000	19000000	17100000	23100000	19300000	25200000	41200000	79900000	37700000	89800000	88900000	134100000	23400000	31300000	26500000	52300000	70600000
	47	375400000	51500000	151200000	36700000	105400000	155400000	89900000	178900000	188400000	109600000	49100000	18800000	18200000	18200000	16000000	23600000	40700000	73900000	33100000	96600000	80200000	138200000	22700000	32100000	25200000	48600000	69700000
	48	381700000	49400000	144400000	35200000	100500000	147300000	90700000	175600000	190600000	107200000	45100000	16500000	19800000	19200000	20100000	22100000	47200000	75200000	35100000	97200000	86600000	131500000	24500000	30800000	28500000	49900000	63200000
	49	379000000	51300000	139900000	37700000	94500000	139900000	89200000	169500000	196500000	101900000	45300000	16900000	20200000	20700000	15900000	24100000	45000000	71000000	36900000	96600000	85600000	136500000	24500000	29400000	26800000	49200000	61900000
	50	377400000	53700000	152700000	38200000	103500000	143800000	90300000	173800000	200600000	106800000	45600000	16400000	20000000	22500000	18600000	25200000	44000000	73100000	34300000	92700000	84700000	124400000	20700000	29100000	27400000	53400000	65100000
	51	364600000	54000000	148100000	34300000	92300000	150700000	84100000	167700000	192300000	100600000	45400000	18000000	19200000	19800000	17600000	26900000	44400000	75900000	30100000	90300000	78000000	131800000	22000000	29200000	26800000	49800000	69400000
	52	378700000	51600000	150300000	37600000	99600000	147200000	86000000	166500000	189900000	95700000	43700000	16500000	18000000	21500000	17400000	22700000	44100000	72000000	32300000	90900000	82300000	127700000	21100000	31400000	25400000	49500000	64800000
	53	384300000	49900000	141500000	34900000	94400000	143700000	87600000	157000000	190000000	96700000	46300000	14500000	21400000	20400000	17300000	21000000	43100000	68800000	35700000	95500000	82800000	122900000	22200000	26200000	26800000	52400000	66500000
	54	391200000	51000000	143500000	33300000	95600000	146400000	83100000	169100000	184100000	105900000	43100000	18700000	16400000	20900000	16200000	24500000	42900000	67100000	33500000	92900000	80800000	124900000	21600000	32200000	29100000	52400000	64500000
	55	377600000	51000000	142100000	34600000	88700000	135900000	83700000	169500000	191300000	102000000	42500000	14400000	20000000	20300000	18100000	23200000	43500000	68400000	34900000	91800000	83200000	125400000	20000000	31300000	26400000	47600000	61600000
	56	375900000	53100000	145000000	34600000	87900000	138100000	82300000	167200000	190900000	101000000	45000000	18000000	18100000	18000000	17800000	22400000	39800000	63200000	32800000	90300000	85900000	126000000	22000000	30900000	28200000	55500000	67600000
	57	378500000	52000000	138200000	36700000	84700000	141200000	81600000	163900000	178500000	99400000	43500000	17300000	17800000	19100000	19400000	23700000	41300000	62900000	39100000	93000000	79100000	122600000	21700000	27800000	29800000	52900000	64900000
	58	383400000	49700000	145700000	35500000	83700000	140200000	83000000	164000000	183700000	100500000	44700000	17500000	17800000	20200000	18000000	22800000	38700000	62100000	31400000	91800000	79400000	128900000	23100000	28600000	28600000	48600000	62600000
	59	373500000	51200000	133800000	36900000	84600000	140700000	80500000	164300000	184000000	97800000	46600000	17500000	18200000	20600000	18500000	23200000	41600000	62900000	34600000	94000000	88800000	124100000	19000000	26400000	25700000	52500000	61500000
	60	375100000	47100000	134100000	37700000	82500000	137800000	83100000	158900000	180700000	98200000	45000000	18300000	21300000	19600000	15800000	22000000	42100000	64900000	35100000	91100000	81000000	126500000	18900000	30000000	25100000	49500000	57200000
	61	371000000	50100000	128500000	61100000	84600000	141300000	78200000	171200000	187400000	101700000	43100000	26200000	19300000	18600000	18100000	23600000	42600000	58900000	33600000	89600000	82100000	120100000	19800000	26300000	26800000	50800000	62700000
	62	374500000	56800000	137300000	128400000	85400000	135200000	76900000	165900000	186000000	94100000	40900000	20400000	22800000	18000000	20400000	23900000	40500000	65700000	32800000	90300000	96300000	119600000	21100000	28200000	26000000	51200000	64700000
	63	380800000	66500000	136900000	318600000	81900000	139100000	87400000	158000000	181100000	90100000	41900000	21700000	21500000	22200000	22100000	23500000	39100000	57100000	32400000	85200000	148100000	121700000	23800000	26400000	27100000	52900000	60300000
	64	381300000	129600000	139500000	694900000	76100000	131100000	111100000	165300000	190600000	97000000	44000000	28700000	37700000	24400000	17600000	24300000	41900000	58400000	31900000	91600000	312200000	127300000	21300000	32500000	27200000	51900000	64800000
	65	397800000	272400000	136600000	1377100000	82800000	141600000	181000000	166700000	219800000	94600000	57400000	55100000	89000000	43900000	18200000	23300000	43100000	60100000	35500000	96700000	677400000	135400000	22900000	52000000	30600000	48800000	59600000
	66	431300000	536200000	130300000	2504800000	82400000	167000000	348000000	165100000	285100000	98300000	78800000	103000000	241500000	74100000	15800000	23600000	41700000	56400000	34500000	120600000	1365400000	183400000	33700000	105900000	35500000	49400000	61700000
	67	561300000	975500000	125100000	4102500000	92800000	234700000	709800000	167000000	450800000	113000000	148100000	229600000	556200000	154400000	19300000	32000000	43100000	53600000	31700000	179100000	2489000000	313100000	74500000	229100000	48500000	46700000	66600000
	68	877900000	1690000000	129400000	6226900000	131900000	398000000	1344700000	176400000	733800000	166700000	276500000	393500000	1103700000	290400000	16400000	45600000	37700000	57400000	34900000	335000000	4142600000	616200000	162500000	465800000	98000000	47300000	54500000
	69	1518700000	2804900000	149000000	8991400000	232400000	743100000	2386500000	215500000	1255600000	263900000	488000000	662500000	1982700000	498900000	22100000	105700000	41900000	53500000	33500000	612900000	6436900000	1188500000	350200000	863400000	211500000	46600000	61100000
	70	2771200000	4365100000	192200000	12371700000	458100000	1370200000	3952200000	315800000	2075200000	473900000	838100000	1037500000	3186300000	787600000	26600000	204400000	36500000	55100000	29800000	1106600000	9421800000	2145000000	701000000	1466700000	430000000	47800000	61200000
	71	4637700000	6354000000	336500000	16291100000	875000000	2423400000	6097700000	580800000	3261700000	875600000	1346300000	1509100000	4824500000	1203500000	46900000	418700000	33200000	53800000	34100000	1927900000	13052300000	3574200000	1214600000	2241500000	759800000	47700000	55000000
	72	7391600000	8842900000	616800000	20728300000	1609800000	3969300000	8921200000	1054300000	4945100000	1524600000	1979100000	2137000000	6816500000	1746100000	83900000	786500000	39100000	51200000	35900000	3131900000	17352400000	5613400000	1980100000	3239600000	1270100000	45800000	58400000
	73	11009400000	11683700000	1183500000	25654100000	2755500000	6309200000	12356800000	1894100000	7129200000	2469200000	2841800000	2875300000	8989000000	2330500000	162700000	1353500000	36900000	54100000	33100000	4886300000	22239400000	8166400000	2923500000	4470800000	1935700000	46600000	57800000
	74	15561900000	14911600000	2079100000	30998600000	4412900000	9372800000	16564000000	3188000000	9873200000	3733700000	3802000000	3650200000	11533100000	3070900000	273200000	2105300000	40700000	50400000	31700000	7245500000	27723700000	11359900000	4195700000	5845500000	2755300000	48300000	57600000
	75	20897800000	18407400000	3494600000	36488700000	6541100000	13194300000	21205300000	5031000000	13322800000	5515900000	4975300000	4570400000	14176300000	3966600000	446600000	3154200000	46300000	51400000	37200000	10189600000	33515900000	15093500000	5656500000	7482900000	3773000000	53300000	59900000
	76	27096400000	22235900000	5361200000	42369300000	9252300000	17817100000	26527900000	7504600000	17377300000	7688800000	6309000000	5618600000	17020900000	4805100000	682900000	4469600000	65100000	68900000	46200000	13798200000	39786000000	19372500000	7430200000	9209300000	4933900000	65500000	57800000
	77	34029900000	26228900000	7916100000	48338400000	12529100000	23161800000	32259200000	10643400000	21920000000	10413400000	7749800000	6671600000	19933400000	5778800000	961800000	5989300000	111600000	95800000	68000000	18106500000	46514200000	24182400000	9256500000	11105400000	6231100000	84400000	60200000
	78	41429400000	30357800000	11114700000	54503400000	16439800000	29175300000	38453800000	14395700000	27030100000	13561500000	9288100000	7840900000	23035600000	6724100000	1341800000	7716700000	200700000	153200000	113100000	22860400000	53326800000	29208200000	11264900000	12997800000	7651400000	129600000	68700000
	79	49280000000	34483800000	15059300000	60425300000	20809900000	35744300000	44962200000	18827200000	32747700000	17176700000	11057700000	9033700000	26288800000	7755700000	1745400000	9644200000	354700000	261800000	183900000	28116600000	60276200000	34718000000	13378900000	15038200000	9093000000	217400000	81600000
	80	57433600000	38666900000	19473700000	66361800000	25452300000	42886200000	51614400000	23761600000	38866200000	21173900000	12807700000	10343900000	29594200000	8780200000	2208000000	11728600000	585000000	440400000	314000000	33868500000	67294300000	40427200000	15642900000	16989300000	10601400000	349400000	118600000
	81	65986400000	42794900000	24492700000	72093500000	30600900000	49854000000	58564500000	29211300000	45412500000	25657200000	14618300000	11615700000	32712000000	9836300000	2746800000	13969400000	958000000	711200000	521400000	39752300000	74515500000	46244300000	18030000000	19099200000	12124600000	564600000	193900000
	82	74759700000	47070100000	30007600000	77569200000	35879000000	57569800000	65431400000	35020600000	52377700000	30457800000	16485300000	12852300000	35905000000	10832600000	3257300000	16326800000	1476500000	1088400000	799500000	45920700000	81690300000	52263100000	20272000000	21041000000	13797200000	889200000	312300000
	83	83484400000	51124600000	35919600000	83011200000	41671800000	65285500000	72398900000	41182700000	59420100000	35559300000	18486800000	14243900000	39178700000	11871800000	3866400000	18587900000	2102200000	1623300000	1198400000	52081800000	88506800000	58264000000	22750000000	23044200000	15354300000	1290400000	478600000
	84	91894700000	55158700000	42030000000	88265000000	47176000000	73027600000	79409600000	47600200000	66705700000	40911500000	20422500000	15465300000	42291000000	12825000000	4453100000	21096800000	2929800000	2240800000	1703000000	58563100000	95449300000	64515500000	25046000000	25070300000	17000700000	1832000000	763300000
	85	100708600000	58948000000	48616600000	93267900000	52990500000	80917000000	86257000000	54255800000	74140400000	46595400000	22368600000	16680000000	45487700000	13817400000	5071300000	23608800000	3892600000	3104100000	2380300000	64625400000	101856600000	70585500000	27329400000	26970100000	18524300000	2490200000	1131600000
	86	109208700000	62823900000	55041100000	97895200000	58715600000	88599200000	93181000000	60835700000	81592200000	52434300000	24317100000	17861800000	48634800000	14773700000	5667900000	25963200000	5051700000	4065800000	3160100000	70817100000	108088800000	76435800000	29623100000	28726900000	20106800000	3282700000	1613800000
	87	117185500000	66640600000	61598000000	102372600000	64593700000	96210400000	99698100000	67873600000	88899700000	58351500000	26161500000	19116100000	51505500000	15753600000	6286800000	28516700000	6368900000	5199700000	4082000000	76622700000	114231900000	82355000000	31910000000	30599000000	21564600000	4251600000	2207100000
	88	125244700000	70309400000	68158700000	106690300000	70248300000	103603100000	106287700000	74339000000	96612900000	64221800000	28017300000	20069700000	54108400000	16584800000	6899400000	30703900000	7767400000	6475000000	5195300000	82270900000	120072600000	88132700000	34031200000	32319600000	22992100000	5261900000	2940200000
	89	132654700000	73672200000	74447700000	110661000000	75735100000	110901500000	112346800000	81075300000	103943500000	70405000000	29858000000	21154200000	56869000000	17390600000	7534500000	33147200000	9426900000	7760600000	6361300000	88233100000	125551500000	93550600000	36234300000	33908900000	24359400000	6458000000	3811000000
	90	140132800000	77143000000	80835000000	114509500000	81191700000	117834900000	118381300000	87731100000	111345400000	76381500000	31550300000	22069700000	59352700000	18244800000	8090500000	35449500000	11054600000	9300900000	7716500000	93597500000	130759800000	98833900000	38251600000	35485200000	25726100000	7809700000	4797700000
	91	147171900000	80353900000	86861600000	118016300000	86455300000	124703500000	124424100000	94355500000	118434800000	82213700000	33232500000	23104100000	61383900000	18869600000	8644300000	37613000000	12948000000	10955000000	9132500000	98656300000	135742900000	103891000000	40119400000	37000100000	26920400000	9098300000	5914800000
	92	153824900000	83405300000	92958200000	121315000000	91699800000	131171200000	129751200000	100698100000	125307900000	88161700000	34782900000	23967900000	63713200000	19685400000	9234200000	39777800000	14813300000	12594800000	10708400000	103549000000	140319400000	108717300000	42226000000	38356700000	28152700000	10611100000	7239400000
	93	160647900000	86113000000	98491300000	124419800000	96548100000	137484700000	134994200000	106883200000	131866500000	93652700000	36327100000	24855400000	66012800000	20288400000	9777400000	41892400000	16685100000	14258200000	12304100000	108141800000	144777800000	113586600000	43875500000	39774900000	29203500000	12181800000	8602000000
	94	166502700000	89009000000	103797300000	127200800000	101531000000	143504600000	140062100000	112910600000	138416500000	99401100000	37857400000	25563200000	67854400000	20948800000	10257300000	43764400000	18814600000	15951700000	14066200000	112361600000	149171700000	117961300000	45556400000	41050200000	30330800000	13736800000	10028000000
	95	172249800000	91782000000	109194900000	129957900000	105753700000	148934100000	144791700000	118284000000	144178800000	104889600000	39306000000	26526500000	69716100000	21505800000	10715800000	46239000000	20862200000	17827600000	15896400000	116549000000	152804700000	122127500000	47088800000	42073200000	31251700000	15409700000	11568900000
	96	177598200000	94179800000	113846100000	132430600000	110353500000	154064300000	149252800000	123784700000	150352800000	109851900000	40566600000	27213300000	71487500000	21962200000	11202500000	47901000000	22931800000	19618900000	17863200000	120191400000	156575500000	125963600000	48668400000	43177400000	32197700000	17050800000	13235400000
	97	182929500000	96426700000	118534800000	134478200000	114461000000	159073700000	153367200000	129146400000	156028200000	114741500000	41734200000	27874700000	73098100000	22582400000	11633600000	49230100000	24912100000	21555100000	19750500000	123553300000	159920500000	129709800000	49840600000	44229600000	33027300000	18830900000	14980100000
	98	187981600000	98996000000	123040700000	136636900000	118281100000	164337800000	157164200000	133607400000	161144500000	119644900000	43058100000	28607900000	74678400000	23005900000	12044700000	50267200000	26993700000	23317300000	21872000000	127291700000	163187800000	133389800000	51159700000	45251600000	33839500000	20503100000	16840400000
	99	192289100000	100995600000	126998000000	138519200000	122004200000	168304900000	160997400000	138550600000	166089200000	124015300000	44054900000	29192500000	75948200000	23440700000	12402800000	51772900000	29275700000	25224600000	23802200000	130295900000	166008700000	136481900000	52285300000	46112400000	34739600000	22222800000	18725100000
	100	196750500000	102901200000	130828100000	140531600000	125456500000	172595800000	164507300000	143194500000	171324200000	128468500000	45175700000	29793200000	77213700000	23917700000	12775900000	53060500000	31240000000	26960100000	25832900000	132961600000	168807200000	139456300000	53418900000	47011000000	35487200000	23972900000	20524000000
	101	201072200000	104877000000	134448400000	142000500000	128916900000	176290800000	167829100000	146863100000	175685000000	132659300000	46148400000	30466600000	78531200000	24327400000	13179700000	54109100000	33329800000	28876300000	27932800000	135790200000	171330900000	142631100000	54538600000	47772800000	36066000000	25676500000	22484000000
	102	205057100000	106511800000	137677300000	143619100000	132541500000	180029800000	171061500000	151120700000	179781700000	136423500000	47142700000	30864400000	79624400000	24690100000	13458800000	55215400000	35267000000	30632100000	29989000000	138173300000	173667000000	145192600000	55673900000	48567900000	36681100000	27410900000	24388600000
	103	208457600000	107884900000	140831400000	145026600000	135478900000	183414600000	173578500000	154923300000	183617900000	140085500000	47919300000	31255100000	80794200000	24972900000	13819700000	56567800000	37381800000	32359600000	32076400000	140124000000	176015300000	147527900000	56711400000	49229300000	37292700000	29055900000	26356100000
	104	211629600000	109663800000	143583800000	146223700000	138508700000	186753300000	176290200000	158062200000	187575600000	143696000000	48756500000	31836700000	81649300000	25347600000	14062100000	57320900000	39307000000	33980400000	34159300000	142421700000	177992400000	149851300000	57520600000	49945700000	37905300000	30760300000	28394400000
	105	214945700000	111046300000	146140100000	147580000000	141332100000	189594200000	178662300000	161347300000	191066700000	146736700000	49548200000	32213300000	82506000000	25560700000	14393500000	58205100000	41074900000	35656900000	36124100000	144269600000	180290000000	152263200000	58561500000	50545200000	38453800000	32292400000	30311400000
	106	217964600000	112428100000	148626700000	148701100000	143994900000	192153600000	181059100000	164384400000	194560900000	150055800000	50425700000	32622300000	83345700000	25867100000	14556200000	59135400000	42894300000	37303000000	38216700000	146010600000	182212700000	154303200000	59308500000	51030600000	38864700000	33972000000	32175100000
	107	220624900000	113452500000	150874500000	149674200000	146691200000	194897400000	183395500000	167302400000	197930800000	152865500000	50924300000	32961400000	84113200000	26000800000	14791400000	59809500000	44734400000	38904400000	40260100000	147986900000	183388900000	155932800000	60137200000	51511400000	39354600000	35505000000	34232400000
	108	223223600000	114905600000	153197400000	150335100000	148917700000	197402800000	185192200000	170076000000	200443600000	155645100000	51610500000	33350500000	84708400000	26318400000	14986200000	60603100000	46662300000	40481000000	42119600000	149398200000	185088000000	157766500000	60879900000	52211800000	39677500000	36920200000	36157500000
	109	225639600000	116074400000	155088400000	151431500000	151153100000	199378700000	187033100000	172469100000	203115700000	158234200000	52277100000	33762300000	85562600000	26588600000	15218500000	61346600000	48236200000	41794100000	44060100000	150600600000	186345900000	159400800000	61500900000	52613400000	40009700000	38457900000	37805400000
	110	227903500000	116982500000	156958700000	152199900000	153239600000	201452100000	189075800000	174742400000	205888600000	160805600000	52923500000	34123700000	86283600000	26635700000	15393500000	61973800000	49904000000	43293300000	45956900000	152040500000	187934000000	161059200000	62039900000	52903100000	40422100000	39716900000	39681700000
	111	230080600000	118019800000	158367100000	152741100000	155251500000	203151700000	190209500000	176589800000	208480200000	162961900000	53349800000	34494500000	86880800000	26816400000	15586400000	62543500000	51629400000	44503800000	47854000000	153460600000	189127100000	162304400000	62695600000	53348500000	40867000000	41251100000	41457900000
	112	232075500000	118822000000	159968800000	153471500000	156858000000	204792500000	191870600000	178875300000	210527400000	165191200000	53897100000	34735800000	87345500000	26960400000	15667900000	62931100000	53002000000	45868000000	49536900000	154373200000	190552100000	163782700000	63262100000	53722300000	41100100000	42529400000	43262700000
	113	233683900000	119779900000	161397100000	154176100000	158761800000	206371700000	193318200000	180900300000	212649000000	167056500000	54371400000	34987800000	87899300000	27109700000	15826200000	63476900000	54575100000	47177900000	51136200000	155303800000	191403800000	164728000000	63952700000	54028600000	41429900000	43857300000	45046500000
	114	235675600000	120457700000	162884100000	154701500000	160120800000	207804800000	194551800000	182450500000	214699900000	168943400000	54818000000	35294700000	88312400000	27261000000	15984600000	63902600000	55897700000	48319700000	53002600000	156467400000	192712200000	165769000000	64285800000	54478200000	41700100000	44912700000	46542500000
	115	237377400000	121108500000	163973400000	155338200000	161323200000	209327000000	195811300000	184043000000	216608400000	170522300000	55194100000	35637600000	88920900000	27376300000	16122500000	64295900000	57367700000	49511000000	54510200000	157118400000	193484800000	166840100000	64661700000	54669200000	41987900000	46203200000	48155500000
	116	239098500000	121820200000	165235200000	155283500000	162512800000	210604500000	196889900000	185507200000	218292400000	172255700000	55676700000	35755400000	89188100000	27527200000	16281100000	64749000000	58711000000	50458500000	56309300000	157848500000	194834100000	167787700000	65075300000	55036400000	42168100000	47376500000	49746400000
	117	240113500000	122667600000	166074500000	155999400000	163823400000	211443400000	197771000000	186834600000	219632300000	173751100000	55903900000	36143200000	89513700000	27694500000	16354400000	64834100000	59927700000	51597800000	57610900000	158905500000	195777200000	168633700000	65536200000	55191900000	42459800000	48428900000	51228200000
	118	241646100000	123168500000	166847400000	156418100000	164306700000	212366600000	199139600000	188396100000	221681100000	175601600000	56384900000	36393300000	89983600000	27630600000	16472600000	65189400000	60937200000	52692400000	59222600000	159337100000	196567100000	169406200000	65859200000	55615100000	42707300000	49526600000	52745200000
	119	242815800000	123809300000	167838800000	156672500000	165618600000	213807200000	199917900000	189751200000	222843800000	176529400000	56618800000	36624300000	90276300000	27759600000	16656200000	65383500000	62210300000	53482700000	60624900000	160283100000	197598600000	170267000000	66182400000	55522900000	42825000000	50441800000	54162000000
	120	244470900000	124411200000	168825400000	156747300000	166273100000	214481100000	200698700000	190670200000	223958800000	177848100000	57035600000	37174600000	90758100000	27868700000	16704500000	65688400000	63354500000	54526100000	61964800000	160785700000	198529600000	170878700000	66561900000	55899000000	43130900000	51444500000	55506200000
	121	245257600000	124712700000	169471900000	157281100000	167000000000	215476600000	201696200000	191466400000	225648200000	179113700000	57265700000	37697600000	90878600000	27896800000	16722500000	65912200000	64527600000	55387600000	63060200000	161149000000	199056600000	171725200000	66932300000	56228100000	43277700000	52219400000	56880300000
	122	246242600000	125213700000	170043800000	157568800000	167672300000	215862900000	202273000000	192673600000	226993300000	180175900000	57526000000	37801200000	91039200000	27988900000	16825200000	66076500000	65262800000	56302200000	64366300000	161660200000	199922300000	172501100000	67220100000	56282300000	43446000000	53009700000	58194800000
	123	247550900000	125779600000	170645500000	157680900000	168397800000	216542700000	203274100000	193538300000	227905300000	181453400000	57837300000	37833500000	91661300000	27948600000	16820400000	66401000000	66352700000	57008600000	65701600000	162164200000	200572600000	173095900000	67592200000	56462600000	43527600000	53962200000	59298100000
	124	248443100000	126163900000	171228700000	158082600000	168722700000	217171100000	203662300000	194298100000	229018400000	182434700000	57976800000	37746600000	91728200000	27984300000	16990600000	66523500000	67206700000	57795300000	66845000000	162736900000	201216600000	173305100000	67730000000	56754600000	43730700000	54793300000	60529800000
	125	249053500000	126861900000	171739700000	157948400000	169586400000	217644700000	204419900000	195168300000	230043800000	183259300000	58280200000	37856200000	91987600000	28012200000	16928400000	66745800000	68405300000	58372400000	67852800000	163153800000	201510200000	173808800000	68232200000	56879700000	43921000000	55629700000	61628700000
	126	250288000000	126900400000	172562600000	158257100000	169963500000	217963200000	204806900000	196037900000	230751700000	184040100000	58511300000	37997400000	92352200000	28057900000	16999300000	66923100000	68849000000	59178200000	68904400000	163166900000	202241300000	174043300000	68163700000	56944900000	43962900000	56153700000	62656100000
	127	250630700000	127207000000	172848900000	158117800000	170175500000	218389200000	205623000000	196707500000	232041600000	184846000000	58754900000	38044600000	92394900000	28100800000	17111600000	66848800000	69911200000	59685900000	69781000000	163798100000	203056800000	174815200000	68077800000	57207200000	44045500000	56823900000	63672900000
	128	251840100000	127621600000	173347200000	158234000000	170948800000	218859700000	205861100000	197317100000	232800400000	185936500000	58971000000	38203900000	92801000000	28165100000	17103700000	67023500000	70448500000	60299200000	70849100000	164206200000	203861800000	175312000000	68453800000	57463300000	44165000000	57502700000	64720500000
	129	251784100000	127835700000	173703200000	158231600000	171196800000	218657900000	206411100000	197783300000	233483300000	186422300000	59135400000	38421000000	92997600000	28188700000	17146000000	67008700000	71162000000	60800200000	71687900000	164232700000	204314800000	175427000000	68650700000	57449300000	44337400000	58092500000	65640000000
	130	252675100000	128026100000	173906200000	158157400000	171506700000	219221100000	206707800000	198263000000	234271000000	187277000000	59451900000	38469500000	93300900000	28207100000	17167700000	67244800000	71665400000	61471100000	72416000000	164531000000	204451100000	175920400000	68611400000	57581300000	44483500000	58567900000	66523100000
	131	253697100000	128257700000	174201200000	158434000000	171882400000	219182900000	206910500000	198878300000	234804700000	188022700000	59604200000	38603600000	93313300000	28205100000	17244700000	67308300000	72586300000	61914300000	73338700000	164719600000	204964100000	176306200000	68845100000	57743100000	44568700000	59238900000	67304800000
	132	253937500000	128487900000	174522100000	158418400000	172450600000	219428800000	207831700000	199276200000	235509600000	188517600000	59845500000	38759500000	93531700000	28274800000	17187300000	67370800000	73056700000	62635500000	74122600000	165260300000	205642400000	176447800000	69087200000	57889700000	44640100000	59641100000	68318000000
	133	254325700000	128631000000	175013700000	158551600000	172420800000	219650900000	207533700000	200063600000	236339400000	189052200000	59988200000	38808200000	93697300000	28340400000	17310900000	67442500000	73623200000	62958500000	74773400000	165327300000	206156400000	176648200000	69207300000	57982600000	44704100000	60080900000	68914600000
	134	255017700000	129044800000	175347600000	158440300000	172412300000	219652200000	208204200000	200326000000	236703400000	189574900000	60046500000	39043900000	93764100000	28284300000	17338300000	67598400000	74168500000	63341700000	75630700000	165497900000	205935900000	176976300000	69325600000	57999400000	44834700000	60555000000	69643900000
	135	255185300000	129282400000	175484000000	158451900000	172875000000	220184200000	208470800000	200745500000	237349700000	190128500000	60119900000	39145200000	94027500000	28413000000	17338200000	67400500000	74888200000	63773400000	76303500000	165595800000	206613700000	176963000000	69446700000	58075900000	45450700000	61142500000	70429900000
	136	255817000000	129468100000	175720200000	158338600000	173047400000	219740700000	208637100000	201097200000	238085600000	190833300000	60429500000	39243800000	94137800000	28243000000	17364300000	67529100000	75189100000	64116300000	76817000000	165682600000	207101200000	177190300000	69442900000	58257100000	45734200000	61536600000	71082900000
	137	256252700000	129754900000	175757200000	158252400000	173330700000	220020900000	208891400000	201507200000	238543800000	191356500000	60567100000	39415200000	94301700000	28378500000	17347200000	67499700000	75673700000	64486000000	77418900000	165691500000	207381200000	177332600000	69775000000	58321900000	45700500000	61943200000	71756500000
	138	256768600000	130103800000	175802400000	158252300000	172956500000	220015200000	209143000000	202275300000	238993600000	191729300000	60771800000	39617400000	94393900000	28284900000	17367300000	67700200000	76123800000	65048000000	77971100000	165909700000	207885800000	177383000000	69998800000	58311400000	45657700000	62313800000	72406100000
	139	257020800000	130304700000	176082700000	158027400000	173619500000	219951600000	209511100000	202545800000	239312200000	192032100000	60657100000	39581800000	94545100000	28307300000	17437900000	67591000000	76431400000	65137900000	78532600000	166122400000	208285600000	177804000000	70115500000	58445800000	45630000000	62594500000	72918400000
	140	257217400000	130307800000	176450600000	158238300000	173747000000	219822200000	209939700000	202407500000	239558700000	192591300000	61075500000	39691400000	94479900000	28339000000	17482400000	67832800000	76912300000	65577600000	79086000000	166054500000	208403200000	177962700000	70158100000	58504200000	45569100000	62689300000	73404900000
	141	257463900000	130136000000	176244500000	158078700000	174017500000	220234600000	209977000000	202789100000	240425400000	192899800000	61055100000	39855800000	94737000000	28222000000	17402900000	67637300000	77259700000	65735800000	79584800000	166014900000	208714000000	178090500000	70164600000	58366500000	45737800000	63162900000	73983000000
	142	257593200000	130005300000	176320500000	158218100000	173940500000	219975800000	210193900000	203192100000	240645900000	193076800000	61281800000	40059000000	94687200000	28237200000	17448700000	67792900000	77542700000	65993700000	80066900000	166156500000	209325200000	178291900000	70415100000	58696900000	45738000000	63431500000	74224500000
	143	258060700000	129898500000	176667000000	157656100000	174103600000	219834200000	210458500000	203457100000	240860100000	193457200000	61315800000	40053700000	94983300000	28256600000	17532100000	67775900000	77859200000	66432100000	80326200000	166244200000	209466600000	178113200000	70326500000	58763000000	45682700000	63634800000	75064400000
	144	258504800000	130071500000	176539600000	157601000000	174014700000	220063900000	210100100000	203663600000	241453600000	194070200000	61343100000	40215800000	95024400000	28313200000	17482500000	67656300000	78256900000	66673600000	81002100000	166273400000	209888000000	178519300000	70463300000	58618400000	45685700000	63876400000	75408500000
	145	258678200000	130065500000	176681200000	157709800000	174151100000	219911400000	210648500000	204226500000	241788200000	194120000000	61609100000	40398900000	95190300000	28366100000	17487900000	67842100000	78695000000	66798900000	81343000000	166333000000	209820500000	178625000000	70475000000	58579000000	45776100000	64118700000	75761700000
	146	258876600000	129966700000	176763300000	157516700000	174181100000	219896800000	210855400000	204301500000	241968000000	194451500000	61649100000	40258000000	95430800000	28372200000	17560800000	67874800000	78894000000	67183900000	81531300000	166156100000	210499600000	178882400000	70355700000	58646600000	45872700000	64422700000	76128500000
	147	259159200000	130212800000	176867200000	157651400000	174250700000	220073000000	210840100000	204313400000	242395100000	194882400000	61741000000	40380600000	95361800000	28304900000	17502500000	67728500000	78991600000	67170900000	82181000000	166172000000	210617400000	178813500000	70517900000	58566000000	45767300000	64501700000	76500500000
	148	259879500000	130179800000	177017800000	157290500000	174245500000	219742700000	211366000000	204546100000	242792300000	195053200000	61889300000	40610200000	95521100000	28415200000	17549000000	67827500000	79278900000	67391200000	82244800000	166125700000	210655300000	179145500000	70569400000	58612700000	45829600000	64765100000	76884500000
	149	259894800000	129931900000	176853600000	157376200000	174133900000	219851400000	211037900000	204707000000	242815700000	195442900000	62063800000	40920000000	95601200000	28218500000	17472200000	67809200000	79718300000	67597700000	82500700000	165870500000	210904500000	178623200000	70622900000	58713800000	45911600000	64910500000	77196700000
	150	260202800000	130065000000	177002900000	157686600000	174282800000	220024900000	211161200000	204688500000	243320700000	195647400000	62058100000	41470800000	95792000000	28381300000	17542400000	67758900000	79791400000	67785700000	82927200000	166180900000	211439100000	178830900000	70757300000	58796100000	46004400000	65234500000	77532100000
	151	260277700000	129953700000	177014000000	157500600000	174595000000	219918700000	211533700000	205299400000	243465100000	196204200000	62063000000	41173800000	96020700000	28260700000	17551700000	67838300000	80068600000	68007900000	83125600000	166001700000	211867800000	178864500000	70721700000	58598700000	45977800000	65176900000	77895900000
	152	260426700000	130080200000	177046000000	157275000000	174720000000	219660600000	211345100000	205388100000	243787000000	196563900000	62288300000	41098700000	95956600000	28253200000	17524500000	67828800000	80258600000	68130900000	83517900000	165863800000	211756100000	179186900000	70728900000	58784700000	45884200000	65472100000	78179800000
	153	260318100000	129711800000	177038900000	157076200000	174626000000	219875400000	211570500000	205674700000	244032300000	196716100000	62507400000	40995400000	96127600000	28341000000	17599800000	67808200000	80285200000	68206800000	83671000000	165869500000	212009300000	178964600000	70769600000	58761300000	46060400000	65674700000	78362800000
	154	260614700000	130076000000	177019800000	157387000000	174463400000	219580300000	211763900000	205624000000	244129500000	196933600000	62589200000	40986400000	96133600000	28422200000	17609000000	67839000000	80563100000	68572700000	84001500000	165895000000	212154700000	178958400000	70819300000	58706000000	46079000000	65637700000	78579300000
	155	260705500000	130120800000	177248000000	157068900000	174440600000	219719800000	211717300000	205743700000	244281100000	197020100000	62631600000	41068400000	96187200000	28341400000	17571300000	67572300000	80652400000	68686100000	84220500000	165828900000	212328700000	179152900000	70931000000	58789200000	46211000000	65692000000	78824500000
	156	260910000000	130123400000	177113600000	157012500000	174623200000	219763500000	211936000000	206021200000	244261000000	197204300000	62706600000	41134300000	96303100000	28200200000	17582600000	67708000000	81082800000	68490500000	84466000000	165925600000	212497300000	179183700000	71011400000	58751300000	46124300000	65869700000	79346600000
	157	260989600000	129893200000	177130300000	157112300000	174597500000	219716300000	211708400000	206006000000	244730000000	197542800000	62908100000	41126400000	96364800000	28280300000	17529900000	67655200000	81024700000	68695300000	84675600000	165796800000	212915300000	178884700000	70835200000	58835800000	46205200000	66036600000	79409300000
	158	261486100000	129888500000	177196400000	157063700000	174680900000	219737600000	212131800000	205785500000	244930000000	197568300000	62951200000	41253700000	96612100000	28324000000	17534700000	67770300000	81124300000	68995700000	84668800000	165701700000	212808000000	179073000000	71001900000	58886200000	46410600000	66150400000	79803100000
	159	261653600000	129908700000	176999000000	156941200000	174425100000	219726900000	212063900000	206143800000	245098600000	197728500000	62924400000	41298600000	96501900000	28290300000	17571400000	67841800000	81212500000	69066300000	85085200000	165914700000	213040100000	179162700000	71032600000	58876100000	46286700000	66422500000	79767600000
	160	261629100000	129993100000	177260500000	156858700000	174549000000	219302000000	211876400000	206136200000	245215200000	198042400000	62925900000	41324000000	96586100000	28293300000	17458800000	67686200000	81345800000	69006900000	85060000000	165762400000	213130600000	179061600000	71042500000	58917700000	46227100000	66304300000	80012200000
	161	261453200000	130124500000	177169600000	156863700000	174469500000	219141100000	212238400000	206295800000	245321900000	198236800000	63081300000	41340700000	96544700000	28350100000	17564500000	67608600000	81580400000	69346200000	85212200000	165535100000	213634700000	179093800000	71207500000	58868700000	46279900000	66462500000	80055100000
	162	261715300000	130135400000	177181000000	156816600000	174543000000	219029500000	212214100000	206383400000	245507000000	198371700000	63143300000	41378300000	96646600000	28251400000	17562200000	67743300000	81395600000	69260000000	85372300000	165626400000	213576400000	179272100000	71201100000	58826200000	46125400000	66332800000	80268500000
	163	261971600000	129819000000	177197800000	156818000000	174590700000	218896500000	212335400000	206377800000	245591700000	198366400000	63300900000	41463700000	96957000000	28298900000	17566800000	67723600000	81831600000	69293300000	85649800000	165328100000	213556700000	179076000000	71237500000	58827100000	46335000000	66475900000	80576200000
	164	261812900000	129806000000	177124400000	156614600000	175079200000	218980200000	212261300000	206189000000	245804100000	198572300000	63258200000	41521000000	96875800000	28253400000	17577200000	67541600000	81753600000	69550600000	85714500000	165561600000	213882400000	179274300000	71144300000	58819400000	46309300000	66508900000	80756500000
	165	262169900000	129787400000	177086100000	156765200000	174670600000	218783800000	212702900000	206501600000	246098100000	199039200000	63492800000	41421100000	96813000000	28218100000	17558000000	67674800000	81830400000	69384300000	85669300000	165576900000	213902000000	179311900000	71288000000	58911700000	46340400000	66715400000	80694900000
	166	262444000000	129688800000	177101300000	156590000000	174404400000	218933800000	212583600000	206528800000	246578400000	198928300000	63496600000	41469700000	96732200000	28291400000	17490000000	67614300000	82024900000	69695700000	85944500000	165641100000	213978100000	179112000000	71250500000	58986500000	46397500000	66711000000	80953300000
	167	262496800000	129895300000	177051600000	156765400000	174412700000	218763500000	212565500000	206506200000	246401300000	199172200000	63593000000	41627500000	97007400000	28212900000	17530200000	67496300000	82163600000	69621500000	85947000000	165316800000	214203700000	179268300000	71252700000	58886000000	46426800000	66828900000	80971400000
	168	262527500000	129949600000	177078500000	156636700000	174420600000	218338200000	212709600000	206500900000	246304100000	199555800000	63533700000	41594900000	97082100000	28241000000	17570000000	67651200000	82827200000	69556000000	86170300000	165097500000	214085200000	179394900000	71362700000	58993100000	46508500000	66874500000	81206000000
	169	262461000000	129789300000	177231200000	156422700000	174472200000	218460900000	212722300000	206699500000	246425800000	199442300000	63505600000	41667900000	97023200000	28225200000	17559300000	67648100000	82595900000	69812600000	86232200000	164882200000	214175500000	178969600000	71290000000	58911300000	46480200000	66791300000	81221700000
	170	262440300000	129704500000	177191800000	156584700000	174396800000	218087500000	212848600000	206727200000	246750500000	199587700000	63665500000	41651000000	97208300000	28300600000	17580700000	67586900000	82527400000	69708200000	86327500000	164760300000	214154000000	179134900000	71399700000	58921300000	46680700000	66764900000	81367400000
	171	262372000000	129672100000	177063600000	156483700000	174437500000	218027500000	212720300000	206651500000	246751200000	199723500000	63655800000	41691700000	97258700000	28312500000	17500500000	67441200000	82358200000	69650700000	86495900000	164555500000	214664800000	179320800000	71327300000	58979400000	46683000000	66906100000	81438700000
	172	262611600000	129229200000	177755800000	156377200000	174353900000	217969400000	212743900000	206415700000	246683300000	199923700000	63694800000	41732400000	97162000000	28208900000	17543500000	67493300000	82547800000	69833300000	86499100000	164627200000	214978100000	179032900000	71471700000	58871800000	46655900000	66867300000	81418100000
	173	262352200000	128902100000	177818100000	156706500000	174463800000	217967700000	212904000000	206547300000	246620400000	199946500000	63945400000	41858000000	97413900000	28358600000	17566500000	67621000000	82468500000	69843700000	86585700000	164609300000	214609900000	179067700000	71252500000	58935900000	46668900000	66946900000	81663300000
	174	262437400000	128915500000	178145800000	156725100000	174670900000	217584100000	212903900000	206719500000	247032200000	199866400000	63952600000	41792900000	97373100000	28240900000	17514900000	67491400000	82401500000	69738600000	86621700000	164558200000	214171700000	179164200000	71340600000	59159500000	46750600000	66978300000	81781900000
	175	262447600000	128794700000	178732300000	156878800000	174499500000	217561400000	212685300000	206504000000	247093100000	200079400000	63849900000	41962000000	97456100000	28253500000	17518600000	67526300000	82540900000	69879600000	86744700000	164695800000	214097600000	179022800000	71466500000	59008900000	46628300000	66701900000	81843800000
	176	262523200000	128671000000	178877000000	157392800000	174577500000	217478300000	213084900000	206587700000	247068000000	200203700000	63957400000	41833700000	97271000000	28288200000	17631900000	67520500000	82455200000	69986800000	86789900000	164512600000	214116200000	179147800000	71469200000	58980200000	46671800000	67004100000	81907500000
	177	262498800000	128449200000	179305200000	157358800000	174454400000	217305900000	213097900000	206876000000	246968100000	200289000000	63764500000	41937300000	97575700000	28237000000	17551300000	67388400000	82655600000	69928500000	86959200000	164672000000	214139100000	179130100000	71456700000	59078200000	46660400000	67029200000	82218800000
	178	262414900000	128470000000	179466800000	157797400000	174411100000	217184100000	212871400000	206751500000	246927100000	200308000000	63942600000	42020200000	97417000000	28288200000	17482400000	67549200000	82631500000	69955100000	86843300000	164771300000	213963100000	178852700000	71344500000	59067300000	46693700000	66935200000	82133600000
	179	262359300000	128291900000	179851400000	157948900000	174694000000	216778200000	213069300000	206663400000	247198600000	200249400000	63876400000	42063500000	97569100000	28324400000	17491700000	67381000000	82753600000	69897500000	87107200000	165102900000	214138400000	179066100000	71540600000	59222400000	46691100000	66924800000	82207300000
	180	262156100000	128222200000	179764200000	158413500000	174655900000	216812700000	212724000000	206762700000	247332600000	200578500000	63855500000	42107300000	97569200000	28205300000	17478900000	67343100000	82700400000	69958400000	87132000000	165478300000	214026500000	179084500000	71330800000	58934400000	46713600000	66991000000	82382600000
	181	262257400000	128169000000	179702400000	158587800000	174576600000	216648800000	212831100000	206501200000	247275400000	200697100000	63795800000	42186200000	98047100000	28216200000	17431900000	67464800000	82775000000	69890200000	87097300000	165583100000	214009800000	178861900000	71487600000	59003500000	46782600000	66876300000	82330100000
	182	262212800000	128218600000	179538000000	158684900000	174436700000	216769900000	212852300000	206823900000	247634100000	200651500000	63766100000	42117700000	97838100000	28221700000	17465500000	67298600000	82762500000	70029600000	87083600000	165967500000	214244100000	179147000000	71719100000	59002500000	46727800000	67040100000	82410200000
	183	261655300000	128022600000	179514300000	158816800000	174429500000	216724400000	213046500000	206750500000	247405200000	200838600000	63843200000	42097200000	97576200000	28194300000	17580700000	67359300000	82723600000	70128100000	87241600000	166425500000	214129000000	179013700000	71939000000	59070400000	46753900000	67017100000	82428400000
	184	261126600000	128253500000	178784600000	158668400000	174337400000	216680200000	212693800000	206790300000	247422000000	200461900000	63776900000	42036200000	97691900000	28162800000	17517900000	67326500000	82851800000	69993200000	87182300000	166688800000	214122700000	178839300000	71476600000	58928400000	46774400000	67098700000	82524900000
	185	260432900000	128074900000	178105800000	158617200000	174533600000	216834300000	212852500000	206464400000	247386700000	200862700000	63797000000	42049700000	97554700000	28132200000	17517300000	67256400000	82895800000	70093200000	87287600000	167212100000	214259200000	178744400000	71505800000	59002800000	46614200000	67002200000	82550900000
	186	259761900000	127999100000	177183100000	158872200000	174567800000	216375100000	212538700000	206533000000	247475300000	200929500000	63645700000	41939100000	97660700000	28293800000	17472800000	67287200000	83038400000	69915700000	87232000000	167205600000	214218600000	178797400000	71316900000	58984200000	46787900000	67127800000	82574600000
	187	258736300000	127820300000	176199100000	158525900000	174104900000	216527600000	213021900000	206406000000	247718900000	201067600000	63563600000	41883700000	97595200000	28067900000	17615100000	67016900000	82804600000	70026000000	87295400000	167462000000	213824900000	178752000000	71283100000	59073200000	46494700000	67127200000	82600100000
	188	257100400000	127773900000	175156100000	157872300000	174109700000	216101000000	212797600000	206439600000	246973400000	200655000000	63544600000	41964600000	97759800000	28081500000	17728000000	67012400000	82870900000	70102900000	87383000000	168139500000	214199000000	178636700000	71180900000	58899700000	46636600000	66926500000	82901500000
	189	255094900000	127768600000	174177800000	157589200000	174070300000	215818600000	212863300000	206432700000	247051600000	200703500000	63416600000	41758000000	97460400000	28134300000	17696000000	66874300000	83054700000	69920900000	87408100000	168190800000	213866500000	178861200000	71359500000	59143000000	46652300000	67077200000	82900200000
	190	253216300000	127444400000	172804800000	157121800000	173852900000	215710900000	212960400000	206606800000	246866700000	200526900000	63092100000	41788600000	97554800000	27992200000	17890200000	66984800000	82816000000	70034000000	87352000000	168391300000	214084100000	178993700000	71362300000	59213500000	46676400000	67167300000	82827200000
	191	251097900000	127718100000	171885000000	156847600000	173483100000	215575700000	213329800000	207101700000	246969700000	200841400000	62931900000	41757700000	97469800000	27981000000	17908800000	66888700000	82937900000	69903600000	87666200000	168593800000	213975700000	179370000000	71359500000	59379600000	46704600000	67005500000	82956500000
	192	248979700000	127634400000	171098900000	156135400000	173289600000	215673700000	213517600000	207482800000	247005900000	200607800000	62638900000	41624200000	97336000000	27958300000	17922300000	66976500000	83000700000	69834100000	87474300000	168822600000	214175500000	180030900000	71394200000	59723500000	46854600000	67096500000	82900800000
	193	246904600000	127696700000	170455300000	155318900000	173032700000	215277000000	214166100000	208179200000	246903500000	200565900000	62214900000	41548400000	97172200000	27928300000	17943400000	67050500000	82972500000	69979700000	87604200000	169196800000	214017200000	181302100000	71411300000	59941000000	46850000000	67120000000	83102000000
	194	244745800000	127364700000	169646100000	154813400000	172934200000	215368100000	214442100000	209244100000	247555600000	201226200000	61956200000	41388800000	97236700000	27956800000	18058300000	67228900000	82906800000	70045900000	87663800000	169395000000	214070000000	181951700000	71487900000	60228500000	46879600000	67134900000	82990500000
	195	242975900000	127343500000	168941100000	154088900000	172893600000	215322100000	214767900000	209769100000	247657600000	201611200000	61559100000	41299200000	97289600000	27907800000	18011000000	67271100000	82907000000	69975900000	87474400000	169672000000	213994500000	183155600000	71622100000	60407900000	46915400000	67113300000	83006900000
	196	240948500000	127455600000	168315800000	153340800000	172842500000	215592000000	215149500000	210725200000	247978900000	201968900000	60925700000	41265700000	96916200000	27818300000	18031300000	67294200000	83031000000	69972600000	87704400000	169820500000	213803700000	184093500000	71592800000	60715700000	46930900000	67188500000	83066300000
	197	239558900000	127346400000	167942900000	152652300000	172475700000	215523500000	215879500000	211559500000	248503200000	202592600000	60366900000	41227800000	96836000000	27893900000	17957400000	67326900000	82979300000	69855000000	87725800000	169780400000	213757600000	185031800000	71736700000	60872500000	46994100000	67131200000	83056000000
	198	237917500000	127446100000	167280400000	152163200000	172336600000	215677800000	216222200000	212404100000	249363900000	203108600000	59959600000	41073700000	96810000000	27744300000	18006900000	67379100000	83028600000	69927100000	87548600000	170086400000	213826300000	186190800000	71630900000	60930700000	46922000000	67054800000	82995600000
	199	236371100000	127274200000	166927300000	151318600000	171811900000	215673400000	216431200000	212890500000	249607700000	204038200000	59275900000	40974800000	96511000000	27707000000	17892800000	67509600000	82683800000	70082000000	87838600000	170084500000	213772900000	187034200000	71797400000	61093800000	47172900000	67028400000	83073100000
	200	235307300000	127085300000	166947100000	150628000000	171335000000	215818000000	216978200000	213627800000	250048600000	204545000000	58870700000	40805200000	95963000000	27568500000	17867300000	67427600000	82580600000	69868500000	87411900000	170005700000	213818200000	187959700000	71711700000	61196100000	47180300000	67192800000	83091600000
	201	234161500000	126912100000	166543300000	150255300000	171265200000	215820800000	216901400000	213852400000	250561700000	205185500000	58276300000	40877800000	95589600000	27653400000	17843300000	67501600000	82594500000	69825300000	87462300000	170121000000	213749400000	189050100000	71970300000	61358900000	47218100000	66977700000	83252300000
	202	233231200000	126746300000	166258800000	149624900000	170482400000	215630400000	217216800000	214199400000	250704400000	205798000000	57802200000	40802700000	95074500000	27452200000	17764600000	67378600000	82766900000	69725000000	87530100000	170307900000	213802000000	189348100000	71960900000	61331700000	47142300000	66860500000	83197000000
	203	232148500000	126740200000	166025800000	149071400000	170084600000	215390600000	217197900000	214524600000	251010200000	206239000000	57614800000	40685600000	94547900000	27428400000	17562700000	67349900000	82658500000	69731700000	87515300000	170497800000	213723100000	190012500000	71991600000	61464300000	47212600000	66725300000	82899400000
	204	231674200000	126854800000	166051000000	148625700000	169191100000	215081700000	216834200000	214627400000	251141200000	206734200000	56924000000	40405600000	94039800000	27406000000	17548400000	67209900000	82816700000	69838300000	87522700000	170426300000	213828400000	190353800000	71835900000	61349800000	47326400000	66867100000	82953000000
	205	230597400000	126646700000	165812400000	148023200000	168929300000	214845700000	216574700000	214553300000	250682200000	206584900000	56913900000	40298300000	93578700000	27364000000	17345000000	67119300000	82858600000	69687000000	87651500000	170437100000	213534700000	191145300000	72057600000	61370900000	47315000000	66849300000	82986000000
	206	230543500000	126650100000	166073300000	147827900000	168066600000	214815200000	215917100000	214275500000	250650500000	206848900000	56409000000	40188300000	92983900000	27269700000	17249900000	66931000000	83257200000	70168400000	87964900000	170591200000	213496400000	191280500000	71936000000	61429300000	47354800000	67053600000	83143100000
	207	229978100000	126802000000	165928300000	147306700000	167378300000	213931900000	215299800000	214362000000	249920100000	206378700000	56232300000	40038300000	92682400000	27196900000	17176900000	66764200000	83056400000	70125600000	88016300000	170757200000	213492200000	191761500000	72049400000	61473100000	47318600000	67315300000	83191700000
	208	229428700000	126699300000	166043900000	146990000000	166353300000	213475400000	214568200000	213771000000	249255200000	206471700000	56104900000	39838800000	92373300000	27156300000	17084500000	66555100000	83328300000	70172200000	88044100000	170695700000	213275100000	192032100000	71883300000	61242700000	47339300000	67452800000	83266200000
	209	229175500000	126792600000	165918600000	146719700000	165660500000	212739200000	213491400000	213023200000	248539200000	206184300000	56089300000	39756800000	91968100000	26954100000	16986300000	66371100000	83158500000	70143700000	87930800000	170678800000	213247800000	192038500000	71905800000	61511200000	47458900000	67133700000	83582100000
	210	228922100000	126771500000	166208000000	146427700000	164702900000	211638600000	212382100000	212574500000	247484600000	205588200000	56064800000	39587300000	91516400000	26948400000	16911300000	66373900000	83297700000	69926600000	87893300000	170864000000	213500800000	191973900000	71922600000	61324300000	47344500000	67349500000	83463300000
	211	228675800000	126652900000	166491200000	146255300000	163846700000	210735000000	211627200000	211892700000	246654300000	204770800000	55915300000	39494100000	91081500000	26712100000	16769500000	66003500000	83132800000	70082200000	87817600000	170581400000	213282300000	192338400000	72012200000	61331800000	47396400000	67239900000	83602800000
	212	228536500000	126667200000	166370300000	145990700000	162989400000	209895500000	210289000000	211426200000	245381100000	204034900000	55862200000	39270600000	91028000000	26794300000	16760500000	65854100000	82982600000	70114400000	87794200000	170764100000	213284000000	192269600000	72039200000	61223000000	47467200000	67262200000	83464100000
	213	228718800000	126798100000	166945100000	146038400000	162227200000	208922400000	209625600000	210194900000	243827800000	203355300000	55754900000	39232100000	90756000000	26727800000	16643300000	65564100000	82918600000	69983200000	87842300000	170611500000	212965100000	192184100000	71934300000	61226500000	47526800000	67281200000	83526400000
	214	228585300000	126848000000	166983400000	145868100000	161403000000	207789000000	208495200000	209382800000	242838100000	202494500000	55959000000	39187600000	90663600000	26509500000	16514000000	65391500000	82941400000	69900600000	87743600000	170399000000	213095100000	192299500000	71688800000	61135000000	47468500000	67164800000	83528600000
	215	228506300000	126990200000	167112400000	145948000000	160823600000	206846500000	207697100000	208556600000	241281100000	201285000000	55903800000	39102800000	90404800000	26477100000	16511800000	65283000000	82954900000	69888900000	87671000000	170304800000	213151100000	192198400000	71830900000	61099700000	47460400000	67148800000	83447000000
	216	228509100000	126724400000	167092300000	145791100000	160186000000	205587700000	206940200000	207710400000	239926200000	200364800000	55936500000	39060800000	90384200000	26388900000	16428200000	64985500000	82872200000	69901900000	87609800000	170556700000	213103700000	192266600000	71901700000	61040100000	47582200000	67152400000	83376000000
	217	228466200000	126847200000	167700100000	145576100000	159532600000	204454800000	205981600000	206659700000	238996100000	199717300000	56160000000	39057000000	90486200000	26353700000	16356200000	64754700000	83015800000	69709000000	87863600000	170217600000	212686600000	191976600000	71999200000	61028100000	47526500000	67199300000	83450600000
	218	228667000000	126831900000	168084000000	145654300000	159072800000	203533800000	205883900000	205731200000	237694900000	198611400000	56189100000	38901300000	90539500000	26365500000	16235600000	64512300000	82991100000	69997700000	87754000000	170383400000	213023300000	191929200000	71891700000	60987800000	47600900000	67080300000	83432600000
	219	228852300000	126996300000	168141600000	145543300000	158576700000	202689000000	205196100000	204489300000	236442600000	198070000000	56308200000	38969400000	90610900000	26229800000	16315800000	64496100000	82948500000	69863600000	87785400000	170279000000	212727000000	192010800000	71827000000	61111500000	47620800000	66991100000	83618900000
	220	229035100000	126904500000	168459800000	145862800000	158192700000	201777100000	204784200000	203977600000	235344900000	197119200000	56283400000	38932000000	90519800000	26096200000	16199800000	64142100000	82935600000	69741600000	87701400000	170226200000	212758100000	191818300000	71809600000	60876800000	47563600000	67047100000	83363200000
	221	228743500000	126895200000	168702100000	145767500000	157827000000	200731900000	204541500000	203459600000	234834900000	196171500000	56506900000	38956200000	90574600000	26063000000	16133700000	64059400000	82797900000	69859700000	87799700000	170168500000	212540500000	191737600000	71824500000	60710400000	47633300000	67121000000	83456200000
	222	229283100000	127201700000	168919800000	145799900000	157887600000	200076500000	204627700000	202782400000	234118000000	195244500000	56475500000	38941800000	90847200000	26157200000	16217500000	63918400000	82719500000	69888400000	87595700000	170101500000	212847400000	191480300000	71726200000	60758000000	47451800000	67082300000	83282400000
	223	229072900000	127545900000	169309000000	145963400000	157752100000	199485000000	204126000000	202282900000	233358600000	194438200000	56729400000	38867900000	90621700000	26051600000	16181700000	63859800000	82643500000	69723900000	87833000000	170167900000	212809300000	191404900000	71673900000	60749500000	47698100000	66953000000	83486000000
	224	229623500000	130254000000	169654100000	146163300000	157695300000	198845800000	204577500000	201781000000	232578700000	193690000000	56863000000	38915800000	91101000000	26027800000	16110500000	63558300000	82877300000	69711400000	87618000000	170042000000	212568400000	191164500000	71640400000	60821400000	47714100000	67159700000	83503000000
	225	229732900000	132933700000	169781100000	146149800000	157656700000	198220200000	204375300000	201447200000	232222200000	193062500000	57013900000	38884500000	91010400000	25915800000	16171900000	63592700000	82830200000	69674100000	87845900000	169800500000	212585100000	191137400000	71738400000	60579800000	47631900000	67129000000	83415800000
	226	230084700000	132891500000	170024000000	146419700000	157527100000	197659900000	204830000000	201066000000	231501700000	192461500000	57042300000	39014100000	91443100000	25831100000	16177200000	63555400000	82884100000	69667300000	87809400000	169679000000	212408900000	191208800000	71581000000	60590300000	47574500000	67032100000	83401500000
	227	230632800000	131785100000	170583700000	146818800000	157580300000	197270200000	205092700000	201071100000	231466900000	191886800000	57255700000	38927200000	91671000000	25879100000	16191900000	63412500000	82767300000	69712000000	87856500000	169571500000	212202900000	191179700000	71698800000	60641400000	47663100000	66986000000	83221900000
	228	230438700000	130027800000	170781700000	146900600000	157711700000	196975200000	205413500000	200376800000	231539600000	191513600000	57441800000	38991100000	92011000000	25783300000	16251300000	63429300000	82782800000	69750800000	87793800000	169639300000	212347100000	190964800000	71651300000	60408800000	47692700000	66892000000	83452400000
	229	230985300000	128939900000	171119800000	147022000000	157871200000	197132700000	205631200000	200524800000	231136800000	190747700000	57436200000	39053700000	92284300000	25806600000	16281500000	63364400000	83025300000	69665000000	87676600000	169577700000	212047100000	190658800000	71581200000	60516600000	47687700000	67018000000	83497900000
	230	231096300000	128300800000	171399500000	146912200000	157956900000	196598800000	206060400000	200493600000	231025100000	190755800000	57602600000	39049700000	92353000000	25867000000	16273300000	63242500000	82872200000	69793700000	87868100000	169494500000	212017800000	190441800000	71497600000	60392900000	47733800000	66911000000	83335600000
	231	231316100000	127978300000	171452900000	147426300000	158237700000	196615200000	206148000000	200418300000	231417900000	190377500000	57786900000	39041300000	92607200000	25758000000	16251500000	63545100000	82953600000	69486400000	87806300000	169293500000	211865300000	190286700000	71558200000	60353500000	47766800000	66806500000	83381000000
	232	231710300000	128034200000	172141600000	147622800000	158510300000	196581200000	206627500000	200393900000	231278900000	189970700000	57749100000	39070700000	92675000000	25712200000	16360600000	63418900000	82863700000	69556800000	87765600000	169362800000	211814200000	190413200000	71491100000	60392600000	47571100000	66708200000	83529100000
	233	231609100000	127904400000	171935700000	147814600000	158672400000	196606600000	207065900000	200891200000	231703600000	189966200000	57867400000	39127000000	92690900000	25733000000	16319900000	63366300000	82578800000	69495700000	87642800000	169243600000	211408700000	189987400000	71669200000	60383100000	47730900000	66971600000	83471200000
	234	232119200000	127728400000	172402500000	148073100000	159263700000	196865100000	207465300000	201118900000	231574700000	189831000000	57812100000	39298900000	92976200000	25697900000	16408900000	63580100000	82729400000	69564600000	87835900000	168881600000	211596400000	189996000000	72193700000	60253300000	47695000000	66778600000	83414900000
	235	232335400000	127348400000	172593000000	148206200000	159318600000	196952300000	208130500000	201227600000	231910300000	189811300000	58138600000	39414500000	93273800000	25647800000	16385000000	63558000000	82691100000	69344900000	87753200000	168828700000	211513600000	189622600000	71654100000	60264600000	47713600000	66878800000	83398000000
	236	232366400000	127169300000	173031800000	148553200000	159818400000	197341100000	208964400000	201533500000	232214300000	189346700000	57985000000	39576200000	93444100000	25608100000	16413100000	63576300000	82653400000	69541200000	87769800000	168880200000	211421800000	189644500000	71669800000	60224500000	47673200000	66883800000	83306600000
	237	232341100000	126652600000	173162100000	149100600000	160086100000	197426900000	209208600000	201766500000	232416300000	189500000000	58253000000	39594600000	93746800000	25714200000	16443400000	63667300000	82842900000	69523700000	87701100000	168483200000	211481000000	189508400000	71411400000	60167900000	47751200000	66994000000	83325600000
	238	233122700000	126599300000	173244900000	149073200000	160356800000	197918700000	209749500000	202123500000	233042400000	189265000000	58341100000	39745700000	94114000000	25775600000	16510700000	63713500000	82533400000	69426100000	87809300000	168638600000	211521200000	189376000000	71472400000	59969300000	47736000000	66848500000	83524400000
	239	233318900000	126577600000	173320600000	149383400000	160833400000	198222100000	209518800000	202577200000	233311700000	189370100000	58247700000	39695200000	94279600000	25681500000	16451400000	63746500000	82700500000	69502000000	87695600000	168483700000	211079900000	189227100000	71504800000	60194700000	47729000000	66835600000	83332000000
	240	233201400000	126630000000	173902500000	149603700000	161189600000	198503500000	211477100000	203362200000	233844800000	189503500000	58400400000	39772800000	94517700000	25602500000	16434600000	63844900000	82742500000	69344600000	87597200000	168556300000	211310200000	189141000000	71521300000	60240000000	47756500000	66641900000	83399000000
	241	233452300000	126569700000	174057300000	149888300000	161480000000	198815400000	214614500000	203626000000	234495000000	189739500000	58245800000	39816400000	94599300000	25635700000	16545500000	63915400000	82701400000	69283300000	87770500000	168347100000	211231500000	189069300000	71617200000	60076400000	47746900000	66737800000	83481000000
	242	233719200000	126659100000	173989600000	150156500000	161934800000	199264900000	217580700000	204091800000	234893800000	189557900000	58284500000	39803000000	94994800000	25635600000	16524300000	64104800000	82669400000	69355800000	87556100000	168215000000	211144000000	188825700000	71462000000	60019700000	47671600000	66713700000	83224900000
	243	234135600000	126708600000	174172100000	150230000000	162088400000	199683800000	219707900000	204687000000	235318300000	189784800000	58279400000	39892500000	94900200000	25706100000	16536100000	64218500000	82579100000	69377700000	87498400000	168189100000	211168200000	188562600000	71552900000	59977000000	47670300000	66751500000	83367300000
	244	234120000000	126559300000	174303100000	150580700000	162334100000	200227700000	220604500000	205128500000	235992300000	190315400000	58409200000	39925000000	95179400000	25693700000	16573100000	64197900000	82786200000	69367900000	87739600000	168054700000	210945700000	188616200000	71428300000	60107800000	47715500000	66625500000	83456900000
	245	234580100000	126656100000	174685100000	150981800000	162837500000	200949600000	220684600000	205762500000	236591200000	190695200000	58433700000	39981100000	95372200000	25662300000	16668500000	64424200000	82574000000	69465300000	87614500000	168156800000	210914400000	188380900000	71504400000	59967100000	47628900000	66648400000	83328300000
	246	234614600000	126851300000	174671500000	151183900000	163075600000	201260700000	221008400000	206068000000	237217800000	190515600000	58432900000	40116000000	95512700000	25673100000	16640200000	64517200000	82510900000	69290400000	87766400000	167838400000	211137600000	188036000000	71433000000	59902900000	47666800000	66661400000	83359900000
	247	234973800000	126852300000	174638300000	151168200000	163633200000	201787600000	221405900000	206852000000	237893700000	190816400000	58418700000	40244400000	95604900000	25667000000	16653900000	64727300000	82604800000	69322000000	87758800000	167694200000	211250800000	188378300000	71475000000	60040400000	47597600000	66790400000	83398900000
	248	235218000000	127250200000	174981100000	151651100000	163635900000	202390900000	221763200000	207464900000	238466400000	191166900000	58482300000	40289800000	95847600000	25679000000	16717300000	64580000000	82590400000	69301000000	87560400000	167749600000	211340800000	188020200000	71466000000	59713200000	47709500000	66771800000	83360200000
	249	235408800000	127310900000	175267300000	152092400000	163900300000	202663700000	221712700000	208162800000	239102200000	191430500000	58438700000	40397500000	96038600000	25708000000	16697300000	64640000000	82571900000	69086600000	87734300000	167710400000	211077800000	187722000000	71343000000	59889100000	47876900000	66779700000	83086200000
	250	235246000000	127639800000	175240200000	152111300000	163966200000	203219900000	221926900000	208757100000	239907700000	191548300000	58350500000	40475600000	96080000000	25679000000	16679700000	65009200000	82482900000	69361300000	87622700000	167368200000	211014000000	187877000000	71678000000	59985000000	47639300000	66733200000	83321700000
	251	235834600000	127682400000	175139900000	152258500000	164383300000	203732100000	222105300000	209328600000	240190300000	192241600000	58375200000	40484700000	96210800000	25651900000	16697600000	65108500000	82687500000	69102800000	87650700000	167581000000	211315700000	187917000000	71547100000	59936000000	47729900000	66507000000	83461100000
	252	236166200000	127654900000	175546100000	152350100000	164363300000	204277500000	222320600000	209694700000	241031800000	192412900000	58265600000	40480600000	96521600000	25626600000	16732700000	64994400000	82473000000	69289700000	87702600000	167336400000	211168600000	187530500000	71483200000	59800200000	47873500000	66736600000	83244300000
	253	236305400000	128017000000	175828500000	152725800000	164543900000	204506500000	222705700000	210486600000	241613100000	192756600000	58254200000	40636500000	96441000000	25628200000	16721400000	65275100000	82473800000	69085700000	87876900000	167441600000	211187000000	187534100000	71408900000	59910900000	47898500000	66472600000	83460100000
	254	236483800000	128136700000	175750500000	152620400000	164456400000	204771700000	222729200000	210975000000	242499700000	193019000000	58264100000	40879000000	96710400000	25605700000	16678700000	65324000000	82543500000	69209600000	87619400000	167404200000	211433500000	187588700000	71512100000	59738000000	47640800000	66651400000	83588400000
	255	236644100000	128200600000	176044800000	152789000000	164381200000	205049400000	223115500000	211489900000	242863700000	193131200000	58311400000	41296400000	96466500000	25655600000	16759200000	65433900000	82567200000	69093500000	87687300000	167213200000	211104200000	187581300000	71638800000	59844200000	47771300000	66576900000	83223200000
	256	236886600000	128161300000	176014400000	153225700000	164752600000	205610500000	223782200000	211981000000	243257000000	193220100000	58200600000	41459000000	96663300000	25658300000	16834400000	65471200000	82410400000	69000600000	87861400000	167124900000	211230200000	187401800000	71554000000	59872900000	47782600000	66654700000	83274700000
	257	237114700000	128543800000	176328800000	153317200000	164348900000	205863400000	223636800000	212624600000	243848200000	193522600000	58257600000	40860700000	96758500000	25632800000	16823300000	65324800000	82503500000	69039400000	87719800000	166947800000	211264300000	187425900000	71823200000	59756800000	47865800000	66633700000	83540900000
	258	237410700000	128594100000	176577600000	153537400000	164794000000	206155500000	223836000000	212916500000	244327600000	193798600000	58231000000	40688500000	96974400000	25630500000	16799400000	65634400000	82408900000	68927200000	87889600000	167010900000	211243800000	187498300000	71611200000	59686800000	47843700000	66594000000	83508000000
	259	237565900000	128576300000	176537300000	153576900000	164329700000	206261100000	224380900000	213193200000	244920300000	193988400000	58168700000	40487300000	97071500000	25649000000	16871800000	65524100000	82416800000	69047600000	87948000000	167058100000	211259800000	187305000000	71638800000	59808500000	47875600000	66578000000	83490500000
	260	237962000000	128400700000	176970200000	153944700000	164390400000	206757600000	224524000000	213662900000	245482200000	194406000000	58160900000	40480000000	96819800000	25589600000	16797900000	65664600000	82414700000	68953300000	87841300000	166875300000	211147300000	187139500000	71559100000	59714600000	47971600000	66782700000	83440900000
	261	238280500000	128726500000	176793200000	154124200000	164180100000	206380100000	224844800000	213745000000	245894400000	194581100000	58164400000	40570700000	97052700000	25648600000	16874100000	65598400000	82336600000	68946500000	87846600000	166866300000	211414700000	186939500000	71601100000	59709200000	47871200000	66739400000	83544500000
	262	238588200000	128650400000	177059300000	154047100000	164232900000	206724400000	225006000000	214095300000	246132300000	195079400000	58225200000	40446100000	96998000000	25569000000	16839100000	65691500000	82348400000	69028300000	88049500000	166916500000	211408000000	186853200000	71637500000	59609600000	47942000000	66586200000	83520900000
	263	238836800000	128751400000	177276500000	154204600000	164158100000	206871200000	225008200000	214583400000	246456900000	195330600000	58157900000	40666600000	97256700000	25595100000	16830200000	65635500000	82201700000	68810300000	87953700000	166797000000	211251900000	186839400000	71706400000	59699300000	47972600000	66839900000	83581100000
	264	238914600000	128675300000	177658700000	154461200000	163968000000	206762900000	225211800000	214950600000	246906100000	195483900000	58092400000	40673200000	97128000000	25590100000	16852000000	65663600000	82389200000	68826900000	87856100000	166497700000	211014300000	186855500000	71615800000	59717900000	47965100000	66599700000	83586200000
	265	238911800000	128533300000	177748100000	154502800000	164035500000	206601000000	225427100000	215170100000	247059700000	195757900000	58004700000	40640900000	97225800000	25625100000	16926600000	65729500000	82049200000	68813600000	87953400000	166501500000	210979900000	186850000000	71614500000	59841700000	48090300000	66816000000	83537800000
	266	239252200000	128880400000	178092600000	154612400000	163831400000	206846400000	225917500000	215286900000	247352700000	196053100000	58044200000	40691100000	97184500000	25647700000	16905800000	65735500000	82130500000	68624100000	87874800000	166796000000	211185900000	186705900000	71620500000	59714900000	47983900000	66731800000	83753600000
	267	239811200000	128999700000	178186200000	154802400000	163795400000	206618200000	225851000000	215499800000	248019600000	196081800000	58049100000	40817700000	97197000000	25717700000	16900600000	65711700000	81831900000	68593100000	87992000000	166667200000	210975400000	186402500000	71586300000	59548100000	48031600000	66810400000	83644000000
	268	240085900000	129058600000	178321700000	155096400000	163704100000	206832600000	225669000000	215718700000	247593100000	196506900000	58068000000	40715300000	97539700000	25583800000	16961500000	65652800000	81880800000	68546300000	87545500000	166594400000	211009800000	186422400000	71761500000	59734900000	48145400000	66865400000	83737700000
	269	240410900000	129118200000	178208000000	155193400000	163726000000	206677700000	225951700000	215769400000	247907000000	196447900000	58048400000	40746800000	97201000000	25636600000	16878100000	65748700000	81612900000	68718400000	87807000000	166534900000	211153100000	186344900000	71845700000	59617100000	47946900000	66761200000	83797400000
	270	240542900000	129360900000	178144000000	154949300000	163501900000	206263900000	225948600000	215779800000	248070900000	196690400000	58071900000	40663600000	97152900000	25650600000	16905000000	65802000000	81200300000	68259900000	87461700000	166366700000	211010900000	186361300000	71510400000	59681300000	47966900000	66941100000	83946300000
	271	240822200000	129440600000	178650000000	155081200000	163437800000	206428200000	226334300000	215846700000	247990800000	196773600000	58084700000	40776200000	96964800000	25542500000	16847300000	65764100000	80845100000	68109200000	87331000000	166441400000	211167700000	186467900000	71578000000	59739900000	48072700000	66873000000	83842600000
	272	240903600000	129455700000	178534500000	155114200000	163271000000	206326600000	226066800000	216004500000	248318500000	196999600000	58070400000	40795100000	97132600000	25568300000	16959000000	65735600000	80471900000	67788500000	86922200000	166506200000	210781100000	186516500000	71766200000	59772100000	48057700000	66762900000	83935700000
	273	241469100000	129581400000	178981700000	155070000000	163089000000	206491900000	226405300000	216034400000	248137500000	197163700000	58025700000	40717000000	96917100000	25595300000	16942000000	65639200000	80010200000	67427600000	86562200000	166500200000	213529300000	186483200000	71852500000	59769000000	48012700000	66976900000	83946900000
	274	241581900000	129970900000	178562000000	155240900000	163008400000	206152200000	226529900000	216106700000	248037600000	197231400000	58188900000	41062200000	97000700000	25612600000	16901200000	65397700000	79375500000	67264600000	85873600000	166237800000	216776900000	186140000000	71710400000	59577000000	48033300000	66969600000	83937000000
	275	241876400000	129910300000	179214900000	155221400000	163095100000	206311700000	226386800000	216141900000	248359200000	197582000000	58138200000	44685000000	96992100000	25606600000	16874400000	65582800000	78714800000	66837800000	85468000000	166225700000	218006800000	186067700000	71691100000	59724800000	48128100000	66774200000	83926000000
	276	242118000000	129981600000	178909000000	155221900000	163140600000	205906200000	226331500000	216030600000	248178700000	197802900000	58195700000	44092900000	96966400000	25686000000	16907700000	65606300000	77970700000	66476000000	84776100000	166258700000	219683400000	186139700000	71597700000	59730400000	48089700000	66963600000	84034000000
	277	242564000000	129937600000	179219700000	155270000000	163095300000	205696200000	226603000000	215926100000	248108000000	197867700000	58079800000	42796600000	97012200000	25638000000	16927900000	65473100000	77161700000	65786500000	84245200000	165876100000	218838600000	186027000000	71751600000	59863400000	48141500000	67119400000	84077400000
	278	242700500000	129830500000	179276400000	155493500000	162803600000	205873800000	226505400000	215969500000	248160600000	197922100000	58109000000	42165800000	96904000000	25599100000	16943800000	65603200000	76580600000	65219000000	83400300000	165998100000	217526600000	185769400000	71775500000	59565200000	48176700000	67017900000	84003100000
	279	242666800000	129746000000	179193800000	155387200000	162479500000	205800600000	226692300000	216064800000	247803100000	197703400000	58082000000	41462800000	96902800000	25634200000	16876500000	65479300000	75831200000	64759400000	82558400000	165982600000	216351400000	185784700000	71758500000	59639700000	48276400000	67005800000	84157300000
	280	243185100000	129980500000	179454500000	155716900000	162686700000	205504200000	226923700000	216190600000	247897400000	197922700000	58244500000	41221400000	96769800000	25585600000	16884200000	65468900000	75149700000	64317700000	81920900000	165831400000	215587900000	186052900000	71647400000	59809400000	48423700000	67022300000	84103400000
	281	243627700000	130108900000	179283200000	155606500000	162500500000	205210800000	226907800000	215560800000	247807000000	198199200000	58168300000	40874200000	96631200000	25667900000	16885100000	65328300000	74450000000	63575300000	81102600000	165947800000	215089300000	185869900000	71653400000	59679000000	48460600000	67024200000	84179200000
	282	243834200000	129805000000	179579400000	155591600000	162435600000	205087400000	226814800000	215636300000	247849800000	197925000000	58234400000	40671100000	96749300000	25718000000	16950100000	65425000000	73948000000	63140700000	80395200000	165791000000	213830600000	185750500000	71783300000	59453300000	48456800000	66916200000	84337600000
	283	244109100000	130090400000	179413000000	155602300000	162266300000	204957500000	226970800000	215473400000	247399900000	198371000000	58196600000	40763500000	96677500000	25699100000	16913100000	65386900000	73327900000	62534400000	79748900000	165968300000	213578900000	185387300000	72279700000	59574400000	48498800000	67077200000	84150300000
	284	244314200000	130301400000	179588200000	155659200000	162332500000	205018700000	227002600000	215281400000	247645500000	198144400000	58212400000	40570500000	96590200000	25711800000	16945700000	65274600000	72683900000	62201200000	79445300000	165726900000	212615000000	185367400000	71989900000	59496400000	48538000000	67020800000	84283300000
	285	244451800000	129996900000	179790800000	155798700000	162169300000	204701400000	226909100000	215523400000	247111800000	198230200000	58335200000	40427100000	96603500000	25618100000	16947600000	65144000000	72465500000	61568800000	78646900000	165685400000	212131100000	185325200000	71709000000	59604500000	48722500000	67172600000	84193800000
	286	244400700000	129910200000	179644900000	155715000000	162116800000	204704700000	227189300000	215180600000	246639000000	198398700000	58369700000	40215900000	96688300000	25583200000	16957000000	65151000000	71932500000	61265600000	78184400000	165666700000	212319500000	185194700000	71728400000	59438600000	48991800000	67109100000	84444900000
	287	244787200000	130072900000	179665600000	155674900000	162213800000	204646300000	227280800000	215070700000	247044000000	198358200000	58394600000	40257700000	96639900000	25737800000	16929800000	65047200000	71751300000	60969600000	77842500000	165449200000	211885800000	185131200000	71748300000	59538300000	48902200000	67068600000	84377400000
	288	244925100000	130008700000	180069700000	155854700000	162048000000	204337600000	227263100000	215087400000	246862900000	198561000000	58575300000	40083400000	96614300000	25600900000	16942000000	65014400000	71324700000	60512000000	77492800000	165745000000	211741000000	185346900000	71829400000	59656400000	48909300000	67053600000	84488700000
	289	245146000000	129911500000	180038400000	155771700000	161754800000	204509200000	227222100000	215304200000	246955000000	198455900000	58423100000	40128000000	96535900000	25631600000	16966500000	64952000000	70882400000	60105200000	77108200000	165634100000	211278100000	185147900000	71762100000	59525500000	48740300000	67213300000	84398600000
	290	245405300000	129926500000	179987200000	156097900000	161969000000	204335900000	227591100000	215030100000	246828800000	198479400000	58513600000	40137600000	96523400000	25688200000	17019500000	64947300000	70736900000	60051900000	76817900000	165599300000	211026700000	185115700000	71763500000	59441900000	48673700000	67136400000	84215400000
	291	245691900000	130133100000	179950800000	155872000000	161845900000	204291900000	227621200000	214690300000	246317600000	198654700000	58490500000	40118800000	96604500000	25713800000	16972900000	64859000000	70600600000	59690500000	76877000000	165581700000	210787600000	184881900000	71734300000	59610400000	48546800000	67021600000	84393000000
	292	246857400000	130060000000	179996600000	156279800000	161716100000	204019100000	227802300000	214761400000	246562300000	198469000000	58639300000	40170100000	96586700000	25734400000	16968800000	64660700000	70322700000	59568100000	76676400000	165243500000	210921300000	184814800000	71642600000	59414700000	48608500000	67302700000	84363900000
	293	247483300000	130264200000	180389900000	156012500000	161621900000	203850400000	227945100000	214544700000	246142100000	198528800000	58711100000	40166600000	96425600000	25668400000	16845300000	64782500000	70344000000	59477500000	76532600000	165500900000	210781800000	184692700000	71645400000	59470600000	48220800000	67115800000	84315300000
	294	247372600000	130136200000	180087200000	155935700000	161391300000	203936200000	228153000000	214342000000	245882100000	198718200000	58639600000	40201600000	96523400000	25636200000	16970900000	64715900000	70231000000	59423000000	76397000000	165445500000	211051900000	184751000000	71661600000	59466200000	48189100000	67187300000	84357500000
	295	247133000000	130106500000	180186800000	156016400000	161663000000	203729100000	228128200000	214528200000	246070000000	198536600000	58644200000	40074400000	96479400000	25579300000	17047900000	64698500000	70317300000	59170000000	76432500000	165242300000	210848300000	184874500000	71805200000	59478000000	48275000000	67130700000	84170700000
	296	247515800000	130266700000	180254800000	156027200000	161638400000	203700700000	228290500000	214372100000	245465000000	198400800000	58738200000	40018400000	96498700000	25671500000	16975800000	64645700000	70106200000	59158900000	76531500000	165564200000	210678300000	184660000000	71714600000	59475000000	48318000000	67053400000	84232800000
	297	247611400000	130205800000	180309700000	155885500000	161374100000	203584100000	228468500000	214082800000	245639800000	198754000000	58846100000	40052400000	96534800000	25564200000	16935400000	64697500000	70255000000	59298300000	76495500000	165130100000	210330600000	184553200000	71872800000	59341000000	48342100000	67045700000	84279600000
	298	247707000000	129831500000	180353500000	155881300000	161390200000	203216600000	228620000000	214137200000	246165100000	198544900000	58818000000	40114900000	96715400000	25615000000	16973800000	64649800000	70301500000	59099800000	76647200000	165357600000	210697400000	184558400000	71807000000	59424900000	48542100000	67106900000	84378400000
	299	247986400000	130131500000	180546800000	155958900000	161375800000	203494400000	228449300000	214016200000	245289400000	198423200000	58846000000	40063400000	97937700000	25561900000	16944300000	64525300000	70204700000	59148700000	76732900000	165352000000	210378400000	184509200000	71691300000	59523400000	48317600000	67181900000	84269500000
	300	247891800000	130035900000	180388400000	155995800000	161347300000	203305900000	228765800000	213776300000	246322200000	198614600000	58920300000	40141500000	107753300000	25653300000	16966400000	64396800000	70141300000	59177200000	76940300000	165197700000	210516000000	184534300000	71754900000	59464000000	48298000000	67123500000	84386400000
	Removal of basal ATP content (0-249sec)	High EGF																			Low EGF
	Time (Sec)	1	2	3	4	5	6	7	8	9	10	11	12	13	14	15	16	17	18	19	1	2	3	4	5	6	7	8
	145	258678200000	130065500000	176681200000	157709800000	174151100000	219911400000	210648500000	204226500000	241788200000	194120000000	61609100000	40398900000	95190300000	28366100000	17487900000	67842100000	78695000000	66798900000	81343000000	166333000000	209820500000	178625000000	70475000000	58579000000	45776100000	64118700000	75761700000
	146	258876600000	129966700000	176763300000	157516700000	174181100000	219896800000	210855400000	204301500000	241968000000	194451500000	61649100000	40258000000	95430800000	28372200000	17560800000	67874800000	78894000000	67183900000	81531300000	166156100000	210499600000	178882400000	70355700000	58646600000	45872700000	64422700000	76128500000
	147	259159200000	130212800000	176867200000	157651400000	174250700000	220073000000	210840100000	204313400000	242395100000	194882400000	61741000000	40380600000	95361800000	28304900000	17502500000	67728500000	78991600000	67170900000	82181000000	166172000000	210617400000	178813500000	70517900000	58566000000	45767300000	64501700000	76500500000
	148	259879500000	130179800000	177017800000	157290500000	174245500000	219742700000	211366000000	204546100000	242792300000	195053200000	61889300000	40610200000	95521100000	28415200000	17549000000	67827500000	79278900000	67391200000	82244800000	166125700000	210655300000	179145500000	70569400000	58612700000	45829600000	64765100000	76884500000
	149	259894800000	129931900000	176853600000	157376200000	174133900000	219851400000	211037900000	204707000000	242815700000	195442900000	62063800000	40920000000	95601200000	28218500000	17472200000	67809200000	79718300000	67597700000	82500700000	165870500000	210904500000	178623200000	70622900000	58713800000	45911600000	64910500000	77196700000
	150	260202800000	130065000000	177002900000	157686600000	174282800000	220024900000	211161200000	204688500000	243320700000	195647400000	62058100000	41470800000	95792000000	28381300000	17542400000	67758900000	79791400000	67785700000	82927200000	166180900000	211439100000	178830900000	70757300000	58796100000	46004400000	65234500000	77532100000
	151	260277700000	129953700000	177014000000	157500600000	174595000000	219918700000	211533700000	205299400000	243465100000	196204200000	62063000000	41173800000	96020700000	28260700000	17551700000	67838300000	80068600000	68007900000	83125600000	166001700000	211867800000	178864500000	70721700000	58598700000	45977800000	65176900000	77895900000
	152	260426700000	130080200000	177046000000	157275000000	174720000000	219660600000	211345100000	205388100000	243787000000	196563900000	62288300000	41098700000	95956600000	28253200000	17524500000	67828800000	80258600000	68130900000	83517900000	165863800000	211756100000	179186900000	70728900000	58784700000	45884200000	65472100000	78179800000
	153	260318100000	129711800000	177038900000	157076200000	174626000000	219875400000	211570500000	205674700000	244032300000	196716100000	62507400000	40995400000	96127600000	28341000000	17599800000	67808200000	80285200000	68206800000	83671000000	165869500000	212009300000	178964600000	70769600000	58761300000	46060400000	65674700000	78362800000
	154	260614700000	130076000000	177019800000	157387000000	174463400000	219580300000	211763900000	205624000000	244129500000	196933600000	62589200000	40986400000	96133600000	28422200000	17609000000	67839000000	80563100000	68572700000	84001500000	165895000000	212154700000	178958400000	70819300000	58706000000	46079000000	65637700000	78579300000
	155	260705500000	130120800000	177248000000	157068900000	174440600000	219719800000	211717300000	205743700000	244281100000	197020100000	62631600000	41068400000	96187200000	28341400000	17571300000	67572300000	80652400000	68686100000	84220500000	165828900000	212328700000	179152900000	70931000000	58789200000	46211000000	65692000000	78824500000
	156	260910000000	130123400000	177113600000	157012500000	174623200000	219763500000	211936000000	206021200000	244261000000	197204300000	62706600000	41134300000	96303100000	28200200000	17582600000	67708000000	81082800000	68490500000	84466000000	165925600000	212497300000	179183700000	71011400000	58751300000	46124300000	65869700000	79346600000
	157	260989600000	129893200000	177130300000	157112300000	174597500000	219716300000	211708400000	206006000000	244730000000	197542800000	62908100000	41126400000	96364800000	28280300000	17529900000	67655200000	81024700000	68695300000	84675600000	165796800000	212915300000	178884700000	70835200000	58835800000	46205200000	66036600000	79409300000
	158	261486100000	129888500000	177196400000	157063700000	174680900000	219737600000	212131800000	205785500000	244930000000	197568300000	62951200000	41253700000	96612100000	28324000000	17534700000	67770300000	81124300000	68995700000	84668800000	165701700000	212808000000	179073000000	71001900000	58886200000	46410600000	66150400000	79803100000
	159	261653600000	129908700000	176999000000	156941200000	174425100000	219726900000	212063900000	206143800000	245098600000	197728500000	62924400000	41298600000	96501900000	28290300000	17571400000	67841800000	81212500000	69066300000	85085200000	165914700000	213040100000	179162700000	71032600000	58876100000	46286700000	66422500000	79767600000
	160	261629100000	129993100000	177260500000	156858700000	174549000000	219302000000	211876400000	206136200000	245215200000	198042400000	62925900000	41324000000	96586100000	28293300000	17458800000	67686200000	81345800000	69006900000	85060000000	165762400000	213130600000	179061600000	71042500000	58917700000	46227100000	66304300000	80012200000
	161	261453200000	130124500000	177169600000	156863700000	174469500000	219141100000	212238400000	206295800000	245321900000	198236800000	63081300000	41340700000	96544700000	28350100000	17564500000	67608600000	81580400000	69346200000	85212200000	165535100000	213634700000	179093800000	71207500000	58868700000	46279900000	66462500000	80055100000
	162	261715300000	130135400000	177181000000	156816600000	174543000000	219029500000	212214100000	206383400000	245507000000	198371700000	63143300000	41378300000	96646600000	28251400000	17562200000	67743300000	81395600000	69260000000	85372300000	165626400000	213576400000	179272100000	71201100000	58826200000	46125400000	66332800000	80268500000
	163	261971600000	129819000000	177197800000	156818000000	174590700000	218896500000	212335400000	206377800000	245591700000	198366400000	63300900000	41463700000	96957000000	28298900000	17566800000	67723600000	81831600000	69293300000	85649800000	165328100000	213556700000	179076000000	71237500000	58827100000	46335000000	66475900000	80576200000
	164	261812900000	129806000000	177124400000	156614600000	175079200000	218980200000	212261300000	206189000000	245804100000	198572300000	63258200000	41521000000	96875800000	28253400000	17577200000	67541600000	81753600000	69550600000	85714500000	165561600000	213882400000	179274300000	71144300000	58819400000	46309300000	66508900000	80756500000
	165	262169900000	129787400000	177086100000	156765200000	174670600000	218783800000	212702900000	206501600000	246098100000	199039200000	63492800000	41421100000	96813000000	28218100000	17558000000	67674800000	81830400000	69384300000	85669300000	165576900000	213902000000	179311900000	71288000000	58911700000	46340400000	66715400000	80694900000
	166	262444000000	129688800000	177101300000	156590000000	174404400000	218933800000	212583600000	206528800000	246578400000	198928300000	63496600000	41469700000	96732200000	28291400000	17490000000	67614300000	82024900000	69695700000	85944500000	165641100000	213978100000	179112000000	71250500000	58986500000	46397500000	66711000000	80953300000
	167	262496800000	129895300000	177051600000	156765400000	174412700000	218763500000	212565500000	206506200000	246401300000	199172200000	63593000000	41627500000	97007400000	28212900000	17530200000	67496300000	82163600000	69621500000	85947000000	165316800000	214203700000	179268300000	71252700000	58886000000	46426800000	66828900000	80971400000
	168	262527500000	129949600000	177078500000	156636700000	174420600000	218338200000	212709600000	206500900000	246304100000	199555800000	63533700000	41594900000	97082100000	28241000000	17570000000	67651200000	82827200000	69556000000	86170300000	165097500000	214085200000	179394900000	71362700000	58993100000	46508500000	66874500000	81206000000
	169	262461000000	129789300000	177231200000	156422700000	174472200000	218460900000	212722300000	206699500000	246425800000	199442300000	63505600000	41667900000	97023200000	28225200000	17559300000	67648100000	82595900000	69812600000	86232200000	164882200000	214175500000	178969600000	71290000000	58911300000	46480200000	66791300000	81221700000
	170	262440300000	129704500000	177191800000	156584700000	174396800000	218087500000	212848600000	206727200000	246750500000	199587700000	63665500000	41651000000	97208300000	28300600000	17580700000	67586900000	82527400000	69708200000	86327500000	164760300000	214154000000	179134900000	71399700000	58921300000	46680700000	66764900000	81367400000
	171	262372000000	129672100000	177063600000	156483700000	174437500000	218027500000	212720300000	206651500000	246751200000	199723500000	63655800000	41691700000	97258700000	28312500000	17500500000	67441200000	82358200000	69650700000	86495900000	164555500000	214664800000	179320800000	71327300000	58979400000	46683000000	66906100000	81438700000
	172	262611600000	129229200000	177755800000	156377200000	174353900000	217969400000	212743900000	206415700000	246683300000	199923700000	63694800000	41732400000	97162000000	28208900000	17543500000	67493300000	82547800000	69833300000	86499100000	164627200000	214978100000	179032900000	71471700000	58871800000	46655900000	66867300000	81418100000
	173	262352200000	128902100000	177818100000	156706500000	174463800000	217967700000	212904000000	206547300000	246620400000	199946500000	63945400000	41858000000	97413900000	28358600000	17566500000	67621000000	82468500000	69843700000	86585700000	164609300000	214609900000	179067700000	71252500000	58935900000	46668900000	66946900000	81663300000
	174	262437400000	128915500000	178145800000	156725100000	174670900000	217584100000	212903900000	206719500000	247032200000	199866400000	63952600000	41792900000	97373100000	28240900000	17514900000	67491400000	82401500000	69738600000	86621700000	164558200000	214171700000	179164200000	71340600000	59159500000	46750600000	66978300000	81781900000
	175	262447600000	128794700000	178732300000	156878800000	174499500000	217561400000	212685300000	206504000000	247093100000	200079400000	63849900000	41962000000	97456100000	28253500000	17518600000	67526300000	82540900000	69879600000	86744700000	164695800000	214097600000	179022800000	71466500000	59008900000	46628300000	66701900000	81843800000
	176	262523200000	128671000000	178877000000	157392800000	174577500000	217478300000	213084900000	206587700000	247068000000	200203700000	63957400000	41833700000	97271000000	28288200000	17631900000	67520500000	82455200000	69986800000	86789900000	164512600000	214116200000	179147800000	71469200000	58980200000	46671800000	67004100000	81907500000
	177	262498800000	128449200000	179305200000	157358800000	174454400000	217305900000	213097900000	206876000000	246968100000	200289000000	63764500000	41937300000	97575700000	28237000000	17551300000	67388400000	82655600000	69928500000	86959200000	164672000000	214139100000	179130100000	71456700000	59078200000	46660400000	67029200000	82218800000
	178	262414900000	128470000000	179466800000	157797400000	174411100000	217184100000	212871400000	206751500000	246927100000	200308000000	63942600000	42020200000	97417000000	28288200000	17482400000	67549200000	82631500000	69955100000	86843300000	164771300000	213963100000	178852700000	71344500000	59067300000	46693700000	66935200000	82133600000
	179	262359300000	128291900000	179851400000	157948900000	174694000000	216778200000	213069300000	206663400000	247198600000	200249400000	63876400000	42063500000	97569100000	28324400000	17491700000	67381000000	82753600000	69897500000	87107200000	165102900000	214138400000	179066100000	71540600000	59222400000	46691100000	66924800000	82207300000
	180	262156100000	128222200000	179764200000	158413500000	174655900000	216812700000	212724000000	206762700000	247332600000	200578500000	63855500000	42107300000	97569200000	28205300000	17478900000	67343100000	82700400000	69958400000	87132000000	165478300000	214026500000	179084500000	71330800000	58934400000	46713600000	66991000000	82382600000
	181	262257400000	128169000000	179702400000	158587800000	174576600000	216648800000	212831100000	206501200000	247275400000	200697100000	63795800000	42186200000	98047100000	28216200000	17431900000	67464800000	82775000000	69890200000	87097300000	165583100000	214009800000	178861900000	71487600000	59003500000	46782600000	66876300000	82330100000
	182	262212800000	128218600000	179538000000	158684900000	174436700000	216769900000	212852300000	206823900000	247634100000	200651500000	63766100000	42117700000	97838100000	28221700000	17465500000	67298600000	82762500000	70029600000	87083600000	165967500000	214244100000	179147000000	71719100000	59002500000	46727800000	67040100000	82410200000
	183	261655300000	128022600000	179514300000	158816800000	174429500000	216724400000	213046500000	206750500000	247405200000	200838600000	63843200000	42097200000	97576200000	28194300000	17580700000	67359300000	82723600000	70128100000	87241600000	166425500000	214129000000	179013700000	71939000000	59070400000	46753900000	67017100000	82428400000
	184	261126600000	128253500000	178784600000	158668400000	174337400000	216680200000	212693800000	206790300000	247422000000	200461900000	63776900000	42036200000	97691900000	28162800000	17517900000	67326500000	82851800000	69993200000	87182300000	166688800000	214122700000	178839300000	71476600000	58928400000	46774400000	67098700000	82524900000
	185	260432900000	128074900000	178105800000	158617200000	174533600000	216834300000	212852500000	206464400000	247386700000	200862700000	63797000000	42049700000	97554700000	28132200000	17517300000	67256400000	82895800000	70093200000	87287600000	167212100000	214259200000	178744400000	71505800000	59002800000	46614200000	67002200000	82550900000
	186	259761900000	127999100000	177183100000	158872200000	174567800000	216375100000	212538700000	206533000000	247475300000	200929500000	63645700000	41939100000	97660700000	28293800000	17472800000	67287200000	83038400000	69915700000	87232000000	167205600000	214218600000	178797400000	71316900000	58984200000	46787900000	67127800000	82574600000
	187	258736300000	127820300000	176199100000	158525900000	174104900000	216527600000	213021900000	206406000000	247718900000	201067600000	63563600000	41883700000	97595200000	28067900000	17615100000	67016900000	82804600000	70026000000	87295400000	167462000000	213824900000	178752000000	71283100000	59073200000	46494700000	67127200000	82600100000
	188	257100400000	127773900000	175156100000	157872300000	174109700000	216101000000	212797600000	206439600000	246973400000	200655000000	63544600000	41964600000	97759800000	28081500000	17728000000	67012400000	82870900000	70102900000	87383000000	168139500000	214199000000	178636700000	71180900000	58899700000	46636600000	66926500000	82901500000
	189	255094900000	127768600000	174177800000	157589200000	174070300000	215818600000	212863300000	206432700000	247051600000	200703500000	63416600000	41758000000	97460400000	28134300000	17696000000	66874300000	83054700000	69920900000	87408100000	168190800000	213866500000	178861200000	71359500000	59143000000	46652300000	67077200000	82900200000
	190	253216300000	127444400000	172804800000	157121800000	173852900000	215710900000	212960400000	206606800000	246866700000	200526900000	63092100000	41788600000	97554800000	27992200000	17890200000	66984800000	82816000000	70034000000	87352000000	168391300000	214084100000	178993700000	71362300000	59213500000	46676400000	67167300000	82827200000
	191	251097900000	127718100000	171885000000	156847600000	173483100000	215575700000	213329800000	207101700000	246969700000	200841400000	62931900000	41757700000	97469800000	27981000000	17908800000	66888700000	82937900000	69903600000	87666200000	168593800000	213975700000	179370000000	71359500000	59379600000	46704600000	67005500000	82956500000
	192	248979700000	127634400000	171098900000	156135400000	173289600000	215673700000	213517600000	207482800000	247005900000	200607800000	62638900000	41624200000	97336000000	27958300000	17922300000	66976500000	83000700000	69834100000	87474300000	168822600000	214175500000	180030900000	71394200000	59723500000	46854600000	67096500000	82900800000
	193	246904600000	127696700000	170455300000	155318900000	173032700000	215277000000	214166100000	208179200000	246903500000	200565900000	62214900000	41548400000	97172200000	27928300000	17943400000	67050500000	82972500000	69979700000	87604200000	169196800000	214017200000	181302100000	71411300000	59941000000	46850000000	67120000000	83102000000
	194	244745800000	127364700000	169646100000	154813400000	172934200000	215368100000	214442100000	209244100000	247555600000	201226200000	61956200000	41388800000	97236700000	27956800000	18058300000	67228900000	82906800000	70045900000	87663800000	169395000000	214070000000	181951700000	71487900000	60228500000	46879600000	67134900000	82990500000
	195	242975900000	127343500000	168941100000	154088900000	172893600000	215322100000	214767900000	209769100000	247657600000	201611200000	61559100000	41299200000	97289600000	27907800000	18011000000	67271100000	82907000000	69975900000	87474400000	169672000000	213994500000	183155600000	71622100000	60407900000	46915400000	67113300000	83006900000
	196	240948500000	127455600000	168315800000	153340800000	172842500000	215592000000	215149500000	210725200000	247978900000	201968900000	60925700000	41265700000	96916200000	27818300000	18031300000	67294200000	83031000000	69972600000	87704400000	169820500000	213803700000	184093500000	71592800000	60715700000	46930900000	67188500000	83066300000
	197	239558900000	127346400000	167942900000	152652300000	172475700000	215523500000	215879500000	211559500000	248503200000	202592600000	60366900000	41227800000	96836000000	27893900000	17957400000	67326900000	82979300000	69855000000	87725800000	169780400000	213757600000	185031800000	71736700000	60872500000	46994100000	67131200000	83056000000
	198	237917500000	127446100000	167280400000	152163200000	172336600000	215677800000	216222200000	212404100000	249363900000	203108600000	59959600000	41073700000	96810000000	27744300000	18006900000	67379100000	83028600000	69927100000	87548600000	170086400000	213826300000	186190800000	71630900000	60930700000	46922000000	67054800000	82995600000
	199	236371100000	127274200000	166927300000	151318600000	171811900000	215673400000	216431200000	212890500000	249607700000	204038200000	59275900000	40974800000	96511000000	27707000000	17892800000	67509600000	82683800000	70082000000	87838600000	170084500000	213772900000	187034200000	71797400000	61093800000	47172900000	67028400000	83073100000
	200	235307300000	127085300000	166947100000	150628000000	171335000000	215818000000	216978200000	213627800000	250048600000	204545000000	58870700000	40805200000	95963000000	27568500000	17867300000	67427600000	82580600000	69868500000	87411900000	170005700000	213818200000	187959700000	71711700000	61196100000	47180300000	67192800000	83091600000
	201	234161500000	126912100000	166543300000	150255300000	171265200000	215820800000	216901400000	213852400000	250561700000	205185500000	58276300000	40877800000	95589600000	27653400000	17843300000	67501600000	82594500000	69825300000	87462300000	170121000000	213749400000	189050100000	71970300000	61358900000	47218100000	66977700000	83252300000
	202	233231200000	126746300000	166258800000	149624900000	170482400000	215630400000	217216800000	214199400000	250704400000	205798000000	57802200000	40802700000	95074500000	27452200000	17764600000	67378600000	82766900000	69725000000	87530100000	170307900000	213802000000	189348100000	71960900000	61331700000	47142300000	66860500000	83197000000
	203	232148500000	126740200000	166025800000	149071400000	170084600000	215390600000	217197900000	214524600000	251010200000	206239000000	57614800000	40685600000	94547900000	27428400000	17562700000	67349900000	82658500000	69731700000	87515300000	170497800000	213723100000	190012500000	71991600000	61464300000	47212600000	66725300000	82899400000
	204	231674200000	126854800000	166051000000	148625700000	169191100000	215081700000	216834200000	214627400000	251141200000	206734200000	56924000000	40405600000	94039800000	27406000000	17548400000	67209900000	82816700000	69838300000	87522700000	170426300000	213828400000	190353800000	71835900000	61349800000	47326400000	66867100000	82953000000
	205	230597400000	126646700000	165812400000	148023200000	168929300000	214845700000	216574700000	214553300000	250682200000	206584900000	56913900000	40298300000	93578700000	27364000000	17345000000	67119300000	82858600000	69687000000	87651500000	170437100000	213534700000	191145300000	72057600000	61370900000	47315000000	66849300000	82986000000
	206	230543500000	126650100000	166073300000	147827900000	168066600000	214815200000	215917100000	214275500000	250650500000	206848900000	56409000000	40188300000	92983900000	27269700000	17249900000	66931000000	83257200000	70168400000	87964900000	170591200000	213496400000	191280500000	71936000000	61429300000	47354800000	67053600000	83143100000
	207	229978100000	126802000000	165928300000	147306700000	167378300000	213931900000	215299800000	214362000000	249920100000	206378700000	56232300000	40038300000	92682400000	27196900000	17176900000	66764200000	83056400000	70125600000	88016300000	170757200000	213492200000	191761500000	72049400000	61473100000	47318600000	67315300000	83191700000
	208	229428700000	126699300000	166043900000	146990000000	166353300000	213475400000	214568200000	213771000000	249255200000	206471700000	56104900000	39838800000	92373300000	27156300000	17084500000	66555100000	83328300000	70172200000	88044100000	170695700000	213275100000	192032100000	71883300000	61242700000	47339300000	67452800000	83266200000
	209	229175500000	126792600000	165918600000	146719700000	165660500000	212739200000	213491400000	213023200000	248539200000	206184300000	56089300000	39756800000	91968100000	26954100000	16986300000	66371100000	83158500000	70143700000	87930800000	170678800000	213247800000	192038500000	71905800000	61511200000	47458900000	67133700000	83582100000
	210	228922100000	126771500000	166208000000	146427700000	164702900000	211638600000	212382100000	212574500000	247484600000	205588200000	56064800000	39587300000	91516400000	26948400000	16911300000	66373900000	83297700000	69926600000	87893300000	170864000000	213500800000	191973900000	71922600000	61324300000	47344500000	67349500000	83463300000
	211	228675800000	126652900000	166491200000	146255300000	163846700000	210735000000	211627200000	211892700000	246654300000	204770800000	55915300000	39494100000	91081500000	26712100000	16769500000	66003500000	83132800000	70082200000	87817600000	170581400000	213282300000	192338400000	72012200000	61331800000	47396400000	67239900000	83602800000
	212	228536500000	126667200000	166370300000	145990700000	162989400000	209895500000	210289000000	211426200000	245381100000	204034900000	55862200000	39270600000	91028000000	26794300000	16760500000	65854100000	82982600000	70114400000	87794200000	170764100000	213284000000	192269600000	72039200000	61223000000	47467200000	67262200000	83464100000
	213	228718800000	126798100000	166945100000	146038400000	162227200000	208922400000	209625600000	210194900000	243827800000	203355300000	55754900000	39232100000	90756000000	26727800000	16643300000	65564100000	82918600000	69983200000	87842300000	170611500000	212965100000	192184100000	71934300000	61226500000	47526800000	67281200000	83526400000
	214	228585300000	126848000000	166983400000	145868100000	161403000000	207789000000	208495200000	209382800000	242838100000	202494500000	55959000000	39187600000	90663600000	26509500000	16514000000	65391500000	82941400000	69900600000	87743600000	170399000000	213095100000	192299500000	71688800000	61135000000	47468500000	67164800000	83528600000
	215	228506300000	126990200000	167112400000	145948000000	160823600000	206846500000	207697100000	208556600000	241281100000	201285000000	55903800000	39102800000	90404800000	26477100000	16511800000	65283000000	82954900000	69888900000	87671000000	170304800000	213151100000	192198400000	71830900000	61099700000	47460400000	67148800000	83447000000
	216	228509100000	126724400000	167092300000	145791100000	160186000000	205587700000	206940200000	207710400000	239926200000	200364800000	55936500000	39060800000	90384200000	26388900000	16428200000	64985500000	82872200000	69901900000	87609800000	170556700000	213103700000	192266600000	71901700000	61040100000	47582200000	67152400000	83376000000
	217	228466200000	126847200000	167700100000	145576100000	159532600000	204454800000	205981600000	206659700000	238996100000	199717300000	56160000000	39057000000	90486200000	26353700000	16356200000	64754700000	83015800000	69709000000	87863600000	170217600000	212686600000	191976600000	71999200000	61028100000	47526500000	67199300000	83450600000
	218	228667000000	126831900000	168084000000	145654300000	159072800000	203533800000	205883900000	205731200000	237694900000	198611400000	56189100000	38901300000	90539500000	26365500000	16235600000	64512300000	82991100000	69997700000	87754000000	170383400000	213023300000	191929200000	71891700000	60987800000	47600900000	67080300000	83432600000
	219	228852300000	126996300000	168141600000	145543300000	158576700000	202689000000	205196100000	204489300000	236442600000	198070000000	56308200000	38969400000	90610900000	26229800000	16315800000	64496100000	82948500000	69863600000	87785400000	170279000000	212727000000	192010800000	71827000000	61111500000	47620800000	66991100000	83618900000
	220	229035100000	126904500000	168459800000	145862800000	158192700000	201777100000	204784200000	203977600000	235344900000	197119200000	56283400000	38932000000	90519800000	26096200000	16199800000	64142100000	82935600000	69741600000	87701400000	170226200000	212758100000	191818300000	71809600000	60876800000	47563600000	67047100000	83363200000
	221	228743500000	126895200000	168702100000	145767500000	157827000000	200731900000	204541500000	203459600000	234834900000	196171500000	56506900000	38956200000	90574600000	26063000000	16133700000	64059400000	82797900000	69859700000	87799700000	170168500000	212540500000	191737600000	71824500000	60710400000	47633300000	67121000000	83456200000
	222	229283100000	127201700000	168919800000	145799900000	157887600000	200076500000	204627700000	202782400000	234118000000	195244500000	56475500000	38941800000	90847200000	26157200000	16217500000	63918400000	82719500000	69888400000	87595700000	170101500000	212847400000	191480300000	71726200000	60758000000	47451800000	67082300000	83282400000
	223	229072900000	127545900000	169309000000	145963400000	157752100000	199485000000	204126000000	202282900000	233358600000	194438200000	56729400000	38867900000	90621700000	26051600000	16181700000	63859800000	82643500000	69723900000	87833000000	170167900000	212809300000	191404900000	71673900000	60749500000	47698100000	66953000000	83486000000
	224	229623500000	130254000000	169654100000	146163300000	157695300000	198845800000	204577500000	201781000000	232578700000	193690000000	56863000000	38915800000	91101000000	26027800000	16110500000	63558300000	82877300000	69711400000	87618000000	170042000000	212568400000	191164500000	71640400000	60821400000	47714100000	67159700000	83503000000
	225	229732900000	132933700000	169781100000	146149800000	157656700000	198220200000	204375300000	201447200000	232222200000	193062500000	57013900000	38884500000	91010400000	25915800000	16171900000	63592700000	82830200000	69674100000	87845900000	169800500000	212585100000	191137400000	71738400000	60579800000	47631900000	67129000000	83415800000
	226	230084700000	132891500000	170024000000	146419700000	157527100000	197659900000	204830000000	201066000000	231501700000	192461500000	57042300000	39014100000	91443100000	25831100000	16177200000	63555400000	82884100000	69667300000	87809400000	169679000000	212408900000	191208800000	71581000000	60590300000	47574500000	67032100000	83401500000
	227	230632800000	131785100000	170583700000	146818800000	157580300000	197270200000	205092700000	201071100000	231466900000	191886800000	57255700000	38927200000	91671000000	25879100000	16191900000	63412500000	82767300000	69712000000	87856500000	169571500000	212202900000	191179700000	71698800000	60641400000	47663100000	66986000000	83221900000
	228	230438700000	130027800000	170781700000	146900600000	157711700000	196975200000	205413500000	200376800000	231539600000	191513600000	57441800000	38991100000	92011000000	25783300000	16251300000	63429300000	82782800000	69750800000	87793800000	169639300000	212347100000	190964800000	71651300000	60408800000	47692700000	66892000000	83452400000
	229	230985300000	128939900000	171119800000	147022000000	157871200000	197132700000	205631200000	200524800000	231136800000	190747700000	57436200000	39053700000	92284300000	25806600000	16281500000	63364400000	83025300000	69665000000	87676600000	169577700000	212047100000	190658800000	71581200000	60516600000	47687700000	67018000000	83497900000
	230	231096300000	128300800000	171399500000	146912200000	157956900000	196598800000	206060400000	200493600000	231025100000	190755800000	57602600000	39049700000	92353000000	25867000000	16273300000	63242500000	82872200000	69793700000	87868100000	169494500000	212017800000	190441800000	71497600000	60392900000	47733800000	66911000000	83335600000
	231	231316100000	127978300000	171452900000	147426300000	158237700000	196615200000	206148000000	200418300000	231417900000	190377500000	57786900000	39041300000	92607200000	25758000000	16251500000	63545100000	82953600000	69486400000	87806300000	169293500000	211865300000	190286700000	71558200000	60353500000	47766800000	66806500000	83381000000
	232	231710300000	128034200000	172141600000	147622800000	158510300000	196581200000	206627500000	200393900000	231278900000	189970700000	57749100000	39070700000	92675000000	25712200000	16360600000	63418900000	82863700000	69556800000	87765600000	169362800000	211814200000	190413200000	71491100000	60392600000	47571100000	66708200000	83529100000
	233	231609100000	127904400000	171935700000	147814600000	158672400000	196606600000	207065900000	200891200000	231703600000	189966200000	57867400000	39127000000	92690900000	25733000000	16319900000	63366300000	82578800000	69495700000	87642800000	169243600000	211408700000	189987400000	71669200000	60383100000	47730900000	66971600000	83471200000
	234	232119200000	127728400000	172402500000	148073100000	159263700000	196865100000	207465300000	201118900000	231574700000	189831000000	57812100000	39298900000	92976200000	25697900000	16408900000	63580100000	82729400000	69564600000	87835900000	168881600000	211596400000	189996000000	72193700000	60253300000	47695000000	66778600000	83414900000
	235	232335400000	127348400000	172593000000	148206200000	159318600000	196952300000	208130500000	201227600000	231910300000	189811300000	58138600000	39414500000	93273800000	25647800000	16385000000	63558000000	82691100000	69344900000	87753200000	168828700000	211513600000	189622600000	71654100000	60264600000	47713600000	66878800000	83398000000
	236	232366400000	127169300000	173031800000	148553200000	159818400000	197341100000	208964400000	201533500000	232214300000	189346700000	57985000000	39576200000	93444100000	25608100000	16413100000	63576300000	82653400000	69541200000	87769800000	168880200000	211421800000	189644500000	71669800000	60224500000	47673200000	66883800000	83306600000
	237	232341100000	126652600000	173162100000	149100600000	160086100000	197426900000	209208600000	201766500000	232416300000	189500000000	58253000000	39594600000	93746800000	25714200000	16443400000	63667300000	82842900000	69523700000	87701100000	168483200000	211481000000	189508400000	71411400000	60167900000	47751200000	66994000000	83325600000
	238	233122700000	126599300000	173244900000	149073200000	160356800000	197918700000	209749500000	202123500000	233042400000	189265000000	58341100000	39745700000	94114000000	25775600000	16510700000	63713500000	82533400000	69426100000	87809300000	168638600000	211521200000	189376000000	71472400000	59969300000	47736000000	66848500000	83524400000
	239	233318900000	126577600000	173320600000	149383400000	160833400000	198222100000	209518800000	202577200000	233311700000	189370100000	58247700000	39695200000	94279600000	25681500000	16451400000	63746500000	82700500000	69502000000	87695600000	168483700000	211079900000	189227100000	71504800000	60194700000	47729000000	66835600000	83332000000
	240	233201400000	126630000000	173902500000	149603700000	161189600000	198503500000	211477100000	203362200000	233844800000	189503500000	58400400000	39772800000	94517700000	25602500000	16434600000	63844900000	82742500000	69344600000	87597200000	168556300000	211310200000	189141000000	71521300000	60240000000	47756500000	66641900000	83399000000
	241	233452300000	126569700000	174057300000	149888300000	161480000000	198815400000	214614500000	203626000000	234495000000	189739500000	58245800000	39816400000	94599300000	25635700000	16545500000	63915400000	82701400000	69283300000	87770500000	168347100000	211231500000	189069300000	71617200000	60076400000	47746900000	66737800000	83481000000
	242	233719200000	126659100000	173989600000	150156500000	161934800000	199264900000	217580700000	204091800000	234893800000	189557900000	58284500000	39803000000	94994800000	25635600000	16524300000	64104800000	82669400000	69355800000	87556100000	168215000000	211144000000	188825700000	71462000000	60019700000	47671600000	66713700000	83224900000
	243	234135600000	126708600000	174172100000	150230000000	162088400000	199683800000	219707900000	204687000000	235318300000	189784800000	58279400000	39892500000	94900200000	25706100000	16536100000	64218500000	82579100000	69377700000	87498400000	168189100000	211168200000	188562600000	71552900000	59977000000	47670300000	66751500000	83367300000
	244	234120000000	126559300000	174303100000	150580700000	162334100000	200227700000	220604500000	205128500000	235992300000	190315400000	58409200000	39925000000	95179400000	25693700000	16573100000	64197900000	82786200000	69367900000	87739600000	168054700000	210945700000	188616200000	71428300000	60107800000	47715500000	66625500000	83456900000
	245	234580100000	126656100000	174685100000	150981800000	162837500000	200949600000	220684600000	205762500000	236591200000	190695200000	58433700000	39981100000	95372200000	25662300000	16668500000	64424200000	82574000000	69465300000	87614500000	168156800000	210914400000	188380900000	71504400000	59967100000	47628900000	66648400000	83328300000
	246	234614600000	126851300000	174671500000	151183900000	163075600000	201260700000	221008400000	206068000000	237217800000	190515600000	58432900000	40116000000	95512700000	25673100000	16640200000	64517200000	82510900000	69290400000	87766400000	167838400000	211137600000	188036000000	71433000000	59902900000	47666800000	66661400000	83359900000
	247	234973800000	126852300000	174638300000	151168200000	163633200000	201787600000	221405900000	206852000000	237893700000	190816400000	58418700000	40244400000	95604900000	25667000000	16653900000	64727300000	82604800000	69322000000	87758800000	167694200000	211250800000	188378300000	71475000000	60040400000	47597600000	66790400000	83398900000
	248	235218000000	127250200000	174981100000	151651100000	163635900000	202390900000	221763200000	207464900000	238466400000	191166900000	58482300000	40289800000	95847600000	25679000000	16717300000	64580000000	82590400000	69301000000	87560400000	167749600000	211340800000	188020200000	71466000000	59713200000	47709500000	66771800000	83360200000
	249	235408800000	127310900000	175267300000	152092400000	163900300000	202663700000	221712700000	208162800000	239102200000	191430500000	58438700000	40397500000	96038600000	25708000000	16697300000	64640000000	82571900000	69086600000	87734300000	167710400000	211077800000	187722000000	71343000000	59889100000	47876900000	66779700000	83086200000
	250	235246000000	127639800000	175240200000	152111300000	163966200000	203219900000	221926900000	208757100000	239907700000	191548300000	58350500000	40475600000	96080000000	25679000000	16679700000	65009200000	82482900000	69361300000	87622700000	167368200000	211014000000	187877000000	71678000000	59985000000	47639300000	66733200000	83321700000
	251	235834600000	127682400000	175139900000	152258500000	164383300000	203732100000	222105300000	209328600000	240190300000	192241600000	58375200000	40484700000	96210800000	25651900000	16697600000	65108500000	82687500000	69102800000	87650700000	167581000000	211315700000	187917000000	71547100000	59936000000	47729900000	66507000000	83461100000
	252	236166200000	127654900000	175546100000	152350100000	164363300000	204277500000	222320600000	209694700000	241031800000	192412900000	58265600000	40480600000	96521600000	25626600000	16732700000	64994400000	82473000000	69289700000	87702600000	167336400000	211168600000	187530500000	71483200000	59800200000	47873500000	66736600000	83244300000
	253	236305400000	128017000000	175828500000	152725800000	164543900000	204506500000	222705700000	210486600000	241613100000	192756600000	58254200000	40636500000	96441000000	25628200000	16721400000	65275100000	82473800000	69085700000	87876900000	167441600000	211187000000	187534100000	71408900000	59910900000	47898500000	66472600000	83460100000
	254	236483800000	128136700000	175750500000	152620400000	164456400000	204771700000	222729200000	210975000000	242499700000	193019000000	58264100000	40879000000	96710400000	25605700000	16678700000	65324000000	82543500000	69209600000	87619400000	167404200000	211433500000	187588700000	71512100000	59738000000	47640800000	66651400000	83588400000
	255	236644100000	128200600000	176044800000	152789000000	164381200000	205049400000	223115500000	211489900000	242863700000	193131200000	58311400000	41296400000	96466500000	25655600000	16759200000	65433900000	82567200000	69093500000	87687300000	167213200000	211104200000	187581300000	71638800000	59844200000	47771300000	66576900000	83223200000
	256	236886600000	128161300000	176014400000	153225700000	164752600000	205610500000	223782200000	211981000000	243257000000	193220100000	58200600000	41459000000	96663300000	25658300000	16834400000	65471200000	82410400000	69000600000	87861400000	167124900000	211230200000	187401800000	71554000000	59872900000	47782600000	66654700000	83274700000
	257	237114700000	128543800000	176328800000	153317200000	164348900000	205863400000	223636800000	212624600000	243848200000	193522600000	58257600000	40860700000	96758500000	25632800000	16823300000	65324800000	82503500000	69039400000	87719800000	166947800000	211264300000	187425900000	71823200000	59756800000	47865800000	66633700000	83540900000
	258	237410700000	128594100000	176577600000	153537400000	164794000000	206155500000	223836000000	212916500000	244327600000	193798600000	58231000000	40688500000	96974400000	25630500000	16799400000	65634400000	82408900000	68927200000	87889600000	167010900000	211243800000	187498300000	71611200000	59686800000	47843700000	66594000000	83508000000
	259	237565900000	128576300000	176537300000	153576900000	164329700000	206261100000	224380900000	213193200000	244920300000	193988400000	58168700000	40487300000	97071500000	25649000000	16871800000	65524100000	82416800000	69047600000	87948000000	167058100000	211259800000	187305000000	71638800000	59808500000	47875600000	66578000000	83490500000
	260	237962000000	128400700000	176970200000	153944700000	164390400000	206757600000	224524000000	213662900000	245482200000	194406000000	58160900000	40480000000	96819800000	25589600000	16797900000	65664600000	82414700000	68953300000	87841300000	166875300000	211147300000	187139500000	71559100000	59714600000	47971600000	66782700000	83440900000
	261	238280500000	128726500000	176793200000	154124200000	164180100000	206380100000	224844800000	213745000000	245894400000	194581100000	58164400000	40570700000	97052700000	25648600000	16874100000	65598400000	82336600000	68946500000	87846600000	166866300000	211414700000	186939500000	71601100000	59709200000	47871200000	66739400000	83544500000
	262	238588200000	128650400000	177059300000	154047100000	164232900000	206724400000	225006000000	214095300000	246132300000	195079400000	58225200000	40446100000	96998000000	25569000000	16839100000	65691500000	82348400000	69028300000	88049500000	166916500000	211408000000	186853200000	71637500000	59609600000	47942000000	66586200000	83520900000
	263	238836800000	128751400000	177276500000	154204600000	164158100000	206871200000	225008200000	214583400000	246456900000	195330600000	58157900000	40666600000	97256700000	25595100000	16830200000	65635500000	82201700000	68810300000	87953700000	166797000000	211251900000	186839400000	71706400000	59699300000	47972600000	66839900000	83581100000
	264	238914600000	128675300000	177658700000	154461200000	163968000000	206762900000	225211800000	214950600000	246906100000	195483900000	58092400000	40673200000	97128000000	25590100000	16852000000	65663600000	82389200000	68826900000	87856100000	166497700000	211014300000	186855500000	71615800000	59717900000	47965100000	66599700000	83586200000
	265	238911800000	128533300000	177748100000	154502800000	164035500000	206601000000	225427100000	215170100000	247059700000	195757900000	58004700000	40640900000	97225800000	25625100000	16926600000	65729500000	82049200000	68813600000	87953400000	166501500000	210979900000	186850000000	71614500000	59841700000	48090300000	66816000000	83537800000
	266	239252200000	128880400000	178092600000	154612400000	163831400000	206846400000	225917500000	215286900000	247352700000	196053100000	58044200000	40691100000	97184500000	25647700000	16905800000	65735500000	82130500000	68624100000	87874800000	166796000000	211185900000	186705900000	71620500000	59714900000	47983900000	66731800000	83753600000
	267	239811200000	128999700000	178186200000	154802400000	163795400000	206618200000	225851000000	215499800000	248019600000	196081800000	58049100000	40817700000	97197000000	25717700000	16900600000	65711700000	81831900000	68593100000	87992000000	166667200000	210975400000	186402500000	71586300000	59548100000	48031600000	66810400000	83644000000
	268	240085900000	129058600000	178321700000	155096400000	163704100000	206832600000	225669000000	215718700000	247593100000	196506900000	58068000000	40715300000	97539700000	25583800000	16961500000	65652800000	81880800000	68546300000	87545500000	166594400000	211009800000	186422400000	71761500000	59734900000	48145400000	66865400000	83737700000
	269	240410900000	129118200000	178208000000	155193400000	163726000000	206677700000	225951700000	215769400000	247907000000	196447900000	58048400000	40746800000	97201000000	25636600000	16878100000	65748700000	81612900000	68718400000	87807000000	166534900000	211153100000	186344900000	71845700000	59617100000	47946900000	66761200000	83797400000
	270	240542900000	129360900000	178144000000	154949300000	163501900000	206263900000	225948600000	215779800000	248070900000	196690400000	58071900000	40663600000	97152900000	25650600000	16905000000	65802000000	81200300000	68259900000	87461700000	166366700000	211010900000	186361300000	71510400000	59681300000	47966900000	66941100000	83946300000
	271	240822200000	129440600000	178650000000	155081200000	163437800000	206428200000	226334300000	215846700000	247990800000	196773600000	58084700000	40776200000	96964800000	25542500000	16847300000	65764100000	80845100000	68109200000	87331000000	166441400000	211167700000	186467900000	71578000000	59739900000	48072700000	66873000000	83842600000
	272	240903600000	129455700000	178534500000	155114200000	163271000000	206326600000	226066800000	216004500000	248318500000	196999600000	58070400000	40795100000	97132600000	25568300000	16959000000	65735600000	80471900000	67788500000	86922200000	166506200000	210781100000	186516500000	71766200000	59772100000	48057700000	66762900000	83935700000
	273	241469100000	129581400000	178981700000	155070000000	163089000000	206491900000	226405300000	216034400000	248137500000	197163700000	58025700000	40717000000	96917100000	25595300000	16942000000	65639200000	80010200000	67427600000	86562200000	166500200000	213529300000	186483200000	71852500000	59769000000	48012700000	66976900000	83946900000
	274	241581900000	129970900000	178562000000	155240900000	163008400000	206152200000	226529900000	216106700000	248037600000	197231400000	58188900000	41062200000	97000700000	25612600000	16901200000	65397700000	79375500000	67264600000	85873600000	166237800000	216776900000	186140000000	71710400000	59577000000	48033300000	66969600000	83937000000
	275	241876400000	129910300000	179214900000	155221400000	163095100000	206311700000	226386800000	216141900000	248359200000	197582000000	58138200000	44685000000	96992100000	25606600000	16874400000	65582800000	78714800000	66837800000	85468000000	166225700000	218006800000	186067700000	71691100000	59724800000	48128100000	66774200000	83926000000
	276	242118000000	129981600000	178909000000	155221900000	163140600000	205906200000	226331500000	216030600000	248178700000	197802900000	58195700000	44092900000	96966400000	25686000000	16907700000	65606300000	77970700000	66476000000	84776100000	166258700000	219683400000	186139700000	71597700000	59730400000	48089700000	66963600000	84034000000
	277	242564000000	129937600000	179219700000	155270000000	163095300000	205696200000	226603000000	215926100000	248108000000	197867700000	58079800000	42796600000	97012200000	25638000000	16927900000	65473100000	77161700000	65786500000	84245200000	165876100000	218838600000	186027000000	71751600000	59863400000	48141500000	67119400000	84077400000
	278	242700500000	129830500000	179276400000	155493500000	162803600000	205873800000	226505400000	215969500000	248160600000	197922100000	58109000000	42165800000	96904000000	25599100000	16943800000	65603200000	76580600000	65219000000	83400300000	165998100000	217526600000	185769400000	71775500000	59565200000	48176700000	67017900000	84003100000
	279	242666800000	129746000000	179193800000	155387200000	162479500000	205800600000	226692300000	216064800000	247803100000	197703400000	58082000000	41462800000	96902800000	25634200000	16876500000	65479300000	75831200000	64759400000	82558400000	165982600000	216351400000	185784700000	71758500000	59639700000	48276400000	67005800000	84157300000
	280	243185100000	129980500000	179454500000	155716900000	162686700000	205504200000	226923700000	216190600000	247897400000	197922700000	58244500000	41221400000	96769800000	25585600000	16884200000	65468900000	75149700000	64317700000	81920900000	165831400000	215587900000	186052900000	71647400000	59809400000	48423700000	67022300000	84103400000
	281	243627700000	130108900000	179283200000	155606500000	162500500000	205210800000	226907800000	215560800000	247807000000	198199200000	58168300000	40874200000	96631200000	25667900000	16885100000	65328300000	74450000000	63575300000	81102600000	165947800000	215089300000	185869900000	71653400000	59679000000	48460600000	67024200000	84179200000
	282	243834200000	129805000000	179579400000	155591600000	162435600000	205087400000	226814800000	215636300000	247849800000	197925000000	58234400000	40671100000	96749300000	25718000000	16950100000	65425000000	73948000000	63140700000	80395200000	165791000000	213830600000	185750500000	71783300000	59453300000	48456800000	66916200000	84337600000
	283	244109100000	130090400000	179413000000	155602300000	162266300000	204957500000	226970800000	215473400000	247399900000	198371000000	58196600000	40763500000	96677500000	25699100000	16913100000	65386900000	73327900000	62534400000	79748900000	165968300000	213578900000	185387300000	72279700000	59574400000	48498800000	67077200000	84150300000
	284	244314200000	130301400000	179588200000	155659200000	162332500000	205018700000	227002600000	215281400000	247645500000	198144400000	58212400000	40570500000	96590200000	25711800000	16945700000	65274600000	72683900000	62201200000	79445300000	165726900000	212615000000	185367400000	71989900000	59496400000	48538000000	67020800000	84283300000
	285	244451800000	129996900000	179790800000	155798700000	162169300000	204701400000	226909100000	215523400000	247111800000	198230200000	58335200000	40427100000	96603500000	25618100000	16947600000	65144000000	72465500000	61568800000	78646900000	165685400000	212131100000	185325200000	71709000000	59604500000	48722500000	67172600000	84193800000
	286	244400700000	129910200000	179644900000	155715000000	162116800000	204704700000	227189300000	215180600000	246639000000	198398700000	58369700000	40215900000	96688300000	25583200000	16957000000	65151000000	71932500000	61265600000	78184400000	165666700000	212319500000	185194700000	71728400000	59438600000	48991800000	67109100000	84444900000
	287	244787200000	130072900000	179665600000	155674900000	162213800000	204646300000	227280800000	215070700000	247044000000	198358200000	58394600000	40257700000	96639900000	25737800000	16929800000	65047200000	71751300000	60969600000	77842500000	165449200000	211885800000	185131200000	71748300000	59538300000	48902200000	67068600000	84377400000
	288	244925100000	130008700000	180069700000	155854700000	162048000000	204337600000	227263100000	215087400000	246862900000	198561000000	58575300000	40083400000	96614300000	25600900000	16942000000	65014400000	71324700000	60512000000	77492800000	165745000000	211741000000	185346900000	71829400000	59656400000	48909300000	67053600000	84488700000
	289	245146000000	129911500000	180038400000	155771700000	161754800000	204509200000	227222100000	215304200000	246955000000	198455900000	58423100000	40128000000	96535900000	25631600000	16966500000	64952000000	70882400000	60105200000	77108200000	165634100000	211278100000	185147900000	71762100000	59525500000	48740300000	67213300000	84398600000
	290	245405300000	129926500000	179987200000	156097900000	161969000000	204335900000	227591100000	215030100000	246828800000	198479400000	58513600000	40137600000	96523400000	25688200000	17019500000	64947300000	70736900000	60051900000	76817900000	165599300000	211026700000	185115700000	71763500000	59441900000	48673700000	67136400000	84215400000
	291	245691900000	130133100000	179950800000	155872000000	161845900000	204291900000	227621200000	214690300000	246317600000	198654700000	58490500000	40118800000	96604500000	25713800000	16972900000	64859000000	70600600000	59690500000	76877000000	165581700000	210787600000	184881900000	71734300000	59610400000	48546800000	67021600000	84393000000
	292	246857400000	130060000000	179996600000	156279800000	161716100000	204019100000	227802300000	214761400000	246562300000	198469000000	58639300000	40170100000	96586700000	25734400000	16968800000	64660700000	70322700000	59568100000	76676400000	165243500000	210921300000	184814800000	71642600000	59414700000	48608500000	67302700000	84363900000
	293	247483300000	130264200000	180389900000	156012500000	161621900000	203850400000	227945100000	214544700000	246142100000	198528800000	58711100000	40166600000	96425600000	25668400000	16845300000	64782500000	70344000000	59477500000	76532600000	165500900000	210781800000	184692700000	71645400000	59470600000	48220800000	67115800000	84315300000
	294	247372600000	130136200000	180087200000	155935700000	161391300000	203936200000	228153000000	214342000000	245882100000	198718200000	58639600000	40201600000	96523400000	25636200000	16970900000	64715900000	70231000000	59423000000	76397000000	165445500000	211051900000	184751000000	71661600000	59466200000	48189100000	67187300000	84357500000
	295	247133000000	130106500000	180186800000	156016400000	161663000000	203729100000	228128200000	214528200000	246070000000	198536600000	58644200000	40074400000	96479400000	25579300000	17047900000	64698500000	70317300000	59170000000	76432500000	165242300000	210848300000	184874500000	71805200000	59478000000	48275000000	67130700000	84170700000
	296	247515800000	130266700000	180254800000	156027200000	161638400000	203700700000	228290500000	214372100000	245465000000	198400800000	58738200000	40018400000	96498700000	25671500000	16975800000	64645700000	70106200000	59158900000	76531500000	165564200000	210678300000	184660000000	71714600000	59475000000	48318000000	67053400000	84232800000
	297	247611400000	130205800000	180309700000	155885500000	161374100000	203584100000	228468500000	214082800000	245639800000	198754000000	58846100000	40052400000	96534800000	25564200000	16935400000	64697500000	70255000000	59298300000	76495500000	165130100000	210330600000	184553200000	71872800000	59341000000	48342100000	67045700000	84279600000
	298	247707000000	129831500000	180353500000	155881300000	161390200000	203216600000	228620000000	214137200000	246165100000	198544900000	58818000000	40114900000	96715400000	25615000000	16973800000	64649800000	70301500000	59099800000	76647200000	165357600000	210697400000	184558400000	71807000000	59424900000	48542100000	67106900000	84378400000
	299	247986400000	130131500000	180546800000	155958900000	161375800000	203494400000	228449300000	214016200000	245289400000	198423200000	58846000000	40063400000	97937700000	25561900000	16944300000	64525300000	70204700000	59148700000	76732900000	165352000000	210378400000	184509200000	71691300000	59523400000	48317600000	67181900000	84269500000
	300	247891800000	130035900000	180388400000	155995800000	161347300000	203305900000	228765800000	213776300000	246322200000	198614600000	58920300000	40141500000	107753300000	25653300000	16966400000	64396800000	70141300000	59177200000	76940300000	165197700000	210516000000	184534300000	71754900000	59464000000	48298000000	67123500000	84386400000
	Normalized over the baseline (Y=1)	High EGF																			Low EGF
	Time (Sec)	1	2	3	4	5	6	7	8	9	10	11	12	13	14	15	16	17	18	19	1	2	3	4	5	6	7	8
	145	0.997611	0.999955	0.999121	1.00128	0.999763	1.00007	0.998573	0.999059	0.997674	0.99656	0.997065	0.99717	0.997582	1.00108	0.998482	1.00038	0.994684	0.99361	0.99247	1.00121	0.996775	0.998921	0.999529	0.999239	0.998792	0.993415	0.990422
	146	0.998376	0.999196	0.999585	1.00005	0.999935	1.00001	0.999554	0.999426	0.998416	0.998262	0.997712	0.993692	1.0001	1.0013	1.00264	1.00086	0.9972	0.999336	0.994767	1.00015	1	1.00036	0.997837	1.00039	1.0009	0.998125	0.995217
	147	0.999466	1.00109	1.00017	1.0009	1.00033	1.00081	0.999481	0.999484	1.00018	1.00047	0.9992	0.996719	0.999379	0.998924	0.999316	0.998704	0.998433	0.999143	1.00269	1.00024	1.00056	0.999975	1.00014	0.999017	0.9986	0.999349	1.00008
	148	1.00224	1.00083	1.00102	0.998613	1.0003	0.999307	1.00197	1.00062	1.00182	1.00135	1.0016	1.00239	1.00105	1.00282	1.00197	1.00016	1.00206	1.00242	1.00347	0.999965	1.00074	1.00183	1.00087	0.999814	0.999959	1.00343	1.0051
	149	1.0023	0.998928	1.0001	0.999157	0.999664	0.999801	1.00042	1.00141	1.00191	1.00335	1.00442	1.01003	1.00189	0.995875	0.997586	0.999894	1.00762	1.00549	1.0066	0.998429	1.00192	0.998911	1.00163	1.00154	1.00175	1.00568	1.00918
	150	1.00349	0.999951	1.00094	1.00113	1.00052	1.00059	1.001	1.00132	1.004	1.0044	1.00433	1.02363	1.00389	1.00162	1.00159	0.999152	1.00854	1.00829	1.0118	1.0003	1.00446	1.00007	1.00353	1.00294	1.00377	1.0107	1.01357
	151	1.00378	0.999096	1.001	0.999947	1.00231	1.00011	1.00277	1.00431	1.00459	1.00726	1.00441	1.0163	1.00628	0.997364	1.00213	1.00032	1.01205	1.01159	1.01422	0.999219	1.0065	1.00026	1.00303	0.999575	1.00319	1.00981	1.01832
	152	1.00435	1.00007	1.00118	0.998515	1.00303	0.998934	1.00187	1.00474	1.00592	1.00911	1.00806	1.01444	1.00561	0.9971	1.00057	1.00018	1.01445	1.01342	1.01901	0.998389	1.00597	1.00206	1.00313	1.00275	1.00115	1.01438	1.02203
	153	1.00394	0.997236	1.00114	0.997253	1.00249	0.999911	1.00294	1.00614	1.00693	1.00989	1.0116	1.01189	1.0074	1.0002	1.00487	0.999879	1.01478	1.01455	1.02087	0.998423	1.00717	1.00082	1.00371	1.00235	1.005	1.01752	1.02443
	154	1.00508	1.00004	1.00104	0.999226	1.00156	0.998569	1.00386	1.0059	1.00733	1.011	1.01293	1.01167	1.00747	1.00306	1.0054	1.00033	1.0183	1.01999	1.02491	0.998577	1.00786	1.00079	1.00441	1.00141	1.0054	1.01695	1.02726
	155	1.00543	1.00038	1.00233	0.997206	1.00142	0.999203	1.00364	1.00648	1.00796	1.01145	1.01361	1.0137	1.00803	1.00021	1.00324	0.9964	1.01943	1.02168	1.02758	0.998179	1.00869	1.00187	1.006	1.00282	1.00828	1.01779	1.03046
	156	1.00622	1.0004	1.00157	0.996848	1.00247	0.999402	1.00468	1.00784	1.00788	1.01239	1.01483	1.01532	1.00924	0.995229	1.00389	0.998401	1.02487	1.01877	1.03057	0.998761	1.00949	1.00205	1.00714	1.00218	1.00639	1.02054	1.03729
	157	1.00653	0.99863	1.00166	0.997482	1.00233	0.999187	1.0036	1.00776	1.00981	1.01413	1.01809	1.01513	1.00989	0.998056	1.00088	0.997623	1.02413	1.02182	1.03313	0.997986	1.01148	1.00037	1.00464	1.00362	1.00815	1.02313	1.03811
	158	1.00844	0.998594	1.00203	0.997173	1.0028	0.999284	1.0056	1.00669	1.01064	1.01426	1.01879	1.01827	1.01248	0.999598	1.00115	0.99932	1.02539	1.02629	1.03305	0.997413	1.01097	1.00143	1.007	1.00448	1.01264	1.02489	1.04325
	159	1.00909	0.99875	1.00092	0.996396	1.00134	0.999235	1.00528	1.00844	1.01133	1.01509	1.01835	1.01938	1.01133	0.998409	1.00325	1.00037	1.0265	1.02734	1.03813	0.998695	1.01207	1.00193	1.00744	1.00431	1.00993	1.02911	1.04279
	160	1.00899	0.999398	1.0024	0.995872	1.00205	0.997303	1.00439	1.0084	1.01181	1.0167	1.01838	1.02	1.01221	0.998515	0.996821	0.99808	1.02819	1.02645	1.03782	0.997779	1.0125	1.00136	1.00758	1.00502	1.00863	1.02728	1.04599
	161	1.00831	1.00041	1.00188	0.995904	1.00159	0.996571	1.00611	1.00918	1.01226	1.01769	1.02089	1.02042	1.01178	1.00052	1.00286	0.996936	1.03115	1.0315	1.03968	0.99641	1.01489	1.00154	1.00992	1.00418	1.00978	1.02973	1.04655
	162	1.00932	1.00049	1.00195	0.995605	1.00201	0.996064	1.00599	1.00961	1.01302	1.01839	1.02189	1.02134	1.01284	0.997036	1.00272	0.998922	1.02882	1.03022	1.04163	0.99696	1.01462	1.00254	1.00983	1.00346	1.00641	1.02772	1.04934
	163	1.01031	0.99806	1.00204	0.995613	1.00229	0.995459	1.00657	1.00958	1.01337	1.01836	1.02444	1.02345	1.0161	0.998713	1.00299	0.998631	1.03433	1.03071	1.04502	0.995164	1.01452	1.00144	1.01034	1.00347	1.01099	1.02994	1.05336
	164	1.0097	0.99796	1.00163	0.994322	1.00509	0.99584	1.00622	1.00866	1.01424	1.01942	1.02375	1.02487	1.01525	0.997107	1.00358	0.995948	1.03334	1.03454	1.04581	0.99657	1.01607	1.00255	1.00902	1.00334	1.01043	1.03045	1.05572
	165	1.01108	0.997817	1.00141	0.995278	1.00274	0.994946	1.00831	1.01019	1.01546	1.02181	1.02755	1.0224	1.01459	0.995861	1.00248	0.997912	1.03431	1.03207	1.04526	0.996662	1.01616	1.00276	1.01106	1.00491	1.0111	1.03365	1.05491
	166	1.01213	0.997059	1.0015	0.994166	1.00122	0.995629	1.00775	1.01032	1.01744	1.02124	1.02761	1.0236	1.01374	0.998448	0.998602	0.99702	1.03677	1.0367	1.04861	0.997048	1.01653	1.00164	1.01053	1.00619	1.01235	1.03358	1.05829
	167	1.01234	0.998647	1.00122	0.99528	1.00126	0.994854	1.00766	1.01021	1.01671	1.0225	1.02917	1.0275	1.01662	0.995677	1.0009	0.99528	1.03853	1.03559	1.04864	0.995096	1.0176	1.00252	1.01056	1.00448	1.01299	1.0354	1.05853
	168	1.01246	0.999064	1.00137	0.994462	1.00131	0.99292	1.00834	1.01018	1.01631	1.02447	1.02821	1.02669	1.01741	0.996669	1.00317	0.997564	1.04691	1.03462	1.05137	0.993776	1.01703	1.00323	1.01212	1.0063	1.01477	1.03611	1.06159
	169	1.0122	0.997832	1.00223	0.993104	1.00161	0.993478	1.0084	1.01116	1.01681	1.02388	1.02776	1.02849	1.01679	0.996112	1.00256	0.997518	1.04399	1.03844	1.05212	0.99248	1.01746	1.00085	1.01109	1.00491	1.01415	1.03482	1.0618
	170	1.01212	0.99718	1.00201	0.994132	1.00117	0.99178	1.009	1.01129	1.01815	1.02463	1.03035	1.02808	1.01873	0.998773	1.00378	0.996616	1.04312	1.03688	1.05329	0.991747	1.01736	1.00177	1.01264	1.00508	1.01853	1.03441	1.0637
	171	1.01186	0.996931	1.00128	0.993491	1.00141	0.991507	1.00839	1.01092	1.01815	1.02533	1.03019	1.02908	1.01926	0.999193	0.999202	0.994467	1.04099	1.03603	1.05534	0.990514	1.01979	1.00281	1.01162	1.00607	1.01858	1.0366	1.06464
	172	1.01278	0.993526	1.0052	0.992815	1.00093	0.991243	1.00851	1.00977	1.01787	1.02636	1.03082	1.03009	1.01825	0.995536	1.00166	0.995235	1.04338	1.03875	1.05538	0.990945	1.02128	1.0012	1.01367	1.00423	1.01799	1.036	1.06437
	173	1.01178	0.991011	1.00555	0.994906	1.00156	0.991235	1.00926	1.01041	1.01761	1.02647	1.03487	1.03319	1.02088	1.00082	1.00297	0.997118	1.04238	1.0389	1.05644	0.990838	1.01953	1.0014	1.01056	1.00533	1.01827	1.03723	1.06757		The graph represents the median of all the N analyzed
	174	1.01211	0.991114	1.0074	0.995024	1.00275	0.989491	1.00926	1.01125	1.01931	1.02606	1.03499	1.03158	1.02046	0.996666	1.00002	0.995207	1.04153	1.03734	1.05688	0.99053	1.01745	1.00194	1.01181	1.00914	1.02005	1.03772	1.06912
	175	1.01215	0.990185	1.01072	0.995999	1.00176	0.989387	1.00823	1.0102	1.01956	1.02715	1.03333	1.03575	1.02133	0.99711	1.00024	0.995722	1.0433	1.03943	1.05838	0.991358	1.01709	1.00115	1.01359	1.00657	1.01739	1.03344	1.06993
	176	1.01244	0.989234	1.01154	0.999263	1.00221	0.989009	1.01012	1.01061	1.01946	1.02779	1.03507	1.03259	1.01939	0.998335	1.0067	0.995636	1.04221	1.04103	1.05893	0.990256	1.01718	1.00184	1.01363	1.00608	1.01834	1.03812	1.07076		n of cells analyzed
	177	1.01235	0.987529	1.01396	0.999047	1.0015	0.988225	1.01018	1.01202	1.01905	1.02823	1.03195	1.03514	1.02258	0.996528	1.0021	0.993689	1.04475	1.04016	1.06099	0.991215	1.01729	1.00175	1.01345	1.00775	1.01809	1.03851	1.07483			Replica I	Replica II	Replica III	Replica IV	Replica V	Total
	178	1.01202	0.987689	1.01487	1.00183	1.00126	0.987672	1.00911	1.01141	1.01888	1.02833	1.03483	1.03719	1.02092	0.998335	0.998168	0.99606	1.04444	1.04056	1.05958	0.991813	1.01645	1.00019	1.01186	1.00757	1.01881	1.03705	1.07372		Low EGF	2	1	3		2	8
	179	1.01181	0.98632	1.01705	1.00279	1.00288	0.985826	1.01005	1.01098	1.02	1.02803	1.03376	1.03826	1.02251	0.999612	0.998699	0.993579	1.04598	1.0397	1.0628	0.993809	1.01729	1.00139	1.01464	1.01021	1.01876	1.03689	1.07468		High EGF	4	6	4	2	3	19
	180	1.01102	0.985784	1.01656	1.00574	1.00266	0.985983	1.00841	1.01147	1.02055	1.02972	1.03342	1.03934	1.02251	0.995409	0.997969	0.993021	1.04531	1.04061	1.0631	0.996068	1.01676	1.00149	1.01167	1.0053	1.01925	1.03792	1.07698
	181	1.01141	0.985375	1.01621	1.00685	1.00221	0.985237	1.00892	1.01019	1.02032	1.03033	1.03245	1.04129	1.02752	0.995794	0.995285	0.994815	1.04625	1.03959	1.06268	0.996699	1.01668	1.00025	1.01389	1.00648	1.02075	1.03614	1.07629
	182	1.01124	0.985756	1.01528	1.00747	1.0014	0.985788	1.00902	1.01177	1.0218	1.03009	1.03197	1.0396	1.02533	0.995988	0.997203	0.992364	1.0461	1.04167	1.06251	0.999013	1.01779	1.00184	1.01717	1.00646	1.01956	1.03868	1.07734
	183	1.00909	0.984249	1.01514	1.0083	1.00136	0.985581	1.00994	1.01141	1.02085	1.03105	1.03322	1.03909	1.02259	0.995021	1.00378	0.993259	1.0456	1.04313	1.06444	1.00177	1.01724	1.00109	1.02029	1.00762	1.02013	1.03832	1.07757
	184	1.00705	0.986024	1.01102	1.00736	1.00083	0.98538	1.00827	1.0116	1.02092	1.02912	1.03215	1.03758	1.0238	0.993909	1.0002	0.992776	1.04723	1.04112	1.06372	1.00335	1.01721	1.00012	1.01373	1.0052	1.02057	1.03958	1.07884
	185	1.00438	0.984651	1.00718	1.00704	1.00196	0.986081	1.00902	1.01001	1.02077	1.03118	1.03247	1.03792	1.02236	0.992829	1.00016	0.991742	1.04778	1.04261	1.065	1.0065	1.01786	0.999589	1.01415	1.00647	1.01708	1.03809	1.07918
	186	1.00179	0.984068	1.00196	1.00866	1.00215	0.983993	1.00753	1.01034	1.02114	1.03152	1.03002	1.03519	1.02347	0.998533	0.99762	0.992196	1.04958	1.03997	1.06432	1.00647	1.01767	0.999885	1.01147	1.00615	1.02087	1.04004	1.07949
	187	0.997835	0.982694	0.996395	1.00646	0.999497	0.984686	1.00982	1.00972	1.02215	1.03223	1.0287	1.03382	1.02278	0.99056	1.00574	0.988211	1.04663	1.04161	1.0651	1.00801	1.0158	0.999631	1.01099	1.00767	1.01447	1.04003	1.07982
	188	0.991526	0.982337	0.990497	1.00231	0.999525	0.982746	1.00876	1.00989	1.01907	1.03011	1.02839	1.03582	1.02451	0.99104	1.01219	0.988144	1.04747	1.04276	1.06616	1.01209	1.01758	0.998987	1.00954	1.00471	1.01757	1.03692	1.08376
	189	0.983792	0.982296	0.984965	1.00051	0.999299	0.981462	1.00907	1.00985	1.01939	1.03036	1.02632	1.03072	1.02137	0.992904	1.01036	0.986108	1.04979	1.04005	1.06647	1.0124	1.016	1.00024	1.01207	1.00886	1.01791	1.03925	1.08374
	190	0.976547	0.979804	0.9772	0.997542	0.998051	0.980972	1.00953	1.0107	1.01863	1.02945	1.02107	1.03147	1.02236	0.987889	1.02145	0.987737	1.04677	1.04173	1.06579	1.0136	1.01703	1.00098	1.01211	1.01006	1.01844	1.04065	1.08279
	191	0.968377	0.981908	0.971999	0.995801	0.995928	0.980357	1.01128	1.01312	1.01905	1.03107	1.01847	1.03071	1.02147	0.987493	1.02251	0.98632	1.04831	1.03979	1.06962	1.01482	1.01651	1.00309	1.01207	1.0129	1.01905	1.03814	1.08448
	192	0.960208	0.981265	0.967554	0.99128	0.994817	0.980803	1.01217	1.01499	1.0192	1.02987	1.01373	1.02741	1.02007	0.986692	1.02328	0.987615	1.04911	1.03876	1.06728	1.0162	1.01746	1.00678	1.01257	1.01876	1.02232	1.03955	1.08375
	193	0.952205	0.981744	0.963914	0.986096	0.993342	0.978999	1.01525	1.0184	1.01878	1.02965	1.00687	1.02554	1.01835	0.985634	1.02449	0.988706	1.04875	1.04092	1.06886	1.01845	1.01671	1.01389	1.01281	1.02247	1.02222	1.03991	1.08638
	194	0.94388	0.979191	0.959338	0.982887	0.992777	0.979413	1.01656	1.0236	1.02147	1.03304	1.00268	1.0216	1.01903	0.986639	1.03105	0.991337	1.04792	1.04191	1.06959	1.01964	1.01696	1.01752	1.0139	1.02738	1.02287	1.04015	1.08492
	195	0.937054	0.979028	0.955351	0.978287	0.992544	0.979204	1.0181	1.02617	1.02189	1.03502	0.996256	1.01939	1.01958	0.98491	1.02835	0.991959	1.04792	1.04087	1.06728	1.02131	1.0166	1.02426	1.0158	1.03044	1.02365	1.03981	1.08514
	196	0.929235	0.97989	0.951815	0.973537	0.99225	0.980431	1.01991	1.03085	1.02322	1.03685	0.986005	1.01857	1.01567	0.981751	1.02951	0.9923	1.04949	1.04082	1.07009	1.02221	1.0157	1.0295	1.01538	1.03569	1.02399	1.04098	1.08591
	197	0.923876	0.97905	0.949707	0.969166	0.990144	0.98012	1.02337	1.03493	1.02538	1.04006	0.976961	1.01763	1.01483	0.984419	1.02529	0.992782	1.04884	1.03907	1.07035	1.02196	1.01548	1.03475	1.01742	1.03836	1.02537	1.04009	1.08578
	198	0.917546	0.979817	0.94596	0.966061	0.989346	0.980821	1.02499	1.03906	1.02893	1.04271	0.97037	1.01383	1.01456	0.97914	1.02812	0.993551	1.04946	1.04014	1.06818	1.02381	1.0158	1.04123	1.01592	1.03935	1.02379	1.0389	1.08499
	199	0.911582	0.978495	0.943963	0.960699	0.986334	0.980801	1.02599	1.04144	1.02994	1.04748	0.959305	1.01139	1.01142	0.977823	1.0216	0.995476	1.0451	1.04244	1.07172	1.02379	1.01555	1.04595	1.01828	1.04214	1.02927	1.0385	1.086
	200	0.907479	0.977043	0.944075	0.956314	0.983596	0.981459	1.02858	1.04505	1.03176	1.05008	0.952747	1.0072	1.00568	0.972936	1.02014	0.994267	1.0438	1.03927	1.06652	1.02332	1.01577	1.05112	1.01707	1.04388	1.02943	1.04104	1.08624
	201	0.903061	0.975711	0.941792	0.953948	0.983195	0.981472	1.02821	1.04615	1.03388	1.05337	0.943128	1.00899	1.00177	0.975932	1.01877	0.995358	1.04397	1.03863	1.06713	1.02401	1.01544	1.05722	1.02074	1.04666	1.03026	1.03771	1.08835
	202	0.899473	0.974437	0.940183	0.949946	0.978701	0.980606	1.02971	1.04785	1.03446	1.05651	0.935455	1.00714	0.996368	0.968831	1.01428	0.993544	1.04615	1.03713	1.06796	1.02514	1.01569	1.05889	1.0206	1.04619	1.0286	1.03589	1.08762
	203	0.895297	0.97439	0.938865	0.946431	0.976418	0.979515	1.02962	1.04944	1.03573	1.05878	0.932422	1.00425	0.99085	0.967991	1.00275	0.993121	1.04478	1.03723	1.06778	1.02628	1.01531	1.0626	1.02104	1.04846	1.03014	1.0338	1.08373
	204	0.893468	0.975271	0.939008	0.943602	0.971288	0.978111	1.0279	1.04994	1.03627	1.06132	0.921243	0.997336	0.985525	0.967201	1.00194	0.991056	1.04678	1.03882	1.06787	1.02585	1.01581	1.06451	1.01883	1.0465	1.03262	1.036	1.08443
	205	0.889315	0.973671	0.937659	0.939777	0.969785	0.977037	1.02667	1.04958	1.03437	1.06055	0.921079	0.994687	0.980693	0.965718	0.990323	0.98972	1.04731	1.03657	1.06944	1.02592	1.01442	1.06894	1.02198	1.04686	1.03237	1.03572	1.08486
	206	0.889108	0.973697	0.939134	0.938537	0.964833	0.976899	1.02355	1.04822	1.03424	1.06191	0.912908	0.991972	0.974459	0.96239	0.984894	0.986944	1.05235	1.04373	1.07326	1.02684	1.01424	1.06969	1.02025	1.04786	1.03324	1.03889	1.08692
	207	0.886927	0.974865	0.938314	0.935228	0.960881	0.972882	1.02062	1.04864	1.03123	1.05949	0.910048	0.98827	0.971299	0.959821	0.980726	0.984484	1.04981	1.04309	1.07389	1.02784	1.01422	1.07238	1.02186	1.04861	1.03245	1.04294	1.08755
	208	0.884808	0.974075	0.938968	0.933217	0.954997	0.970806	1.01715	1.04575	1.02848	1.05997	0.907986	0.983345	0.96806	0.958388	0.97545	0.981401	1.05325	1.04379	1.07423	1.02747	1.01319	1.0739	1.0195	1.04468	1.0329	1.04507	1.08853
	209	0.883832	0.974793	0.938259	0.931501	0.95102	0.967458	1.01205	1.04209	1.02553	1.0585	0.907734	0.981321	0.963814	0.951252	0.969843	0.978688	1.0511	1.04336	1.07285	1.02737	1.01306	1.07393	1.01982	1.04926	1.03551	1.04013	1.09266
	210	0.882854	0.974631	0.939896	0.929647	0.945523	0.962453	1.00679	1.0399	1.02118	1.05544	0.907337	0.977138	0.95908	0.951051	0.965561	0.978729	1.05286	1.04013	1.07239	1.02849	1.01426	1.07357	1.02006	1.04607	1.03301	1.04347	1.0911
	211	0.881905	0.973719	0.941497	0.928552	0.940607	0.958343	1.00321	1.03656	1.01775	1.05124	0.904918	0.974837	0.954522	0.942712	0.957465	0.973267	1.05078	1.04245	1.07147	1.02679	1.01322	1.07561	1.02133	1.0462	1.03415	1.04177	1.09293
	212	0.881367	0.973829	0.940814	0.926873	0.935686	0.954526	0.996869	1.03428	1.0125	1.04746	0.904059	0.96932	0.953962	0.945613	0.956951	0.971064	1.04888	1.04293	1.07118	1.02789	1.01323	1.07523	1.02171	1.04434	1.03569	1.04212	1.09111
	213	0.88207	0.974835	0.944064	0.927175	0.93131	0.9501	0.993724	1.02826	1.00609	1.04397	0.902322	0.96837	0.951111	0.943266	0.950259	0.966788	1.04807	1.04097	1.07177	1.02697	1.01171	1.07475	1.02023	1.0444	1.03699	1.04241	1.09193
	214	0.881556	0.975219	0.944281	0.926094	0.926579	0.944946	0.988365	1.02428	1.00201	1.03955	0.905625	0.967272	0.950143	0.935562	0.942877	0.964243	1.04836	1.03975	1.07056	1.02569	1.01233	1.07539	1.01674	1.04284	1.03572	1.04061	1.09196
	215	0.881251	0.976312	0.94501	0.926601	0.923252	0.94066	0.984582	1.02024	0.995582	1.03334	0.904732	0.965179	0.94743	0.934418	0.942751	0.962643	1.04853	1.03957	1.06968	1.02512	1.0126	1.07483	1.01876	1.04224	1.03554	1.04036	1.09089
	216	0.881262	0.974268	0.944896	0.925605	0.919592	0.934936	0.980994	1.0161	0.989991	1.02862	0.905261	0.964142	0.947215	0.931306	0.937978	0.958256	1.04748	1.03977	1.06893	1.02664	1.01237	1.07521	1.01976	1.04122	1.0382	1.04042	1.08996
	217	0.881096	0.975213	0.948334	0.92424	0.915841	0.929784	0.976449	1.01096	0.986153	1.0253	0.908878	0.964048	0.948284	0.930063	0.933867	0.954853	1.0493	1.0369	1.07203	1.0246	1.01039	1.07359	1.02115	1.04102	1.03698	1.04114	1.09094
	218	0.881871	0.975095	0.950504	0.924737	0.913201	0.925595	0.975986	1.00642	0.980784	1.01962	0.909349	0.960205	0.948842	0.93048	0.926982	0.951278	1.04899	1.04119	1.07069	1.02559	1.01199	1.07332	1.01962	1.04033	1.03861	1.0393	1.0907
	219	0.882585	0.976359	0.95083	0.924032	0.910353	0.921753	0.972726	1.00034	0.975617	1.01684	0.911277	0.961886	0.94959	0.925691	0.931561	0.95104	1.04845	1.0392	1.07107	1.02497	1.01058	1.07378	1.0187	1.04244	1.03904	1.03792	1.09314
	220	0.88329	0.975653	0.95263	0.926061	0.908149	0.917606	0.970773	0.997841	0.971088	1.01196	0.910875	0.960963	0.948636	0.920976	0.924938	0.94582	1.04828	1.03738	1.07005	1.02465	1.01073	1.0727	1.01846	1.03843	1.03779	1.03879	1.0898
	221	0.882166	0.975582	0.954	0.925456	0.90605	0.912853	0.969623	0.995307	0.968983	1.00709	0.914492	0.96156	0.94921	0.919804	0.921164	0.9446	1.04654	1.03914	1.07125	1.0243	1.0097	1.07225	1.01867	1.0356	1.03931	1.03993	1.09101
	222	0.884247	0.977938	0.955231	0.925661	0.906397	0.909873	0.970031	0.991994	0.966025	1.00233	0.913984	0.961205	0.952067	0.923129	0.925948	0.942521	1.04555	1.03956	1.06876	1.0239	1.01115	1.07081	1.01727	1.03641	1.03535	1.03933	1.08874
	223	0.883436	0.980584	0.957432	0.926699	0.90562	0.907183	0.967653	0.989551	0.962892	0.998194	0.918093	0.95938	0.949704	0.919402	0.923904	0.941657	1.04459	1.03712	1.07165	1.0243	1.01097	1.07039	1.01653	1.03626	1.04073	1.03733	1.0914
	224	0.885559	1.0014	0.959383	0.927968	0.905293	0.904276	0.969793	0.987096	0.959674	0.994353	0.920255	0.960563	0.954727	0.918562	0.919839	0.937211	1.04755	1.03693	1.06903	1.02354	1.00983	1.06905	1.01606	1.03749	1.04108	1.04053	1.09162
	225	0.885981	1.02201	0.960101	0.927883	0.905072	0.901431	0.968835	0.985463	0.958203	0.991131	0.922697	0.95979	0.953777	0.914609	0.923345	0.937718	1.04695	1.03638	1.07181	1.02209	1.00991	1.06889	1.01745	1.03337	1.03928	1.04005	1.09048
	226	0.887338	1.02168	0.961475	0.929596	0.904328	0.898883	0.97099	0.983598	0.95523	0.988046	0.923157	0.962989	0.958312	0.91162	0.923647	0.937168	1.04763	1.03628	1.07137	1.02135	1.00907	1.06929	1.01522	1.03355	1.03803	1.03855	1.0903
	227	0.889452	1.01318	0.96464	0.93213	0.904633	0.897111	0.972236	0.983623	0.955086	0.985096	0.926611	0.960844	0.9607	0.913314	0.924486	0.935061	1.04616	1.03694	1.07194	1.02071	1.00809	1.06913	1.01689	1.03442	1.03996	1.03784	1.08795
	228	0.888703	0.999665	0.96576	0.932649	0.905388	0.895769	0.973756	0.980226	0.955386	0.98318	0.929622	0.962421	0.964263	0.909933	0.927878	0.935309	1.04635	1.03752	1.07118	1.02111	1.00878	1.06793	1.01621	1.03045	1.04061	1.03638	1.09096
	229	0.890811	0.991301	0.967672	0.93342	0.906303	0.896485	0.974788	0.98095	0.953724	0.979248	0.929532	0.963967	0.967127	0.910755	0.929602	0.934352	1.04942	1.03624	1.06975	1.02074	1.00735	1.06622	1.01522	1.03229	1.0405	1.03833	1.09156
	230	0.891239	0.986388	0.969253	0.932723	0.906795	0.894057	0.976823	0.980798	0.953263	0.979289	0.932225	0.963868	0.967847	0.912887	0.929134	0.932554	1.04748	1.03816	1.07208	1.02024	1.00721	1.065	1.01403	1.03018	1.04151	1.03668	1.08943
	231	0.892087	0.983909	0.969555	0.935987	0.908407	0.894132	0.977238	0.980429	0.954884	0.977347	0.935207	0.963661	0.970511	0.90904	0.927889	0.937016	1.04851	1.03359	1.07133	1.01903	1.00649	1.06414	1.01489	1.02951	1.04223	1.03506	1.09003
	232	0.893607	0.984338	0.97345	0.937235	0.909972	0.893977	0.979511	0.98031	0.95431	0.975259	0.934596	0.964386	0.971222	0.907424	0.934119	0.935156	1.04738	1.03463	1.07083	1.01945	1.00625	1.06484	1.01394	1.03018	1.03796	1.03353	1.09196
	233	0.893217	0.98334	0.972286	0.938452	0.910903	0.894093	0.98159	0.982743	0.956063	0.975236	0.93651	0.965776	0.971388	0.908158	0.931795	0.93438	1.04377	1.03372	1.06933	1.01873	1.00432	1.06246	1.01647	1.03001	1.04144	1.03762	1.09121
	234	0.895184	0.981987	0.974925	0.940093	0.914297	0.895268	0.983483	0.983857	0.955531	0.974542	0.935615	0.970019	0.974378	0.906919	0.936876	0.937533	1.04568	1.03475	1.07169	1.01655	1.00521	1.06251	1.02391	1.0278	1.04066	1.03463	1.09047
	235	0.896018	0.979066	0.976003	0.940938	0.914612	0.895665	0.986636	0.984388	0.956916	0.974441	0.940899	0.972872	0.977497	0.905151	0.935512	0.937207	1.04519	1.03148	1.07068	1.01624	1.00482	1.06042	1.01625	1.02799	1.04107	1.03618	1.09025
	236	0.896138	0.977689	0.978484	0.943142	0.917482	0.897433	0.990589	0.985885	0.95817	0.972056	0.938413	0.976864	0.979282	0.90375	0.937116	0.937476	1.04472	1.0344	1.07088	1.01655	1.00438	1.06055	1.01647	1.02731	1.04019	1.03626	1.08906
	237	0.89604	0.973716	0.979221	0.946617	0.919019	0.897823	0.991747	0.987025	0.959004	0.972843	0.942751	0.977318	0.982454	0.907494	0.938846	0.938818	1.04711	1.03414	1.07005	1.01416	1.00466	1.05978	1.01281	1.02634	1.04189	1.03796	1.0893
	238	0.899054	0.973307	0.979689	0.946443	0.920573	0.90006	0.994311	0.988771	0.961587	0.971636	0.944176	0.981047	0.986302	0.909661	0.942689	0.9395	1.0432	1.03269	1.07137	1.01509	1.00485	1.05904	1.01368	1.02295	1.04156	1.03571	1.0919
	239	0.899811	0.97314	0.980117	0.948412	0.923309	0.90144	0.993217	0.990991	0.962698	0.972176	0.942665	0.979801	0.988038	0.90634	0.939303	0.939986	1.04531	1.03382	1.06998	1.01416	1.00276	1.05821	1.01413	1.0268	1.0414	1.03551	1.08939
	240	0.899358	0.973543	0.983408	0.949811	0.925353	0.902719	1.0025	0.994831	0.964898	0.972861	0.945136	0.981716	0.990533	0.903552	0.938344	0.941437	1.04584	1.03148	1.06878	1.0146	1.00385	1.05773	1.01437	1.02757	1.042	1.03251	1.09026
	241	0.900326	0.973079	0.984283	0.951618	0.927021	0.904138	1.01737	0.996121	0.967581	0.974072	0.942634	0.982792	0.991388	0.904724	0.944675	0.942477	1.04532	1.03056	1.07089	1.01334	1.00348	1.05733	1.01573	1.02478	1.04179	1.03399	1.09134
	242	0.901355	0.973766	0.9839	0.953321	0.929632	0.906182	1.03143	0.9984	0.969226	0.97314	0.94326	0.982462	0.995533	0.904721	0.943465	0.94527	1.04492	1.03164	1.06828	1.01254	1.00306	1.05597	1.01353	1.02381	1.04015	1.03362	1.08799
	243	0.902961	0.974147	0.984932	0.953787	0.930513	0.908087	1.04152	1.00131	0.970978	0.974305	0.943178	0.984671	0.994542	0.907209	0.944139	0.946946	1.04378	1.03197	1.06757	1.01239	1.00318	1.05449	1.01482	1.02309	1.04012	1.03421	1.08985
	244	0.902901	0.972999	0.985673	0.956014	0.931924	0.91056	1.04577	1.00347	0.973759	0.977029	0.945279	0.985473	0.997468	0.906771	0.946251	0.946642	1.0464	1.03182	1.07052	1.01158	1.00212	1.05479	1.01305	1.02532	1.04111	1.03225	1.09102
	245	0.904675	0.973743	0.987833	0.95856	0.934814	0.913843	1.04615	1.00657	0.97623	0.978978	0.945675	0.986858	0.999488	0.905663	0.951698	0.949979	1.04371	1.03327	1.06899	1.01219	1.00197	1.05348	1.01413	1.02292	1.03922	1.03261	1.08934
	246	0.904808	0.975244	0.987756	0.959843	0.936181	0.915258	1.04768	1.00807	0.978816	0.978056	0.945662	0.990187	1.00096	0.906044	0.950082	0.951351	1.04292	1.03067	1.07084	1.01027	1.00303	1.05155	1.01312	1.02182	1.04005	1.03281	1.08975
	247	0.906193	0.975252	0.987569	0.959744	0.939382	0.917654	1.04957	1.0119	0.981605	0.979601	0.945432	0.993357	1.00193	0.905829	0.950865	0.954449	1.0441	1.03114	1.07075	1.00941	1.00357	1.05346	1.01371	1.02417	1.03854	1.03481	1.09026
	248	0.907135	0.978311	0.989507	0.96281	0.939397	0.920398	1.05126	1.0149	0.983968	0.9814	0.946462	0.994477	1.00447	0.906252	0.954485	0.952277	1.04392	1.03083	1.06833	1.00974	1.004	1.05146	1.01358	1.01859	1.04098	1.03452	1.08976
	249	0.907871	0.978777	0.991126	0.965611	0.940915	0.921638	1.05102	1.01831	0.986591	0.982753	0.945756	0.997136	1.00647	0.907276	0.953343	0.953161	1.04369	1.02764	1.07045	1.0095	1.00275	1.04979	1.01184	1.02159	1.04463	1.03464	1.08617
	250	0.907243	0.981306	0.990972	0.965731	0.941293	0.924168	1.05204	1.02122	0.989915	0.983358	0.944329	0.999064	1.00691	0.906252	0.952338	0.958606	1.04256	1.03172	1.06909	1.00744	1.00244	1.05066	1.01659	1.02322	1.03945	1.03392	1.08925
	251	0.909513	0.981634	0.990405	0.966666	0.943688	0.926497	1.05288	1.02402	0.991081	0.986917	0.944728	0.999288	1.00828	0.905296	0.95336	0.96007	1.04515	1.02788	1.06943	1.00873	1.00388	1.05088	1.01473	1.02239	1.04142	1.03042	1.09107
	252	0.910792	0.981422	0.992702	0.967247	0.943573	0.928977	1.0539	1.02581	0.994553	0.987797	0.942955	0.999187	1.01153	0.904403	0.955364	0.958387	1.04244	1.03066	1.07006	1.00725	1.00318	1.04872	1.01383	1.02007	1.04456	1.03397	1.08824
	253	0.911329	0.984206	0.994299	0.969633	0.94461	0.930019	1.05573	1.02968	0.996952	0.989561	0.94277	1.00304	1.01069	0.904459	0.954719	0.962526	1.04245	1.02762	1.07219	1.00789	1.00327	1.04874	1.01277	1.02196	1.0451	1.02988	1.09106
	254	0.912017	0.985126	0.993858	0.968964	0.944107	0.931225	1.05584	1.03207	1.00061	0.990908	0.94293	1.00902	1.01351	0.903665	0.952281	0.963248	1.04333	1.02947	1.06905	1.00766	1.00444	1.04905	1.01424	1.01901	1.03948	1.03265	1.09274
	255	0.912635	0.985618	0.995522	0.970034	0.943676	0.932488	1.05767	1.03459	1.00211	0.991484	0.943696	1.01932	1.01096	0.905426	0.956877	0.964868	1.04363	1.02774	1.06988	1.00651	1.00287	1.04901	1.01604	1.02082	1.04233	1.0315	1.08796
	256	0.91357	0.985315	0.99535	0.972806	0.945808	0.935039	1.06083	1.03699	1.00373	0.991941	0.941903	1.02334	1.01302	0.905522	0.96117	0.965418	1.04165	1.02636	1.072	1.00598	1.00347	1.048	1.01483	1.02131	1.04257	1.03271	1.08864
	257	0.91445	0.988256	0.997128	0.973387	0.94349	0.936189	1.06014	1.04014	1.00617	0.993494	0.942825	1.00857	1.01402	0.904622	0.960537	0.963259	1.04282	1.02694	1.07027	1.00491	1.00363	1.04814	1.01865	1.01933	1.04439	1.03238	1.09212
	258	0.915591	0.988643	0.998535	0.974785	0.946046	0.937518	1.06109	1.04157	1.00815	0.99491	0.942395	1.00432	1.01628	0.904541	0.959172	0.967825	1.04163	1.02527	1.07235	1.00529	1.00354	1.04854	1.01564	1.01814	1.04391	1.03177	1.09169
	259	0.91619	0.988506	0.998307	0.975036	0.94338	0.937998	1.06367	1.04292	1.0106	0.995885	0.941386	0.999352	1.0173	0.905193	0.963306	0.966198	1.04173	1.02706	1.07306	1.00558	1.00361	1.04746	1.01604	1.02021	1.0446	1.03152	1.09146
	260	0.917717	0.987156	1.00076	0.977371	0.943729	0.940256	1.06435	1.04522	1.01292	0.998029	0.94126	0.999172	1.01466	0.903097	0.959086	0.96827	1.0417	1.02566	1.07176	1.00448	1.00308	1.04654	1.0149	1.01861	1.0467	1.03469	1.09081
	261	0.918946	0.989661	0.999754	0.978511	0.942521	0.938539	1.06587	1.04562	1.01462	0.998928	0.941317	1.00141	1.0171	0.905179	0.963437	0.967294	1.04071	1.02555	1.07182	1.00442	1.00435	1.04542	1.0155	1.01852	1.04451	1.03402	1.09217
	262	0.920132	0.989076	1.00126	0.978021	0.942824	0.940105	1.06663	1.04734	1.0156	1.00149	0.942301	0.998335	1.01653	0.90237	0.961439	0.968667	1.04086	1.02677	1.0743	1.00473	1.00432	1.04494	1.01602	1.01682	1.04605	1.03164	1.09186
	263	0.921091	0.989852	1.00249	0.979021	0.942395	0.940772	1.06664	1.04972	1.01694	1.00278	0.941212	1.00378	1.01924	0.903291	0.960931	0.967841	1.03901	1.02353	1.07313	1.00401	1.00357	1.04486	1.01699	1.01835	1.04672	1.03558	1.09264
	264	0.921391	0.989267	1.00465	0.98065	0.941304	0.94028	1.06761	1.05152	1.01879	1.00356	0.940152	1.00394	1.01789	0.903115	0.962175	0.968255	1.04138	1.02378	1.07194	1.0022	1.00245	1.04495	1.01571	1.01867	1.04655	1.03185	1.09271
	265	0.92138	0.988175	1.00515	0.980915	0.941691	0.939544	1.06863	1.05259	1.01943	1.00497	0.938732	1.00314	1.01891	0.90435	0.966435	0.969227	1.03708	1.02358	1.07312	1.00223	1.00228	1.04492	1.01569	1.02078	1.04929	1.0352	1.09208
	266	0.922693	0.990844	1.0071	0.98161	0.940519	0.94066	1.07095	1.05317	1.02063	1.00648	0.939372	1.00438	1.01848	0.905148	0.965247	0.969315	1.03811	1.02076	1.07216	1.004	1.00326	1.04411	1.01578	1.01862	1.04696	1.0339	1.0949
	267	0.924849	0.991761	1.00763	0.982817	0.940313	0.939622	1.07064	1.05421	1.02339	1.00663	0.939451	1.00751	1.01861	0.907618	0.96495	0.968964	1.03433	1.0203	1.07359	1.00322	1.00226	1.04242	1.01529	1.01577	1.04801	1.03512	1.09347
	268	0.925908	0.992214	1.0084	0.984683	0.939789	0.940597	1.06978	1.05528	1.02163	1.00881	0.939757	1.00498	1.0222	0.902892	0.968427	0.968096	1.03495	1.0196	1.06815	1.00279	1.00242	1.04253	1.01778	1.01896	1.05049	1.03597	1.09469
	269	0.927162	0.992672	1.00776	0.985299	0.939914	0.939892	1.07112	1.05553	1.02292	1.00851	0.93944	1.00576	1.01865	0.904756	0.963665	0.96951	1.03157	1.02216	1.07134	1.00243	1.00311	1.04209	1.01897	1.01695	1.04616	1.03436	1.09547
	270	0.927671	0.994538	1.00739	0.983749	0.938628	0.938011	1.0711	1.05558	1.0236	1.00976	0.93982	1.0037	1.01815	0.90525	0.965201	0.970296	1.02635	1.01534	1.06712	1.00142	1.00243	1.04218	1.01421	1.01804	1.04659	1.03714	1.09742
	271	0.928748	0.995151	1.01025	0.984587	0.93826	0.938758	1.07293	1.0559	1.02327	1.01018	0.940027	1.00648	1.01618	0.901435	0.961907	0.969737	1.02186	1.0131	1.06553	1.00187	1.00317	1.04278	1.01517	1.01904	1.0489	1.03609	1.09606
	272	0.929062	0.995267	1.0096	0.984796	0.937302	0.938296	1.07166	1.05668	1.02462	1.01134	0.939796	1.00695	1.01794	0.902345	0.968285	0.969317	1.01714	1.00833	1.06054	1.00226	1.00134	1.04305	1.01784	1.01959	1.04857	1.03438	1.09728
	273	0.931243	0.996233	1.01213	0.984516	0.936258	0.939047	1.07327	1.05682	1.02387	1.01219	0.939072	1.00502	1.01568	0.903298	0.967314	0.967895	1.01131	1.00296	1.05615	1.00222	1.01439	1.04287	1.01907	1.01954	1.04759	1.0377	1.09743
	274	0.931678	0.999228	1.00976	0.985601	0.935795	0.937503	1.07386	1.05718	1.02346	1.01253	0.941713	1.01354	1.01655	0.903909	0.964984	0.964334	1.00329	1.00054	1.04775	1.00064	1.02982	1.04095	1.01705	1.01626	1.04804	1.03758	1.0973
	275	0.932814	0.998762	1.01345	0.985477	0.936293	0.938228	1.07318	1.05735	1.02479	1.01433	0.940893	1.10296	1.01646	0.903697	0.963454	0.967064	0.994934	0.994188	1.0428	1.00057	1.03566	1.04054	1.01678	1.01878	1.05011	1.03456	1.09715
	276	0.933745	0.99931	1.01172	0.98548	0.936554	0.936384	1.07292	1.0568	1.02404	1.01547	0.941823	1.08835	1.0162	0.906499	0.965356	0.96741	0.985529	0.988807	1.03436	1.00077	1.04363	1.04095	1.01545	1.01888	1.04927	1.03749	1.09856
	277	0.935465	0.998972	1.01348	0.985785	0.936294	0.935429	1.0742	1.05629	1.02375	1.0158	0.939948	1.05635	1.01668	0.904805	0.966509	0.965446	0.975304	0.97855	1.02788	0.998463	1.03962	1.04032	1.01764	1.02115	1.0504	1.03991	1.09913
	278	0.935992	0.998148	1.0138	0.987204	0.934619	0.936237	1.07374	1.0565	1.02397	1.01608	0.94042	1.04078	1.01554	0.903432	0.967417	0.967365	0.967959	0.970109	1.01757	0.999197	1.03338	1.03887	1.01797	1.01606	1.05117	1.03833	1.09816
	279	0.935862	0.997499	1.01333	0.98653	0.932759	0.935904	1.07463	1.05697	1.02249	1.01496	0.939983	1.02343	1.01553	0.904671	0.963574	0.965538	0.958487	0.963273	1.0073	0.999104	1.0278	1.03896	1.01773	1.01733	1.05335	1.03815	1.10018
	280	0.937861	0.999302	1.0148	0.988623	0.933948	0.934556	1.07572	1.05759	1.02288	1.01608	0.942613	1.01747	1.01413	0.902956	0.964014	0.965384	0.949873	0.956703	0.999521	0.998194	1.02417	1.04046	1.01616	1.02023	1.05656	1.0384	1.09947
	281	0.939568	1.00029	1.01384	0.987922	0.932879	0.933222	1.07565	1.05451	1.02251	1.0175	0.94138	1.0089	1.01268	0.90586	0.964065	0.963311	0.941029	0.94566	0.989537	0.998894	1.0218	1.03944	1.01624	1.018	1.05737	1.03843	1.10046
	282	0.940364	0.997952	1.01551	0.987827	0.932506	0.93266	1.07521	1.05487	1.02269	1.01609	0.94245	1.00389	1.01392	0.907629	0.967776	0.964737	0.934683	0.939195	0.980906	0.997951	1.01582	1.03877	1.01808	1.01415	1.05728	1.03676	1.10253
	283	0.941424	1.00015	1.01457	0.987895	0.931535	0.93207	1.07595	1.05408	1.02083	1.01838	0.941838	1.00617	1.01317	0.906962	0.965664	0.964175	0.926845	0.930177	0.97302	0.999018	1.01463	1.03674	1.02513	1.01622	1.0582	1.03925	1.10008
	284	0.942215	1.00177	1.01556	0.988256	0.931915	0.932348	1.0761	1.05314	1.02184	1.01722	0.942094	1.00141	1.01225	0.90741	0.967525	0.962519	0.918705	0.92522	0.969316	0.997565	1.01005	1.03663	1.02101	1.01489	1.05905	1.03838	1.10182
	285	0.942746	0.999428	1.01671	0.989142	0.930978	0.930905	1.07566	1.05432	1.01964	1.01766	0.944081	0.997866	1.01239	0.904103	0.967634	0.960593	0.915945	0.915814	0.959575	0.997315	1.00775	1.03639	1.01703	1.01673	1.06308	1.04073	1.10065
	286	0.942549	0.998761	1.01588	0.988611	0.930676	0.93092	1.07698	1.05265	1.01769	1.01853	0.944639	0.992653	1.01328	0.902871	0.96817	0.960697	0.909208	0.911304	0.953932	0.997202	1.00865	1.03566	1.01731	1.0139	1.06896	1.03975	1.10394
	287	0.944039	1.00001	1.016	0.988356	0.931233	0.930654	1.07742	1.05211	1.01936	1.01832	0.945042	0.993685	1.01277	0.908327	0.966617	0.959166	0.906918	0.906901	0.94976	0.995893	1.00659	1.03531	1.01759	1.0156	1.067	1.03912	1.10305
	288	0.944571	0.999518	1.01828	0.989498	0.930281	0.929251	1.07733	1.05219	1.01861	1.01936	0.947967	0.989383	1.01251	0.903496	0.967314	0.958682	0.901526	0.900094	0.945494	0.997674	1.0059	1.03651	1.01874	1.01762	1.06716	1.03889	1.10451
	289	0.945423	0.998771	1.01811	0.988971	0.928598	0.930031	1.07714	1.05325	1.01899	1.01882	0.945504	0.990484	1.01168	0.904579	0.968713	0.957762	0.895935	0.894043	0.940801	0.997006	1.0037	1.0354	1.01778	1.01538	1.06347	1.04136	1.10333
	290	0.946423	0.998886	1.01782	0.991042	0.929828	0.929243	1.07889	1.05191	1.01847	1.01894	0.946968	0.990721	1.01155	0.906577	0.971739	0.957693	0.894096	0.89325	0.937259	0.996797	1.0025	1.03522	1.0178	1.01396	1.06202	1.04017	1.10094
	291	0.947528	1.00047	1.01761	0.989607	0.929121	0.929043	1.07903	1.05025	1.01636	1.01984	0.946594	0.990257	1.0124	0.90748	0.969078	0.956391	0.892373	0.887875	0.93798	0.996691	1.00137	1.03391	1.01739	1.01683	1.05925	1.03839	1.10326
	292	0.952023	0.999913	1.01787	0.992197	0.928376	0.927802	1.07989	1.05059	1.01737	1.01889	0.949002	0.991523	1.01222	0.908207	0.968844	0.953467	0.888861	0.886054	0.935533	0.994655	1.002	1.03354	1.01609	1.01349	1.06059	1.04275	1.10288
	293	0.954437	1.00148	1.02009	0.990499	0.927835	0.927035	1.08057	1.04953	1.01564	1.01919	0.950164	0.991436	1.01053	0.905878	0.961793	0.955263	0.88913	0.884706	0.933778	0.996204	1.00134	1.03285	1.01613	1.01445	1.05213	1.03985	1.10224
	294	0.95401	1.0005	1.01838	0.990012	0.926511	0.927425	1.08155	1.04854	1.01457	1.02017	0.949007	0.9923	1.01155	0.904742	0.968964	0.954281	0.887701	0.883896	0.932124	0.995871	1.00262	1.03318	1.01636	1.01437	1.05144	1.04096	1.10279
	295	0.953086	1.00027	1.01895	0.990524	0.928071	0.926483	1.08143	1.04945	1.01534	1.01923	0.949082	0.989161	1.01109	0.902734	0.97336	0.954024	0.888792	0.880132	0.932557	0.994648	1.00166	1.03387	1.0184	1.01457	1.05332	1.04008	1.10035
	296	0.954562	1.0015	1.01933	0.990593	0.92793	0.926354	1.0822	1.04869	1.01285	1.01854	0.950603	0.987778	1.01129	0.905987	0.969244	0.953246	0.886124	0.879967	0.933765	0.996585	1.00085	1.03267	1.01711	1.01452	1.05425	1.03888	1.10116
	297	0.954931	1.00103	1.01964	0.989693	0.926413	0.925824	1.08305	1.04727	1.01357	1.02035	0.952349	0.988618	1.01167	0.902201	0.966937	0.954009	0.888005	0.882041	0.933325	0.993972	0.999198	1.03207	1.01935	1.01224	1.05478	1.03876	1.10178
	298	0.9553	0.998156	1.01989	0.989666	0.926505	0.924153	1.08377	1.04754	1.01573	1.01928	0.951895	0.99016	1.01356	0.903994	0.96913	0.953306	0.888593	0.879088	0.935176	0.995342	1.00094	1.0321	1.01842	1.01367	1.05914	1.03971	1.10307
	299	0.956377	1.00046	1.02098	0.990159	0.926422	0.925416	1.08296	1.04695	1.01212	1.01865	0.952348	0.988889	1.02637	0.90212	0.967445	0.95147	0.887369	0.879816	0.936222	0.995308	0.999425	1.03183	1.01678	1.01535	1.05425	1.04087	1.10164
	300	0.956012	0.999728	1.02009	0.990393	0.926259	0.924559	1.08446	1.04578	1.01638	1.01963	0.95355	0.990817	1.12924	0.905345	0.968707	0.949575	0.886568	0.88024	0.938752	0.994379	1.00008	1.03197	1.01768	1.01434	1.05382	1.03997	1.10317

## Sheet: e
	PM-Luciferase upon EGF stimulation						PM-Luciferase upon EGF stimulation						PM-Luciferase upon EGF stimulation
	RawData	Samples					Removal of basal ATP content (0-249sec)	Samples					Normalized over the baseline (Y=1)	Samples
	Time (sec)	High EGF					Time (sec)	High EGF					Time (sec)	High EGF
	1	48900000					200	12942500000					200	1.0063
	2	47400000					201	12852000000					201	0.999264
	3	48500000					202	12846400000					202	0.998829
	4	46200000					203	12816700000					203	0.99652
	5	44600000					204	12849700000					204	0.999086
	6	44400000					205	12920600000					205	1.0046
	7	47500000					206	13033300000					206	1.01336
	8	48200000					207	13041000000					207	1.01396
	9	45500000					208	13096700000					208	1.01829
	10	49900000					209	13083700000					209	1.01728
	11	47700000					210	13053800000					210	1.01495
	12	47500000					211	13052000000					211	1.01481
	13	47900000					212	13079900000					212	1.01698
	14	47300000					213	12960400000					213	1.00769
	15	48700000					214	13062100000					214	1.0156
	16	51300000					215	13079500000					215	1.01695
	17	47000000					216	13128300000					216	1.02075
	18	45500000					217	13098300000					217	1.01841
	19	47900000					218	13063400000					218	1.0157
	20	43200000					219	13064100000					219	1.01576
	21	46800000					220	13024700000					220	1.01269								a rapresentative trace is shown (which represent a coverslip, so a cell population)
	22	47500000					221	13029100000					221	1.01303
	23	48000000					222	13081500000					222	1.01711
	24	47300000					223	13072700000					223	1.01642
	25	45300000					224	13147400000					224	1.02223
	26	47400000					225	13087800000					225	1.0176
	27	45100000					226	13055200000					226	1.01506
	28	45200000					227	13053300000					227	1.01492
	29	46000000					228	13104000000					228	1.01886
	30	45300000					229	13048700000					229	1.01456
	31	42100000					230	13121000000					230	1.02018
	32	43100000					231	13027700000					231	1.01293
	33	38600000					232	13064600000					232	1.01579
	34	37000000					233	13120700000					233	1.02016
	35	40800000					234	13015900000					234	1.01201
	36	38100000					235	13091300000					235	1.01787
	37	42200000					236	13036200000					236	1.01359
	38	42500000					237	13035200000					237	1.01351
	39	38500000					238	13089800000					238	1.01775
	40	39000000					239	13083300000					239	1.01725
	41	39400000					240	13083300000					240	1.01725
	42	41100000					241	12999000000					241	1.01069
	43	34700000					242	13087000000					242	1.01754
	44	36800000					243	13155300000					243	1.02285
	45	35400000					244	13049000000					244	1.01458
	46	38100000					245	13105400000					245	1.01897
	47	34000000					246	13060100000					246	1.01544
	48	41500000					247	13107500000					247	1.01913
	49	38800000					248	13102500000					248	1.01874
	50	35600000					249	13150900000					249	1.0225
	51	39900000					250	13150300000					250	1.02246
	52	34200000					251	13167800000					251	1.02382
	53	34800000					252	13178200000					252	1.02463
	54	33900000					253	13168700000					253	1.02389
	55	33800000					254	13162600000					254	1.02341
	56	32200000					255	13173600000					255	1.02427
	57	32100000					256	13222600000					256	1.02808
	58	32200000					257	13176700000					257	1.02451
	59	34000000					258	13180500000					258	1.02481
	60	32700000					259	13211600000					259	1.02722
	61	32700000					260	13206000000					260	1.02679
	62	30300000					261	13232400000					261	1.02884
	63	34900000					262	13221200000					262	1.02797
	64	32900000					263	13227600000					263	1.02847
	65	35500000					264	13240100000					264	1.02944
	66	41100000					265	13273900000					265	1.03207
	67	53000000					266	13237900000					266	1.02927
	68	83700000					267	13240700000					267	1.02949
	69	122100000					268	13218500000					268	1.02776
	70	176900000					269	13214400000					269	1.02744
	71	263400000					270	13237300000					270	1.02922
	72	363900000					271	13320300000					271	1.03568
	73	485700000					272	13264400000					272	1.03133
	74	621200000					273	13268900000					273	1.03168
	75	789700000					274	13325700000					274	1.0361
	76	986100000					275	13326400000					275	1.03615
	77	1188600000					276	13393500000					276	1.04137
	78	1398100000					277	13335100000					277	1.03683
	79	1660700000					278	13373100000					278	1.03978
	80	1908300000					279	13397500000					279	1.04168
	81	2178100000					280	13443800000					280	1.04528
	82	2448000000					281	13533000000					281	1.05221
	83	2750700000					282	13537800000					282	1.05259
	84	3045000000					283	13542300000					283	1.05294
	85	3356600000					284	13560900000					284	1.05438
	86	3659000000					285	13669500000					285	1.06283
	87	3951900000					286	13746100000					286	1.06878
	88	4282200000					287	13724900000					287	1.06713
	89	4582400000					288	13807600000					288	1.07356
	90	4859000000					289	13800200000					289	1.07299
	91	5200500000					290	13835800000					290	1.07576
	92	5479800000					291	13960100000					291	1.08542
	93	5805000000					292	13956700000					292	1.08516
	94	6065800000					293	14071900000					293	1.09411
	95	6363100000					294	14091300000					294	1.09562
	96	6659000000					295	14153900000					295	1.10049
	97	6931200000					296	14231800000					296	1.10655
	98	7192300000					297	14338000000					297	1.1148
	99	7499200000					298	14365100000					298	1.11691
	100	7706600000					299	14474000000					299	1.12538
	101	7978900000					300	14488200000					300	1.12648
	102	8201300000					301	14620000000					301	1.13673
	103	8429300000					302	14645700000					302	1.13873
	104	8631400000					303	14700700000					303	1.143
	105	8839000000					304	14764000000					304	1.14793
	106	9049500000					305	14861700000					305	1.15552
	107	9241100000					306	14891400000					306	1.15783
	108	9429500000					307	14885500000					307	1.15737
	109	9587500000					308	14971900000					308	1.16409
	110	9847700000					309	15026300000					309	1.16832
	111	9966900000					310	15120100000					310	1.17561
	112	10128500000					311	15224100000					311	1.1837
	113	10267800000					312	15251200000					312	1.18581
	114	10429500000					313	15220500000					313	1.18342
	115	10594300000					314	15340100000					314	1.19272
	116	10762700000					315	15350300000					315	1.19351
	117	10848200000					316	15425600000					316	1.19937
	118	11034800000					317	15414000000					317	1.19846
	119	11064600000					318	15428600000					318	1.1996
	120	11196200000					319	15441300000					319	1.20059
	121	11278900000					320	15485800000					320	1.20405
	122	11370000000					321	15491000000					321	1.20445
	123	11522200000					322	15576000000					322	1.21106
	124	11597900000					323	15628400000					323	1.21513
	125	11642200000					324	15541700000					324	1.20839
	126	11784400000					325	15591600000					325	1.21227
	127	11826000000					326	15601400000					326	1.21303
	128	11953400000					327	15672600000					327	1.21857
	129	11970900000					328	15682900000					328	1.21937
	130	12083100000					329	15641800000					329	1.21618
	131	12160100000					330	15578500000					330	1.21125
	132	12196700000					331	15626800000					331	1.21501
	133	12192300000					332	15622900000					332	1.21471
	134	12257600000					333	15570000000					333	1.21059
	135	12302800000					334	15553800000					334	1.20933
	136	12345700000					335	15626200000					335	1.21496
	137	12418300000					336	15646400000					336	1.21653
	138	12488300000					337	15560100000					337	1.20982
	139	12487900000					338	15527000000					338	1.20725
	140	12492200000					339	15501700000					339	1.20528
	141	12498600000					340	15558700000					340	1.20971
	142	12593500000					341	15484200000					341	1.20392
	143	12674700000					342	15472100000					342	1.20298
	144	12651400000					343	15498400000					343	1.20503
	145	12664400000					344	15426800000					344	1.19946
	146	12676000000					345	15435500000					345	1.20014
	147	12734500000					346	15367100000					346	1.19482
	148	12716000000					347	15291800000					347	1.18896
	149	12726700000					348	15276500000					348	1.18777
	150	12787000000					349	15218700000					349	1.18328
	151	12844300000					350	15227300000					350	1.18395
	152	12886100000
	153	12875600000
	154	12879400000
	155	12894000000
	156	12874300000
	157	12883900000
	158	12933300000
	159	12915500000
	160	12940500000
	161	12947300000
	162	12950900000
	163	12901500000
	164	13010300000
	165	13053600000
	166	12977200000
	167	12921400000
	168	13024800000
	169	13006800000
	170	12969500000
	171	12873200000
	172	12989600000
	173	13027800000
	174	13007300000
	175	12990800000
	176	13054300000
	177	13067500000
	178	13039300000
	179	13037500000
	180	13033600000
	181	12998300000
	182	13041800000
	183	13020300000
	184	12999700000
	185	13009300000
	186	13038800000
	187	13055800000
	188	13011100000
	189	13051600000
	190	13047200000
	191	13014500000
	192	13112500000
	193	13022600000
	194	13066900000
	195	13077900000
	196	13009600000
	197	12996200000
	198	13051400000
	199	13049800000
	200	13120100000
	201	12942500000
	202	12852000000
	203	12846400000
	204	12816700000
	205	12849700000
	206	12920600000
	207	13033300000
	208	13041000000
	209	13096700000
	210	13083700000
	211	13053800000
	212	13052000000
	213	13079900000
	214	12960400000
	215	13062100000
	216	13079500000
	217	13128300000
	218	13098300000
	219	13063400000
	220	13064100000
	221	13024700000
	222	13029100000
	223	13081500000
	224	13072700000
	225	13147400000
	226	13087800000
	227	13055200000
	228	13053300000
	229	13104000000
	230	13048700000
	231	13121000000
	232	13027700000
	233	13064600000
	234	13120700000
	235	13015900000
	236	13091300000
	237	13036200000
	238	13035200000
	239	13089800000
	240	13083300000
	241	13083300000
	242	12999000000
	243	13087000000
	244	13155300000
	245	13049000000
	246	13105400000
	247	13060100000
	248	13107500000
	249	13102500000
	250	13150900000
	251	13150300000
	252	13167800000
	253	13178200000
	254	13168700000
	255	13162600000
	256	13173600000
	257	13222600000
	258	13176700000
	259	13180500000
	260	13211600000
	261	13206000000
	262	13232400000
	263	13221200000
	264	13227600000
	265	13240100000
	266	13273900000
	267	13237900000
	268	13240700000
	269	13218500000
	270	13214400000
	271	13237300000
	272	13320300000
	273	13264400000
	274	13268900000
	275	13325700000
	276	13326400000
	277	13393500000
	278	13335100000
	279	13373100000
	280	13397500000
	281	13443800000
	282	13533000000
	283	13537800000
	284	13542300000
	285	13560900000
	286	13669500000
	287	13746100000
	288	13724900000
	289	13807600000
	290	13800200000
	291	13835800000
	292	13960100000
	293	13956700000
	294	14071900000
	295	14091300000
	296	14153900000
	297	14231800000
	298	14338000000
	299	14365100000
	300	14474000000

## Sheet: f
	PM-Luciferase upon AP2µ-KD upon high EGF stimulation
	RawData	Control								AP2µ-KD
	Time (Sec)	1	2	3	4	5	6	7	8	1	2	3	4	5	6	7	8
	0	20900000	22600000	18900000	28100000	31900000	65100000	19400000	52500000	33600000	27300000	38000000	33400000	61600000	30400000	28200000	15200000
	1	16900000	27400000	23200000	31700000	33600000	63200000	19100000	52200000	26200000	28600000	32200000	33200000	61100000	25700000	25100000	15800000
	2	20700000	26700000	19500000	31400000	28900000	66200000	18600000	48900000	26000000	28200000	33300000	30500000	61000000	29200000	26300000	13600000
	3	21100000	27200000	16300000	30200000	26400000	71900000	15800000	46300000	30500000	26300000	34000000	29400000	62200000	29200000	28600000	13800000
	4	22400000	22900000	19100000	31900000	30200000	67800000	18000000	49200000	28600000	28400000	37600000	33700000	57600000	26500000	25200000	13200000
	5	16400000	25200000	21000000	31100000	30600000	71600000	21500000	51500000	24100000	28800000	38000000	33400000	62600000	29800000	29300000	13900000
	6	18300000	28100000	20300000	27200000	27600000	71200000	16100000	46200000	28400000	26700000	36600000	34900000	60700000	31000000	31400000	14900000
	7	17500000	26000000	19400000	29900000	27900000	76800000	16100000	46800000	26700000	32500000	34300000	30600000	61200000	31100000	32100000	13700000
	8	22600000	26000000	18500000	29300000	30600000	74200000	18700000	48300000	28300000	30100000	37000000	33600000	57400000	30600000	27900000	15100000
	9	18600000	22800000	17600000	28600000	24400000	75900000	16000000	49200000	28700000	28800000	37700000	31000000	59300000	30200000	26100000	12900000
	10	18700000	23100000	21400000	34200000	19500000	77100000	17900000	45900000	29000000	27800000	32900000	33200000	53100000	27400000	28100000	14500000
	11	19600000	21500000	20100000	31300000	21600000	75500000	18200000	46500000	25800000	30900000	31800000	28300000	60500000	28000000	31500000	14400000
	12	20600000	20900000	21100000	30500000	20900000	76700000	16400000	46000000	29000000	27900000	32500000	34000000	59100000	29000000	27300000	12300000
	13	20500000	19800000	18300000	29100000	20400000	79700000	15100000	45600000	30300000	27200000	36500000	30800000	55600000	26000000	28300000	13300000
	14	18100000	23700000	17200000	34500000	21100000	76800000	17100000	46000000	27200000	29500000	34400000	32200000	56200000	28700000	27200000	13800000
	15	20600000	22900000	14500000	31000000	22200000	81200000	16200000	42700000	29500000	25900000	31900000	30900000	56300000	29900000	26900000	14400000
	16	17700000	23100000	21000000	30200000	19800000	75300000	18200000	46000000	28300000	24700000	35700000	34200000	54700000	26000000	27400000	14500000
	17	20500000	22100000	20800000	30700000	21000000	80900000	20200000	45500000	25600000	27300000	32600000	30400000	52300000	27100000	29000000	11500000
	18	17700000	22100000	16500000	28200000	22100000	81100000	18500000	47500000	27500000	26700000	33600000	30600000	51900000	29100000	30800000	16200000
	19	19500000	23700000	18900000	31900000	23400000	84500000	22500000	42800000	25800000	27000000	33900000	33300000	51100000	26200000	30000000	15100000
	20	21200000	22100000	21200000	31000000	20500000	79500000	20700000	39400000	29800000	25900000	28500000	27900000	46700000	28000000	29500000	14700000
	21	17600000	19100000	17200000	28600000	24200000	76300000	22500000	42300000	26500000	25400000	31100000	28900000	49500000	27900000	27200000	14200000
	22	19700000	20800000	20600000	27300000	22600000	73800000	21700000	41500000	29500000	29600000	27900000	28200000	50500000	25100000	25000000	15900000
	23	17900000	23200000	19400000	26200000	21900000	78100000	17400000	38400000	27100000	26900000	29400000	30100000	48300000	25100000	25500000	14500000
	24	21600000	20600000	18100000	29700000	24300000	75200000	17600000	41600000	27700000	25800000	29200000	30400000	48500000	23600000	27500000	16500000
	25	18600000	24000000	21800000	26200000	25400000	77800000	16800000	38300000	23900000	24900000	30500000	27000000	45500000	22400000	27700000	14000000
	26	19700000	23600000	16100000	26600000	24500000	79700000	16300000	39200000	24600000	24900000	28200000	26000000	47600000	22700000	22800000	14300000
	27	18500000	23100000	16700000	27700000	27100000	73400000	20500000	36300000	25000000	28200000	27400000	28000000	48600000	22200000	24500000	11900000
	28	17800000	20600000	19800000	24800000	23200000	79100000	16200000	38800000	28500000	24700000	31400000	28800000	44200000	24300000	25300000	15300000
	29	16700000	21100000	16800000	27300000	25700000	71000000	14000000	37900000	25000000	28000000	28400000	27400000	44000000	22300000	23900000	14800000
	30	18100000	25900000	18600000	26600000	22400000	72600000	23900000	39800000	24300000	26900000	29100000	25100000	42800000	20500000	23300000	16300000
	31	19700000	23500000	17400000	25800000	24300000	70300000	22000000	35300000	27500000	28900000	29100000	27500000	37600000	21700000	22300000	14700000
	32	20900000	18300000	16300000	28300000	27200000	71400000	23300000	37100000	26100000	28300000	30500000	26100000	38600000	20400000	20000000	12400000
	33	18900000	22100000	17900000	28200000	21900000	72400000	18700000	35400000	25300000	28900000	28100000	29800000	39200000	20600000	25400000	13600000
	34	19400000	24900000	22100000	24800000	23000000	70900000	13900000	36800000	26400000	23000000	31400000	26400000	42100000	21400000	20700000	11300000
	35	19000000	21100000	20300000	25400000	24600000	69500000	15000000	34100000	23800000	23700000	26500000	26300000	39600000	19700000	24200000	16000000
	36	21000000	25300000	16700000	25600000	23600000	66600000	16400000	36300000	26400000	25700000	28000000	28900000	39600000	21500000	21400000	13700000
	37	20800000	21000000	16400000	27500000	24500000	65500000	17900000	32500000	26600000	25100000	28700000	27000000	37600000	20600000	21600000	12500000
	38	17900000	22400000	19000000	26700000	22000000	67900000	19900000	32300000	24300000	24900000	25300000	25500000	38600000	21000000	22200000	14100000
	39	21100000	24800000	18700000	26600000	22300000	63900000	19600000	32800000	21200000	24000000	28200000	25100000	39600000	19400000	19600000	12500000
	40	19000000	19700000	18500000	23800000	24200000	63300000	20900000	30400000	24300000	24700000	25900000	25500000	39800000	16500000	22100000	12700000
	41	17000000	22700000	17300000	25500000	22300000	66100000	19000000	30500000	21500000	25200000	24500000	26600000	33700000	18700000	20000000	14000000
	42	17100000	20000000	16600000	25900000	26300000	59500000	19900000	33200000	24400000	22100000	26400000	24000000	39900000	21500000	22900000	13200000
	43	17900000	22900000	17300000	24900000	20600000	64600000	17600000	29300000	20300000	19900000	28000000	24000000	37800000	20200000	22000000	13000000
	44	18900000	22800000	14900000	24200000	21400000	61900000	17400000	29400000	25400000	23300000	23900000	23100000	38600000	19800000	19900000	13200000
	45	20000000	21300000	16200000	24600000	26700000	59600000	17200000	32400000	22700000	22000000	26500000	27300000	36900000	18100000	20500000	14500000
	46	22300000	23000000	15200000	24300000	18100000	56700000	17500000	30400000	24800000	26800000	26600000	20600000	32900000	21100000	18500000	13100000
	47	20100000	23900000	14700000	28100000	22100000	60400000	14000000	29300000	23900000	23500000	24500000	24300000	32900000	15800000	20300000	11300000
	48	17600000	20800000	18000000	25200000	18500000	55800000	16100000	29800000	25400000	25600000	26700000	24600000	29700000	18500000	20500000	13600000
	49	18400000	20400000	17400000	22700000	19700000	60800000	16300000	31000000	25800000	25300000	29700000	22100000	28200000	16400000	19300000	11200000
	50	19700000	22400000	17900000	24200000	21600000	55900000	16800000	32200000	22500000	24900000	25200000	21800000	28900000	18700000	20400000	12600000
	51	18700000	20900000	16000000	28800000	17200000	58200000	18500000	25800000	23900000	22800000	25700000	23900000	29500000	16400000	19700000	12100000
	52	18300000	19000000	14300000	26100000	18000000	59600000	17800000	25600000	21200000	24600000	23300000	22600000	30800000	18900000	18700000	12000000
	53	20500000	24400000	18000000	24200000	15400000	56300000	17000000	30400000	22300000	23300000	23000000	20000000	30800000	18500000	19400000	12800000
	54	18500000	21100000	14100000	20500000	19400000	56300000	19200000	28500000	21400000	22300000	21900000	21400000	32300000	18500000	18300000	14100000
	55	17000000	22800000	18400000	21800000	15000000	53100000	22600000	27000000	24400000	23200000	23200000	24400000	26500000	13900000	19400000	13400000
	56	16000000	22600000	16100000	23500000	15500000	52800000	22700000	27800000	21600000	21700000	22200000	23000000	30600000	16900000	15700000	11800000
	57	16300000	21200000	16300000	22000000	18300000	50100000	18900000	28200000	18700000	23100000	24100000	22500000	26700000	15800000	20100000	14000000
	58	17100000	19700000	17500000	23400000	15200000	54800000	20200000	26900000	20000000	22700000	23000000	21900000	29300000	15800000	16100000	13000000
	59	16600000	19000000	14300000	25200000	16900000	47100000	22000000	27900000	23500000	22000000	24700000	19400000	26800000	15500000	18800000	12900000
	60	17200000	22100000	16000000	25400000	20400000	52400000	20000000	25200000	25100000	21200000	22400000	23700000	26100000	17500000	16200000	11100000
	61	16900000	21100000	15100000	24200000	17600000	46900000	19700000	27000000	21400000	21800000	21700000	23300000	25000000	15800000	19900000	11400000
	62	17100000	22500000	16400000	24100000	20300000	45800000	18800000	29000000	20600000	21600000	21000000	21800000	29400000	15300000	17000000	11600000
	63	20500000	19600000	14900000	22900000	18000000	44200000	21100000	30400000	23600000	22500000	23000000	21800000	28300000	16400000	15900000	10600000
	64	21300000	20300000	17300000	23600000	17300000	44700000	17500000	26600000	21400000	20300000	23000000	21800000	31200000	15600000	18200000	12800000
	65	16800000	20200000	15400000	22600000	21300000	46900000	20900000	29900000	19500000	23400000	24700000	20100000	33700000	15900000	18100000	14200000
	66	19800000	18100000	16400000	21300000	21000000	52200000	26200000	34500000	26200000	20000000	20700000	20100000	36600000	19100000	17400000	12100000
	67	16700000	19600000	14900000	19700000	24000000	56100000	36800000	50900000	19800000	21100000	20300000	21700000	49200000	23100000	18400000	12300000
	68	19200000	20300000	14000000	22100000	33400000	55700000	54100000	64800000	18400000	21800000	24100000	19900000	67600000	29200000	20200000	14100000
	69	16600000	20900000	17000000	20200000	47600000	62900000	72800000	105900000	21000000	20300000	20600000	20700000	94600000	37400000	19900000	15000000
	70	16100000	18100000	16500000	20300000	69100000	89300000	110600000	151500000	19200000	20800000	21000000	20600000	124600000	50100000	22400000	17500000
	71	17600000	18900000	13100000	21300000	95000000	115200000	155100000	219000000	21100000	21200000	19600000	20200000	176100000	70400000	28200000	22400000
	72	16500000	20800000	15100000	21300000	131400000	164000000	213100000	310400000	20600000	24900000	21000000	21400000	221800000	88100000	35200000	27900000
	73	21600000	18700000	13500000	21900000	188800000	194100000	273900000	432400000	18300000	20400000	26600000	19900000	283300000	112200000	47600000	34100000
	74	17400000	19800000	15500000	21400000	249400000	265600000	354700000	560000000	20700000	18000000	22100000	19200000	359000000	136400000	58900000	43100000
	75	18300000	19800000	14700000	21600000	333600000	339400000	451800000	711900000	19400000	19600000	20900000	19700000	428600000	165800000	74300000	56700000
	76	17300000	17500000	17600000	23000000	415400000	443000000	569800000	904600000	21200000	16900000	18600000	18500000	522100000	194400000	84800000	64800000
	77	16800000	19200000	13200000	22600000	517800000	528300000	671300000	1108800000	22100000	20200000	22200000	19000000	606000000	235900000	105900000	81300000
	78	18500000	21800000	17000000	22800000	620300000	640700000	807200000	1349400000	20800000	21700000	21900000	18600000	710300000	268000000	124700000	95700000
	79	19200000	18200000	18300000	23400000	774500000	779300000	965000000	1582700000	21200000	20900000	22300000	18100000	811300000	297400000	157200000	113600000
	80	18300000	19200000	19800000	28800000	905600000	926100000	1124400000	1838500000	22700000	19000000	24400000	20900000	905400000	333300000	174600000	126700000
	81	22300000	21000000	20900000	33200000	1069700000	1083500000	1281800000	2135800000	21400000	22200000	29700000	23200000	1028700000	373300000	209900000	150800000
	82	21600000	25900000	28400000	41400000	1225400000	1236800000	1441800000	2405900000	25200000	27400000	36500000	25900000	1155400000	420300000	238100000	165900000
	83	22900000	30700000	32900000	51000000	1397600000	1408400000	1625000000	2695900000	35100000	29700000	46400000	29300000	1238600000	453400000	262000000	194200000
	84	22800000	41800000	36600000	58000000	1591000000	1570200000	1828300000	3009300000	35800000	44300000	59700000	38000000	1356800000	508900000	300000000	203900000
	85	34700000	56100000	54500000	75400000	1782700000	1796500000	2016500000	3303100000	47800000	51400000	74500000	47400000	1490100000	541200000	328000000	226800000
	86	43300000	71400000	64500000	92200000	1992100000	1956900000	2227500000	3666400000	53200000	62400000	90700000	60600000	1626800000	583300000	367100000	241600000
	87	56900000	103300000	79000000	121700000	2169100000	2172800000	2444500000	3996000000	71400000	81700000	114400000	75100000	1713800000	600300000	403800000	284100000
	88	67300000	125400000	103800000	152900000	2395700000	2359800000	2646800000	4335000000	79100000	99200000	140800000	99000000	1831500000	663500000	432100000	307000000
	89	83900000	164100000	115600000	190100000	2588100000	2612100000	2853300000	4602600000	107600000	128300000	166500000	122600000	1969900000	684100000	485100000	333200000
	90	97900000	210600000	148300000	219600000	2810100000	2808600000	3089600000	4971500000	123700000	157500000	204200000	155400000	2096000000	735100000	525800000	357900000
	91	125500000	246500000	183100000	254300000	3026200000	3019900000	3350500000	5278900000	155600000	185000000	231900000	184600000	2226900000	773900000	563600000	365200000
	92	147400000	300300000	198500000	300100000	3230500000	3229200000	3511500000	5595800000	189700000	224400000	275800000	228500000	2311200000	784900000	595400000	401800000
	93	181600000	353600000	242700000	342300000	3467800000	3441300000	3764200000	5906600000	228400000	254400000	305400000	254200000	2419000000	840600000	636500000	435500000
	94	204400000	410400000	274100000	396400000	3680500000	3658300000	3969300000	6173500000	252000000	301200000	353500000	316100000	2538500000	887700000	673000000	450300000
	95	250700000	478900000	313200000	456700000	3897300000	3892000000	4128400000	6510400000	304100000	344600000	399000000	359100000	2650300000	908100000	710200000	469000000
	96	284500000	543700000	333500000	510900000	4144800000	4080800000	4382900000	6814200000	345400000	395400000	453700000	407300000	2760800000	959800000	738000000	503200000
	97	326600000	620900000	377700000	568300000	4301200000	4333000000	4560500000	7093400000	370300000	445800000	489000000	469500000	2837400000	982100000	782100000	517700000
	98	366800000	696700000	426200000	634900000	4514600000	4522700000	4785900000	7402600000	418600000	488400000	533000000	511300000	2966400000	1022900000	814200000	554400000
	99	411500000	787600000	446700000	689100000	4746800000	4756500000	4945800000	7749800000	474800000	538300000	576900000	556300000	3030300000	1041600000	869200000	563500000
	100	467400000	862200000	491900000	735500000	4923700000	4907700000	5139000000	7932000000	529100000	578500000	641000000	614500000	3143100000	1072800000	885300000	591500000
	101	515500000	930200000	526800000	811300000	5159400000	5130100000	5380100000	8246400000	562400000	645200000	702600000	668200000	3234400000	1143900000	924700000	596500000
	102	562000000	1003900000	584200000	872600000	5346700000	5332600000	5569300000	8492000000	614700000	693700000	743700000	731700000	3309200000	1152900000	945800000	624700000
	103	612900000	1129300000	619300000	901900000	5509500000	5491800000	5787100000	8762300000	671100000	760700000	792100000	771700000	3387100000	1173200000	989300000	622800000
	104	662700000	1193700000	669000000	984700000	5733700000	5739800000	5954200000	9010300000	711200000	827700000	843100000	842800000	3496800000	1195800000	1019400000	672000000
	105	728000000	1270200000	708500000	1061000000	5904600000	5877700000	6134400000	9240300000	783900000	863300000	891500000	874500000	3572800000	1229000000	1042800000	686400000
	106	792000000	1350400000	744400000	1103800000	6116600000	6072300000	6259300000	9481100000	832400000	928900000	924500000	951600000	3669700000	1250000000	1068000000	703100000
	107	822800000	1456900000	776500000	1168000000	6269100000	6345500000	6501400000	9737700000	878000000	970300000	976000000	983900000	3668100000	1299200000	1121100000	726600000
	108	892100000	1535600000	826200000	1224400000	6452900000	6470900000	6633800000	9899900000	928900000	1050900000	1037600000	1041000000	3858000000	1289600000	1140600000	732500000
	109	935600000	1619600000	868300000	1295400000	6584600000	6645100000	6774000000	10076100000	1000600000	1081200000	1080700000	1081400000	3859800000	1335300000	1157300000	784800000
	110	1010000000	1720200000	921900000	1348600000	6752300000	6800000000	6936500000	10284000000	1011500000	1131200000	1122900000	1134300000	3907600000	1338800000	1186400000	770500000
	111	1075300000	1782800000	933300000	1387700000	6925500000	6973500000	7126800000	10483300000	1082200000	1192500000	1180700000	1179300000	3984400000	1357100000	1196800000	789200000
	112	1133900000	1860100000	977100000	1452800000	7022900000	7164300000	7319400000	10616100000	1158300000	1249200000	1214000000	1217800000	4055200000	1382600000	1250800000	801000000
	113	1175200000	1963100000	1030600000	1494900000	7215200000	7339300000	7403400000	10839600000	1221000000	1299400000	1266700000	1295500000	4080400000	1426600000	1259200000	825100000
	114	1238700000	2025100000	1057500000	1581300000	7361000000	7423900000	7565500000	11039800000	1250200000	1318500000	1301600000	1317800000	4164400000	1411000000	1292700000	835600000
	115	1298100000	2126600000	1117700000	1655100000	7500500000	7586900000	7639600000	11142400000	1291100000	1405600000	1355100000	1373200000	4199900000	1437300000	1317100000	856600000
	116	1362500000	2191800000	1139700000	1640900000	7626200000	7709000000	7767700000	11359600000	1358300000	1450400000	1377500000	1403500000	4286800000	1453700000	1335600000	847200000
	117	1394300000	2258600000	1175100000	1737700000	7703600000	7829200000	7946700000	11481500000	1381700000	1477000000	1451500000	1427200000	4332600000	1465300000	1346800000	870200000
	118	1482700000	2342200000	1210200000	1772300000	7893400000	7990400000	8023000000	11625500000	1461600000	1516200000	1469600000	1496700000	4367100000	1470100000	1375300000	882500000
	119	1526200000	2409300000	1239800000	1806700000	8003800000	8068000000	8156600000	11780900000	1479200000	1574900000	1515600000	1517200000	4412500000	1484200000	1408600000	898000000
	120	1570100000	2488900000	1279100000	1882600000	8094800000	8229800000	8273800000	11847800000	1513300000	1602800000	1551000000	1572300000	4511500000	1520900000	1417800000	904200000
	121	1641700000	2531700000	1319700000	1935200000	8213200000	8319800000	8396300000	12046200000	1569600000	1650900000	1542600000	1599000000	4519800000	1539700000	1422300000	913900000
	122	1675500000	2614100000	1367000000	1968600000	8303200000	8440700000	8493600000	12087900000	1630100000	1657700000	1616400000	1627800000	4551400000	1545800000	1442500000	931400000
	123	1740800000	2676100000	1379700000	1984000000	8405000000	8585500000	8603200000	12217800000	1675600000	1721000000	1631700000	1651700000	4584300000	1538900000	1474700000	939000000
	124	1752400000	2762200000	1407100000	2033600000	8540400000	8704700000	8654900000	12435900000	1705200000	1763800000	1661000000	1696000000	4641800000	1554800000	1470300000	958200000
	125	1823800000	2815200000	1419900000	2082700000	8564000000	8728300000	8789500000	12410200000	1739400000	1801900000	1696300000	1747100000	4650800000	1566200000	1483800000	952300000
	126	1857600000	2879700000	1445400000	2088900000	8697200000	8798700000	8844000000	12565100000	1775300000	1814300000	1731000000	1782300000	4661600000	1599300000	1483700000	992500000
	127	1915300000	2946600000	1486800000	2143600000	8766100000	8963500000	8947800000	12576500000	1821300000	1868200000	1778000000	1806900000	4739100000	1583500000	1509200000	964800000
	128	1979200000	2970600000	1510300000	2197600000	8871500000	9042000000	9023800000	12714000000	1867100000	1882000000	1787700000	1804800000	4723500000	1599600000	1538700000	972100000
	129	1987300000	3047800000	1564000000	2225100000	8938700000	9072700000	9123100000	12742000000	1888000000	1924300000	1793000000	1853500000	4745800000	1608700000	1536500000	984200000
	130	2066400000	3052800000	1557300000	2237000000	9033700000	9225500000	9172100000	12908300000	1918700000	1958200000	1832400000	1891100000	4776200000	1602900000	1526500000	999100000
	131	2097000000	3097100000	1612600000	2280500000	9097600000	9289000000	9238900000	12962200000	1954400000	1975200000	1859200000	1878400000	4808800000	1631900000	1557200000	1009300000
	132	2132500000	3171600000	1618100000	2335300000	9155300000	9385800000	9312300000	13021400000	2018200000	2019800000	1863000000	1907700000	4875000000	1644100000	1585600000	997200000
	133	2171200000	3237600000	1694500000	2349300000	9220800000	9402000000	9342800000	13080100000	2032900000	2034900000	1884900000	1920300000	4884500000	1653900000	1602200000	1023200000
	134	2215800000	3271800000	1683000000	2357500000	9339700000	9495800000	9432700000	13172700000	2080300000	2078700000	1893700000	1977600000	4930700000	1653400000	1586100000	1039900000
	135	2265300000	3300300000	1683800000	2407100000	9330400000	9517900000	9520900000	13192500000	2091700000	2072100000	1909000000	2000200000	4903600000	1657600000	1599600000	1037600000
	136	2289300000	3398200000	1725600000	2433100000	9425900000	9657100000	9577500000	13203300000	2137800000	2080500000	1975800000	1984700000	4937700000	1632400000	1627600000	1040500000
	137	2340100000	3402500000	1723300000	2427100000	9442100000	9701900000	9629800000	13332500000	2167200000	2146000000	1977500000	2015000000	4939500000	1664800000	1624800000	1040100000
	138	2374300000	3443000000	1747300000	2476500000	9516300000	9757300000	9669500000	13374400000	2177700000	2152900000	1980400000	2009200000	4993100000	1668200000	1610400000	1054200000
	139	2399600000	3467200000	1769200000	2498700000	9627400000	9831800000	9709000000	13414900000	2216200000	2154900000	2001900000	2044400000	4991800000	1669000000	1635800000	1052300000
	140	2417800000	3515900000	1801800000	2529500000	9653600000	9844600000	9755500000	13422700000	2224700000	2171500000	2020400000	2070300000	5003100000	1683200000	1638400000	1056300000
	141	2463100000	3542400000	1787700000	2562200000	9712400000	9887300000	9777600000	13483000000	2261500000	2171400000	2023000000	2072700000	5013200000	1684900000	1638600000	1045000000
	142	2498100000	3607300000	1817600000	2567100000	9743500000	9907700000	9839700000	13475400000	2283700000	2216800000	2042200000	2095800000	5061000000	1695900000	1682600000	1090200000
	143	2527100000	3634400000	1824900000	2579200000	9774400000	10008900000	9859600000	13633400000	2322500000	2228000000	2054800000	2106000000	5046200000	1690600000	1685700000	1068700000
	144	2572700000	3625800000	1852500000	2582200000	9801300000	10058100000	9891600000	13621600000	2333600000	2226900000	2083500000	2076800000	5055800000	1700000000	1656100000	1065900000
	145	2566900000	3658300000	1877400000	2606100000	9870400000	10119000000	9964400000	13654200000	2384000000	2266700000	2062400000	2126100000	5086400000	1681500000	1663800000	1075100000
	146	2621900000	3653800000	1905200000	2647100000	9895000000	10122800000	9993100000	13689300000	2387500000	2270100000	2088500000	2138900000	5106300000	1690800000	1686500000	1077700000
	147	2621300000	3703300000	1912000000	2635800000	9920800000	10151400000	10005300000	13694600000	2378400000	2288600000	2136200000	2161500000	5126900000	1709800000	1683600000	1083400000
	148	2678600000	3731500000	1911900000	2661200000	9958000000	10220000000	10057900000	13696000000	2400200000	2287300000	2104200000	2136000000	5090800000	1707200000	1695800000	1077900000
	149	2700200000	3737700000	1879200000	2670600000	10004900000	10257600000	10043900000	13756100000	2420500000	2323000000	2128800000	2170400000	5080700000	1693900000	1705800000	1091700000
	150	2736300000	3797100000	1953700000	2688200000	9970200000	10292200000	10109500000	13824900000	2460600000	2314700000	2114400000	2160400000	5129800000	1678800000	1723200000	1093200000
	151	2685200000	3811200000	1930800000	2698400000	10002300000	10381800000	10125300000	13784100000	2482700000	2354100000	2145300000	2202600000	5148700000	1704400000	1705400000	1073200000
	152	2752600000	3834700000	1926900000	2710200000	9998800000	10363500000	10156700000	13755700000	2496600000	2334900000	2145700000	2206500000	5096500000	1719800000	1693500000	1097100000
	153	2798200000	3858100000	1949000000	2692400000	10121600000	10380800000	10262000000	13805500000	2491100000	2342900000	2149600000	2194500000	5169600000	1710000000	1708900000	1089000000
	154	2788400000	3890900000	2000200000	2742800000	10137500000	10435500000	10192600000	13865700000	2494500000	2367300000	2133100000	2221600000	5163700000	1715100000	1693100000	1083900000
	155	2811200000	3925400000	1980500000	2750300000	10194800000	10453200000	10239800000	13818400000	2541400000	2372300000	2159000000	2219400000	5185800000	1722000000	1708200000	1093800000
	156	2833800000	3904400000	2009200000	2738900000	10130800000	10514500000	10260500000	13845300000	2556500000	2372400000	2154200000	2209300000	5170500000	1712000000	1715600000	1084300000
	157	2879300000	3917800000	1987600000	2744300000	10159000000	10459000000	10205300000	13920600000	2567700000	2377000000	2188200000	2209700000	5170600000	1709100000	1707300000	1089000000
	158	2907400000	3983500000	2017900000	2777300000	10165500000	10528200000	10319700000	13898000000	2556700000	2399200000	2204700000	2210000000	5175000000	1718400000	1708100000	1110100000
	159	2914300000	3956500000	2022100000	2793100000	10200700000	10586200000	10380600000	13888100000	2560500000	2407800000	2204000000	2260700000	5173700000	1717500000	1704300000	1089000000
	160	2917800000	3972100000	2012000000	2790600000	10220400000	10575100000	10354400000	13917900000	2557300000	2413200000	2233200000	2222700000	5202800000	1721400000	1723800000	1108500000
	161	2928500000	3986200000	2040100000	2829800000	10239000000	10567000000	10345400000	13956500000	2583600000	2405400000	2238100000	2257300000	5239700000	1720200000	1735000000	1122300000
	162	2963600000	4014300000	2026700000	2825600000	10309700000	10612100000	10384100000	13999800000	2617100000	2414600000	2210900000	2235000000	5197700000	1733400000	1709600000	1101900000
	163	2988800000	4000700000	2054400000	2855100000	10238900000	10647200000	10373300000	13950400000	2619800000	2430700000	2215200000	2258200000	5212100000	1703700000	1731100000	1104800000
	164	2961000000	4068500000	2058800000	2856700000	10341100000	10639600000	10358300000	13990000000	2620300000	2419100000	2227800000	2246600000	5167100000	1733500000	1740300000	1119500000
	165	3027000000	4062800000	2085700000	2838100000	10247800000	10697000000	10424400000	14003000000	2672200000	2436900000	2234100000	2247900000	5215000000	1723300000	1750900000	1097200000
	166	2987700000	4057800000	2078800000	2812800000	10350800000	10695000000	10403100000	13949200000	2642200000	2469900000	2212800000	2262700000	5250800000	1721300000	1729300000	1107600000
	167	3047100000	4061900000	2077000000	2872800000	10303600000	10695400000	10438800000	13970900000	2637500000	2425300000	2202700000	2265800000	5227300000	1740100000	1708400000	1108200000
	168	3055700000	4088800000	2091500000	2830100000	10289000000	10704500000	10465300000	13966000000	2633300000	2458100000	2247800000	2270300000	5183500000	1738100000	1712300000	1098500000
	169	3036900000	4108300000	2083800000	2869500000	10236100000	10658400000	10491900000	13991700000	2679400000	2431500000	2237200000	2302300000	5212200000	1720400000	1739500000	1102700000
	170	3037800000	4109000000	2092300000	2873100000	10339100000	10774000000	10521600000	14019200000	2693900000	2466400000	2250600000	2257100000	5212500000	1721500000	1745400000	1104800000
	171	3090500000	4115900000	2109300000	2869700000	10329400000	10711200000	10468300000	14002900000	2701200000	2440800000	2257200000	2291200000	5227900000	1719400000	1759300000	1115000000
	172	3065200000	4107700000	2115000000	2851400000	10280500000	10710400000	10551900000	13984500000	2707100000	2490100000	2247300000	2273600000	5254900000	1719600000	1742300000	1119700000
	173	3097200000	4113500000	2091700000	2900600000	10412600000	10776700000	10507600000	13990700000	2734700000	2478300000	2269500000	2273100000	5234000000	1712200000	1741400000	1104900000
	174	3096000000	4131700000	2113200000	2879400000	10317400000	10778000000	10487800000	13991100000	2744200000	2468300000	2240300000	2292300000	5236100000	1729300000	1762000000	1103200000
	175	3076600000	4159200000	2118200000	2888400000	10372400000	10763400000	10510100000	14023600000	2731900000	2457300000	2250000000	2256100000	5269200000	1739900000	1737900000	1108700000
	176	3148700000	4141300000	2119100000	2912500000	10372800000	10819700000	10546400000	14025100000	2748400000	2469600000	2248300000	2295600000	5205000000	1737300000	1759000000	1106800000
	177	3142100000	4118600000	2113300000	2872300000	10316800000	10800300000	10561900000	13966900000	2751900000	2491300000	2262800000	2284000000	5225700000	1743300000	1774500000	1107100000
	178	3185300000	4169200000	2122900000	2914600000	10343300000	10750000000	10593700000	14025300000	2726700000	2501700000	2249500000	2294800000	5207900000	1704800000	1747200000	1124300000
	179	3163700000	4172100000	2109900000	2910600000	10411700000	10773900000	10631700000	13998200000	2774900000	2508500000	2280900000	2280400000	5290600000	1723900000	1761200000	1107000000
	180	3153200000	4170000000	2125300000	2913500000	10329200000	10795500000	10646900000	13935000000	2752900000	2489000000	2278400000	2286100000	5249400000	1735500000	1731100000	1100000000
	181	3173000000	4159900000	2128300000	2928600000	10372900000	10812900000	10572400000	14041500000	2776500000	2471600000	2268600000	2302300000	5214400000	1745000000	1741900000	1107200000
	182	3190300000	4186800000	2110800000	2924400000	10327000000	10831400000	10554000000	13994500000	2768800000	2497700000	2259000000	2279800000	5263400000	1723600000	1761100000	1119200000
	183	3220800000	4209700000	2144700000	2914600000	10408300000	10862200000	10589200000	13989400000	2712100000	2529200000	2277100000	2279200000	5242700000	1741500000	1752400000	1116200000
	184	3188400000	4216300000	2150900000	2936600000	10432100000	10854300000	10527100000	13996500000	2778700000	2488600000	2265900000	2319100000	5282700000	1723000000	1735500000	1114800000
	185	3218600000	4262100000	2136700000	2951900000	10336900000	10800400000	10692700000	13995900000	2754600000	2491100000	2280400000	2321600000	5232100000	1737300000	1781300000	1117300000
	186	3225200000	4221100000	2156200000	2947800000	10373400000	10854100000	10579900000	14027700000	2785400000	2477300000	2286500000	2323900000	5230500000	1723200000	1743400000	1095800000
	187	3206000000	4239300000	2142800000	2925600000	10365300000	10889100000	10654500000	14022500000	2791700000	2490600000	2267200000	2286900000	5268200000	1756500000	1773900000	1126100000
	188	3245600000	4203800000	2163300000	2971700000	10390600000	10809800000	10612600000	14091200000	2829300000	2491700000	2285300000	2293000000	5230400000	1692600000	1752500000	1106800000
	189	3237200000	4248300000	2138700000	2930300000	10410300000	10865100000	10598600000	14044200000	2786900000	2532400000	2297300000	2277400000	5257100000	1718400000	1778000000	1127300000
	190	3260100000	4261500000	2170300000	2969600000	10446500000	10862300000	10586100000	14040000000	2789000000	2482200000	2277700000	2317800000	5268800000	1737500000	1754000000	1114000000
	191	3262100000	4254400000	2148000000	2965300000	10380400000	10874000000	10588700000	14097100000	2797100000	2513200000	2299900000	2308200000	5190600000	1719900000	1748400000	1098500000
	192	3233100000	4209900000	2178300000	2976000000	10325400000	10832700000	10660800000	14042400000	2812900000	2502500000	2280200000	2320400000	5215300000	1729900000	1768200000	1101000000
	193	3271300000	4282000000	2175300000	2928500000	10371400000	10881800000	10598600000	14033300000	2805300000	2527000000	2289500000	2341100000	5285300000	1729800000	1754200000	1114300000
	194	3263800000	4212700000	2178700000	2970300000	10376700000	10843000000	10677700000	14022600000	2810900000	2512700000	2288100000	2321900000	5222000000	1734200000	1764600000	1115300000
	195	3279900000	4209100000	2177700000	2954900000	10378500000	10840000000	10693400000	13924800000	2786400000	2504200000	2309000000	2325600000	5268300000	1740400000	1735000000	1110100000
	196	3270400000	4259500000	2152700000	2974500000	10411300000	10962800000	10640600000	14031600000	2805500000	2517300000	2291000000	2291000000	5258700000	1736900000	1754300000	1107400000
	197	3292300000	4235900000	2188700000	2974900000	10408500000	10896200000	10652100000	13958000000	2802000000	2521300000	2284000000	2311700000	5253200000	1732200000	1757900000	1090800000
	198	3293800000	4266300000	2174000000	2990500000	10434200000	10842600000	10688300000	13988300000	2817000000	2499400000	2284200000	2316200000	5218100000	1717300000	1742000000	1107500000
	199	3286000000	4249700000	2197600000	2947400000	10366600000	10885400000	10715000000	14088700000	2815600000	2524400000	2295400000	2324700000	5245800000	1728200000	1735300000	1106500000
	200	3295900000	4261800000	2170000000	2959900000	10395000000	10814200000	10627200000	13952200000	2833300000	2529000000	2300400000	2297300000	5238000000	1734400000	1742700000	1113300000
	201	3293600000	4217500000	2164200000	2955000000	10346500000	10769500000	10710700000	13848100000	2804500000	2533900000	2274700000	2338500000	5206200000	1720800000	1750400000	1081400000
	202	3284600000	4220600000	2177800000	2959200000	10357000000	10795400000	10602400000	13808800000	2815100000	2516000000	2268800000	2305200000	5177700000	1691200000	1719700000	1079000000
	203	3280600000	4267900000	2185400000	2936800000	10283200000	10747500000	10708600000	13796100000	2808800000	2497200000	2302400000	2307200000	5174500000	1699400000	1735100000	1091100000
	204	3286300000	4206400000	2173700000	2932900000	10173600000	10727200000	10713900000	13881500000	2803600000	2488300000	2272800000	2296300000	5136000000	1708800000	1728900000	1094200000
	205	3297100000	4236600000	2200100000	2953200000	10199400000	10864000000	10675200000	13925300000	2855100000	2486100000	2265800000	2320100000	5193100000	1724500000	1762000000	1092300000
	206	3269600000	4237500000	2185400000	2978600000	10271600000	10854700000	10741700000	14013100000	2804000000	2482500000	2285500000	2314100000	5184300000	1722400000	1745000000	1091700000
	207	3320600000	4287800000	2194000000	2958600000	10330700000	10829100000	10698500000	13983700000	2844300000	2519200000	2260100000	2277000000	5214200000	1761900000	1741300000	1129100000
	208	3341800000	4262300000	2150000000	2962000000	10339300000	10897200000	10626800000	14032200000	2852800000	2529600000	2290100000	2315300000	5201000000	1738200000	1754300000	1116300000
	209	3327000000	4288800000	2185700000	2967600000	10316300000	10912600000	10575900000	13990700000	2855300000	2494600000	2264700000	2319900000	5252700000	1729000000	1763400000	1123300000
	210	3328000000	4272300000	2169300000	2968500000	10349400000	10949600000	10555400000	13975100000	2871400000	2558300000	2294300000	2346300000	5212300000	1724300000	1743400000	1107700000
	211	3328300000	4295900000	2176100000	2965800000	10393300000	10886600000	10617400000	13947200000	2887300000	2540500000	2279700000	2319300000	5222600000	1744300000	1760600000	1120500000
	212	3345600000	4277800000	2193800000	3010700000	10391000000	10880000000	10552000000	13963700000	2826900000	2550200000	2306200000	2308400000	5257700000	1750500000	1732700000	1114700000
	213	3315600000	4223600000	2175200000	3007200000	10370700000	10905400000	10690200000	14061000000	2851300000	2527700000	2283100000	2323100000	5226400000	1731400000	1747300000	1116200000
	214	3333200000	4281800000	2160100000	2997300000	10417300000	10929900000	10712900000	13970000000	2868300000	2515300000	2299500000	2342800000	5261700000	1734000000	1788100000	1106300000
	215	3361000000	4247300000	2190100000	2978500000	10385400000	10938400000	10676100000	14026800000	2842000000	2529700000	2281800000	2344300000	5213600000	1731900000	1768500000	1131600000
	216	3360200000	4256700000	2176900000	2983300000	10387500000	10984800000	10721900000	14013500000	2848200000	2542000000	2303800000	2304700000	5225300000	1736300000	1749500000	1107500000
	217	3334200000	4309000000	2176100000	2989100000	10388000000	10947100000	10740000000	13980500000	2863800000	2534100000	2305900000	2316400000	5214200000	1732200000	1738400000	1101500000
	218	3356300000	4319200000	2204400000	2990900000	10375000000	10960400000	10821800000	13975600000	2850100000	2533600000	2304300000	2304200000	5197800000	1729000000	1751800000	1098700000
	219	3350400000	4264000000	2179200000	3001300000	10453200000	10946300000	10740000000	13985800000	2826700000	2561100000	2266600000	2319000000	5214700000	1731300000	1749300000	1111200000
	220	3353500000	4286400000	2191200000	2978800000	10403100000	10948400000	10790700000	13926300000	2868800000	2528700000	2285100000	2325900000	5237800000	1767700000	1758600000	1092500000
	221	3364000000	4299900000	2183700000	2969800000	10384800000	10885500000	10727800000	14059400000	2878100000	2493400000	2292600000	2303000000	5215900000	1755700000	1748200000	1107100000
	222	3374400000	4283000000	2191000000	2995600000	10395000000	10973100000	10812800000	14012000000	2851700000	2531200000	2302300000	2328900000	5230300000	1751400000	1772500000	1097400000
	223	3386600000	4253200000	2200100000	2984800000	10384600000	10911400000	10724700000	13904000000	2907800000	2537800000	2282700000	2309400000	5233500000	1730600000	1750800000	1119900000
	224	3358100000	4286000000	2187500000	2972500000	10378300000	10909200000	10718300000	14012200000	2857700000	2526900000	2260300000	2315500000	5244200000	1725800000	1754600000	1107200000
	225	3372600000	4296500000	2178900000	3004900000	10356000000	10846100000	10760400000	14003400000	2890900000	2535500000	2289400000	2310800000	5222900000	1750300000	1753200000	1101300000
	226	3361300000	4311000000	2223100000	2998900000	10379700000	10902400000	10791200000	13965200000	2896700000	2530700000	2283700000	2351800000	5206300000	1729300000	1757900000	1111400000
	227	3379800000	4342500000	2218100000	3005500000	10391200000	10945000000	10772700000	13956400000	2898200000	2530500000	2294800000	2293500000	5202800000	1742900000	1749900000	1094100000
	228	3379600000	4275900000	2197200000	3006400000	10317200000	10977200000	10770500000	14019400000	2879000000	2540400000	2296500000	2312800000	5183800000	1722000000	1779600000	1112900000
	229	3374500000	4271500000	2185500000	3002900000	10345700000	10926100000	10718000000	13986500000	2873100000	2533100000	2278000000	2327900000	5230300000	1735400000	1740800000	1116900000
	230	3348100000	4309500000	2208300000	3004200000	10377200000	10957800000	10797200000	13972100000	2895800000	2531500000	2280700000	2308800000	5227200000	1733500000	1769300000	1098600000
	231	3397600000	4285800000	2191300000	3018700000	10386100000	10925800000	10761600000	13982300000	2865600000	2524500000	2305300000	2284500000	5278900000	1731400000	1760300000	1124900000
	232	3394500000	4325200000	2202400000	3013400000	10343800000	10954200000	10735100000	13985700000	2878100000	2528200000	2291500000	2322900000	5224000000	1746300000	1759100000	1096000000
	233	3406900000	4288800000	2181600000	2962900000	10289300000	10903200000	10777800000	14023400000	2872700000	2510600000	2311500000	2327700000	5241800000	1754000000	1749600000	1097400000
	234	3411200000	4319500000	2196400000	2986700000	10371800000	10849400000	10750800000	14008300000	2862900000	2534400000	2298500000	2322000000	5192600000	1753600000	1748200000	1109800000
	235	3428200000	4268100000	2174900000	3005900000	10340200000	10934700000	10802800000	14019700000	2881100000	2521400000	2278600000	2292400000	5192800000	1731000000	1734200000	1121200000
	236	3414400000	4321700000	2204600000	3008400000	10329200000	10891300000	10693300000	14072700000	2893800000	2513900000	2260700000	2311100000	5188700000	1745100000	1745900000	1118200000
	237	3388900000	4285700000	2185100000	3013100000	10376200000	10891200000	10841100000	13932300000	2895100000	2516900000	2313300000	2299800000	5259600000	1740500000	1755100000	1118800000
	238	3383100000	4301500000	2176900000	2987200000	10359300000	10932100000	10760800000	13995200000	2915500000	2537700000	2294600000	2304000000	5197800000	1717000000	1753400000	1105500000
	239	3398700000	4311700000	2198400000	2990700000	10396800000	10956600000	10737000000	14068700000	2915300000	2524500000	2295900000	2319700000	5192100000	1747400000	1750600000	1120300000
	240	3421800000	4313800000	2205100000	3005300000	10341800000	10945300000	10851400000	13976500000	2863000000	2535800000	2274700000	2312600000	5213400000	1739800000	1736000000	1112000000
	241	3417800000	4258500000	2201100000	2970200000	10411000000	10843600000	10728500000	13900900000	2911600000	2541700000	2319200000	2305300000	5204400000	1767100000	1750200000	1124300000
	242	3403900000	4272200000	2191800000	2996200000	10390200000	10947800000	10778300000	13985300000	2930200000	2535300000	2326100000	2323700000	5216800000	1746400000	1769100000	1100400000
	243	3383300000	4288800000	2205000000	3004000000	10344400000	10963100000	10767800000	13963100000	2893700000	2509200000	2308000000	2312400000	5245600000	1726700000	1747100000	1115100000
	244	3404300000	4270100000	2251200000	3029900000	10354900000	10886800000	10818100000	14067500000	2882900000	2547500000	2291500000	2334300000	5212400000	1742900000	1746600000	1104100000
	245	3432600000	4268300000	2188200000	2989300000	10365600000	10914600000	10760100000	14027700000	2898500000	2555300000	2293600000	2320400000	5216600000	1723400000	1723800000	1098900000
	246	3423800000	4257700000	2212200000	2998300000	10354400000	10939100000	10817200000	14056700000	2905700000	2535000000	2280300000	2307300000	5237600000	1741200000	1759400000	1110700000
	247	3400100000	4273200000	2187500000	2996600000	10333200000	10927700000	10790900000	14035300000	2907400000	2578000000	2288500000	2348900000	5164200000	1719200000	1741800000	1114100000
	248	3397600000	4271300000	2204500000	3004900000	10359600000	10946400000	10770300000	14031400000	2921700000	2522800000	2282200000	2314700000	5247900000	1753100000	1730300000	1124400000
	249	3412400000	4302700000	2175000000	2976200000	10358400000	10915200000	10822600000	14016000000	2903100000	2508500000	2299600000	2299400000	5236100000	1752100000	1713700000	1116400000
	250	3425100000	4297300000	2210700000	2968100000	10424200000	10873800000	10859500000	14194700000	2880100000	2539000000	2296900000	2304000000	5207900000	1767800000	1749200000	1115000000
	251	3423800000	4318500000	2220400000	2976100000	10381700000	10858000000	10830000000	14155800000	2898400000	2549100000	2277500000	2307500000	5226500000	1746200000	1772000000	1110800000
	252	3402800000	4282300000	2186600000	3004600000	10359200000	10884500000	10825800000	14201700000	2912000000	2545800000	2323400000	2305900000	5180300000	1740600000	1752800000	1099100000
	253	3410700000	4279500000	2198600000	2987300000	10308900000	10935300000	10786900000	14177200000	2908200000	2546300000	2299300000	2313700000	5218400000	1735000000	1753700000	1120400000
	254	3403700000	4301500000	2207000000	3014200000	10368700000	10869100000	10849400000	14178900000	2893600000	2540700000	2290100000	2330200000	5223100000	1723700000	1756000000	1108400000
	255	3436400000	4313000000	2193800000	3003700000	10370300000	10957500000	10852200000	14187000000	2905800000	2519200000	2272400000	2329200000	5207200000	1733700000	1753900000	1099700000
	256	3428500000	4272000000	2218700000	2988200000	10328700000	10827300000	10824200000	14227600000	2860100000	2530500000	2255100000	2289200000	5183800000	1753600000	1755600000	1112800000
	257	3452100000	4288700000	2210300000	2993400000	10333900000	10858600000	10855400000	14215300000	2921600000	2512200000	2301700000	2296700000	5250000000	1726300000	1765800000	1124500000
	258	3449600000	4267200000	2194900000	2976000000	10349600000	10832400000	10804600000	14215700000	2911700000	2547000000	2282100000	2321200000	5210700000	1751900000	1744300000	1107100000
	259	3424200000	4291700000	2177800000	3013900000	10310500000	10891300000	10899000000	14241600000	2886400000	2532600000	2287600000	2305000000	5217800000	1729800000	1749200000	1121900000
	260	3489700000	4317000000	2221500000	3001700000	10347300000	10871200000	10852400000	14296400000	2914100000	2521600000	2275600000	2286800000	5213900000	1735500000	1758800000	1115600000
	261	3429500000	4302600000	2216600000	3000100000	10348400000	10811200000	10834600000	14261500000	2891600000	2549700000	2306300000	2287100000	5207500000	1746300000	1761000000	1117300000
	262	3436300000	4281600000	2195400000	2969900000	10311900000	10775600000	10774700000	14248300000	2908900000	2549700000	2292200000	2315200000	5158700000	1746800000	1762900000	1117400000
	263	3465300000	4292400000	2217100000	3012600000	10252800000	10776100000	10851200000	14303000000	2878100000	2537100000	2262500000	2302700000	5183800000	1741300000	1773800000	1129300000
	264	3405600000	4290800000	2214000000	2957900000	10262400000	10767100000	10772700000	14300700000	2914800000	2517400000	2271800000	2299300000	5131000000	1740200000	1777000000	1117200000
	265	3400800000	4280200000	2215300000	3025000000	10261800000	10707100000	10797600000	14285600000	2943800000	2555700000	2269700000	2334200000	5195500000	1729900000	1749700000	1132800000
	266	3414800000	4254700000	2218900000	3006600000	10205200000	10739500000	10751000000	14302600000	2921700000	2567700000	2271900000	2302800000	5178000000	1750700000	1754200000	1134100000
	267	3451200000	4317300000	2174500000	3002500000	10199900000	10760100000	10741800000	14368100000	2899000000	2534200000	2285800000	2315300000	5146700000	1762000000	1759400000	1123600000
	268	3447300000	4311500000	2178000000	3003600000	10210700000	10703500000	10793900000	14361400000	2904000000	2551500000	2295300000	2357700000	5149400000	1741100000	1755600000	1113200000
	269	3431000000	4296300000	2200100000	3001800000	10130100000	10685000000	10785800000	14443200000	2888600000	2568400000	2314000000	2319400000	5098800000	1747100000	1743300000	1126600000
	270	3456400000	4279700000	2205300000	2991800000	10070000000	10602700000	10748500000	14453000000	2928300000	2570200000	2275200000	2296400000	5101100000	1743600000	1744900000	1114000000
	271	3415800000	4291100000	2170700000	3034200000	10137800000	10613700000	10765900000	14435300000	2916000000	2534200000	2258400000	2339100000	5170200000	1728600000	1740400000	1128800000
	272	3448000000	4297200000	2211400000	3014200000	10084200000	10551100000	10805800000	14503800000	2916000000	2563600000	2282500000	2305800000	5124800000	1739800000	1747000000	1119100000
	273	3413400000	4254300000	2189200000	2983900000	10152300000	10563700000	10591800000	14506600000	2922400000	2549600000	2265200000	2278300000	5099600000	1741900000	1759800000	1115400000
	274	3402500000	4314100000	2192200000	3018100000	10084600000	10599700000	10677000000	14522800000	2901200000	2540900000	2244600000	2330500000	5097200000	1711700000	1760900000	1124000000
	275	3458100000	4264800000	2208900000	3004600000	10092100000	10516800000	10718600000	14538400000	2944000000	2531800000	2263500000	2308400000	5072500000	1732400000	1755200000	1123300000
	276	3425700000	4294100000	2207700000	3011000000	10055000000	10478700000	10698400000	14533000000	2938400000	2554200000	2285800000	2304200000	5047900000	1724900000	1761400000	1137900000
	277	3411500000	4303800000	2187300000	3022800000	10099300000	10527600000	10698300000	14641000000	2913100000	2539900000	2262500000	2327700000	5081400000	1742700000	1795200000	1138400000
	278	3412400000	4261000000	2182600000	3010900000	10050400000	10418200000	10669800000	14553400000	2894000000	2574300000	2295600000	2321900000	5064200000	1732200000	1756000000	1120400000
	279	3394300000	4247900000	2219300000	3044600000	10022400000	10431200000	10634400000	14591500000	2913000000	2566400000	2318000000	2296900000	5031000000	1743500000	1773200000	1127700000
	280	3424100000	4292100000	2217100000	2971000000	10122300000	10408500000	10728900000	14620000000	2921200000	2552800000	2284300000	2306400000	5052500000	1732600000	1736800000	1139500000
	281	3417500000	4262500000	2171300000	2965600000	10071100000	10476900000	10610400000	14702600000	2916500000	2547100000	2285200000	2323000000	5039200000	1732900000	1769900000	1147700000
	282	3412900000	4249900000	2177200000	3007200000	10138800000	10485700000	10658200000	14688600000	2887300000	2542300000	2274700000	2322000000	5032100000	1724400000	1781200000	1130500000
	283	3439900000	4269900000	2205500000	3006600000	10110800000	10463600000	10641600000	14780900000	2904900000	2562200000	2281500000	2298700000	5063600000	1738100000	1759600000	1128000000
	284	3399500000	4270200000	2190400000	2970300000	10132200000	10418300000	10686400000	14728200000	2898800000	2578500000	2300300000	2338700000	5045400000	1748100000	1739400000	1132700000
	285	3404700000	4283000000	2190900000	2973700000	10097400000	10437600000	10638400000	14829500000	2889600000	2556100000	2287500000	2315900000	5045600000	1724100000	1761100000	1127200000
	286	3421200000	4301000000	2199600000	2978000000	10080300000	10447700000	10599600000	14905600000	2874800000	2571700000	2285600000	2361200000	5094400000	1721800000	1767700000	1114700000
	287	3400100000	4262300000	2221800000	2971300000	10172200000	10423900000	10647300000	14911200000	2915700000	2565500000	2278200000	2327600000	5031700000	1728800000	1755700000	1162000000
	288	3434800000	4274700000	2192300000	2951300000	10256800000	10477000000	10672700000	14999300000	2867000000	2565000000	2277100000	2339200000	5046800000	1739200000	1765900000	1135600000
	289	3432100000	4293300000	2192000000	3011500000	10219600000	10446100000	10652200000	15010400000	2928800000	2561000000	2308500000	2359900000	5039300000	1729400000	1780200000	1135700000
	290	3406900000	4294200000	2208400000	2998600000	10279300000	10514700000	10760800000	15052900000	2919000000	2552200000	2292900000	2337900000	5067000000	1720600000	1774700000	1150100000
	291	3434700000	4281900000	2195900000	2997700000	10325300000	10569900000	10612300000	15095200000	2884600000	2569400000	2293200000	2330400000	5007300000	1736500000	1777900000	1114900000
	292	3422100000	4346300000	2193200000	3035900000	10367400000	10536900000	10705800000	15115700000	2935900000	2526300000	2294800000	2366100000	5086000000	1726500000	1757000000	1128000000
	293	3443800000	4316600000	2202000000	3008400000	10423800000	10588400000	10754100000	15152800000	2920100000	2583900000	2265200000	2358900000	5034600000	1747100000	1791300000	1131000000
	294	3431900000	4355300000	2205900000	3017800000	10491500000	10626400000	10732200000	15148400000	2934200000	2588500000	2275600000	2401200000	5086900000	1738600000	1775000000	1131500000
	295	3420200000	4389600000	2167400000	3026800000	10443400000	10646400000	10718000000	15249800000	2934200000	2574800000	2283100000	2406300000	5068200000	1723300000	1771100000	1143900000
	296	3422700000	4376800000	2208000000	2997900000	10493700000	10664100000	10830500000	15284600000	2908800000	2583900000	2279300000	2363000000	5041700000	1754500000	1763000000	1136300000
	297	3465700000	4371700000	2194000000	3035000000	10539800000	10662400000	10812800000	15361200000	2955800000	2609000000	2255700000	2387900000	5048600000	1763400000	1797100000	1139400000
	298	3474800000	4367800000	2215300000	3045200000	10570400000	10739900000	10785000000	15458200000	2970500000	2604800000	2314900000	2444200000	5091400000	1748400000	1774000000	1129000000
	299	3484100000	4411500000	2183100000	3036000000	10655600000	10788700000	10812100000	15487500000	2994200000	2607100000	2285300000	2406700000	5074300000	1747100000	1768700000	1148500000
	300	3461000000	4443900000	2180400000	3070000000	10722000000	10771400000	10831100000	15533300000	2974900000	2620400000	2291800000	2429200000	5103500000	1723300000	1788200000	1132200000
	301	3472600000	4386900000	2215400000	3042200000	10706300000	10802200000	10887900000	15573700000	2973100000	2611800000	2295700000	2436400000	5101800000	1760400000	1829700000	1136200000
	302	3518500000	4440500000	2224600000	3044100000	10762700000	10836000000	10976200000	15649600000	2992300000	2614400000	2305100000	2428400000	5098600000	1773400000	1788000000	1136200000
	303	3507500000	4426300000	2225100000	3063500000	10757000000	10878600000	10873700000	15690900000	3026700000	2645400000	2333200000	2478100000	5102300000	1752000000	1784900000	1150700000
	304	3520900000	4432500000	2208800000	3045500000	10832600000	10911400000	10927900000	15687100000	3020900000	2634100000	2321200000	2472800000	5103700000	1747100000	1772400000	1146900000
	305	3523100000	4464900000	2215600000	3103600000	10885200000	10917200000	10963600000	15823300000	3022500000	2633500000	2357200000	2450700000	5139900000	1782900000	1783500000	1158000000
	306	3532100000	4485400000	2242500000	3062600000	10958000000	10930300000	11034100000	15866700000	3045200000	2656300000	2317300000	2510300000	5138900000	1750500000	1755700000	1148900000
	307	3518500000	4467500000	2237500000	3095900000	10933200000	11047400000	11043200000	15945600000	3049700000	2674700000	2327600000	2511000000	5133100000	1747900000	1783600000	1149400000
	308	3548000000	4481500000	2259600000	3109700000	10997500000	10982100000	11122300000	15948000000	3040700000	2701600000	2345700000	2525000000	5105000000	1785400000	1812500000	1161600000
	309	3559100000	4525100000	2261100000	3100000000	11090000000	11143000000	11099000000	16058300000	3052100000	2743400000	2327900000	2517200000	5152400000	1751100000	1789500000	1168800000
	310	3599000000	4523700000	2257300000	3130900000	11009400000	11164200000	11084600000	16112700000	3044600000	2723300000	2359700000	2544900000	5176800000	1764500000	1816900000	1176300000
	311	3556100000	4530400000	2271100000	3130800000	11061200000	11114500000	11152900000	16040700000	3053800000	2724800000	2366200000	2549000000	5120200000	1771000000	1793300000	1154700000
	312	3598700000	4577300000	2249200000	3111000000	11110400000	11120300000	11194000000	16195600000	3098900000	2716900000	2383500000	2544900000	5144400000	1797700000	1803200000	1185500000
	313	3584300000	4569700000	2247300000	3157500000	11224800000	11139000000	11128600000	16289700000	3082100000	2728300000	2398600000	2571100000	5160500000	1775800000	1834000000	1178400000
	314	3590700000	4614100000	2280200000	3121600000	11202100000	11223000000	11246600000	16291000000	3133200000	2756200000	2362100000	2575600000	5160800000	1790800000	1814300000	1171500000
	315	3582100000	4650500000	2284200000	3135400000	11204600000	11183400000	11310400000	16285800000	3122500000	2735200000	2381300000	2558000000	5193600000	1781200000	1829900000	1169100000
	316	3603600000	4623900000	2288500000	3172700000	11289200000	11251400000	11223400000	16366200000	3136200000	2797500000	2415000000	2589800000	5138000000	1779100000	1815400000	1179400000
	317	3619200000	4634800000	2303700000	3168300000	11343600000	11266700000	11324800000	16425500000	3152800000	2773600000	2431400000	2599800000	5172100000	1797500000	1836700000	1172500000
	318	3608000000	4646600000	2299200000	3185000000	11297100000	11335800000	11274800000	16459700000	3134300000	2775900000	2420100000	2595400000	5196300000	1773400000	1829900000	1208400000
	319	3627100000	4648000000	2302100000	3191200000	11302300000	11289800000	11394500000	16519600000	3178800000	2780400000	2420200000	2606800000	5197900000	1810600000	1845100000	1186600000
	320	3619900000	4642500000	2305000000	3193100000	11379800000	11299400000	11347800000	16559000000	3176100000	2766200000	2414200000	2625500000	5196100000	1769600000	1852000000	1174100000
	321	3661500000	4716200000	2307300000	3182700000	11423000000	11371500000	11333300000	16556800000	3147200000	2784500000	2439400000	2618900000	5165900000	1783700000	1864100000	1190300000
	322	3641700000	4733300000	2296100000	3158600000	11450500000	11370100000	11444500000	16717700000	3169100000	2834400000	2435400000	2626600000	5214600000	1816000000	1850500000	1180300000
	323	3672000000	4716900000	2331100000	3214100000	11351400000	11391000000	11497700000	16703600000	3183200000	2835600000	2417300000	2600000000	5193900000	1800400000	1859700000	1187800000
	324	3662400000	4712200000	2299500000	3214100000	11363900000	11424600000	11501000000	16734300000	3194100000	2831800000	2409600000	2626100000	5202400000	1807600000	1854000000	1194700000
	325	3694100000	4753500000	2329500000	3224800000	11423300000	11496900000	11564000000	16803100000	3202000000	2817000000	2417500000	2631900000	5240000000	1802700000	1864800000	1199600000
	326	3679100000	4709300000	2344000000	3226000000	11454400000	11440600000	11531200000	16805100000	3222500000	2835800000	2443700000	2618200000	5201700000	1807700000	1870500000	1210600000
	327	3720300000	4755800000	2340700000	3194000000	11449300000	11399400000	11521700000	16824400000	3198600000	2816600000	2452800000	2651600000	5222100000	1799100000	1862100000	1195800000
	328	3704000000	4761300000	2309200000	3197600000	11463500000	11403300000	11468600000	16826600000	3198600000	2850200000	2450800000	2633400000	5269300000	1823800000	1872900000	1202000000
	329	3674300000	4736500000	2340000000	3221200000	11421000000	11427900000	11582300000	16866900000	3233000000	2857000000	2461800000	2624100000	5228000000	1828300000	1868200000	1212800000
	330	3707800000	4721900000	2345100000	3235600000	11430700000	11445200000	11550100000	16911200000	3202000000	2876600000	2436600000	2674200000	5257200000	1818700000	1882200000	1180200000
	331	3706800000	4730500000	2328800000	3205800000	11475200000	11376200000	11525400000	16924700000	3219200000	2855300000	2442000000	2626600000	5300600000	1807600000	1890000000	1206200000
	332	3706800000	4731500000	2318000000	3209300000	11406200000	11407700000	11608600000	16916300000	3213300000	2900800000	2479200000	2640800000	5257000000	1854900000	1881500000	1203900000
	333	3712400000	4772400000	2344200000	3265700000	11418500000	11454700000	11633800000	16942800000	3220300000	2888300000	2454000000	2616200000	5241700000	1834200000	1862900000	1213900000
	334	3696200000	4775900000	2361900000	3233800000	11403700000	11480200000	11538900000	16914400000	3209300000	2907500000	2496500000	2656500000	5229200000	1844000000	1896900000	1222500000
	335	3680800000	4748000000	2332400000	3229700000	11443100000	11427800000	11544700000	16976800000	3204600000	2887700000	2474000000	2612300000	5281800000	1834300000	1877800000	1188300000
	336	3703300000	4761100000	2370100000	3252300000	11370800000	11469100000	11598800000	17014600000	3191400000	2913900000	2465000000	2634300000	5213600000	1837500000	1902300000	1191000000
	337	3706100000	4814700000	2356700000	3219100000	11384400000	11410000000	11533100000	16992000000	3187600000	2893400000	2503000000	2626800000	5264000000	1836400000	1901000000	1206800000
	338	3688200000	4806400000	2371200000	3273700000	11388700000	11432200000	11557200000	16989500000	3204300000	2914000000	2471200000	2625500000	5281100000	1848900000	1883000000	1212800000
	339	3721600000	4739900000	2362400000	3270000000	11343500000	11469300000	11584100000	16960900000	3165700000	2857400000	2461400000	2620100000	5244300000	1824100000	1880700000	1210500000
	340	3723700000	4743500000	2365500000	3224400000	11310100000	11411600000	11609000000	16940400000	3179800000	2889400000	2460600000	2596800000	5272700000	1844100000	1875800000	1211600000
	341	3737000000	4761200000	2347100000	3236000000	11283900000	11377500000	11589700000	16979400000	3182200000	2880800000	2488200000	2597800000	5304300000	1839000000	1880700000	1189700000
	342	3711800000	4725800000	2371600000	3247900000	11340800000	11451600000	11642000000	16993900000	3158600000	2888500000	2468900000	2605200000	5270800000	1855200000	1911800000	1201000000
	343	3676100000	4790200000	2360700000	3255800000	11264400000	11380500000	11637000000	17000700000	3191800000	2880900000	2468500000	2597000000	5250400000	1841500000	1900300000	1218000000
	344	3700000000	4798400000	2378000000	3243000000	11266200000	11377700000	11540600000	16949500000	3194300000	2895600000	2479100000	2605200000	5309200000	1851900000	1878300000	1196400000
	345	3699000000	4722800000	2373800000	3248300000	11348400000	11375100000	11552200000	16835500000	3160700000	2901100000	2468400000	2598800000	5245200000	1850000000	1918900000	1210300000
	346	3699900000	4791100000	2362400000	3232200000	11273700000	11386900000	11605200000	16913700000	3174500000	2922500000	2444600000	2599100000	5253100000	1864500000	1887200000	1213000000
	347	3693300000	4757300000	2380500000	3234600000	11249500000	11328300000	11553900000	16872200000	3159900000	2884200000	2458400000	2579200000	5310100000	1836800000	1910400000	1186100000
	348	3680000000	4746500000	2367600000	3234900000	11214100000	11359800000	11556700000	16895300000	3148900000	2862200000	2419100000	2595500000	5260200000	1847600000	1892500000	1220000000
	349	3699100000	4666000000	2367600000	3245200000	11139400000	11246200000	11388200000	16886300000	3164700000	2899000000	2475400000	2575300000	5265400000	1845400000	1909300000	1231000000
	350	3705600000	4668400000	2394300000	3194900000	11177600000	11186700000	11390900000	16861600000		2873000000	2445200000	2561000000	5251900000	1857600000	1902100000	1217900000
	PM-Luciferase upon AP2µ-KD upon high EGF stimulation
	Removal of basal ATP content (0-249sec)	Control								AP2µ-KD
	Time (Sec)	1	2	3	4	5	6	7	8	1	2	3	4	5	6	7	8
	250	3425100000	4297300000	2210700000	2968100000	10424200000	10873800000	10859500000	14194700000	2880100000	2539000000	2296900000	2304000000	5207900000	1767800000	1749200000	1115000000
	251	3423800000	4318500000	2220400000	2976100000	10381700000	10858000000	10830000000	14155800000	2898400000	2549100000	2277500000	2307500000	5226500000	1746200000	1772000000	1110800000
	252	3402800000	4282300000	2186600000	3004600000	10359200000	10884500000	10825800000	14201700000	2912000000	2545800000	2323400000	2305900000	5180300000	1740600000	1752800000	1099100000
	253	3410700000	4279500000	2198600000	2987300000	10308900000	10935300000	10786900000	14177200000	2908200000	2546300000	2299300000	2313700000	5218400000	1735000000	1753700000	1120400000
	254	3403700000	4301500000	2207000000	3014200000	10368700000	10869100000	10849400000	14178900000	2893600000	2540700000	2290100000	2330200000	5223100000	1723700000	1756000000	1108400000
	255	3436400000	4313000000	2193800000	3003700000	10370300000	10957500000	10852200000	14187000000	2905800000	2519200000	2272400000	2329200000	5207200000	1733700000	1753900000	1099700000
	256	3428500000	4272000000	2218700000	2988200000	10328700000	10827300000	10824200000	14227600000	2860100000	2530500000	2255100000	2289200000	5183800000	1753600000	1755600000	1112800000
	257	3452100000	4288700000	2210300000	2993400000	10333900000	10858600000	10855400000	14215300000	2921600000	2512200000	2301700000	2296700000	5250000000	1726300000	1765800000	1124500000
	258	3449600000	4267200000	2194900000	2976000000	10349600000	10832400000	10804600000	14215700000	2911700000	2547000000	2282100000	2321200000	5210700000	1751900000	1744300000	1107100000
	259	3424200000	4291700000	2177800000	3013900000	10310500000	10891300000	10899000000	14241600000	2886400000	2532600000	2287600000	2305000000	5217800000	1729800000	1749200000	1121900000
	260	3489700000	4317000000	2221500000	3001700000	10347300000	10871200000	10852400000	14296400000	2914100000	2521600000	2275600000	2286800000	5213900000	1735500000	1758800000	1115600000
	261	3429500000	4302600000	2216600000	3000100000	10348400000	10811200000	10834600000	14261500000	2891600000	2549700000	2306300000	2287100000	5207500000	1746300000	1761000000	1117300000
	262	3436300000	4281600000	2195400000	2969900000	10311900000	10775600000	10774700000	14248300000	2908900000	2549700000	2292200000	2315200000	5158700000	1746800000	1762900000	1117400000
	263	3465300000	4292400000	2217100000	3012600000	10252800000	10776100000	10851200000	14303000000	2878100000	2537100000	2262500000	2302700000	5183800000	1741300000	1773800000	1129300000
	264	3405600000	4290800000	2214000000	2957900000	10262400000	10767100000	10772700000	14300700000	2914800000	2517400000	2271800000	2299300000	5131000000	1740200000	1777000000	1117200000
	265	3400800000	4280200000	2215300000	3025000000	10261800000	10707100000	10797600000	14285600000	2943800000	2555700000	2269700000	2334200000	5195500000	1729900000	1749700000	1132800000
	266	3414800000	4254700000	2218900000	3006600000	10205200000	10739500000	10751000000	14302600000	2921700000	2567700000	2271900000	2302800000	5178000000	1750700000	1754200000	1134100000
	267	3451200000	4317300000	2174500000	3002500000	10199900000	10760100000	10741800000	14368100000	2899000000	2534200000	2285800000	2315300000	5146700000	1762000000	1759400000	1123600000
	268	3447300000	4311500000	2178000000	3003600000	10210700000	10703500000	10793900000	14361400000	2904000000	2551500000	2295300000	2357700000	5149400000	1741100000	1755600000	1113200000
	269	3431000000	4296300000	2200100000	3001800000	10130100000	10685000000	10785800000	14443200000	2888600000	2568400000	2314000000	2319400000	5098800000	1747100000	1743300000	1126600000
	270	3456400000	4279700000	2205300000	2991800000	10070000000	10602700000	10748500000	14453000000	2928300000	2570200000	2275200000	2296400000	5101100000	1743600000	1744900000	1114000000
	271	3415800000	4291100000	2170700000	3034200000	10137800000	10613700000	10765900000	14435300000	2916000000	2534200000	2258400000	2339100000	5170200000	1728600000	1740400000	1128800000
	272	3448000000	4297200000	2211400000	3014200000	10084200000	10551100000	10805800000	14503800000	2916000000	2563600000	2282500000	2305800000	5124800000	1739800000	1747000000	1119100000
	273	3413400000	4254300000	2189200000	2983900000	10152300000	10563700000	10591800000	14506600000	2922400000	2549600000	2265200000	2278300000	5099600000	1741900000	1759800000	1115400000
	274	3402500000	4314100000	2192200000	3018100000	10084600000	10599700000	10677000000	14522800000	2901200000	2540900000	2244600000	2330500000	5097200000	1711700000	1760900000	1124000000
	275	3458100000	4264800000	2208900000	3004600000	10092100000	10516800000	10718600000	14538400000	2944000000	2531800000	2263500000	2308400000	5072500000	1732400000	1755200000	1123300000
	276	3425700000	4294100000	2207700000	3011000000	10055000000	10478700000	10698400000	14533000000	2938400000	2554200000	2285800000	2304200000	5047900000	1724900000	1761400000	1137900000
	277	3411500000	4303800000	2187300000	3022800000	10099300000	10527600000	10698300000	14641000000	2913100000	2539900000	2262500000	2327700000	5081400000	1742700000	1795200000	1138400000
	278	3412400000	4261000000	2182600000	3010900000	10050400000	10418200000	10669800000	14553400000	2894000000	2574300000	2295600000	2321900000	5064200000	1732200000	1756000000	1120400000
	279	3394300000	4247900000	2219300000	3044600000	10022400000	10431200000	10634400000	14591500000	2913000000	2566400000	2318000000	2296900000	5031000000	1743500000	1773200000	1127700000
	280	3424100000	4292100000	2217100000	2971000000	10122300000	10408500000	10728900000	14620000000	2921200000	2552800000	2284300000	2306400000	5052500000	1732600000	1736800000	1139500000
	281	3417500000	4262500000	2171300000	2965600000	10071100000	10476900000	10610400000	14702600000	2916500000	2547100000	2285200000	2323000000	5039200000	1732900000	1769900000	1147700000
	282	3412900000	4249900000	2177200000	3007200000	10138800000	10485700000	10658200000	14688600000	2887300000	2542300000	2274700000	2322000000	5032100000	1724400000	1781200000	1130500000
	283	3439900000	4269900000	2205500000	3006600000	10110800000	10463600000	10641600000	14780900000	2904900000	2562200000	2281500000	2298700000	5063600000	1738100000	1759600000	1128000000
	284	3399500000	4270200000	2190400000	2970300000	10132200000	10418300000	10686400000	14728200000	2898800000	2578500000	2300300000	2338700000	5045400000	1748100000	1739400000	1132700000
	285	3404700000	4283000000	2190900000	2973700000	10097400000	10437600000	10638400000	14829500000	2889600000	2556100000	2287500000	2315900000	5045600000	1724100000	1761100000	1127200000
	286	3421200000	4301000000	2199600000	2978000000	10080300000	10447700000	10599600000	14905600000	2874800000	2571700000	2285600000	2361200000	5094400000	1721800000	1767700000	1114700000
	287	3400100000	4262300000	2221800000	2971300000	10172200000	10423900000	10647300000	14911200000	2915700000	2565500000	2278200000	2327600000	5031700000	1728800000	1755700000	1162000000
	288	3434800000	4274700000	2192300000	2951300000	10256800000	10477000000	10672700000	14999300000	2867000000	2565000000	2277100000	2339200000	5046800000	1739200000	1765900000	1135600000
	289	3432100000	4293300000	2192000000	3011500000	10219600000	10446100000	10652200000	15010400000	2928800000	2561000000	2308500000	2359900000	5039300000	1729400000	1780200000	1135700000
	290	3406900000	4294200000	2208400000	2998600000	10279300000	10514700000	10760800000	15052900000	2919000000	2552200000	2292900000	2337900000	5067000000	1720600000	1774700000	1150100000
	291	3434700000	4281900000	2195900000	2997700000	10325300000	10569900000	10612300000	15095200000	2884600000	2569400000	2293200000	2330400000	5007300000	1736500000	1777900000	1114900000
	292	3422100000	4346300000	2193200000	3035900000	10367400000	10536900000	10705800000	15115700000	2935900000	2526300000	2294800000	2366100000	5086000000	1726500000	1757000000	1128000000
	293	3443800000	4316600000	2202000000	3008400000	10423800000	10588400000	10754100000	15152800000	2920100000	2583900000	2265200000	2358900000	5034600000	1747100000	1791300000	1131000000
	294	3431900000	4355300000	2205900000	3017800000	10491500000	10626400000	10732200000	15148400000	2934200000	2588500000	2275600000	2401200000	5086900000	1738600000	1775000000	1131500000
	295	3420200000	4389600000	2167400000	3026800000	10443400000	10646400000	10718000000	15249800000	2934200000	2574800000	2283100000	2406300000	5068200000	1723300000	1771100000	1143900000
	296	3422700000	4376800000	2208000000	2997900000	10493700000	10664100000	10830500000	15284600000	2908800000	2583900000	2279300000	2363000000	5041700000	1754500000	1763000000	1136300000
	297	3465700000	4371700000	2194000000	3035000000	10539800000	10662400000	10812800000	15361200000	2955800000	2609000000	2255700000	2387900000	5048600000	1763400000	1797100000	1139400000
	298	3474800000	4367800000	2215300000	3045200000	10570400000	10739900000	10785000000	15458200000	2970500000	2604800000	2314900000	2444200000	5091400000	1748400000	1774000000	1129000000
	299	3484100000	4411500000	2183100000	3036000000	10655600000	10788700000	10812100000	15487500000	2994200000	2607100000	2285300000	2406700000	5074300000	1747100000	1768700000	1148500000
	300	3461000000	4443900000	2180400000	3070000000	10722000000	10771400000	10831100000	15533300000	2974900000	2620400000	2291800000	2429200000	5103500000	1723300000	1788200000	1132200000
	301	3472600000	4386900000	2215400000	3042200000	10706300000	10802200000	10887900000	15573700000	2973100000	2611800000	2295700000	2436400000	5101800000	1760400000	1829700000	1136200000
	302	3518500000	4440500000	2224600000	3044100000	10762700000	10836000000	10976200000	15649600000	2992300000	2614400000	2305100000	2428400000	5098600000	1773400000	1788000000	1136200000
	303	3507500000	4426300000	2225100000	3063500000	10757000000	10878600000	10873700000	15690900000	3026700000	2645400000	2333200000	2478100000	5102300000	1752000000	1784900000	1150700000
	304	3520900000	4432500000	2208800000	3045500000	10832600000	10911400000	10927900000	15687100000	3020900000	2634100000	2321200000	2472800000	5103700000	1747100000	1772400000	1146900000
	305	3523100000	4464900000	2215600000	3103600000	10885200000	10917200000	10963600000	15823300000	3022500000	2633500000	2357200000	2450700000	5139900000	1782900000	1783500000	1158000000
	306	3532100000	4485400000	2242500000	3062600000	10958000000	10930300000	11034100000	15866700000	3045200000	2656300000	2317300000	2510300000	5138900000	1750500000	1755700000	1148900000
	307	3518500000	4467500000	2237500000	3095900000	10933200000	11047400000	11043200000	15945600000	3049700000	2674700000	2327600000	2511000000	5133100000	1747900000	1783600000	1149400000
	308	3548000000	4481500000	2259600000	3109700000	10997500000	10982100000	11122300000	15948000000	3040700000	2701600000	2345700000	2525000000	5105000000	1785400000	1812500000	1161600000
	309	3559100000	4525100000	2261100000	3100000000	11090000000	11143000000	11099000000	16058300000	3052100000	2743400000	2327900000	2517200000	5152400000	1751100000	1789500000	1168800000
	310	3599000000	4523700000	2257300000	3130900000	11009400000	11164200000	11084600000	16112700000	3044600000	2723300000	2359700000	2544900000	5176800000	1764500000	1816900000	1176300000
	311	3556100000	4530400000	2271100000	3130800000	11061200000	11114500000	11152900000	16040700000	3053800000	2724800000	2366200000	2549000000	5120200000	1771000000	1793300000	1154700000
	312	3598700000	4577300000	2249200000	3111000000	11110400000	11120300000	11194000000	16195600000	3098900000	2716900000	2383500000	2544900000	5144400000	1797700000	1803200000	1185500000
	313	3584300000	4569700000	2247300000	3157500000	11224800000	11139000000	11128600000	16289700000	3082100000	2728300000	2398600000	2571100000	5160500000	1775800000	1834000000	1178400000
	314	3590700000	4614100000	2280200000	3121600000	11202100000	11223000000	11246600000	16291000000	3133200000	2756200000	2362100000	2575600000	5160800000	1790800000	1814300000	1171500000
	315	3582100000	4650500000	2284200000	3135400000	11204600000	11183400000	11310400000	16285800000	3122500000	2735200000	2381300000	2558000000	5193600000	1781200000	1829900000	1169100000
	316	3603600000	4623900000	2288500000	3172700000	11289200000	11251400000	11223400000	16366200000	3136200000	2797500000	2415000000	2589800000	5138000000	1779100000	1815400000	1179400000
	317	3619200000	4634800000	2303700000	3168300000	11343600000	11266700000	11324800000	16425500000	3152800000	2773600000	2431400000	2599800000	5172100000	1797500000	1836700000	1172500000
	318	3608000000	4646600000	2299200000	3185000000	11297100000	11335800000	11274800000	16459700000	3134300000	2775900000	2420100000	2595400000	5196300000	1773400000	1829900000	1208400000
	319	3627100000	4648000000	2302100000	3191200000	11302300000	11289800000	11394500000	16519600000	3178800000	2780400000	2420200000	2606800000	5197900000	1810600000	1845100000	1186600000
	320	3619900000	4642500000	2305000000	3193100000	11379800000	11299400000	11347800000	16559000000	3176100000	2766200000	2414200000	2625500000	5196100000	1769600000	1852000000	1174100000
	321	3661500000	4716200000	2307300000	3182700000	11423000000	11371500000	11333300000	16556800000	3147200000	2784500000	2439400000	2618900000	5165900000	1783700000	1864100000	1190300000
	322	3641700000	4733300000	2296100000	3158600000	11450500000	11370100000	11444500000	16717700000	3169100000	2834400000	2435400000	2626600000	5214600000	1816000000	1850500000	1180300000
	323	3672000000	4716900000	2331100000	3214100000	11351400000	11391000000	11497700000	16703600000	3183200000	2835600000	2417300000	2600000000	5193900000	1800400000	1859700000	1187800000
	324	3662400000	4712200000	2299500000	3214100000	11363900000	11424600000	11501000000	16734300000	3194100000	2831800000	2409600000	2626100000	5202400000	1807600000	1854000000	1194700000
	325	3694100000	4753500000	2329500000	3224800000	11423300000	11496900000	11564000000	16803100000	3202000000	2817000000	2417500000	2631900000	5240000000	1802700000	1864800000	1199600000
	326	3679100000	4709300000	2344000000	3226000000	11454400000	11440600000	11531200000	16805100000	3222500000	2835800000	2443700000	2618200000	5201700000	1807700000	1870500000	1210600000
	327	3720300000	4755800000	2340700000	3194000000	11449300000	11399400000	11521700000	16824400000	3198600000	2816600000	2452800000	2651600000	5222100000	1799100000	1862100000	1195800000
	328	3704000000	4761300000	2309200000	3197600000	11463500000	11403300000	11468600000	16826600000	3198600000	2850200000	2450800000	2633400000	5269300000	1823800000	1872900000	1202000000
	329	3674300000	4736500000	2340000000	3221200000	11421000000	11427900000	11582300000	16866900000	3233000000	2857000000	2461800000	2624100000	5228000000	1828300000	1868200000	1212800000
	330	3707800000	4721900000	2345100000	3235600000	11430700000	11445200000	11550100000	16911200000	3202000000	2876600000	2436600000	2674200000	5257200000	1818700000	1882200000	1180200000
	331	3706800000	4730500000	2328800000	3205800000	11475200000	11376200000	11525400000	16924700000	3219200000	2855300000	2442000000	2626600000	5300600000	1807600000	1890000000	1206200000
	332	3706800000	4731500000	2318000000	3209300000	11406200000	11407700000	11608600000	16916300000	3213300000	2900800000	2479200000	2640800000	5257000000	1854900000	1881500000	1203900000
	333	3712400000	4772400000	2344200000	3265700000	11418500000	11454700000	11633800000	16942800000	3220300000	2888300000	2454000000	2616200000	5241700000	1834200000	1862900000	1213900000
	334	3696200000	4775900000	2361900000	3233800000	11403700000	11480200000	11538900000	16914400000	3209300000	2907500000	2496500000	2656500000	5229200000	1844000000	1896900000	1222500000
	335	3680800000	4748000000	2332400000	3229700000	11443100000	11427800000	11544700000	16976800000	3204600000	2887700000	2474000000	2612300000	5281800000	1834300000	1877800000	1188300000
	336	3703300000	4761100000	2370100000	3252300000	11370800000	11469100000	11598800000	17014600000	3191400000	2913900000	2465000000	2634300000	5213600000	1837500000	1902300000	1191000000
	337	3706100000	4814700000	2356700000	3219100000	11384400000	11410000000	11533100000	16992000000	3187600000	2893400000	2503000000	2626800000	5264000000	1836400000	1901000000	1206800000
	338	3688200000	4806400000	2371200000	3273700000	11388700000	11432200000	11557200000	16989500000	3204300000	2914000000	2471200000	2625500000	5281100000	1848900000	1883000000	1212800000
	339	3721600000	4739900000	2362400000	3270000000	11343500000	11469300000	11584100000	16960900000	3165700000	2857400000	2461400000	2620100000	5244300000	1824100000	1880700000	1210500000
	340	3723700000	4743500000	2365500000	3224400000	11310100000	11411600000	11609000000	16940400000	3179800000	2889400000	2460600000	2596800000	5272700000	1844100000	1875800000	1211600000
	341	3737000000	4761200000	2347100000	3236000000	11283900000	11377500000	11589700000	16979400000	3182200000	2880800000	2488200000	2597800000	5304300000	1839000000	1880700000	1189700000
	342	3711800000	4725800000	2371600000	3247900000	11340800000	11451600000	11642000000	16993900000	3158600000	2888500000	2468900000	2605200000	5270800000	1855200000	1911800000	1201000000
	343	3676100000	4790200000	2360700000	3255800000	11264400000	11380500000	11637000000	17000700000	3191800000	2880900000	2468500000	2597000000	5250400000	1841500000	1900300000	1218000000
	344	3700000000	4798400000	2378000000	3243000000	11266200000	11377700000	11540600000	16949500000	3194300000	2895600000	2479100000	2605200000	5309200000	1851900000	1878300000	1196400000
	345	3699000000	4722800000	2373800000	3248300000	11348400000	11375100000	11552200000	16835500000	3160700000	2901100000	2468400000	2598800000	5245200000	1850000000	1918900000	1210300000
	346	3699900000	4791100000	2362400000	3232200000	11273700000	11386900000	11605200000	16913700000	3174500000	2922500000	2444600000	2599100000	5253100000	1864500000	1887200000	1213000000
	347	3693300000	4757300000	2380500000	3234600000	11249500000	11328300000	11553900000	16872200000	3159900000	2884200000	2458400000	2579200000	5310100000	1836800000	1910400000	1186100000
	348	3680000000	4746500000	2367600000	3234900000	11214100000	11359800000	11556700000	16895300000	3148900000	2862200000	2419100000	2595500000	5260200000	1847600000	1892500000	1220000000
	349	3699100000	4666000000	2367600000	3245200000	11139400000	11246200000	11388200000	16886300000	3164700000	2899000000	2475400000	2575300000	5265400000	1845400000	1909300000	1231000000
	350	3705600000	4668400000	2394300000	3194900000	11177600000	11186700000	11390900000	16861600000		2873000000	2445200000	2561000000	5251900000	1857600000	1902100000	1217900000
	PM-Luciferase upon AP2µ-KD upon high EGF stimulation
	Normalized over the baseline (Y=1)	Control								AP2µ-KD															Quantification of AUC of PM-Luciferase upon stimulation of different doses of EGF with PRISM
	Time (Sec)	1	2	3	4	5	6	7	8	1	2	3	4	5	6	7	8								Area Under the Curve (AUC)	Samples	Replica I	Replica II
	250	1.0023	0.999519	1.00218	0.995027	1.00345	1.00016	1.00194	1.00075	0.994224	0.997786	0.998971	0.999219	1.00058	1.00929	0.994994	1.00605									Control	3.464	3.471
	251	1.00192	1.00445	1.00657	0.997709	0.999358	0.998703	0.999222	0.998007	1.00054	1.00176	0.990533	1.00074	1.00415	0.996955	1.00796	1.00226										4.342	0.8086
	252	0.995776	0.99603	0.991251	1.00726	0.997192	1.00114	0.998834	1.00124	1.00524	1.00046	1.0105	1.00004	0.995274	0.993758	0.997042	0.991699										2.224	2.041			Average	StDev	T Test
	253	0.998088	0.995379	0.996691	1.00146	0.99235	1.00581	0.995245	0.999516	1.00392	1.00065	1.00001	1.00343	1.00259	0.990561	0.997554	1.01092										3.632	9.937		Control	3.73995	2.74391
	254	0.99604	1.0005	1.0005	1.01048	0.998107	0.999724	1.00101	0.999636	0.998884	0.998454	0.996013	1.01058	1.0035	0.984109	0.998862	1.00009													AP2µ-KD	3.24326	2.35895	0.70368	ns
	255	1.00561	1.00317	0.994515	1.00696	0.998261	1.00785	1.00127	1.00021	1.0031	0.990005	0.988315	1.01015	1.00044	0.989818	0.997668	0.99224									AP2µ-KD	4.379	-0.8489
	256	1.0033	0.993635	1.0058	1.00177	0.994256	0.995879	0.998687	1.00307	0.987319	0.994446	0.980791	0.992801	0.995946	1.00118	0.998635	1.00406										5.243	1.178
	257	1.0102	0.997519	1.00199	1.00351	0.994757	0.998758	1.00157	1.0022	1.00855	0.987254	1.00106	0.996053	1.00866	0.985594	1.00444	1.01462										2.312	2.845
	258	1.00947	0.992518	0.995013	0.997676	0.996268	0.996348	0.996878	1.00223	1.00513	1.00093	0.992534	1.00668	1.00111	1.00021	0.992207	0.998917										6.458	4.38
	259	1.00204	0.998217	0.987261	1.01038	0.992504	1.00177	1.00559	1.00406	0.996398	0.995271	0.994926	0.999653	1.00248	0.987592	0.994994	1.01227
	260	1.02121	1.0041	1.00707	1.00629	0.996047	0.999917	1.00129	1.00792	1.00596	0.990948	0.989707	0.99176	1.00173	0.990846	1.00046	1.00659
	261	1.00359	1.00075	1.00485	1.00575	0.996153	0.994399	0.999646	1.00546	0.998193	1.00199	1.00306	0.99189	1.0005	0.997012	1.00171	1.00812
	262	1.00558	0.995868	0.99524	0.995631	0.992639	0.991124	0.99412	1.00453	1.00417	1.00199	0.996927	1.00408	0.991124	0.997298	1.00279	1.00821
	263	1.01407	0.99838	1.00508	1.00995	0.98695	0.99117	1.00118	1.00838	0.993533	0.99704	0.984009	0.998656	0.995946	0.994158	1.00899	1.01895
	264	0.996596	0.998007	1.00367	0.991608	0.987874	0.990342	0.993935	1.00822	1.0062	0.989298	0.988054	0.997181	0.985802	0.993529	1.01081	1.00803
	265	0.995191	0.995542	1.00426	1.0141	0.987816	0.984824	0.996233	1.00716	1.01621	1.00435	0.987141	1.01232	0.998194	0.987649	0.995279	1.02211
	266	0.999288	0.989611	1.00589	1.00793	0.982368	0.987804	0.991933	1.00836	1.00858	1.00906	0.988098	0.998699	0.994832	0.999524	0.997838	1.02328
	267	1.00994	1.00417	0.985765	1.00656	0.981858	0.989698	0.991084	1.01297	1.00075	0.9959	0.994143	1.00412	0.988818	1.00598	1.0008	1.0138
	268	1.0088	1.00282	0.987352	1.00693	0.982898	0.984492	0.995891	1.0125	1.00247	1.0027	0.998275	1.02251	0.989337	0.994043	0.998635	1.00442
	269	1.00403	0.999287	0.997371	1.00632	0.975139	0.982791	0.995144	1.01827	0.997158	1.00934	1.00641	1.0059	0.979615	0.997469	0.991638	1.01651
	270	1.01146	0.995426	0.999728	1.00297	0.969354	0.975221	0.991702	1.01896	1.01086	1.01005	0.989533	0.995923	0.980057	0.995471	0.992548	1.00514
	271	0.999581	0.998077	0.984043	1.01719	0.97588	0.976233	0.993308	1.01771	1.00662	0.9959	0.982226	1.01444	0.993333	0.986907	0.989989	1.0185
	272	1.009	0.999496	1.00249	1.01048	0.97072	0.970475	0.996989	1.02254	1.00662	1.00745	0.992708	1	0.984611	0.993301	0.993743	1.00974		The graph represents the median of all the N analyzed
	273	0.998878	0.989518	0.992429	1.00032	0.977276	0.971634	0.977245	1.02274	1.00883	1.00195	0.985184	0.988074	0.979769	0.9945	1.00102	1.00641
	274	0.995689	1.00343	0.993789	1.01179	0.970759	0.974945	0.985105	1.02388	1.00151	0.998533	0.976224	1.01071	0.979308	0.977258	1.00165	1.01417
	275	1.01196	0.99196	1.00136	1.00726	0.971481	0.96732	0.988944	1.02498	1.01628	0.994957	0.984444	1.00113	0.974562	0.989076	0.998407	1.01353		n of cells analyzed
	276	1.00248	0.998775	1.00082	1.00941	0.96791	0.963816	0.98708	1.0246	1.01435	1.00376	0.994143	0.999306	0.969836	0.984794	1.00193	1.02671			Replica I	Replica II	Total
	277	0.998322	1.00103	0.991568	1.01336	0.972174	0.968313	0.987071	1.03221	1.00562	0.99814	0.984009	1.0095	0.976272	0.994957	1.02116	1.02716		Control	4	4	8				pValue is calculated via Student's T Test over the total N (sample size)
	278	0.998586	0.991076	0.989437	1.00938	0.967467	0.958251	0.984441	1.02604	0.999022	1.01166	0.998405	1.00698	0.972968	0.988962	0.998862	1.01092		AP2µ-KD	4	4	8
	279	0.993289	0.988029	1.00607	1.02067	0.964771	0.959447	0.981175	1.02872	1.00558	1.00855	1.00815	0.99614	0.966589	0.995414	1.00865	1.0175
	280	1.00201	0.99831	1.00508	0.995999	0.974388	0.957359	0.989894	1.03073	1.00841	1.00321	0.993491	1.00026	0.97072	0.98919	0.987941	1.02815
	281	1.00008	0.991425	0.984315	0.994189	0.969459	0.96365	0.978961	1.03656	1.00679	1.00097	0.993882	1.00746	0.968165	0.989362	1.00677	1.03555
	282	0.998732	0.988494	0.986989	1.00814	0.975976	0.964459	0.983371	1.03557	0.996709	0.999083	0.989315	1.00703	0.966801	0.984509	1.0132	1.02003
	283	1.00663	0.993146	0.999819	1.00793	0.973281	0.962427	0.981839	1.04208	1.00278	1.0069	0.992273	0.996921	0.972853	0.992331	1.00091	1.01777
	284	0.994811	0.993216	0.992973	0.995765	0.975341	0.95826	0.985973	1.03836	1.00068	1.01331	1.00045	1.01427	0.969356	0.99804	0.98942	1.02202
	285	0.996332	0.996193	0.9932	0.996905	0.971991	0.960035	0.981544	1.0455	0.997503	1.00451	0.994882	1.00438	0.969394	0.984338	1.00176	1.01705
	286	1.00116	1.00038	0.997144	0.998346	0.970345	0.960964	0.977964	1.05087	0.992394	1.01064	0.994056	1.02403	0.97877	0.983024	1.00552	1.00577
	287	0.994986	0.991379	1.00721	0.9961	0.979191	0.958775	0.982365	1.05126	1.00651	1.0082	0.990838	1.00945	0.966724	0.987021	0.998692	1.04845
	288	1.00514	0.994263	0.993835	0.989395	0.987335	0.963659	0.984709	1.05748	0.989701	1.008	0.990359	1.01449	0.969625	0.992959	1.00449	1.02463
	289	1.00435	0.998589	0.993699	1.00958	0.983754	0.960817	0.982817	1.05826	1.01104	1.00643	1.00402	1.02346	0.968184	0.987363	1.01263	1.02472
	290	0.996976	0.998798	1.00113	1.00525	0.989501	0.967127	0.992837	1.06125	1.00765	1.00297	0.997231	1.01392	0.973506	0.982339	1.0095	1.03772
	291	1.00511	0.995937	0.995467	1.00495	0.993929	0.972204	0.979136	1.06424	0.995777	1.00973	0.997361	1.01067	0.962036	0.991417	1.01132	1.00596
	292	1.00142	1.01092	0.994243	1.01776	0.997982	0.969169	0.987763	1.06568	1.01349	0.992795	0.998057	1.02615	0.977156	0.985708	0.999431	1.01777
	293	1.00777	1.00401	0.998232	1.00854	1.00341	0.973906	0.992219	1.0683	1.00803	1.01543	0.985184	1.02303	0.967281	0.997469	1.01894	1.02048
	294	1.00429	1.01301	1	1.01169	1.00993	0.977401	0.990198	1.06799	1.0129	1.01724	0.989707	1.04137	0.977329	0.992616	1.00967	1.02093
	295	1.00087	1.02099	0.982547	1.01471	1.0053	0.97924	0.988888	1.07514	1.0129	1.01186	0.992969	1.04359	0.973736	0.983881	1.00745	1.03212
	296	1.0016	1.01801	1.00095	1.00502	1.01014	0.980868	0.999268	1.07759	1.00413	1.01543	0.991316	1.02481	0.968645	1.00169	1.00284	1.02526
	297	1.01418	1.01682	0.994605	1.01745	1.01458	0.980712	0.997635	1.08299	1.02036	1.0253	0.981052	1.03561	0.969971	1.00678	1.02224	1.02806
	298	1.01685	1.01592	1.00426	1.02087	1.01752	0.98784	0.99507	1.08983	1.02543	1.02364	1.0068	1.06002	0.978194	0.998211	1.0091	1.01868
	299	1.01957	1.02608	0.989664	1.01779	1.02572	0.992329	0.99757	1.09189	1.03361	1.02455	0.993926	1.04376	0.974908	0.997469	1.00609	1.03627
	300	1.01281	1.03362	0.98844	1.02919	1.03212	0.990738	0.999323	1.09512	1.02695	1.02978	0.996753	1.05352	0.980518	0.983881	1.01718	1.02156
	301	1.0162	1.02036	1.00431	1.01987	1.0306	0.993571	1.00456	1.09797	1.02633	1.0264	0.998449	1.05664	0.980192	1.00506	1.04078	1.02517
	302	1.02963	1.03283	1.00848	1.02051	1.03603	0.99668	1.01271	1.10332	1.03296	1.02742	1.00254	1.05317	0.979577	1.01248	1.01706	1.02517
	303	1.02642	1.02952	1.0087	1.02701	1.03549	1.0006	1.00325	1.10623	1.04483	1.0396	1.01476	1.07472	0.980288	1.00027	1.0153	1.03826
	304	1.03034	1.03097	1.00131	1.02097	1.04276	1.00361	1.00825	1.10597	1.04283	1.03516	1.00954	1.07243	0.980557	0.997469	1.00819	1.03483
	305	1.03098	1.0385	1.0044	1.04045	1.04783	1.00415	1.01155	1.11557	1.04338	1.03492	1.0252	1.06284	0.987512	1.01791	1.01451	1.04484
	306	1.03361	1.04327	1.01659	1.02671	1.05483	1.00535	1.01805	1.11863	1.05122	1.04388	1.00784	1.08869	0.98732	0.99941	0.998692	1.03663
	307	1.02963	1.03911	1.01433	1.03787	1.05245	1.01612	1.01889	1.12419	1.05277	1.05111	1.01232	1.08899	0.986205	0.997926	1.01456	1.03708
	308	1.03827	1.04236	1.02434	1.0425	1.05864	1.01012	1.02619	1.12436	1.04966	1.06169	1.02019	1.09506	0.980807	1.01934	1.031	1.04809
	309	1.04152	1.0525	1.02502	1.03925	1.06754	1.02492	1.02404	1.13214	1.0536	1.07811	1.01245	1.09168	0.989913	0.999753	1.01792	1.05459
	310	1.05319	1.05218	1.0233	1.0496	1.05978	1.02687	1.02271	1.13597	1.05101	1.07021	1.02628	1.1037	0.994601	1.0074	1.0335	1.06136
	311	1.04064	1.05374	1.02956	1.04957	1.06477	1.0223	1.02901	1.1309	1.05419	1.0708	1.02911	1.10547	0.983727	1.01111	1.02008	1.04187
	312	1.0531	1.06465	1.01963	1.04293	1.0695	1.02283	1.03281	1.14182	1.06975	1.0677	1.03663	1.1037	0.988376	1.02636	1.02571	1.06966
	313	1.04889	1.06288	1.01877	1.05852	1.08052	1.02455	1.02677	1.14845	1.06395	1.07218	1.0432	1.11506	0.99147	1.01385	1.04323	1.06325
	314	1.05076	1.0732	1.03368	1.04649	1.07833	1.03228	1.03766	1.14854	1.08159	1.08314	1.02733	1.11701	0.991527	1.02242	1.03203	1.05702
	315	1.04825	1.08167	1.0355	1.05111	1.07857	1.02863	1.04355	1.14818	1.0779	1.07489	1.03568	1.10938	0.997829	1.01694	1.0409	1.05486
	316	1.05454	1.07548	1.03745	1.06362	1.08672	1.03489	1.03552	1.15384	1.08263	1.09937	1.05033	1.12317	0.987147	1.01574	1.03265	1.06415
	317	1.0591	1.07802	1.04434	1.06214	1.09195	1.03629	1.04487	1.15802	1.08836	1.08998	1.05747	1.1275	0.993698	1.02624	1.04477	1.05793
	318	1.05582	1.08076	1.0423	1.06774	1.08748	1.04265	1.04026	1.16044	1.08197	1.09088	1.05255	1.1256	0.998348	1.01248	1.0409	1.09032
	319	1.06141	1.08109	1.04361	1.06982	1.08798	1.03842	1.05131	1.16466	1.09734	1.09265	1.0526	1.13054	0.998655	1.03372	1.04954	1.07065
	320	1.05931	1.07981	1.04492	1.07046	1.09544	1.0393	1.047	1.16744	1.0964	1.08707	1.04999	1.13865	0.998309	1.01031	1.05347	1.05937
	321	1.07148	1.09695	1.04597	1.06697	1.0996	1.04593	1.04566	1.16728	1.08643	1.09426	1.06095	1.13579	0.992507	1.01836	1.06035	1.07399
	322	1.06569	1.10093	1.04089	1.05889	1.10224	1.04581	1.05592	1.17863	1.09399	1.11387	1.05921	1.13913	1.00186	1.03681	1.05262	1.06496
	323	1.07455	1.09712	1.05676	1.0775	1.0927	1.04773	1.06083	1.17763	1.09886	1.11435	1.05134	1.12759	0.997887	1.0279	1.05785	1.07173
	324	1.07174	1.09602	1.04243	1.0775	1.09391	1.05082	1.06113	1.1798	1.10262	1.11285	1.04799	1.13891	0.99952	1.03201	1.05461	1.07796
	325	1.08102	1.10563	1.05603	1.08108	1.09962	1.05747	1.06694	1.18465	1.10534	1.10704	1.05142	1.14143	1.00674	1.02921	1.06075	1.08238
	326	1.07663	1.09535	1.0626	1.08149	1.10262	1.05229	1.06392	1.18479	1.11242	1.11442	1.06282	1.13548	0.999385	1.03207	1.06399	1.0923
	327	1.08869	1.10616	1.06111	1.07076	1.10213	1.0485	1.06304	1.18615	1.10417	1.10688	1.06677	1.14997	1.0033	1.02716	1.05922	1.07895
	328	1.08392	1.10744	1.04683	1.07196	1.10349	1.04886	1.05814	1.1863	1.10417	1.12008	1.06591	1.14208	1.01237	1.04126	1.06536	1.08454
	329	1.07523	1.10167	1.06079	1.07988	1.0994	1.05112	1.06863	1.18914	1.11605	1.12276	1.07069	1.13804	1.00444	1.04383	1.06268	1.09429
	330	1.08503	1.09828	1.0631	1.0847	1.10034	1.05271	1.06566	1.19227	1.10534	1.13046	1.05973	1.15977	1.01005	1.03835	1.07065	1.06487
	331	1.08474	1.10028	1.05571	1.07471	1.10462	1.04637	1.06338	1.19322	1.11128	1.12209	1.06208	1.13913	1.01839	1.03201	1.07509	1.08833
	332	1.08474	1.10051	1.05082	1.07589	1.09798	1.04926	1.07106	1.19263	1.10925	1.13997	1.07826	1.14529	1.01001	1.05901	1.07025	1.08626
	333	1.08638	1.11002	1.0627	1.09479	1.09916	1.05359	1.07338	1.1945	1.11166	1.13506	1.0673	1.13462	1.00707	1.0472	1.05967	1.09528
	334	1.08164	1.11084	1.07072	1.0841	1.09774	1.05593	1.06463	1.19249	1.10786	1.1426	1.08578	1.15209	1.00467	1.05279	1.07901	1.10304
	335	1.07713	1.10435	1.05735	1.08273	1.10153	1.05111	1.06516	1.19689	1.10624	1.13482	1.076	1.13293	1.01477	1.04725	1.06815	1.07218
	336	1.08371	1.1074	1.07444	1.0903	1.09457	1.05491	1.07015	1.19956	1.10169	1.14512	1.07208	1.14247	1.00167	1.04908	1.08208	1.07462
	337	1.08453	1.11986	1.06836	1.07917	1.09588	1.04948	1.06409	1.19796	1.10037	1.13706	1.08861	1.13921	1.01135	1.04845	1.08134	1.08887
	338	1.07929	1.11793	1.07494	1.09748	1.09629	1.05152	1.06632	1.19779	1.10614	1.14516	1.07478	1.13865	1.01464	1.05559	1.0711	1.09429
	339	1.08907	1.10246	1.07095	1.09624	1.09194	1.05493	1.0688	1.19577	1.09281	1.12291	1.07052	1.13631	1.00757	1.04143	1.0698	1.09221
	340	1.08968	1.1033	1.07235	1.08095	1.08873	1.04962	1.0711	1.19433	1.09768	1.13549	1.07017	1.1262	1.01303	1.05285	1.06701	1.09321
	341	1.09357	1.10742	1.06401	1.08484	1.08621	1.04649	1.06932	1.19708	1.09851	1.13211	1.08217	1.12664	1.0191	1.04994	1.0698	1.07345
	342	1.0862	1.09919	1.07512	1.08883	1.09168	1.0533	1.07414	1.1981	1.09036	1.13513	1.07378	1.12985	1.01266	1.05919	1.08749	1.08364
	343	1.07575	1.11416	1.07018	1.09148	1.08433	1.04676	1.07368	1.19858	1.10182	1.13215	1.0736	1.12629	1.00874	1.05136	1.08094	1.09898
	344	1.08275	1.11607	1.07802	1.08718	1.0845	1.0465	1.06478	1.19497	1.10269	1.13792	1.07821	1.12985	1.02004	1.0573	1.06843	1.07949
	345	1.08245	1.09849	1.07611	1.08896	1.09241	1.04627	1.06586	1.18693	1.09109	1.14009	1.07356	1.12707	1.00774	1.05622	1.09152	1.09203
	346	1.08272	1.11437	1.07095	1.08356	1.08522	1.04735	1.07075	1.19244	1.09585	1.1485	1.06321	1.1272	1.00926	1.0645	1.07349	1.09447
	347	1.08079	1.10651	1.07915	1.08437	1.08289	1.04196	1.06601	1.18952	1.09081	1.13344	1.06921	1.11857	1.02021	1.04868	1.08669	1.0702
	348	1.07689	1.104	1.0733	1.08447	1.07949	1.04486	1.06627	1.19115	1.08701	1.1248	1.05212	1.12564	1.01062	1.05485	1.07651	1.10078
	349	1.08248	1.08528	1.0733	1.08792	1.0723	1.03441	1.05072	1.19051	1.09247	1.13926	1.0766	1.11688	1.01162	1.05359	1.08606	1.11071
	350	1.08439	1.08583	1.08541	1.07106	1.07597	1.02894	1.05097	1.18877		1.12904	1.06347	1.11068	1.00903	1.06056	1.08197	1.09889

## Sheet: g
	PM-Luciferase upon drugs (BKA, OMY) upon high EGF stimulation
	RawData	Control										Oligomycin						BKA
	Time (Sec)	1	2	3	4	5	6	7	8	9	10	1	2	3	4	5	6	1	2	3	4	5	6
	0	18000000	55200000	26100000	25100000	26800000	23000000	22300000	30300000	20200000	33200000	46600000	28000000	37500000	39200000	28800000	27500000	53800000	13800000	41700000	88200000	23000000	38600000
	1	20000000	57700000	26600000	21600000	27400000	26000000	20900000	29200000	19100000	28800000	46300000	29500000	37400000	32500000	26900000	31800000	46800000	13400000	31900000	88100000	19400000	37400000
	2	18500000	54700000	28800000	24100000	24500000	22100000	22100000	31300000	21400000	28100000	44200000	29400000	33800000	36000000	27200000	29800000	51300000	15100000	40500000	84100000	25400000	38300000
	3	20600000	52500000	25500000	24100000	24000000	24400000	19800000	26000000	21200000	28500000	42200000	27400000	35600000	32700000	25600000	29100000	50400000	15800000	33000000	81300000	24000000	33800000
	4	16900000	54700000	24500000	21400000	23400000	24100000	24600000	28500000	22400000	25800000	43600000	28600000	33200000	29900000	24600000	30000000	46100000	14900000	33900000	76700000	23000000	34700000
	5	24800000	53700000	24000000	24200000	24700000	19800000	18800000	28000000	19600000	25000000	52200000	29100000	35500000	36500000	27600000	29800000	48400000	15000000	28300000	71100000	24800000	34200000
	6	25000000	52900000	28800000	22800000	22300000	23300000	18700000	29200000	19100000	21600000	47600000	25800000	34000000	33400000	24900000	24600000	49900000	14200000	32800000	77500000	22400000	34200000
	7	18700000	52400000	23700000	23800000	21600000	24300000	20000000	29400000	21300000	24600000	49800000	27600000	34500000	32100000	24500000	28600000	44200000	16000000	28100000	65200000	25000000	30800000
	8	19900000	49500000	25100000	22900000	24000000	21600000	19900000	30000000	19900000	25000000	47000000	23100000	31500000	32600000	24200000	26400000	48100000	14800000	26800000	65000000	24700000	36300000
	9	20800000	53300000	24600000	21700000	21000000	21300000	20200000	25200000	24200000	25500000	45600000	26800000	35900000	33600000	25500000	30800000	48600000	16500000	29700000	60500000	23500000	30800000
	10	18000000	60400000	24400000	20300000	21000000	22500000	19000000	25200000	19900000	23200000	44200000	29500000	33300000	30900000	24900000	29100000	46500000	14700000	27100000	62800000	22400000	33900000
	11	15600000	50900000	20500000	22500000	23000000	20300000	20500000	27500000	18700000	22200000	46000000	26500000	32800000	32900000	26300000	26900000	46700000	18000000	24300000	57100000	22100000	31400000
	12	12800000	47700000	25800000	27300000	26900000	20900000	22300000	27800000	21000000	22300000	44600000	29800000	31900000	31600000	29500000	29700000	45500000	16400000	28700000	56500000	24900000	33700000
	13	20800000	51000000	24000000	22800000	19700000	22400000	20000000	23400000	23200000	19100000	43700000	26600000	31700000	32400000	22800000	26900000	49700000	15300000	26000000	61200000	21500000	30700000
	14	17600000	57000000	23100000	23200000	23500000	18600000	18800000	27700000	21300000	22000000	47000000	29100000	35100000	32800000	25400000	33800000	48600000	13000000	29100000	59400000	22700000	31500000
	15	18100000	53500000	24100000	21400000	21600000	20000000	19700000	24900000	17600000	21200000	47100000	24400000	36100000	30700000	22700000	30200000	46200000	15300000	25300000	52500000	21700000	31000000
	16	16100000	48500000	23500000	21600000	21500000	20900000	17600000	27400000	22600000	20700000	48200000	26400000	33700000	32200000	25500000	30700000	46600000	15000000	26800000	50200000	25100000	30100000
	17	15200000	53200000	21300000	21800000	20700000	18500000	20500000	27000000	19000000	19200000	43400000	24200000	32300000	31800000	20900000	30200000	45800000	13200000	26300000	48000000	20300000	28200000
	18	16200000	55400000	21800000	20000000	23600000	18200000	21800000	25700000	19800000	16700000	44300000	25800000	32200000	31700000	23500000	28900000	44100000	15200000	25100000	50000000	20300000	28200000
	19	15800000	48700000	21000000	24800000	21700000	19900000	17400000	28900000	20600000	17400000	40000000	27900000	31200000	33100000	25800000	30800000	46800000	12600000	25700000	46200000	21900000	28100000
	20	14000000	45700000	23300000	20100000	21700000	20400000	20400000	20600000	18700000	17500000	40900000	26200000	34500000	29600000	26400000	28500000	47500000	15500000	26700000	47000000	23000000	30100000
	21	13900000	47600000	19500000	18600000	21700000	20100000	19000000	27900000	22900000	18900000	41900000	25800000	28900000	31300000	22800000	29900000	44300000	13700000	24900000	46900000	20600000	29100000
	22	15200000	44000000	21800000	20200000	21400000	17600000	17100000	25000000	20400000	18900000	43500000	25500000	29100000	33800000	25200000	31900000	46500000	14800000	24000000	43300000	23600000	28300000
	23	13300000	47900000	21600000	21500000	20300000	18500000	18400000	24700000	20600000	18300000	43300000	22400000	33200000	30500000	21500000	30700000	46500000	13000000	25900000	44600000	23500000	29800000
	24	14500000	48300000	20400000	18900000	20600000	20100000	22400000	25000000	19600000	20100000	41200000	22800000	34700000	32600000	23300000	32600000	47200000	13800000	25300000	43700000	18700000	27500000
	25	13600000	45700000	21100000	21000000	22700000	18100000	18300000	23900000	17700000	18600000	45500000	23800000	33400000	30400000	24900000	30000000	50400000	13100000	21400000	46300000	22800000	29000000
	26	15100000	46800000	19900000	24200000	22800000	16600000	18100000	26400000	23600000	16100000	41400000	28000000	31600000	30500000	22400000	28900000	48100000	14600000	25100000	38100000	23100000	25400000
	27	12000000	45300000	22400000	23100000	18800000	20900000	14800000	24500000	19600000	15800000	49300000	24500000	31100000	32500000	24400000	29800000	45300000	14300000	26200000	39600000	22200000	28400000
	28	15000000	46700000	21200000	19100000	20900000	17600000	17200000	25100000	21300000	18400000	46600000	27300000	32800000	30500000	26900000	30500000	44800000	13600000	24200000	35200000	22800000	27400000
	29	12900000	44700000	23200000	20700000	18200000	19000000	18100000	24800000	21200000	18600000	41300000	22000000	31600000	34600000	24500000	29900000	46600000	13600000	23700000	38200000	21300000	26700000
	30	13900000	43900000	20600000	19400000	21800000	15800000	13900000	23300000	19400000	16100000	41200000	23300000	33600000	28000000	23400000	29100000	42100000	13400000	23500000	33100000	21600000	29600000
	31	17200000	44800000	20300000	20800000	22800000	15700000	16600000	26400000	18200000	17200000	45300000	24700000	29300000	33800000	26700000	29200000	44700000	13800000	21400000	34400000	20400000	27300000
	32	17300000	50300000	19100000	22500000	19400000	19700000	19900000	21500000	19700000	16100000	41700000	23200000	29900000	31300000	23400000	30000000	41100000	15900000	20500000	37300000	20900000	27100000
	33	16800000	46400000	17000000	19900000	18800000	13700000	17400000	22700000	17700000	20700000	42600000	21800000	30800000	29900000	26800000	29400000	44500000	14000000	20300000	36400000	16700000	26400000
	34	17300000	38600000	19400000	22500000	20900000	14100000	17900000	22000000	16700000	17500000	41700000	23800000	32000000	26800000	23800000	29000000	43100000	12500000	22800000	33100000	19400000	24600000
	35	16100000	40900000	18200000	21600000	19100000	14600000	15200000	25000000	21500000	17200000	38000000	24800000	31900000	30600000	24700000	28600000	40400000	13300000	24400000	35400000	20200000	25500000
	36	22800000	43300000	22000000	20400000	19200000	16800000	17700000	21400000	19400000	19700000	43200000	23500000	27800000	28900000	25100000	26400000	37400000	12000000	21700000	26100000	20300000	26100000
	37	22100000	41900000	20200000	20700000	19500000	17600000	15000000	20800000	19200000	15300000	42200000	23300000	29400000	32100000	22000000	26800000	38900000	15300000	19600000	31700000	21500000	23000000
	38	22200000	41300000	20600000	20600000	19300000	15900000	19300000	23700000	16000000	16600000	38300000	23900000	25500000	28900000	24600000	31000000	41200000	16200000	22900000	32100000	18200000	27800000
	39	20600000	40300000	19900000	20700000	18900000	16400000	17200000	24000000	22000000	17400000	43500000	23200000	28900000	29300000	21300000	27100000	39800000	13400000	19200000	29900000	21500000	24200000
	40	17900000	39300000	19400000	19500000	20200000	13100000	17800000	21200000	19900000	15000000	44000000	23400000	27600000	32200000	21800000	29500000	35600000	13100000	21800000	28500000	21100000	26700000
	41	23800000	36700000	18800000	19400000	19700000	15200000	18600000	23000000	20500000	15600000	41400000	22500000	28100000	27800000	20000000	26100000	38200000	11700000	23400000	25400000	18200000	25500000
	42	22300000	39200000	19400000	18200000	20500000	16100000	16400000	22200000	18800000	14800000	45800000	21800000	29900000	26600000	22700000	24200000	36100000	13500000	21900000	26600000	20300000	23300000
	43	26300000	36600000	17300000	17500000	20300000	16600000	18600000	21200000	17800000	14000000	40200000	22200000	26200000	25000000	21100000	28100000	45000000	14000000	21800000	26600000	17000000	25600000
	44	15600000	39100000	16900000	20500000	21000000	16800000	14800000	21200000	18400000	14800000	44600000	23400000	28900000	29400000	22500000	27000000	35900000	12600000	21100000	29000000	21000000	21900000
	45	16600000	38200000	19000000	17900000	17100000	15900000	18000000	21500000	16600000	15000000	41300000	21200000	29800000	27000000	22600000	26600000	39800000	12800000	23000000	30300000	18600000	22800000
	46	12100000	43300000	18000000	20800000	20300000	17200000	14800000	21800000	17500000	13900000	39800000	21900000	29200000	27800000	20900000	26900000	36500000	12700000	20100000	26400000	19800000	26700000
	47	14700000	42700000	19100000	16300000	19400000	15000000	15700000	18500000	15700000	14900000	40400000	22700000	30200000	25700000	20400000	27100000	32900000	12200000	19500000	21700000	17500000	25300000
	48	14800000	43300000	16500000	20000000	18400000	15600000	14800000	19400000	17700000	15100000	40200000	20800000	30700000	27100000	24800000	28500000	31500000	14600000	21300000	29700000	19100000	19400000
	49	15900000	42600000	19800000	20400000	19500000	14200000	16900000	18600000	18400000	15500000	35700000	24100000	29400000	24300000	23800000	26600000	36700000	11200000	18800000	24900000	19700000	24800000
	50	17000000	41400000	15100000	18000000	17300000	13500000	12900000	20400000	17100000	17400000	39900000	18900000	28800000	25000000	23000000	27300000	33100000	15300000	21700000	20700000	18900000	23100000
	51	19300000	45200000	17500000	18400000	18100000	18000000	18600000	17700000	14700000	15300000	37100000	18100000	27300000	27300000	18900000	27900000	34900000	13000000	15600000	24200000	19000000	25100000
	52	17500000	39400000	15000000	17900000	16100000	15200000	16500000	19700000	17200000	14100000	34200000	20700000	26800000	27300000	21200000	26100000	30500000	12600000	18900000	24700000	19500000	23700000
	53	18600000	41800000	15800000	18800000	17800000	12000000	14500000	22200000	17100000	18200000	39900000	20600000	28400000	25500000	23100000	26400000	30800000	13600000	16600000	27700000	19100000	21400000
	54	17900000	40900000	17900000	16900000	16600000	14300000	14500000	18800000	17300000	15700000	37600000	20500000	24100000	24200000	23700000	24400000	28900000	16200000	15900000	21800000	20900000	19800000
	55	15200000	38500000	15500000	15000000	18300000	17500000	14300000	20400000	18000000	15500000	39400000	21700000	26800000	23300000	20500000	30600000	29700000	13100000	17600000	21600000	17400000	19000000
	56	13300000	36100000	17600000	20500000	18600000	14200000	15100000	21400000	15900000	15900000	36800000	19200000	26700000	28900000	19400000	31200000	31000000	14700000	18200000	22300000	17400000	20900000
	57	15800000	36300000	20900000	19300000	16500000	15900000	16600000	16900000	16900000	14700000	34600000	19800000	32000000	26900000	19300000	25900000	26600000	18500000	19300000	24200000	18200000	21500000
	58	13100000	40600000	20400000	18600000	18400000	14100000	15700000	16800000	15300000	13800000	31700000	22000000	23200000	24700000	22200000	25300000	29800000	13400000	16700000	20700000	22100000	19600000
	59	17700000	41300000	18100000	17400000	18000000	15600000	16000000	17700000	16700000	15700000	41200000	22900000	24600000	23900000	22600000	24600000	28900000	12600000	17500000	23300000	19600000	21400000
	60	15900000	37600000	19800000	15100000	17100000	14800000	14900000	18900000	15800000	14300000	32500000	20500000	26200000	23600000	21500000	29700000	27200000	13000000	17000000	21300000	18300000	20100000
	61	12700000	38900000	16600000	19300000	19000000	15700000	13100000	19100000	16700000	14800000	36700000	19300000	28400000	27600000	20000000	26300000	27200000	13600000	17300000	20900000	19400000	20500000
	62	12200000	34700000	20500000	14400000	16200000	16200000	13500000	18000000	13800000	17100000	41200000	19300000	21600000	22800000	18900000	25900000	24900000	13800000	17000000	22300000	20300000	19400000
	63	11700000	35300000	16300000	16300000	15700000	19400000	15200000	19800000	14900000	17500000	48000000	18600000	25500000	23800000	20000000	26500000	28100000	14100000	18300000	23800000	16100000	23400000
	64	13400000	33600000	17500000	19700000	19900000	18300000	15500000	16900000	18900000	24700000	56000000	22100000	21400000	23400000	19400000	27900000	26300000	12900000	17500000	22400000	19100000	20700000
	65	18800000	38600000	16800000	21500000	17200000	26700000	16200000	18300000	29300000	35900000	73500000	23000000	20200000	24700000	22300000	26300000	25100000	13100000	19100000	26900000	16800000	26500000
	66	20700000	46700000	24000000	28100000	18700000	36100000	19200000	20400000	42200000	49700000	95600000	23900000	24800000	26400000	19300000	30000000	25900000	14300000	20700000	27800000	22200000	31200000
	67	29900000	70300000	32100000	35000000	23200000	53100000	25500000	23500000	55900000	89500000	123600000	33800000	27500000	24800000	23700000	27000000	27100000	14900000	23300000	41000000	30300000	42500000
	68	43400000	97400000	43000000	55600000	28400000	73500000	33900000	28600000	79900000	129100000	157700000	43000000	30300000	21000000	22300000	24300000	30400000	17400000	28900000	55300000	41200000	65300000
	69	60100000	140900000	56900000	73800000	36700000	107100000	46700000	47300000	111400000	195300000	203000000	50500000	33100000	24200000	24200000	27500000	36000000	22200000	37500000	86200000	57200000	88600000
	70	86700000	193400000	83800000	110500000	45200000	155200000	65000000	56000000	152100000	277100000	259000000	72800000	50200000	24200000	28200000	26300000	49200000	28400000	52600000	117900000	75700000	123000000
	71	119900000	283300000	115600000	147600000	59000000	201300000	105000000	87600000	202600000	361400000	314000000	84600000	65400000	25200000	27800000	31400000	69800000	42200000	62900000	167400000	109600000	176000000
	72	161500000	401400000	159200000	197300000	76500000	263900000	137500000	125300000	262500000	458000000	403900000	124500000	83500000	29000000	31000000	33200000	106800000	59100000	89100000	237300000	155600000	233400000
	73	218100000	503600000	188500000	245300000	98000000	323100000	197000000	171700000	318900000	570700000	489600000	138200000	109100000	36300000	36000000	45400000	159400000	84700000	109100000	298700000	208200000	302600000
	74	277100000	656600000	252600000	310100000	126800000	395700000	267700000	225700000	395000000	692700000	601000000	177900000	153000000	46400000	47300000	62500000	235700000	117600000	141100000	388000000	271300000	377600000
	75	341100000	810300000	322300000	401300000	161000000	475500000	331700000	288400000	481400000	842600000	719800000	222600000	189600000	61700000	58000000	79900000	314800000	151300000	175600000	484300000	332600000	462100000
	76	414500000	984200000	372300000	494400000	198200000	577000000	427400000	360600000	566000000	979700000	852500000	279200000	236200000	83100000	64500000	100400000	411500000	200400000	205100000	602900000	403400000	556400000
	77	502800000	1165300000	449600000	580100000	236400000	668900000	533600000	451400000	645100000	1143400000	953900000	316400000	288900000	102000000	77500000	137900000	527300000	248900000	253100000	706900000	505600000	665300000
	78	584600000	1379900000	517300000	699100000	287600000	763000000	642200000	537300000	741600000	1300300000	1109300000	370700000	349400000	118600000	97200000	174900000	674500000	317400000	291200000	841700000	615100000	755600000
	79	664900000	1594000000	604400000	793900000	344300000	863800000	751900000	646100000	833100000	1439900000	1283600000	424900000	423600000	154500000	107900000	233700000	814500000	387100000	324700000	967500000	714500000	877100000
	80	774100000	1833600000	692000000	903200000	391000000	974000000	892600000	748100000	930900000	1607000000	1419000000	475800000	495800000	187100000	119300000	286200000	984400000	447100000	385900000	1104300000	818000000	987000000
	81	877000000	2050900000	790500000	1038800000	455000000	1100700000	1015500000	864100000	1016600000	1788600000	1592500000	538600000	598000000	217500000	152400000	344400000	1138100000	513000000	424900000	1286100000	934600000	1096800000
	82	977100000	2232800000	873000000	1126200000	501700000	1165000000	1164100000	996600000	1129700000	1941800000	1763700000	587600000	675400000	253700000	156900000	423400000	1301800000	581600000	467100000	1384900000	1026100000	1221300000
	83	1082600000	2514800000	956700000	1279900000	565800000	1304100000	1306500000	1106400000	1225300000	2101700000	1964400000	650900000	763700000	283500000	184000000	482800000	1503800000	669600000	529700000	1547500000	1160900000	1351300000
	84	1197100000	2733300000	1068300000	1385100000	636400000	1386500000	1470600000	1222100000	1308700000	2246000000	2105900000	730900000	862100000	326400000	209500000	583500000	1666800000	756500000	575400000	1688900000	1287000000	1434600000
	85	1293000000	2995900000	1151200000	1532200000	683500000	1518900000	1600800000	1376200000	1415400000	2408200000	2319700000	792800000	948100000	355300000	233900000	653000000	1852800000	853900000	626900000	1829300000	1409700000	1554100000
	86	1413600000	3177500000	1243100000	1652800000	770500000	1620000000	1813500000	1481400000	1531300000	2569900000	2493400000	853500000	1054500000	423500000	260100000	723800000	2038400000	913900000	664700000	2012100000	1513500000	1682100000
	87	1515600000	3447600000	1360000000	1768000000	845500000	1730800000	1949100000	1625100000	1623400000	2688800000	2645800000	936400000	1170600000	455200000	288800000	822500000	2214000000	1015400000	727100000	2123200000	1654700000	1805000000
	88	1627800000	3679300000	1486700000	1907600000	890100000	1831700000	2071500000	1746000000	1714800000	2884800000	2876500000	977800000	1252900000	499200000	304200000	926300000	2420200000	1087600000	790600000	2275300000	1801500000	1944000000
	89	1760900000	3915700000	1563400000	2022800000	979100000	1945000000	2248000000	1901400000	1795900000	3011100000	3066900000	1061700000	1392500000	542500000	337500000	1020600000	2688200000	1172500000	833000000	2415300000	1924400000	2040400000
	90	1848000000	4160600000	1655500000	2145000000	1041900000	2022600000	2403800000	2029400000	1900600000	3191000000	3199200000	1107700000	1478600000	598600000	370500000	1116400000	2852300000	1237800000	886300000	2552200000	2055100000	2145600000
	91	1974700000	4367500000	1746200000	2257000000	1124000000	2106000000	2567200000	2192000000	1953600000	3324700000	3466000000	1199300000	1572200000	637200000	395800000	1196900000	3041800000	1347400000	917800000	2692800000	2153500000	2257400000
	92	2080300000	4577700000	1853400000	2393200000	1182800000	2246100000	2717100000	2284700000	2050200000	3438900000	3633600000	1278700000	1698200000	692000000	427600000	1297700000	3265700000	1393700000	971300000	2808300000	2282900000	2361900000
	93	2195400000	4804900000	1942000000	2528900000	1270300000	2312900000	2871100000	2416000000	2149600000	3592300000	3818900000	1304500000	1803300000	745000000	440500000	1421400000	3451800000	1500900000	1033000000	2942500000	2379700000	2453700000
	94	2289700000	5036000000	2036900000	2637100000	1321000000	2415400000	2992500000	2537100000	2195400000	3740900000	3999000000	1386000000	1914700000	812300000	472400000	1493200000	3640900000	1547000000	1065200000	3051900000	2524200000	2531000000
	95	2401000000	5231700000	2115000000	2767700000	1393000000	2487000000	3159700000	2610400000	2306500000	3829300000	4226700000	1449000000	2017700000	850500000	499900000	1613800000	3829800000	1625900000	1106900000	3191800000	2632900000	2682400000
	96	2537900000	5439400000	2231100000	2855900000	1468200000	2570200000	3330900000	2740300000	2409000000	3992800000	4387000000	1519100000	2141400000	909600000	531300000	1719100000	4044700000	1694700000	1163400000	3358800000	2723100000	2759300000
	97	2638700000	5619200000	2266200000	2993300000	1546100000	2651900000	3451900000	2910600000	2460000000	4097700000	4581900000	1590000000	2258500000	943500000	561000000	1794700000	4212700000	1738000000	1212100000	3421000000	2850600000	2827100000
	98	2727000000	5846000000	2389500000	3088000000	1625800000	2729200000	3571500000	2991300000	2541100000	4239900000	4788000000	1639900000	2336800000	1002800000	596600000	1903400000	4357100000	1825300000	1254200000	3547700000	2940000000	2895500000
	99	2818800000	5978300000	2472800000	3217500000	1687400000	2804700000	3692600000	3099200000	2560300000	4326300000	4972200000	1716900000	2466000000	1048000000	605600000	2031000000	4518600000	1877800000	1265000000	3645700000	3051000000	2995900000
	100	2918200000	6203400000	2538900000	3319500000	1776300000	2870600000	3813100000	3266000000	2662400000	4421800000	5113600000	1764900000	2556900000	1087900000	642600000	2098000000	4694200000	1939500000	1331500000	3735600000	3113600000	3026800000
	101	3027100000	6375700000	2619000000	3388900000	1805400000	2973500000	3952200000	3315300000	2727900000	4493700000	5323200000	1855300000	2644600000	1149300000	663400000	2199800000	4835700000	1995800000	1355600000	3885900000	3207300000	3135400000
	102	3128500000	6566600000	2665800000	3521000000	1874600000	3060000000	4044600000	3407100000	2778700000	4619600000	5519600000	1862000000	2770400000	1185500000	691100000	2318300000	4948200000	2032300000	1382000000	3886400000	3339500000	3203700000
	103	3195400000	6748700000	2766400000	3586800000	1956100000	3093100000	4205700000	3505200000	2829400000	4669700000	5653000000	1949200000	2844600000	1237300000	729500000	2425100000	5086900000	2091300000	1431500000	3993500000	3400000000	3261000000
	104	3293300000	6878300000	2837300000	3666400000	2008000000	3174200000	4316000000	3603900000	2885800000	4748700000	5896600000	2006400000	2955800000	1275400000	766700000	2517800000	5196100000	2140700000	1444200000	4049000000	3447100000	3353600000
	105	3362600000	7034000000	2901500000	3812900000	2071200000	3241700000	4424800000	3700000000	2939600000	4858800000	6019600000	2058000000	3009800000	1330300000	772200000	2618100000	5334000000	2203200000	1501200000	4119100000	3545400000	3391600000
	106	3464900000	7204400000	2983300000	3890900000	2116700000	3314400000	4491600000	3759700000	2980400000	4906200000	6173000000	2116100000	3147500000	1382700000	801800000	2712400000	5425800000	2225200000	1514300000	4235000000	3615600000	3474500000
	107	3515100000	7359700000	3026200000	3962800000	2166100000	3374700000	4596600000	3875100000	3016600000	5017000000	6321300000	2181100000	3224400000	1413600000	825600000	2760800000	5570300000	2239200000	1534300000	4321300000	3696600000	3514500000
	108	3640100000	7488000000	3112800000	4011100000	2248400000	3395400000	4693300000	3883400000	3063200000	5075900000	6504400000	2206100000	3291900000	1450300000	840100000	2893200000	5685400000	2319700000	1579100000	4394200000	3749700000	3521200000
	109	3656200000	7584300000	3136100000	4164500000	2304000000	3469500000	4798700000	4012300000	3127200000	5112200000	6597800000	2275400000	3391900000	1496000000	885700000	2969100000	5768700000	2346200000	1600900000	4454000000	3844900000	3616800000
	110	3764700000	7723500000	3213800000	4220700000	2359100000	3559700000	4897200000	4073200000	3176700000	5175400000	6794700000	2291300000	3516500000	1538700000	894100000	3031100000	5845400000	2354500000	1611800000	4497500000	3902200000	3683400000
	111	3831400000	7818400000	3241500000	4334200000	2418100000	3573600000	4922100000	4175800000	3229500000	5204400000	7003100000	2367700000	3567600000	1584300000	907800000	3115000000	5902700000	2414200000	1635800000	4644200000	3968700000	3699500000
	112	3893700000	7978300000	3352100000	4373700000	2462700000	3616400000	4996600000	4211800000	3231400000	5285700000	7111300000	2398200000	3669300000	1615100000	954700000	3194000000	6021200000	2439000000	1666700000	4656400000	4039500000	3781300000
	113	3960400000	8108300000	3370700000	4402300000	2511700000	3680300000	5094800000	4273000000	3297500000	5353300000	7217900000	2446200000	3724800000	1644800000	956300000	3257200000	6065200000	2479300000	1694100000	4660200000	4087900000	3817500000
	114	4017500000	8279300000	3437600000	4499400000	2566700000	3753700000	5169900000	4350600000	3333400000	5367600000	7346200000	2492500000	3788200000	1682100000	976300000	3360100000	6158800000	2466900000	1706900000	4724500000	4141400000	3862900000
	115	4136600000	8361100000	3498700000	4546400000	2632700000	3756900000	5258500000	4399200000	3358900000	5379500000	7399600000	2564700000	3878400000	1716000000	997700000	3433400000	6233100000	2503100000	1717100000	4782600000	4189600000	3915200000
	116	4142300000	8393100000	3495500000	4572200000	2641800000	3813400000	5311900000	4445700000	3370900000	5480200000	7553200000	2557100000	3927300000	1767200000	1018800000	3468700000	6351300000	2555900000	1765600000	4855700000	4213800000	3875200000
	117	4203000000	8499000000	3615600000	4665000000	2646700000	3861800000	5411200000	4514900000	3411200000	5496000000	7711700000	2621800000	3988200000	1783600000	1039300000	3539500000	6364100000	2551300000	1743700000	4855200000	4289100000	3937700000
	118	4279500000	8614900000	3647700000	4735300000	2710100000	3889400000	5456300000	4581300000	3460400000	5553600000	7809000000	2633100000	4114300000	1806600000	1052600000	3611300000	6414900000	2601800000	1773800000	4883000000	4275600000	4011500000
	119	4332500000	8732700000	3701300000	4725400000	2752100000	3900800000	5530500000	4609100000	3493500000	5570500000	7882700000	2706200000	4156900000	1835300000	1065600000	3692200000	6425500000	2611400000	1806100000	4934800000	4347600000	4015900000
	120	4370400000	8791200000	3700400000	4795600000	2785900000	3994500000	5532000000	4675600000	3503000000	5614200000	8029600000	2718300000	4187900000	1882200000	1090500000	3725200000	6528000000	2628900000	1816000000	4997000000	4415300000	4063300000
	121	4483600000	8910300000	3774400000	4875700000	2871800000	3980600000	5570800000	4724300000	3495100000	5627900000	8111700000	2724800000	4300800000	1911700000	1099700000	3814500000	6488300000	2640100000	1811200000	5040900000	4400500000	4067200000
	122	4489300000	8994800000	3798000000	4935000000	2873900000	4035900000	5639500000	4726600000	3538500000	5673300000	8230700000	2783300000	4342500000	1928800000	1138100000	3847600000	6607400000	2664300000	1826600000	5072800000	4477600000	4106900000
	123	4507700000	8995300000	3825000000	4988500000	2920300000	4044500000	5722100000	4772200000	3547300000	5678200000	8352400000	2808700000	4393600000	1971200000	1142700000	3894800000	6620700000	2688100000	1864100000	5098000000	4468900000	4115100000
	124	4566200000	9152200000	3880900000	4985300000	2909100000	4057300000	5718200000	4817900000	3595100000	5721500000	8447100000	2840200000	4442200000	1960000000	1147100000	3980600000	6626500000	2677200000	1853000000	5079200000	4554500000	4158100000
	125	4591900000	9180900000	3885600000	5012500000	2963000000	4072700000	5818800000	4823800000	3616600000	5689700000	8528500000	2873700000	4497800000	2005700000	1160200000	4009900000	6703600000	2701100000	1878100000	5135800000	4529300000	4142500000
	126	4648500000	9242300000	3902700000	5025500000	2995500000	4116400000	5827400000	4887900000	3629800000	5716000000	8591000000	2931500000	4510900000	2060400000	1159000000	4092900000	6753400000	2738100000	1867600000	5153300000	4539100000	4214300000
	127	4693600000	9244300000	3937700000	5130300000	3015300000	4146300000	5871400000	4940000000	3621300000	5746100000	8703600000	2948700000	4614700000	2065300000	1193500000	4123000000	6770300000	2738500000	1888900000	5204100000	4603900000	4202500000
	128	4746600000	9364300000	3969100000	5160600000	3086900000	4177600000	5844300000	4953500000	3606100000	5743300000	8808200000	2995900000	4672600000	2107700000	1182800000	4203900000	6813100000	2762400000	1900600000	5204200000	4625900000	4261700000
	129	4771600000	9470500000	3999000000	5207700000	3115900000	4178300000	5960300000	4980700000	3631800000	5821000000	8819900000	2970400000	4699300000	2106600000	1234200000	4246300000	6823400000	2768400000	1899100000	5226400000	4651200000	4274700000
	130	4776500000	9463100000	4071300000	5217500000	3108200000	4233100000	5922300000	4956200000	3628500000	5806700000	8908700000	3005700000	4741000000	2172600000	1214100000	4217100000	6840300000	2769900000	1910600000	5254000000	4688700000	4210200000
	131	4792900000	9522200000	4032600000	5241700000	3135000000	4243600000	6004100000	5004000000	3660800000	5828800000	8953500000	3044100000	4787100000	2147900000	1235200000	4323200000	6873000000	2776300000	1907600000	5308800000	4669800000	4259300000
	132	4854200000	9535400000	4115800000	5298600000	3162800000	4235500000	5978500000	5071800000	3685400000	5791500000	9099000000	3111000000	4858800000	2212000000	1248800000	4350700000	6892600000	2778200000	1920000000	5304200000	4680000000	4258500000
	133	4905100000	9641400000	4100700000	5320600000	3185000000	4284400000	6033100000	5064000000	3660200000	5861900000	9108800000	3071600000	4913900000	2170100000	1252800000	4375400000	6904700000	2810500000	1961800000	5331300000	4731400000	4324200000
	134	4906400000	9664400000	4156100000	5354400000	3228300000	4288900000	6070000000	5029800000	3686200000	5856200000	9250800000	3088200000	4888400000	2202200000	1256400000	4420100000	6923800000	2799300000	1930800000	5350400000	4726300000	4298900000
	135	4978100000	9684600000	4145800000	5365500000	3248800000	4338300000	6067200000	5078300000	3730300000	5875100000	9292400000	3147200000	4943100000	2224700000	1260200000	4417400000	6885000000	2835800000	1955600000	5367500000	4764500000	4314100000
	136	5003700000	9731500000	4218600000	5387200000	3259700000	4334800000	6140500000	5111100000	3721100000	5868700000	9302700000	3147200000	4979600000	2264000000	1291700000	4500200000	6943700000	2821100000	1947100000	5396900000	4772300000	4307900000
	137	5051500000	9794900000	4165000000	5432100000	3264400000	4369400000	6170200000	5087300000	3719000000	5887400000	9418200000	3169800000	5015300000	2295400000	1308800000	4503600000	6932400000	2806700000	1944000000	5393400000	4788900000	4370800000
	138	5055000000	9783100000	4222700000	5478300000	3274800000	4354100000	6145200000	5148900000	3702100000	5954900000	9518500000	3180500000	5043700000	2280800000	1299100000	4522200000	6961900000	2853800000	1925000000	5423400000	4835800000	4372900000
	139	5046000000	9832300000	4241900000	5481600000	3298500000	4350900000	6147400000	5187600000	3750100000	5877600000	9569100000	3203100000	5074500000	2314800000	1316500000	4592000000	6960300000	2847400000	1953400000	5408500000	4811800000	4371200000
	140	5088700000	9908500000	4264300000	5465700000	3321800000	4404300000	6225400000	5157900000	3747500000	5904100000	9598500000	3206300000	5104600000	2314700000	1306600000	4594900000	7043000000	2859700000	1948900000	5437400000	4791700000	4374000000
	141	5088500000	9916000000	4268600000	5503100000	3337300000	4418300000	6231700000	5189300000	3734500000	5904000000	9565100000	3257400000	5136200000	2336100000	1308400000	4611300000	6974000000	2858700000	1965500000	5415200000	4838400000	4383800000
	142	5116400000	10042600000	4283000000	5547200000	3348000000	4390300000	6250900000	5193300000	3756400000	5920100000	9681900000	3247500000	5129500000	2353600000	1328300000	4641600000	7031200000	2837600000	1974500000	5413000000	4823600000	4398600000
	143	5125900000	9934200000	4311100000	5543400000	3397000000	4389000000	6282000000	5176200000	3797400000	5959500000	9802800000	3215400000	5146900000	2365300000	1337100000	4663900000	6993600000	2834000000	1988000000	5489000000	4832300000	4399800000
	144	5165700000	10030300000	4311000000	5577200000	3412100000	4438600000	6262700000	5240600000	3760600000	5870700000	9791300000	3292200000	5234000000	2407100000	1331200000	4716000000	7054800000	2844200000	1963100000	5417800000	4841700000	4425400000
	145	5195100000	10008400000	4299700000	5577900000	3425300000	4451300000	6265400000	5211600000	3750100000	5911500000	9855800000	3284000000	5204100000	2377000000	1338300000	4749700000	7096200000	2861600000	1977100000	5454100000	4846300000	4439100000
	146	5197500000	10070000000	4331300000	5586600000	3422100000	4464900000	6288700000	5186400000	3778700000	5951400000	9906200000	3287300000	5258400000	2388900000	1330900000	4746900000	7061300000	2847300000	1982200000	5455100000	4854600000	4424400000
	147	5185000000	10053400000	4341200000	5652000000	3433000000	4442300000	6320400000	5237200000	3796200000	5999500000	9924500000	3331100000	5294400000	2426700000	1335800000	4752900000	7074800000	2896900000	1986400000	5498000000	4834700000	4449600000
	148	5235400000	10146100000	4338400000	5605700000	3446500000	4478700000	6314900000	5238600000	3804800000	5912500000	9944400000	3329600000	5311700000	2443300000	1384500000	4770800000	7117500000	2917600000	1972300000	5476100000	4904500000	4452000000
	149	5243900000	10193600000	4378500000	5625800000	3446700000	4486600000	6335500000	5259600000	3773900000	5954300000	9974700000	3355600000	5297600000	2446900000	1357100000	4797500000	7040500000	2871500000	1971700000	5517600000	4891100000	4444600000
	150	5222800000	10182400000	4410700000	5628500000	3498400000	4466700000	6326700000	5252700000	3799700000	5950200000	9951200000	3323900000	5391700000	2449100000	1373800000	4830200000	7067700000	2867200000	1964600000	5498900000	4895400000	4430300000
	151	5255300000	10225500000	4393500000	5670400000	3502300000	4430800000	6353500000	5298900000	3793200000	5961100000	10082300000	3362600000	5369100000	2483000000	1368500000	4777700000	7077100000	2852200000	1976200000	5481600000	4868300000	4427300000
	152	5251700000	10240600000	4438900000	5696700000	3499400000	4527800000	6344100000	5287500000	3805300000	5971500000	10107200000	3368900000	5402300000	2460800000	1370800000	4831100000	7072400000	2854500000	1991300000	5476900000	4893700000	4436500000
	153	5315900000	10296500000	4392100000	5695100000	3497300000	4493200000	6382200000	5247600000	3784800000	5939500000	10134300000	3384100000	5398800000	2478400000	1373800000	4863200000	7089200000	2869700000	1993800000	5496100000	4905300000	4440900000
	154	5349000000	10199600000	4430700000	5681800000	3504900000	4491100000	6345100000	5266600000	3832000000	5950900000	10148700000	3383300000	5417700000	2498800000	1376900000	4870400000	7065800000	2831200000	1996100000	5533400000	4918100000	4443400000
	155	5304300000	10266400000	4425500000	5672600000	3534400000	4507100000	6383100000	5258900000	3798600000	5959900000	10201600000	3398700000	5409700000	2479700000	1385900000	4889000000	7076700000	2864300000	2000200000	5567400000	4898000000	4459500000
	156	5378300000	10318900000	4424100000	5721800000	3532900000	4525800000	6409700000	5312000000	3821100000	5946000000	10250700000	3365200000	5458300000	2508700000	1397300000	4852300000	7083000000	2886500000	1987000000	5517000000	4908600000	4458500000
	157	5360800000	10245500000	4482700000	5725000000	3563300000	4517900000	6404600000	5314700000	3847400000	5974300000	10238700000	3406200000	5406500000	2511400000	1392700000	4919400000	7070600000	2868800000	1971400000	5518400000	4904500000	4462200000
	158	5360300000	10325900000	4463000000	5739100000	3585900000	4538800000	6400600000	5339200000	3826800000	5979200000	10232800000	3415200000	5445100000	2489700000	1380400000	4901900000	7084800000	2857900000	2005400000	5523100000	4919300000	4496700000
	159	5417100000	10370200000	4465600000	5711200000	3535100000	4522600000	6389000000	5337600000	3800100000	5958100000	10266200000	3460000000	5456700000	2526600000	1376500000	4932100000	7091000000	2877200000	1990400000	5532400000	4935400000	4475100000
	160	5387200000	10352400000	4472900000	5744000000	3561900000	4576500000	6476500000	5289900000	3857800000	5978200000	10378700000	3454600000	5532200000	2514200000	1389800000	4901200000	7102400000	2904500000	1982000000	5562200000	4950900000	4470000000
	161	5434700000	10398000000	4471900000	5706100000	3537500000	4553200000	6452200000	5357300000	3812800000	5912700000	10349800000	3429100000	5487200000	2525100000	1387500000	4948800000	7105200000	2879000000	1978300000	5559600000	4915900000	4495100000
	162	5404700000	10382600000	4444700000	5764100000	3598800000	4570000000	6421400000	5387700000	3829800000	5960500000	10299200000	3458500000	5489600000	2519800000	1390900000	4949100000	7076300000	2872900000	2010300000	5549800000	4944000000	4477200000
	163	5454400000	10385200000	4511600000	5775800000	3609400000	4568100000	6455200000	5317800000	3853300000	5889900000	10389500000	3439700000	5495400000	2564700000	1391300000	4927300000	7092400000	2860200000	1991200000	5556600000	4967200000	4475100000
	164	5467500000	10332500000	4463500000	5792900000	3587800000	4586200000	6485600000	5345500000	3806100000	5908700000	10395200000	3467300000	5515000000	2543300000	1398300000	4942900000	7075200000	2869000000	1986000000	5551300000	4937800000	4471900000
	165	5467800000	10381600000	4489700000	5801100000	3589000000	4600600000	6460100000	5371300000	3830500000	5945800000	10374100000	3474500000	5521600000	2548500000	1374200000	4938900000	7072400000	2892300000	1965900000	5574700000	4942300000	4509300000
	166	5450500000	10396400000	4543800000	5796400000	3624500000	4610000000	6452100000	5386000000	3830700000	5932800000	10438800000	3504100000	5531600000	2568800000	1385100000	4943400000	7137900000	2880400000	1970400000	5567400000	4943800000	4525800000
	167	5434500000	10412300000	4532600000	5764100000	3616400000	4598700000	6473900000	5381800000	3842800000	5990700000	10432000000	3509200000	5507600000	2562600000	1394700000	4928000000	7100400000	2873700000	1965900000	5584100000	4904400000	4470500000
	168	5495200000	10419700000	4525700000	5791600000	3572900000	4586200000	6491600000	5287700000	3788900000	5935000000	10410400000	3482300000	5589400000	2543000000	1400400000	4949500000	7066800000	2862000000	1999700000	5595700000	4937800000	4532100000
	169	5474800000	10444800000	4546000000	5760200000	3597500000	4591900000	6513400000	5369100000	3837500000	5904400000	10434800000	3474200000	5552200000	2596900000	1399200000	4975200000	7099800000	2882400000	1962200000	5566500000	4933700000	4504600000
	170	5502700000	10473600000	4544500000	5823000000	3599400000	4615700000	6494400000	5335700000	3837900000	5929100000	10489400000	3474500000	5597000000	2579300000	1391800000	4996800000	7068800000	2890900000	1986300000	5565600000	4921900000	4509500000
	171	5493600000	10428300000	4515400000	5807700000	3637500000	4612100000	6504900000	5359300000	3831400000	5957800000	10445700000	3517700000	5584400000	2586800000	1394500000	5023100000	7051900000	2847500000	1983200000	5555400000	4927400000	4479800000
	172	5514900000	10367600000	4568900000	5781500000	3636700000	4596900000	6511600000	5379100000	3790300000	5940300000	10505100000	3477100000	5577300000	2572800000	1402600000	4954900000	7107400000	2887400000	1989500000	5561600000	4941700000	4552700000
	173	5513200000	10491300000	4569000000	5778300000	3588800000	4596200000	6464500000	5325700000	3812800000	5902500000	10515900000	3499200000	5578700000	2569500000	1418800000	4985600000	7112100000	2893400000	1984900000	5571900000	4933900000	4527900000
	174	5470200000	10456800000	4566100000	5803000000	3607200000	4617100000	6436100000	5354700000	3824400000	5927100000	10424300000	3484100000	5605800000	2587100000	1387400000	4938500000	7152600000	2901500000	1969400000	5605400000	4949500000	4492500000
	175	5562400000	10474700000	4551400000	5807800000	3627200000	4595900000	6492600000	5352400000	3849800000	5937200000	10453000000	3502400000	5596400000	2588100000	1398500000	4994700000	7094500000	2865000000	1988800000	5579300000	4942200000	4527800000
	176	5536900000	10488600000	4523400000	5784400000	3644200000	4612600000	6487200000	5357800000	3819100000	5931100000	10512400000	3523400000	5567900000	2601100000	1416000000	4985500000	7052200000	2879400000	1974900000	5603100000	4900400000	4552700000
	177	5516300000	10497800000	4542600000	5800500000	3649200000	4640800000	6507400000	5326400000	3847100000	5984500000	10531100000	3534900000	5583400000	2590100000	1422200000	5015800000	7055100000	2865000000	1992800000	5613300000	4888300000	4540300000
	178	5539300000	10535000000	4562800000	5835500000	3650900000	4614200000	6548900000	5357000000	3870000000	5980100000	10518000000	3509400000	5586300000	2596400000	1400300000	4907200000	7131900000	2898900000	1963300000	5628500000	4903100000	4518200000
	179	5509000000	10441300000	4543500000	5871800000	3650200000	4633700000	6523200000	5387900000	3863300000	5898800000	10500100000	3510700000	5547500000	2599600000	1413700000	4996100000	7091300000	2844300000	1979400000	5557700000	4888100000	4553100000
	180	5541000000	10554000000	4559500000	5818400000	3674500000	4612400000	6508400000	5378900000	3848300000	5908600000	10565800000	3523800000	5643700000	2601900000	1411000000	4966300000	7067900000	2896600000	1978600000	5591400000	4923300000	4500500000
	181	5528500000	10515100000	4580600000	5869200000	3637300000	4661600000	6526200000	5400500000	3862000000	5910600000	10582600000	3486500000	5594000000	2603700000	1409800000	4979900000	7106900000	2846700000	1967000000	5626400000	4941500000	4533400000
	182	5567000000	10480600000	4590700000	5863200000	3674600000	4653000000	6499300000	5297300000	3853600000	5908000000	10553800000	3497000000	5605000000	2599700000	1388400000	4979300000	7081600000	2832700000	1970400000	5609200000	4925100000	4496500000
	183	5603300000	10538700000	4597800000	5787400000	3668200000	4659500000	6514300000	5365000000	3806900000	5956600000	10542900000	3503100000	5585400000	2597100000	1397900000	4927700000	7068100000	2861100000	1965200000	5634700000	4957200000	4478600000
	184	5577900000	10466800000	4600500000	5835200000	3685900000	4636000000	6541500000	5414600000	3813900000	5875500000	10511400000	3498900000	5584500000	2602600000	1379600000	4959700000	7130000000	2872900000	1963800000	5617700000	4914600000	4526600000
[truncated: 374 more rows]

## Sheet: h
	PM-GCaMP6f upon EGF stimulation in HeLa Milan vs HeLa Oslo																	Quantification of area under the curve (AUC) with PRISM
[truncated: 1,803 more rows]

## Sheet: i
	TMRM upon EGF stimulation in HeLa Milan vs HeLa Oslo																Quantification of area under the curve (AUC) with PRISM
[truncated: 500,003+ more rows]

[truncated: 1 more sheets: j]
