# Supplementary material for: A tripartite organelle platform links growth factor receptor signaling to mitochondrial metabolism
Source: Nat Commun. 2024 Jun 15;15:5119. doi: 10.1038/s41467-024-49543-z (PMC11180189; doi:10.1038/s41467-024-49543-z)
Supplement: Supplementary file 11 — Source Data File [file 41467_2024_49543_MOESM11_ESM.zip › Source Data file/SOURCE DATA Supplementary Fig 4.xlsx]

## Sheet: a
																									Pictures corrected for contrast shown in Supplementary Fig4a		RawData NCE-maker CD147 internalization
	RawData		CD147			EGF Alexa-555			merge				Pictures modified by incresing the contrast		CD147			EGF Alexa-555				merge					Untreated vs DMSO vs MCUi11												RawData NCE-maker CD147 internalization
																											Replicates	Sample	Field Of View (FOV)	Vescicles Total IntDensity C3	Nuclei	Vescicles Total IntDensity C3/Nuclei	Average	% of Control	Average	StDev			Summary, results expressed as % of Control
	Untreated												Untreated														Replica I	Untreated	1	2669085	5	533817	827252	64.529	100	25.3177				Sample	Replica I	Replica II			Sample	Average	StDev	T Test
																													2	6029730	7	861390		104.127						Untreated	64.529	106.716			Untreated	100	24.8509
																													3	6394125	8	799266		96.617							104.127	94.5042			DMSO	87.2553	31.9478	0.147161	ns
																													4	4314345	4	1.07859e+06		130.382							96.617	83.1682			MCUi11	47.0126	28.5053	7.07741e-05	****
																													5	7427385	7	1061055		128.263							130.382	76.0644
																													6	4659360	7	665623		80.462							128.263	126.642
																													7	5788245	7	826892		99.9565							80.462	117.078
																													8	2952135	6	492022		59.4768							99.9565	51.9808
																													9	6178905	6	1.02982e+06		124.487							59.4768	151.715
																													10	6468330	7	924047		111.701							124.487	85.385
																																									111.701	103.291
																												DMSO	1	3374415	8	421802	653785	50.9883	79.031	29.3811						107.041
																													2	1990275	6	331712		40.0981								96.4153
																													3	3833925	8	479241		57.9317
	DMSO												DMSO																4	5448585	5	1089717		131.727						DMSO	50.9883	49.8169
																													5	4199595	5	839919		101.531							40.0981	132.531
																													6	3739575	5	747915		90.4096							57.9317	142.179
																													7	2937345	6	489558		59.1788							131.727	78.8025
																													8	5389170	8	673646		81.4318							101.531	73.0974
																													9	4900080	9	544453		65.8147							90.4096	121.568
																													10	4599435	5	919887		111.198							59.1788	77.1198
																																									81.4318	57.8703
																												MCUi11	1	1076610	5	215322	240366	26.0286	29.0559	9.5712					65.8147	145.81
																													2	1990530	7	284361		34.3742							111.198	82.0849
																													3	2820810	7	402973		48.7122								101.975
																													4	1263270	4	315818		38.1767								66.4539
																													5	1164585	6	194098		23.4629
																													6	627045	4	156761		18.9496						DMSO	26.0286	42.3209
	MCUi11												MCUi11																7	1073550	5	214710		25.9546							34.3742	151.074
																													8	1388220	8	173528		20.9764							48.7122	62.9351
																													9	1645770	8	205721		24.868							38.1767	35.8496
																																									23.4629	69.1117			the graph rapresents the internalization of NCE-marker CD147 of all the N of two independent experiments
																											Replica II	Untreated	1	11600205	4	2.90005e+06	2.71754e+06	106.716	100	25.5842					18.9496	57.3237			statistics has been calculated as Student's t test over the total N of two independent experiments
																													2	15409140	6	2568190		94.5042							25.9546	79.8441
																													3	9040515	4	2.26013e+06		83.1682							20.9764	54.8127
																													4	10335405	5	2067081		76.0644							24.868	28.8042
																													5	13766175	4	3.44154e+06		126.642								52.6758
																													6	12726540	4	3181635		117.078								38.6318
																													7	7062990	5	1412598		51.9808								52.7003
																													8	16491615	4	4.1229e+06		151.715								46.6899
																													9	4640745	2	2.32037e+06		85.385
																													10	11227905	4	2.80698e+06		103.291
																							Scale bar, 10 µm						11	17453220	6	2908870		107.041
																													12	10480500	4	2620125		96.4153
																																							n of cells per each replica
																												DMSO	1	5415180	4	1353795	2.55745e+06	49.8169	94.109	33.6082				Untreated	DMSO	MCUi11
																													2	21609465	6	3.60158e+06		132.531
																													3	7727520	2	3863760		142.179					CD147
																													4	6424470	3	2141490		78.8025					Replica I	64	65	54
																													5	9932250	5	1986450		73.0974					Replica II	52	45	61
																													6	6607305	2	3.30365e+06		121.568
																													7	12574560	6	2095760		77.1198					Total	116	110	115
																													8	6290595	4	1.57265e+06		57.8703
																													9	7924890	2	3962445		145.81
																													10	11153445	5	2230689		82.0849
																													11	11084850	4	2.77121e+06		101.975
																													12	3611820	2	1805910		66.4539
																												MCUi11	1	8050605	7	1.15009e+06	1.61542e+06	42.3209	59.4442	30.8486
																													2	16422000	4	4105500		151.074
																													3	5130855	3	1710285		62.9351
																													4	1948455	2	974228		35.8496
																													5	7512555	4	1.87814e+06		69.1117
																													6	9346770	6	1557795		57.3237
																													7	4339590	2	2169795		79.8441
																													8	7447785	5	1489557		54.8127
																													9	4696590	6	782765		28.8042
																													10	8588910	6	1431485		52.6758
																													11	5249175	5	1049835		38.6318
																													12	10025070	7	1.43215e+06		52.7003
																													13	5075265	4	1.26882e+06		46.6899
																											RawData EGF internalization
																											Untreated vs DMSO vs MCUi11												RawData NCE-maker CD147 internalization
																											Replicates	Sample	Field Of View (FOV)	Vescicles RawInt Density	Nuclei	Vescicles RawInt Density/Nuclei	Average	% of Control	Average	StDev			Summary, results expressed as % of Control
																											Replica I	Untreated	1	3485085	5	697017	689537	101.085	100	19.9249				Sample	Replica I	Replica II			Sample	Average	StDev	T Test
																													2	4352595	7	621799		90.1763						Untreated	101.085	112.017			Untreated	100	27.3279	0.364256	ns
																													3	5591895	8	698987		101.37							90.1763	88.4396			DMSO	91.1272	36.219
																													4	2828460	4	707115		102.549							101.37	120.954			MCUi11	54.1146	24.3213	0.000268003	***
																													5	4246770	7	606681		87.9839							102.549	111.49
																													6	4296495	7	613785		89.0141							87.9839	70.9762
																													7	4292160	7	613166		88.9243							89.0141	75.8007
																													8	3987690	6	664615		96.3857							88.9243	45.6164
																													9	3656190	6	609365		88.3731							96.3857	171.531
																													10	7439880	7	1062840		154.138							88.3731	100.96
																																									154.138	116.211
																												DMSO	1	4921755	8	615219	620238	89.2221	89.9499	17.945						66.5725
																													2	2207280	6	367880		53.3517								119.432
																													3	3965250	8	495656		71.8825
																													4	3946125	5	789225		114.457						DMSO	89.2221	47.1933
																													5	3328770	5	665754		96.5509							53.3517	92.228
																													6	3508800	5	701760		101.773							71.8825	204.607
																													7	3140070	6	523345		75.898							114.457	61.7588
																													8	5384835	8	673104		97.6169							96.5509	67.8677
																													9	6331140	9	703460		102.019							101.773	103.097
																													10	3334890	5	666978		96.7284							75.898	46.3568
																																									97.6169	37.7547
																												MCUi11	1	1309425	5	261885	320396	37.9798	46.4654	14.2015					102.019	139.945
																													2	3136245	7	448035		64.9762							96.7284	108.433
																													3	2170560	7	310080		44.9693								80.0101
																													4	1562130	4	390532		56.6369								116.049
																													5	1774290	6	295715		42.886
																													6	969765	4	242441		35.16						DMSO	37.9798	24.3125
																													7	2414595	5	482919		70.0353							64.9762	68.9362
																													8	1625115	8	203139		29.4603							44.9693	59.9455
																													9	1990530	8	248816		36.0845							56.6369	55.4339
																																									42.886	41.6402			the graph rapresents the internalization of NCE-marker CD147 of all the N of two independent experiments
																											Replica II	Untreated	1	1764345	4	441086	393766	112.017	100	33.1801					35.16	113.016			statistics has been calculated as Student's t test over the total N of two independent experiments
																													2	2089470	6	348245		88.4396							70.0353	104.392
																													3	1905105	4	476276		120.954							29.4603	45.8237
																													4	2195040	5	439008		111.49							36.0845	23.2162
																													5	1117920	4	279480		70.9762								38.834
																													6	1193910	4	298478		75.8007								73.7867
																													7	898110	5	179622		45.6164								36.6722
																													8	2701725	4	675431		171.531								86.3241
																													9	795090	2	397545		100.96
																													10	1830390	4	457598		116.211
																													11	1572840	6	262140		66.5725
																													12	1881135	4	470284		119.432
																												DMSO	1	743325	4	185831	362691	47.1933	92.1083	47.3138
																													2	2178975	6	363162		92.228
																													3	1611345	2	805672		204.607
																													4	729555	3	243185		61.7588
																													5	1336200	5	267240		67.8677
																													6	811920	2	405960		103.097
																													7	1095225	6	182538		46.3568
																													8	594660	4	148665		37.7547
																													9	1102110	2	551055		139.945
																													10	2134860	5	426972		108.433
																													11	1260210	4	315052		80.0101
																													12	913920	2	456960		116.049
																												MCUi11	1	670140	7	95734.3	233937	24.3125	59.4102	28.7481
																													2	1085790	4	271448		68.9362
																													3	708135	3	236045		59.9455
																													4	436560	2	218280		55.4339
																													5	655860	4	163965		41.6402
																													6	2670105	6	445018		113.016
																													7	822120	2	411060		104.392
																													8	902190	5	180438		45.8237
																													9	548505	6	91417.5		23.2162
																													10	917490	6	152915		38.834
																													11	1452735	5	290547		73.7867
																													12	1010820	7	144403		36.6722
																													13	1359660	4	339915		86.3241

## Sheet: b
Transferrin
	RawData CME-maker Tf internalization												RawData CME-maker Tf internalization							Sample	Average	StDev	T Test							RawData CME-maker Tf internalization											RawData CME-maker Tf internalization					Sample	Average	StDev	T Test
	Control vs IP3R-KD												Summary, results expressed as % of Control							Control	100	40.1642								Control vs MCU-KD											Summary, results expressed as % of Control					Control	100	19.5664
	Replicates	Sample	Field Of View (FOV)	Vescicles Total IntDensity C3	Nuclei	Vescicles Total IntDensity C3/Nuclei	Average	% of Control	Average	StDev				Sample	Replica I	Replica II	Replica III	Replica VI		IP3R-KD	113.009	40.899	0.056996	ns						Replicates	Sample	Field Of View (FOV)	Vescicles Total IntDensity C3	Nuclei	Vescicles Total IntDensity C3/Nuclei	Average	% of Control	Average	StDev			Sample	Replica I	Replica II		MCU-KD	97.2789	32.4182	0.772497
	Replica I	Control	1	31551494	4	7.88787e+06	1.1194e+07	70.465	100	43.3169				Control	70.465	94.7031	59.1744	86.2												Replica I	Control	1	108831	7	15547.3	16803.2	92.5256	100	21.1455			Control	92.5256	105.871
			2	52901003	7	7.55729e+06		67.5117							67.5117	133.576	52.0246	98.9214														2	75005.5	5	15001.1		89.2752						89.2752	72.2947
			3	102721385	7	1.46745e+07		131.092							131.092	122.82	95.867	76.9085														3	172651	12	14387.6		85.6242						85.6242	127.708
			4	42155300	6	7.02588e+06		62.7645							62.7645	128.914	113.03	89.9636														4	112395	5	22479		133.778						133.778	104.828
			5	62591099	5	1.25182e+07		111.829							111.829	150.062	108.537	76.1879														5	79855.3	6	13309.2		79.2065						79.2065	89.4848
			6	26761481	4	6.69037e+06		59.7673							59.7673	125.178	87.8887	93.2689														6	82393	6	13732.2		81.7235						81.7235	107.077
			7	64695681	5	1.29391e+07		115.59							115.59	201.208	87.8762	98.3169														7	170634	8	21329.2		126.936						126.936	116.772
			8	53709948	5	1.0742e+07		95.9617							95.9617	188.002	89.7597	138.376														8	149120	8	18640		110.931						110.931	75.9651
			9	72409831	7	1.03443e+07		92.4087							92.4087	139.685	133.876	142.021													MCU-KD	1	153874	6	25645.6	16945.4	152.623	100.846	29.8564
			10	107068468	6	1.78447e+07		159.413							159.413	107.309	171.967	99.8364														2	67162.1	7	9594.58		57.0997					MCU-KD	152.623	119.273
			11	58076890	5	11615378		103.764							103.764	113.107																3	68734.5	4	17183.6		102.264						57.0997	71.9286
			12	49347106	6	8.22452e+06		73.4723							73.4723	106.17																4	88604	6	14767.3		87.884						102.264	77.8393
			13	46676538	4	1.16691e+07		104.244							104.244	52.1529																5	121141	7	17305.9		102.991						87.884	168.257
			14	32020270	3	1.06734e+07		95.3492							95.3492	44.0059																6	143721	6	23953.5		142.553						102.991	74.554
			15	68716688	9	7.63519e+06		68.2076							68.2076	36.6415																7	123379	8	15422.4		91.7824						142.553	119.987
			16	50511166	5	1.01022e+07		90.2466							90.2466	46.2293																8	121344	8	15168		90.2686						91.7824	54.9952
			17	34158582	4	8.53965e+06		76.2875							76.2875	73.0012																9	80803.2	6	13467.2		80.1466						90.2686	61.9061
			18	66449625	5	13289925		118.723							118.723	49.4596																											80.1466	94.6667
			19	72717230	6	1.21195e+07		108.268							108.268	73.4892														Replica II	Control	1	94380.5	9	10486.7	9905.23	105.871	100	19.3195
			20	66517318	2	33258659		297.111							297.111	82.3296																2	57287.7	8	7160.96		72.2947					n of cells per each replica
			21	31900375	3	1.06335e+07		94.9922							94.9922	60.2175																3	88548.2	7	12649.7		127.708						Control	MCU-KD
			22	98458995	8	1.23074e+07		109.946							109.946	71.7383																4	62300.9	6	10383.5		104.828
			23	52477714	5	1.04955e+07		93.7601							93.7601																	5	35454.7	4	8863.67		89.4848					CD147
			24	46085977	4	1.15215e+07		102.925							102.925																	6	74243.3	7	10606.2		107.077					Replica I	57	56
			25	79494499	7	11356357		101.45							101.45																	7	92532.4	8	11566.6		116.772					Replica II	58	40
			26	46756559	6	7.79276e+06		69.6153							69.6153																	8	52671.6	7	7524.52		75.9651
			27	40407230	5	8081446		72.1942							72.1942																MCU-KD	1	70885.7	6	11814.3	9282.37	119.273	93.7118	36.2383			Total	115	96		the graph rapresents the internalization of CME-marker Tf of all the N of two independent experiments
			28	59953515	6	9.99225e+06		89.2641							89.2641					the graph rapresents the internalization of CME-marker Tf of all the N of four independent experiments												2	49872.8	7	7124.69		71.9286									statistics has been calculated as Student's t test over the total N of two independent experiments
			29	32392047	4	8.09801e+06		72.3422							72.3422					statistics has been calculated as Student's t test over the total N of four independent experiments												3	46260.9	6	7710.16		77.8393
			30	50952338	5	1.01905e+07		91.0348							91.0348																	4	33332.5	2	16666.2		168.257
		IP3R-KD	1	66939108	5	1.33878e+07	1.00436e+07	119.598	89.7224	18.7832																						5	29539	4	7384.74		74.554
			2	45104996	5	9.021e+06		80.5876						IP3R-KD	119.598	96.9377	113.917	207.284														6	59424.7	5	11884.9		119.987
			3	50297628	4	12574407		112.331							80.5876	150.536	186.311	114.981														7	16342.2	3	5447.4		54.9952
			4	38870105	4	9.71753e+06		86.8099							112.331	164.898	71.2168	113.561														8	18395.8	3	6131.94		61.9061
			5	40040313	4	1.00101e+07		89.4233							86.8099	145.127	223.39	117.408														9	37507.8	4	9376.95		94.6667
			6	42123497	5	8.4247e+06		75.2606							89.4233	186.633	118.192	113.468
			7	48906173	4	1.22265e+07		109.224							75.2606	198.377	143.902	98.9785
			8	62009040	7	8.85843e+06		79.1353							109.224	219.444	194.82	132.872
			9	61646515	5	12329303		110.142							79.1353	142.829	107.236	136.835
			10	53666975	5	10733395		95.8849							110.142	140.976	74.8158	153.767
			11	63830221	5	1.2766e+07		114.043							95.8849	102.675	109.813	169.256
			12	47288841	6	7.88147e+06		70.4078							114.043	128.929
			13	43033404	5	8.60668e+06		76.8863							70.4078	131.559
			14	26971059	4	6.74276e+06		60.2353							76.8863	66.6656
			15	54121757	4	1.35304e+07		120.872							60.2353	80.4936
			16	55312694	6	9.21878e+06		82.3544							120.872	62.0133
			17	38479900	5	7695980		68.7507							82.3544	53.0438
			18	53345985	6	8.891e+06		79.4262							68.7507	87.6417
			19	47713320	6	7952220		71.0398							79.4262	106.378
			20	84230503	8	1.05288e+07		94.0574							71.0398	159.576
			21	68840106	5	1.3768e+07		122.994							94.0574	140.94
			22	46545171	4	1.16363e+07		103.951							122.994	64.2772
			23	54842595	6	9.14043e+06		81.6545							103.951
			24	47334454	6	7.88908e+06		70.4757							81.6545
			25	51055362	4	1.27638e+07		114.024							70.4757
			26	50610975	5	10122195		90.4249							114.024
			27	74424783	9	8.26942e+06		73.8735							90.4249
			28	26013190	4	6.5033e+06		58.0961							73.8735
			29	53218927	5	1.06438e+07		95.0844							58.0961
			30	56837692	6	9.47295e+06		84.625							95.0844
															84.625
	Replica II	Control	1	24425808	5	4.88516e+06	5.1584e+06	94.7031	100	46.0269
			2	13780741	2	6.89037e+06		133.576						n of cells per each replica
			3	44348906	7	6335558		122.82							Control	IP3R-KD
			4	19949694	3	6649898		128.914
			5	46444675	6	7.74078e+06		150.062						CD147
			6	25828750	4	6.45719e+06		125.178						Replica I	158	157
			7	41516427	4	1.03791e+07		201.208						Replica II	100	88
			8	38791662	4	9.69792e+06		188.002						Replica III	70	40
			9	28822135	4	7.20553e+06		139.685						Replica iv	68	39
			10	27677175	5	5535435		107.309
			11	23338030	4	5.83451e+06		113.107						Total	396	324
			12	16430044	3	5.47668e+06		106.17
			13	16141541	6	2.69026e+06		52.1529
			14	11349999	5	2.27e+06		44.0059
			15	11340692	6	1.89012e+06		36.6415
			16	14308151	6	2.38469e+06		46.2293
			17	18828474	5	3.76569e+06		73.0012
			18	5102647	2	2.55132e+06		49.4596
			19	22745201	6	3.79087e+06		73.4892
			20	12740663	3	4.24689e+06		82.3296
			21	15531298	5	3.10626e+06		60.2175
			22	18502745	5	3700549		71.7383
		IP3R-KD	1	25002166	5	5.00043e+06	6.46016e+06	96.9377	125.236	46.9445
			2	31060920	4	7765230		150.536
			3	34024485	4	8.50612e+06		164.898
			4	22458739	3	7.48625e+06		145.127
			5	19254526	2	9627263		186.633
			6	30699283	3	1.02331e+07		198.377
			7	22639558	2	11319779		219.444
			8	44206170	6	7367695		142.829
			9	36360502	5	7.2721e+06		140.976
			10	26481954	5	5.29639e+06		102.675
			11	33253346	5	6.65067e+06		128.929
			12	27145399	4	6.78635e+06		131.559
			13	13755512	4	3438878		66.6656
			14	8304362	2	4152181		80.4936
			15	22392262	7	3.19889e+06		62.0133
			16	5472423	2	2.73621e+06		53.0438
			17	27125456	6	4.52091e+06		87.6417
			18	21949522	4	5.48738e+06		106.378
			19	32926277	4	8.23157e+06		159.576
			20	36351195	5	7270239		140.94
			21	19894039	6	3.31567e+06		64.2772
	Replica III	Control	1	13522395	7	1.93177e+06	3.26454e+06	59.1744	100	34.8862
			2	13586910	8	1.69836e+06		52.0246
			3	28166535	9	3129615		95.867
			4	22139355	6	3.68989e+06		113.03
			5	24802575	7	3543225		108.537
			6	14345790	5	2869158		87.8887
			7	22950000	8	2868750		87.8762
			8	23441895	8	2.93024e+06		89.7597
			9	26222670	6	4370445		133.876
			10	33683460	6	5613910		171.967
		IP3R-KD	1	14875425	4	3.71886e+06	4.38627e+06	113.917	134.361	51.5557
			2	24328785	4	6.0822e+06		186.311
			3	9299595	4	2.3249e+06		71.2168
			4	21877980	3	7292660		223.39
			5	19292025	5	3858405		118.192
			6	9395475	2	4.69774e+06		143.902
			7	19079865	3	6359955		194.82
			8	21004605	6	3.50077e+06		107.236
			9	14654340	6	2442390		74.8158
			10	10754625	3	3584875		109.813
	Replica IV	Control	1	14795100	6	2465850	2.86061e+06	86.2	100	22.8015
			2	28297605	10	2.82976e+06		98.9214
			3	13200330	6	2200055		76.9085
			4	12867555	5	2573511		89.9636
			5	13076655	6	2.17944e+06		76.1879
			6	24012585	9	2668065		93.2689
			7	19687275	7	2.81247e+06		98.3169
			8	27708810	7	3.9584e+06		138.376
			9	32501280	8	4062660		142.021
			10	11423745	4	2.85594e+06		99.8364
		IP3R-KD	1	17788800	3	5929600	3.88589e+06	207.284	135.841	32.7999
			2	23024205	7	3.28917e+06		114.981
			3	9745590	3	3248530		113.561
			4	6717210	2	3358605		117.408
			5	12983580	4	3245895		113.468
			6	11325570	4	2.83139e+06		98.9785
			7	15203865	4	3.80097e+06		132.872
			8	15657255	4	3.91431e+06		136.835
			9	17594745	4	4.39869e+06		153.767
			10	19366995	4	4.84175e+06		169.256
	RawData CME-maker Tf internalization
	Untreated vs DMSO vs MCUi11
	Replicates	Sample	Field Of View (FOV)	Vescicles Total IntDensity C3	Nuclei	Vescicles Total IntDensity C3/Nuclei	Average	% of Control	Average	StDev			RawData CME-maker Tf internalization
	Replica I	Untreated		25454100	12	2121175	1.90293e+06	111.469	100	37.0034			Summary, results expressed as % of Control						Sample	Average	StDev	T Test
				5557470	2	2778735		146.024						Sample	Replica I	Replica II			Untreated	100	34.2588	0.0907441	ns
				18290385	9	2032265		106.797						Untreated	111.469	130.186			DMSO	117.94	34.4761
				5358825	5	1071765		56.3218							146.024	79.3686			MCUi11	134.618	35.1571	0.119625	ns
				19858380	9	2.20649e+06		115.952							106.797	100.009
				17941290	6	2990215		157.137							56.3218	103.453
				6798555	7	971222		51.0382							115.952	44.1243
				11891160	10	1189116		62.4886							157.137	90.6547
				19867815	9	2207535		116.007							51.0382	88.9401
				11686395	8	1.4608e+06		76.7657							62.4886	64.9618
															116.007	151.603
		DMSO		14279235	8	1.7849e+06	2.59082e+06	93.7976	136.149	37.415					76.7657	155.893
				21232830	6	3538805		185.966								112.527
				15178620	6	2529770		132.941								78.2802
				9253950	4	2.31349e+06		121.575
				14745375	6	2.45756e+06		129.146						DMSO	93.7976	102.478
				27706515	10	2.77065e+06		145.599							185.966	74.4881
				17003400	7	2.42906e+06		127.648							132.941	95.5177
				17870910	6	2978485		156.521							121.575	130.154
				14861910	4	3.71548e+06		195.25							129.146	68.6076
				11119785	8	1.38997e+06		73.0438							145.599	106.271
															127.648	122.678
		MCUi11		10412160	4	2603040	2.63812e+06	136.791	138.635	38.1224					156.521	118.236
				17843880	7	2.54913e+06		133.958							195.25	120.552
				22421385	7	3203055		168.322							73.0438	121.91
				8117670	4	2.02942e+06		106.647								57.5945
				22792410	10	2279241		119.775								114.701
				23022930	6	3837155		201.644
				13639185	9	1515465		79.6384						MCUi11	136.791	134.166
				16383750	7	2.34054e+06		122.996							133.958	105.454
				16541340	7	2.36305e+06		124.179							168.322	121.148
				21966720	6	3661120		192.394							106.647	130.436			the graph rapresents the internalization of CME-marker Tf of all the N of two independent experiments
															119.775	158.674			statistics has been calculated as Student's t test over the total N of two independent experiments
	Replica II	Untreated		12198180	3	4066060	3.12327e+06	130.186	100	33.4715					201.644	115.974
				14873385	6	2.4789e+06		79.3686							79.6384	164.266
				24988470	8	3.12356e+06		100.009							122.996	86.0005
				12924420	4	3231105		103.453							124.179	136.259
				6890610	5	1378122		44.1243							192.394	210.63
				11325570	4	2.83139e+06		90.6547								112.925
				11111370	4	2.77784e+06		88.9401								99.3254
				10144665	5	2028933		64.9618
				28409805	6	4.73497e+06		151.603
				19475880	4	4868970		155.893
				17572560	5	3514512		112.527
				17114325	7	2.4449e+06		78.2802
													n of cells per each replica
		DMSO		19204050	6	3200675	3.20965e+06	102.478	102.766	23.8995				Untreated	DMSO	MCUi11
				23264670	10	2326467		74.4881
				23866215	8	2.98328e+06		95.5177					CD147
				20325285	5	4065057		130.154					Replica I	77	65	67
				14999610	7	2.1428e+06		68.6076					Replica II	61	73	72
				16595655	5	3319131		106.271
				15326265	4	3.83157e+06		122.678					Total	138	138	139
				14771385	4	3.69285e+06		118.236
				18825885	5	3765177		120.552
				15230385	4	3.8076e+06		121.91
				14390670	8	1.79883e+06		57.5945
				25076955	7	3.58242e+06		114.701
		MCUi11		20951820	5	4190364	4.09997e+06	134.166	131.272	33.8189
				23055315	7	3.29362e+06		105.454
				18918960	5	3783792		121.148
				28517160	7	4073880		130.436
				34690710	7	4.95582e+06		158.674
				21733140	6	3622190		115.974
				20521890	4	5.13047e+06		164.266
				24174255	9	2.68603e+06		86.0005
				25534425	6	4.25574e+06		136.259
				26314215	4	6.57855e+06		210.63
				21161685	6	3.52695e+06		112.925
				18613215	6	3.1022e+06		99.3254
[truncated: 1 more columns]

## Sheet: c
		RawData: membranes					IB:		MERGE WITH PROTEIN MARKER					MW:
							anti-RTN3							250 kDa
														150 kDa
														100 kDa
														75 kDa
							anti-tubulin							50 kDa
														37 kDa
							anti-Clathrin HC							25 kDa
														20 kDa
														15 kDa
														10 kDa

## Sheet: d
Transferrin
	RawData CME-maker Tf internalization											RawData CME-maker Tf internalization							Sample	Average	StDev	T Test
	Oligomycin treatment											Summary, results expressed as % of Control							Control	100	19.6608
	Replicates	Sample	Field Of View (FOV)	Vescicles Total IntDensity C3	Nuclei	Vescicles Total IntDensity C3/Nuclei	Average	% of Control	Average	StDev			Sample	Replica I	Replica II	Replica III	Replica VI		Control_Oligomcyin	101.526	28.6272	0.774984	ns
	Replica I	Control	1	37732427	4	9.43311e+06	1.04485e+07	90.2817	100	14.1681			Control	90.2817	106.45	66.6142	75.6487		Clathrin KD	6.22394	4.66962
			2	55386025	6	9.231e+06		88.3474						88.3474	113.349	91.1114	127.23		Clathrin KD_Oligomycin	5.63932	4.26234	0.550656	ns
			3	57938689	5	1.15877e+07		110.903						110.903	91.631	79.0075	76.8874		RTN3 KD	106.64	29.7584
			4	50109459	4	1.25274e+07		119.896						119.896	110.076	133.516	120.868		RTN3 KD_Oligomcyin	104.868	25.3225	0.804739	ns
			5	41319164	4	10329791		98.8636						98.8636	116.35	91.6213	112.117
			6	65412165	6	1.0902e+07		104.34						104.34	74.718	98.2423	101.614
			7	28939477	4	7.23487e+06		69.2429						69.2429	92.3544	105.002	92.1197
			8	48280249	4	1.20701e+07		115.519						115.519	118.018	75.7263	83.3077
			9	52132475	5	10426495		99.7891						99.7891	96.4158	99.2065	76.0754
			10	38459863	4	9.61497e+06		92.0222						92.0222	80.6381	159.952	134.131
			11	59341791	5	1.18684e+07		113.589						113.589
			12	40626242	4	1.01566e+07		97.2057						97.2057
		Control+OMY	1	41251465	4	1.03129e+07	9.53996e+06	98.7016	91.3043	14.7809			Control+OMY	98.7016	111.267	91.3554	125.407
			2	50655036	6	8442506		80.8009						80.8009	76.5064	147.37	129.265
			3	31039484	4	7759871		74.2676						74.2676	86.1997	96.39	150.253
			4	52141767	5	1.04284e+07		99.8069						99.8069	60.6073	92.5469	98.4058
			5	47053697	4	1.17634e+07		112.585						112.585	135.43	83.2839	121.594
			6	38709421	5	7.74188e+06		74.0954						74.0954	76.6145	139.534	78.4181
			7	52615662	6	8769277		83.9283						83.9283	99.8412	135.55	92.0454
			8	44608556	4	11152139		106.734						106.734	169.688	93.9318	52.0972
			9	52135130	6	8.68919e+06		83.1618						83.1618	89.9564	147.057	163.307
			10	30852315	4	7.71308e+06		73.8198						73.8198	66.8998	119.467	58.5821
			11	44709441	4	1.11774e+07		106.975						106.975
			12	47965647	4	1.19914e+07		114.767						114.767
			13	34563832	4	8640958		82.7002						82.7002
			14	35908527	4	8.97713e+06		85.9177						85.9177
		Clathrin-KD	1	759295	4	189824	283996	1.81675	2.71805	3.00564			Clathrin-KD	1.81675	3.84137	15.7526	11.2232
			2	307966	3	102655		0.982486						0.982486	3.42248	10.5033	3.20721
			3	1557085	4	389271		3.72561						3.72561	2.92533	3.2953	5.99567
			4	841596	4	210399		2.01367						2.01367	4.14057	14.4979	5.04509
			5	909295	3	303098		2.90087						2.90087	2.40379	14.9653	6.24466
			6	2487619	2	1.24381e+06		11.9042						11.9042	1.03112	10.3559	5.19365
			7	258850	2	129425		1.23869						1.23869	2.33881	15.0862	10.2497
			8	1014163	4	253541		2.42657						2.42657	13.5495	10.0673	8.89561
			9	1034074	6	172346		1.64947						1.64947	9.01824	13.735	3.84953		the graph rapresents the internalization of CME-marker Tf of all the N of four independent experiments
			10	1072570	6	178762		1.71088						1.71088	4.47087	5.81036	7.67315		statistics has been calculated as Student's t test over the total N of four independent experiments
			11	565489	4	141372		1.35304						1.35304
			12	467258	5	93451.6		0.8944						0.8944
		Clathrin-KD+OMY	1	935844	5	187169	233279	1.79134	2.23265	0.951796			Clathrin-KD+OMY	1.79134	16.1937	3.78712	5.72689
			2	1380536	4	345134		3.30318						3.30318	2.90681	4.77274	10.1767
			3	1280978	4	320244		3.06497						3.06497	5.45161	4.10202	4.10574
			4	1215933	6	202656		1.93956						1.93956	2.21717	4.46064	9.87113
			5	577436	2	288718		2.76324						2.76324	4.6943	8.12043	8.68823
			6	327877	4	81969.2		0.784505						0.784505	7.39324	15.6343	14.5759
			7	407523	4	101881		0.975073						0.975073	2.75267	10.7356	5.43185
			8	568143	3	189381		1.81251						1.81251	4.23131	6.52166	6.58643
			9	1700448	4	425112		4.06863						4.06863	2.45324	18.3873	5.10659
			10	1065933	6	177656		1.70029						1.70029	6.34858	5.33364	3.29219
			11	1534518	6	255753		2.44774						2.44774
			12	894693	4	223673		2.14072						2.14072
	Replica II	Control	1	52582	6	8763.67	8232.68	106.45	100	15.161			RTN3-KD		96.9649	72.3914	130.622
			2	65321.8	7	9331.68		113.349							110.838	150.57	142.825
			3	60349.4	8	7543.68		91.631							111.776	88.7771	154.152
			4	54373.4	6	9062.23		110.076							91.3942	69.1562	106.136
			5	38314.8	4	9578.69		116.35							98.6556	82.1756	72.6955
			6	43059	7	6151.29		74.718							98.6138	148.067	141.412
			7	45619.4	6	7603.24		92.3544							171.203	55.9822	111.084
			8	68012.1	7	9716.02		118.018							129.827	73.0711	72.4522
			9	47625.6	6	7937.6		96.4158							106.671	117.895	122.377
			10	46470.7	7	6638.67		80.6381							75.5048	113.048	82.8574
		Control+OMY	1	36641.1	4	9160.28	8010.48	111.267	97.301	33.6705			RTN3-KD+OMY		65.0048	87.8781	70.4565
			2	50388.2	8	6298.52		76.5064							125.541	103.595	106.571
			3	42579.2	6	7096.54		86.1997							111.903	109.788	76.4475
			4	34927.2	7	4989.6		60.6073							94.6911	112.668	85.1511
			5	55747.5	5	11149.5		135.43							104.824	71.3497	74.0836
			6	50459.4	8	6307.42		76.6145							126.104	128.553	149.219
			7	32878.4	4	8219.6		99.8412							76.0823	112.233	106.856
			8	69849.2	5	13969.8		169.688							92.515	115.071	84.0561
			9	29623.3	4	7405.82		89.9564							152.245	168.185	95.0324
			10	44061.1	8	5507.64		66.8998							118.561	125.435	95.9408
		Clathrin-KD	1	2213.73	7	316.247	388.106	3.84137	4.71421	3.75872		n of cells
			2	1972.33	7	281.761		3.42248				Sample	Replica I	Replica II	Replica III	Replica IV	Total
			3	1685.83	7	240.833		2.92533				Control	55	64	70	55	244
			4	2045.28	6	340.88		4.14057				Control_Oligomcyin	64	59	56	71	250
			5	989.48	5	197.896		2.40379				Clathrin KD	47	58	52	74	231
			6	679.11	8	84.8888		1.03112				Clathrin KD_Oligomycin	52	45	51	61	209
			7	1155.28	6	192.547		2.33881				RTN3 KD		60	71	54	185
			8	4461.95	4	1115.49		13.5495				RTN3 KD_Oligomcyin		52	61	70	183
			9	2969.77	4	742.442		9.01824
			10	1472.29	4	368.072		4.47087
		Clathrin-KD+OMY	1	3999.53	3	1333.18	449.855	16.1937	5.46427	4.15319
			2	1196.54	5	239.308		2.90681
			3	1346.44	3	448.813		5.45161
			4	912.66	5	182.532		2.21717
			5	1159.4	3	386.467		4.6943
			6	3651.97	6	608.662		7.39324
			7	1359.71	6	226.618		2.75267
			8	1741.75	5	348.35		4.23131
			9	807.87	4	201.968		2.45324
			10	2613.29	5	522.658		6.34858
		RTN3-KD	1	55879.6	7	7982.8	8985.53	96.9649	109.145	26.0573
			2	54749.4	6	9124.9		110.838
			3	64414.8	7	9202.11		111.776
			4	45145.1	6	7524.19		91.3942
			5	64975.9	8	8121.99		98.6556
			6	48711.3	6	8118.56		98.6138
			7	56378.2	4	14094.6		171.203
			8	42753.1	4	10688.3		129.827
			9	35127.4	4	8781.84		106.671
			10	49728.5	8	6216.07		75.5048
		RTN3-KD+OMY	1	37461.4	7	5351.64	8788.14	65.0048	106.747	25.8166
			2	62012.5	6	10335.4		125.541
			3	46063.1	5	9212.61		111.903
			4	46773.7	6	7795.61		94.6911
			5	43148.9	5	8629.79		104.824
			6	51908.6	5	10381.7		126.104
			7	25054.4	4	6263.61		76.0823
			8	53315.2	7	7616.46		92.515
			9	50135.4	4	12533.9		152.245
			10	29282.2	3	9760.73		118.561
	Replica III	Control	1	79773.7	8	9971.71	14969.3	66.6142	100	27.9683
			2	109110	8	13638.8		91.1114
			3	82788.3	7	11826.9		79.0075
			4	139906	7	19986.5		133.516
			5	82290.7	6	13715.1		91.6213
			6	58824.9	4	14706.2		98.2423
			7	110027	7	15718.1		105.002
			8	102022	9	11335.7		75.7263
			9	133655	9	14850.6		99.2065
			10	119719	5	23943.8		159.952
		Control+OMY	1	54701.2	4	13675.3	17162.1	91.3554	114.649	25.7719
			2	176482	8	22060.3		147.37
			3	115432	8	14428.9		96.39
			4	69268.3	5	13853.7		92.5469
			5	74802.3	6	12467.1		83.2839
			6	125324	6	20887.3		139.534
			7	142037	7	20291		135.55
			8	56243.9	4	14061		93.9318
			9	66040.2	3	22013.4		147.057
			10	89417.4	5	17883.5		119.467
		Clathrin-KD	1	14148.4	6	2358.06	1707.54	15.7526	11.4069	4.22813
			2	11005.9	7	1572.27		10.5033
			3	986.57	2	493.285		3.2953
			4	13021.4	6	2170.24		14.4979
			5	6720.61	3	2240.2		14.9653
			6	12401.7	8	1550.21		10.3559
			7	13549.8	6	2258.3		15.0862
			8	6028.02	4	1507.01		10.0673
			9	10280.2	5	2056.04		13.735
			10	4348.86	5	869.772		5.81036
		Clathrin-KD+OMY	1	2267.63	4	566.908	1225.32	3.78712	8.18555	5.14794
			2	4286.69	6	714.448		4.77274
			3	3070.23	5	614.046		4.10202
			4	4006.37	6	667.728		4.46064
			5	7293.45	6	1215.58		8.12043
			6	9361.43	4	2340.36		15.6343
			7	8035.23	5	1607.05		10.7356
			8	5857.5	6	976.25		6.52166
			9	8257.36	3	2752.45		18.3873
			10	4790.46	6	798.41		5.33364
		RTN3-KD	1	97528.7	9	10836.5	14537.2	72.3914	97.1132	33.4909
			2	112696	5	22539.3		150.57
			3	106315	8	13289.3		88.7771
			4	72465.6	7	10352.2		69.1562
			5	98409.1	8	12301.1		82.1756
			6	110823	5	22164.6		148.067
			7	58661.1	7	8380.16		55.9822
			8	109383	10	10938.3		73.0711
			9	88240.3	5	17648.1		117.895
			10	118458	7	16922.5		113.048
		RTN3-KD+OMY	1	105238	8	13154.8	16986.5	87.8781	113.476	25.6238
			2	93044.6	6	15507.4		103.595
			3	115042	7	16434.6		109.788
			4	101194	6	16865.7		112.668
			5	74764.1	7	10680.6		71.3497
			6	134704	7	19243.5		128.553
			7	33601	2	16800.5		112.233
			8	137803	8	17225.4		115.071
			9	151057	6	25176.1		168.185
			10	75107.2	4	18776.8		125.435
	Replica IV	Control	1	19794375	7	2.82777e+06	3.73802e+06	75.6487	100	22.4391
			2	19023510	4	4.75588e+06		127.23
			3	20118480	7	2.87407e+06		76.8874
			4	18072360	4	4518090		120.868
			5	20954880	5	4190976		112.117
			6	26588595	7	3.79837e+06		101.614
			7	13773825	4	3.44346e+06		92.1197
			8	15570300	5	3114060		83.3077
			9	17062305	6	2.84372e+06		76.0754
			10	30083115	6	5.01385e+06		134.131
		Control+OMY	1	32814165	7	4.68774e+06	3.99735e+06	125.407	106.937	37.3597
			2	28991715	6	4.83195e+06		129.265
			3	28082385	5	5616477		150.253
			4	33105885	9	3.67843e+06		98.4058
			5	22726110	5	4545222		121.594
			6	23450310	8	2.93129e+06		78.4181
			7	24084750	7	3.44068e+06		92.0454
			8	17526660	9	1.94741e+06		52.0972
			9	30522225	5	6104445		163.307
			10	21898125	10	2.18981e+06		58.5821
		Clathrin-KD	1	2097630	5	419526	252606	11.2232	6.75775	2.68391
			2	839205	7	119886		3.20721
			3	2241195	10	224120		5.99567
			4	1697280	9	188587		5.04509
			5	1167135	5	233427		6.24466
			6	1747260	9	194140		5.19365
			7	1532550	4	383138		10.2497
			8	3325200	10	332520		8.89561
			9	1438965	10	143896		3.84953
			10	1434120	5	286824		7.67315
		Clathrin-KD+OMY	1	856290	4	214072	274975	5.72689	7.35617	3.45239
			2	1902045	5	380409		10.1767
			3	1074315	7	153474		4.10574
			4	1475940	4	368985		9.87113
			5	1623840	5	324768		8.68823
			6	3269100	6	544850		14.5759
			7	1624350	8	203044		5.43185
			8	2462025	10	246202		6.58643
			9	1336200	7	190886		5.10659
			10	615315	5	123063		3.29219
		RTN3-KD	1	19530705	4	4.88268e+06	4.24869e+06	130.622	113.661	29.8371
			2	26694165	5	5338833		142.825
			3	17286705	3	5762235		154.152
			4	23804250	6	3967375		106.136
			5	21739005	8	2.71738e+06		72.6955
			6	21144090	4	5.28602e+06		141.412
			7	29066430	7	4.15235e+06		111.084
			8	18957975	7	2.70828e+06		72.4522
			9	27446925	6	4.57449e+06		122.377
			10	12388920	4	3097230		82.8574
		RTN3-KD+OMY	1	15802095	6	2.63368e+06	3.528e+06	70.4565	94.3814	23.1229
			2	23901915	6	3.98365e+06		106.571
			3	22861005	8	2.85763e+06		76.4475
			4	28646700	9	3.18297e+06		85.1511
			5	19384845	7	2.76926e+06		74.0836
			6	33466965	6	5.57783e+06		149.219
			7	23965920	6	3994320		106.856
			8	21994260	7	3.14204e+06		84.0561
			9	24866325	7	3.55233e+06		95.0324
			10	28690305	8	3.58629e+06		95.9408

## Sheet: e
	RawData: membranes					IB:		MW:	MERGE WITH PROTEIN MARKER					MW:
						anti-Total EGFR
								250 kDa
								150 kDa
						anti-Vinculin		150 kDa
								100 kDa
						anti-Total Akt
								75 kDa
						anti-pMAPK		50 kDa
								50 kDa
								37 kDa
								25 kDa
								20 kDa
						anti-pEGFR992
								250 kDa
						anti-pSHC
								150 kDa
								75 kDa
								50 kDa
						anti-gapdh
								37 kDa
								37 kDa
								25 kDa
						anti-TotalSHC
								20 kDa
						anti-TotalMAPK
														250 kDa
														150 kDa
						anti-gapdh
														100 kDa
														100 kDa
														75 kDa
														50 kDa
														37 kDa
						anti-pEGFR1068
														25 kDa
														20 kDa
														15 kDa
						anti-pAkt
														250 kDa
						anti-Vinculin
														150 kDa
														100 kDa
														75 kDa
														37 kDa
														25 kDa
														20 kDa
														15 kDa

## Sheet: f
Cell Titer Glow Assay performed with GlowMax Explorer
RawData	Replica I		Luminescence counts via GlowMax Explorer							% of WT cells								Summary
		Sample	Technical Replicate I	Technical Replicate II	Technical Replicate III	Average	StDev		Sample	Technical Replicate I	Technical Replicate II	Technical Replicate III	Average	StDev					15 mins		15 hours
		WT	11990000	11380000	12270000	11880000	455082		WT	100.926	95.7912	103.283	100	3.83066					DMSO	OMY 1µM	WT cells	DMSO	OMY 1µM	Rotenone 25µM
		DMSO_15hrs	13010000	12090000	11950000	12350000	575847		DMSO_15hrs	109.512	101.768	100.589	103.956	4.8472				Replica I			100	103.956	88.5803
		OMY 1µM_15hrs	10460000	10890000	10220000	1.05233e+07	339460		OMY 1µM_15hrs	88.0471	91.6667	86.0269	88.5802	2.85741				Replica II	98.05	101.859	100	101.584	81.9196	70.4784
																		Replica III	103.055	99.7861	100	101.283	84.5799	56.8469
	Replica II		Luminescence counts via GlowMax Explorer							% of WT cells								Replica IV	109.562	110.474	100	110.407	88.1677	81.6589
		Sample	Technical Replicate I	Technical Replicate II	Technical Replicate III	Average	StDev		Sample	Technical Replicate I	Technical Replicate II	Technical Replicate III	Average	StDev
		DMSO_15min	10540000	11060000	10580000	1.07267e+07	289367		DMSO_15min	96.3437	101.097	96.7093	98.05	2.64504				Average	103.556	104.039	100	104.308	85.8118	69.6614
		Oligo 1µM_15min	11180000	11520000	10730000	1.11433e+07	396274		Oligo 1µM_15min	102.194	105.302	98.0804	101.859	3.62225				StDev	5.77226	5.66768	0	4.23823	3.15603	12.4261
		WT_15hrs	11020000	11140000	10660000	10940000	249800		WT_15hrs	100.731	101.828	97.4406	100	2.28336				T test	0.258261	0.200108		0.0883242	0.000105857	0.00391854
		DMSO_15hrs	11350000	10950000	11040000	1.11133e+07	209841		DMSO_15hrs	103.748	100.091	100.914	101.584	1.91811					ns	ns		ns	***	**
		Oligo 1µM_15hrs	8716000	9233000	8937000	8962000	259405		Oligo 1µM_15hrs	79.6709	84.3967	81.691	81.9196	2.37116
		Rotenone 25µM_15hrs	7747000	7943000	7441000	7.71033e+06	253001		Rotenone 25µM_15hrs	70.8135	72.6051	68.0165	70.4784	2.31262
	Replica III		Luminescence counts via GlowMax Explorer							% of WT cells
		Sample	Technical Replicate I	Technical Replicate II	Technical Replicate III	Average	StDev		Sample	Technical Replicate I	Technical Replicate II	Technical Replicate III	Average	StDev
		DMSO_15min	11810000	10920000	11000000	1.12433e+07	492375		DMSO_15min	108.249	100.092	100.825	103.055	4.51306
		Oligo 1µM_15min	10870000	11170000	10620000	1.08867e+07	275379		Oligo 1µM_15min	99.6334	102.383	97.3419	99.7861	2.52409
		WT_15hrs	11450000	10680000	10600000	10910000	469361		WT_15hrs	104.95	97.8918	97.1586	100	4.30212
		DMSO_15hrs	10980000	10930000	11240000	11050000	166433		DMSO_15hrs	100.642	100.183	103.025	101.283	1.52551
		Oligo 1µM_15hrs	8972000	9534000	9177000	9.22767e+06	284405		Oligo 1µM_15hrs	82.2365	87.3877	84.1155	84.5799	2.60683
		Rotenone 25µM_15hrs	6167000	6292000	6147000	6202000	78581.2		Rotenone 25µM_15hrs	56.5261	57.6719	56.3428	56.8469	0.720267
	Replica IV		Luminescence counts via GlowMax Explorer								% of WT cells
		Sample	Technical Replicate I	Technical Replicate II	Technical Replicate III	Technical Replicate IV	Average	StDev		Sample	Technical Replicate I	Technical Replicate II	Technical Replicate III	Technical Replicate IV	Average	StDev
		DMSO_15min	12590000	12500000	11570000	12610000	12317500	500625		DMSO_15min	111.986	111.185	102.913	112.164	109.562	4.45297
		Oligo 1µM_15min	12330000	12570000	12700000	12080000	12420000	273618		Oligo 1µM_15min	109.673	111.808	112.964	107.449	110.474	2.43378
		WT_15hrs	11280000	11250000	11530000	10910000	11242500	254738		WT_15hrs	100.334	100.067	102.557	97.0425	100	2.26585
		DMSO_15hrs	12980000	12560000	12700000	11410000	12412500	690766		DMSO_15hrs	115.455	111.719	112.964	101.49	110.407	6.14424
		Oligo 1µM_15hrs	10270000	9841000	9648000	9890000	9912250	260375		Oligo 1µM_15hrs	91.3498	87.5339	85.8172	87.9698	88.1677	2.31598
		Rotenone 25µM_15hrs	9034000	9139000	9299000	9250000	9180500	118402		Rotenone 25µM_15hrs	80.3558	81.2897	82.7129	82.2771	81.6589	1.05316
