# Supplementary material for: A tripartite organelle platform links growth factor receptor signaling to mitochondrial metabolism
Source: Nat Commun. 2024 Jun 15;15:5119. doi: 10.1038/s41467-024-49543-z (PMC11180189; doi:10.1038/s41467-024-49543-z)
Supplement: Supplementary file 11 — Source Data File [file 41467_2024_49543_MOESM11_ESM.zip › Source Data file/SOURCE DATA Supplementary Fig 5.xlsx]

## Sheet: a
	Internalization of EGF
	Replicates	Sample	Field Of View (FOV)	Vescicles Total IntDensity C3	Nuclei	Vescicles Total IntDensity C3/Nuclei	Average	% of Control	Average	StDev			Sample	Replica I	Replica II	Replica III	Replica IV	Replica V	Replica VI		Sample	Average	StDev	T Test
	Replica I	WT EGF - luc	1	22593512	11	2.05396e+06	4.93214e+06	41.6443	100	37.7902			WT-	41.6443	166.278	159.071	96.1762	69.147	159.071		WT-	100	35.3034
		WT EGF - luc	2	42982894	8	5.37286e+06		108.936						108.936	54.7747	81.8191	93.4895	92.1534	81.8191		WT+Luciferin	94.1883	32.4906	0.519093	ns
		WT EGF - luc	3	57229503	13	4.40227e+06		89.2568						89.2568	91.5796	120.436	74.652	91.7207	120.436		SNAP-Luciferase -	178.906	85.2474
		WT EGF - luc	4	52287910	9	5.80977e+06		117.794						117.794	87.3679	78.7414	121.737	51.1383	78.7414		SNAP-Luciferase+Luciferin	90.1503	42.5355	4.78404e-08	****
		WT EGF - luc	5	28087318	4	7.02183e+06		142.369						142.369		79.0538	113.945	195.841	79.0538
		WT EGF 100 luc	1	25670799	12	2.13923e+06	2.69319e+06	43.3734	54.6049	19.4405						80.8787			80.8787
		WT EGF 100 luc	2	40068440	13	3.08219e+06		62.4919
		WT EGF 100 luc	3	20887317	14	1.49195e+06		30.2496					WT+Luc	43.3734	82.7585	134.067	56.8587	101.049	134.067
		WT EGF 100 luc	4	44280830	11	4025530		81.6184						62.4919	73.3786	97.5526	151.089	125.762	97.5526
		WT EGF 100 luc	5	32724486	12	2.72704e+06		55.2913						30.2496	63.9811	121.231	94.7109	150.942	121.231
		SNAPluc EGF - luc	1	45423013	6	7.5705e+06	7.76659e+06	153.493	157.469	75.3608				81.6184	51.1813	86.5714	104.965		86.5714
		SNAPluc EGF - luc 2	2	13437169	4	3.35929e+06		68.1103						55.2913		107.857	118.826		107.857
		SNAPluc EGF - luc 3	3	17415931	5	3.48319e+06		70.6223
		SNAPluc EGF - luc 4	4	75074932	6	1.25125e+07		253.693
		SNAPluc EGF - luc 5	5	40512098	4	1.0128e+07		205.348					SNAP-	153.493	92.1606	119.096	201.066	59.7845	119.096
		SNAPluc EGF - luc 6	6	66822424	7	9.54606e+06		193.548						68.1103	98.2916	121.931	86.227	75.6708	121.931
		SNAPluc EGF 100 luc	1	5687316	2	2843658	3.21541e+06	57.6557	65.193	14.9252				70.6223	116.655	170.054	172.145	83.3903	170.054
		SNAPluc EGF 100 luc	2	18881417	6	3.1469e+06		63.804						253.693	195.73	218.953	274.092	80.9737	218.953
		SNAPluc EGF 100 luc	3	13831270	4	3.45782e+06		70.1079						205.348	265.25	349.535	139.013	130.288	349.535
		SNAPluc EGF 100 luc	4	7643658	2	3821829		77.4883						193.548	216.12	298.152	245.789	76.1688	298.152
		SNAPluc EGF 100 luc	5	8781122	5	1.75622e+06		35.6078							179.441	330.179	162.093		330.179
		SNAPluc EGF 100 luc	6	15044249	4	3.76106e+06		76.2562									224.177
		SNAPluc EGF 100 luc	7	7440709	2	3.72035e+06		75.4309
													SNAP+Luc	57.6557	83.6753	145.998	122.903	132.689	145.998
	Replica II	WT EGF -luc1	1	64002365	8	8.0003e+06	4.8114e+06	166.278	100	47.1471				63.804	137.579	98.009	207.065	66.2647	98.009
		WT EGF -luc2	2	44802364	17	2.63543e+06		54.7747						70.1079	89.6959	57.4655	88.9094	60.9678	57.4655
		WT EGF -luc3	3	57281421	13	4.40626e+06		91.5796						77.4883	73.1988	67.0981	66.9787	201.169	67.0981
		WT EGF -luc4	4	58850742	14	4.20362e+06		87.3679						35.6078	211.126	63.3978	125.536	67.4523	63.3978
		WT EGF 100luc 1	1	51764016	13	3.98185e+06	3.26333e+06	82.7585	67.8249	13.4863				76.2562	83.6508	54.0256	90.5296		54.0256
		WT EGF 100luc 2	2	52958116	15	3.53054e+06		73.3786						75.4309	116.527	66.147	53.6769		66.147
		WT EGF 100luc 3	3	46175815	15	3.07839e+06		63.9811							98.1076		47.9776				the graph rapresents the internalization of CME-marker Tf of all the N of six independent experiments
		WT EGF 100luc 4	4	34475519	14	2.46254e+06		51.1813													statistics has been calculated as Student's t test over the total N of six independent experiments
		SNAPluc EGF -luc1	1	26605312	6	4.43422e+06	7.99826e+06	92.1606	166.235	65.6992		N of cells
		SNAPluc EGF -luc2	2	37833631	8	4.7292e+06		98.2916					Replica I	Replica II	Replica III	Replica IV	Replica V	Replica VI	Total
		SNAPluc EGF -luc3	3	28063719	5	5.61274e+06		116.655				WT-	45	52	76	79	44	76	372
		SNAPluc EGF -luc4	4	47086730	5	9417346		195.73				WT+Luc	62	57	71	74	19	71	354
		SNAPluc EGF -luc5	5	25524486	2	12762243		265.25				SNAP-	32	31	35	29	28	35	190
		SNAPluc EGF -luc6	6	31195283	3	1.03984e+07		216.12				SNAP+Luc	25	32	32	48	16	32	185
		SNAPluc EGF -luc7	7	17267258	2	8633629		179.441
		SNAPluc EGF 100luc 1	1	16103836	4	4025959	5.3741e+06	83.6753	111.695	45.201
		SNAPluc EGF 100luc 2	2	26477878	4	6.61947e+06		137.579
		SNAPluc EGF 100luc 3	3	17262538	4	4.31563e+06		89.6959
		SNAPluc EGF 100luc 4	4	17609441	5	3.52189e+06		73.1988
		SNAPluc EGF 100luc 5	5	20316226	2	10158113		211.126
		SNAPluc EGF 100luc 6	6	16099116	4	4024779		83.6508
		SNAPluc EGF 100luc 7	7	28033041	5	5.60661e+06		116.527
		SNAPluc EGF 100luc 8	8	18881417	4	4.72035e+06		98.1076
	Replica III	WT EGF - luc 1	1	54071981	10	5.4072e+06	3.39924e+06	159.071	100	33.1476
		WT EGF - luc 2	2	30593513	11	2.78123e+06		81.8191
		WT EGF - luc 3	3	61408855	15	4.09392e+06		120.436
		WT EGF - luc 4	4	37472569	14	2.67661e+06		78.7414
		WT EGF - luc 5	5	37621242	14	2.68723e+06		79.0538
		WT EGF - luc 6	6	32991153	12	2.74926e+06		80.8787
		WT EGF luc100 1	1	68358708	15	4.55725e+06	3.72067e+06	134.067	109.456	18.7902
		WT EGF luc100 2	2	56372866	17	3.31605e+06		97.5526
		WT EGF luc100 3	3	65935109	16	4.12094e+06		121.231
		WT EGF luc100 4	4	23542185	8	2.94277e+06		86.5714
		WT EGF luc100 5	5	54994695	15	3666313		107.857
		SNAP EGF - luc 1	1	16193512	4	4048378	7.80806e+06	119.096	229.7	97.179
		SNAP EGF - luc 2	2	24868439	6	4.14474e+06		121.931
		SNAP EGF - luc 3	3	23122126	4	5.78053e+06		170.054
		SNAP EGF - luc 4	4	52099119	7	7.44273e+06		218.953
		SNAP EGF - luc 5	5	59407675	5	11881535		349.535
		SNAP EGF - luc 6	6	60809445	6	1.01349e+07		298.152
		SNAP EGF - luc 7	7	33670799	3	1.12236e+07		330.179
		SNAP EGF luc100 1	1	24814161	5	4.96283e+06	2.68123e+06	145.998	78.8773	32.883
		SNAP EGF luc100 2	2	13326255	4	3.33156e+06		98.009
		SNAP EGF luc100 3	3	7813570	4	1.95339e+06		57.4655
		SNAP EGF luc100 4	4	9123305	4	2.28083e+06		67.0981
		SNAP EGF luc100 5	5	10775222	5	2.15504e+06		63.3978
		SNAP EGF luc100 6	6	9182302	5	1.83646e+06		54.0256
		SNAP EGF luc100 7	7	11242479	5	2.2485e+06		66.147
	Replica IV	WT EGF - luc 1	1	69805315	20	3.49027e+06	3.62903e+06	96.1762	100	18.4831
		WT EGF - luc 2	2	64462542	19	3.39277e+06		93.4895
		WT EGF - luc 3	3	51473751	19	2.70914e+06		74.652
		WT EGF - luc 4	4	57432453	13	4417881		121.737
		WT EGF - luc 5	5	33080829	8	4.1351e+06		113.945
		WT EGF luc100 1	1	49522128	24	2063422	3.821e+06	56.8587	105.29	34.4178
		WT EGF luc100 2	2	49347497	9	5.48306e+06		151.089
		WT EGF luc100 3	3	51556346	15	3.43709e+06		94.7109
		WT EGF luc100 4	4	49519768	13	3.80921e+06		104.965
		WT EGF luc100 5	5	56059002	13	4.31223e+06		118.826
		SNAPluc - luc EGF 1	1	21890267	3	7.29676e+06	6.82532e+06	201.066	188.075	60.8405
		SNAPluc - luc EGF 2	2	12516815	4	3.1292e+06		86.227
		SNAPluc - luc EGF 3	3	24988793	4	6.2472e+06		172.145
		SNAPluc - luc EGF 4	4	19893807	2	9.9469e+06		274.092
		SNAPluc - luc EGF 5	5	20179353	4	5.04484e+06		139.013
		SNAPluc - luc EGF 6	6	35679059	4	8.91976e+06		245.789
		SNAPluc - luc EGF 7	7	17647199	3	5.8824e+06		162.093
		SNAPluc - luc EGF 8	8	40677289	5	8.13546e+06		224.177
		SNAPluc 100 luc EGF 1	1	17840709	4	4.46018e+06	3.64525e+06	122.903	100.447	51.8145
		SNAPluc 100 luc EGF 2	2	30057820	4	7514455		207.065
		SNAPluc 100 luc EGF 3	3	12906196	4	3226549		88.9094
		SNAPluc 100 luc EGF 4	4	12153393	5	2.43068e+06		66.9787
		SNAPluc 100 luc EGF 5	5	27334516	6	4.55575e+06		125.536
		SNAPluc 100 luc EGF 6	6	19712096	6	3.28535e+06		90.5296
		SNAPluc 100 luc EGF 7	7	17531565	9	1.94795e+06		53.6769
		SNAPluc 100 luc EGF 8	8	17411211	10	1.74112e+06		47.9776
	Replica V	WT -luc	1	41083189	13	3.16025e+06	4.57033e+06	69.147	100	56.247
		WT -luc	2	29482008	7	4.21172e+06		92.1534
		WT -luc	3	25151624	6	4.19194e+06		91.7207
		WT -luc	4	30383483	13	2337191		51.1383
		WT -luc	5	44752806	5	8.95056e+06		195.841
		WT 100 luc	1	27709737	6	4.61829e+06	5.75485e+06	101.049	125.918	24.9464
		WT 100 luc	2	28738645	5	5747729		125.762
		WT 100 luc	3	55188205	8	6.89853e+06		150.942
		SNAP luc - 1	1	16394102	6	2.73235e+06	3.85641e+06	59.7845	84.3793	23.9512
		SNAP luc - 2	2	13833629	4	3.45841e+06		75.6708
		SNAP luc - 3	3	7622420	2	3811210		83.3903
		SNAP luc - 4	4	18503836	5	3.70077e+06		80.9737
		SNAP luc - 5	5	23818291	4	5.95457e+06		130.288
		SNAP luc - 6	6	24368144	7	3.48116e+06		76.1688
		SNAP 100 luc 5	1	24257229	4	6.06431e+06	4.83123e+06	132.689	105.709	60.9544
		SNAP 100 luc 4	2	9085546	3	3.02852e+06		66.2647
		SNAP 100 luc 3	3	11145724	4	2786431		60.9678
		SNAP luc 100 2	4	18388202	2	9194101		201.169
		SNAP luc 100 1	5	9248378	3	3.08279e+06		67.4523
	Replica VI	Hela EGF - luc 1	1	54071981	10	5.4072e+06	3.39924e+06	159.071	100	33.1476
		Hela EGF - luc 2	2	30593513	11	2.78123e+06		81.8191
		Hela EGF - luc 3	3	61408855	15	4.09392e+06		120.436
		Hela EGF - luc 4	4	37472569	14	2.67661e+06		78.7414
		Hela EGF - luc 5	5	37621242	14	2.68723e+06		79.0538
		Hela EGF - luc 6	6	32991153	12	2.74926e+06		80.8787
		Hela EGF luc100 1	1	68358708	15	4.55725e+06	3.72067e+06	134.067	109.456	18.7902
		Hela EGF luc100 2	2	56372866	17	3.31605e+06		97.5526
		Hela EGF luc100 3	3	65935109	16	4.12094e+06		121.231
		Hela EGF luc100 4	4	23542185	8	2.94277e+06		86.5714
		Hela EGF luc100 5	5	54994695	15	3666313		107.857
		SNAP EGF - luc 1	1	16193512	4	4048378	7.80806e+06	119.096	229.7	97.179
		SNAP EGF - luc 2	2	24868439	6	4.14474e+06		121.931
		SNAP EGF - luc 3	3	23122126	4	5.78053e+06		170.054
		SNAP EGF - luc 4	4	52099119	7	7.44273e+06		218.953
		SNAP EGF - luc 5	5	59407675	5	11881535		349.535
		SNAP EGF - luc 6	6	60809445	6	1.01349e+07		298.152
		SNAP EGF - luc 7	7	33670799	3	1.12236e+07		330.179
		SNAP EGF luc100 1	1	24814161	5	4.96283e+06	2.68123e+06	145.998	78.8773	32.883
		SNAP EGF luc100 2	2	13326255	4	3.33156e+06		98.009
		SNAP EGF luc100 3	3	7813570	4	1.95339e+06		57.4655
		SNAP EGF luc100 4	4	9123305	4	2.28083e+06		67.0981
		SNAP EGF luc100 5	5	10775222	5	2.15504e+06		63.3978
		SNAP EGF luc100 6	6	9182302	5	1.83646e+06		54.0256
		SNAP EGF luc100 7	7	11242479	5	2.2485e+06		66.147

## Sheet: b
	Internalization of CME-marker Tf
	Replicates	Sample	Field Of View (FOV)	Vescicles Total IntDensity C3	Nuclei	Vescicles Total IntDensity C3/Nuclei	Average	% of Control	Average	StDev			Sample	Replica I	Replica II	Replica III	Replica IV		Sample	Average	StDev	T Test
	Replica I	WT TfR - luc	1	83962249	12	6.99685e+06	5.40735e+06	129.395	100	24.6928			WT-	129.395	122.632	45.5336	49.2264		WT-	100	36.4664
		WT TfR - luc	2	79358119	21	3.77896e+06		69.8856						69.8856	107.662	51.9827	69.7931		WT+Luciferin	141.204	64.9912	0.0220983	*
		WT TfR - luc	3	58204135	12	4.85034e+06		89.6991						89.6991	62.0223	130.48	84.8997		SNAP-Luciferase -	141.145	55.7173
		WT TfR - luc	4	53342777	11	4.84934e+06		89.6806						89.6806	107.684	110.115	169.917		SNAP-Luciferase+Luciferin	202.2	99.7635	0.00527973	***
		WT TfR - luc	5	98418887	15	6.56126e+06		121.34						121.34		161.889	126.164
		WT TfR 100 luc	1	151848980	11	1.38045e+07	1.04369e+07	255.29	193.013	59.558
		WT TfR 100 luc	2	120007090	13	9.23131e+06		170.718
		WT TfR 100 luc	3	112821248	10	1.12821e+07		208.644					WT+Luc	255.29	99.746	82.9487	59.7615
		WT TfR 100 luc	4	82628915	15	5.50859e+06		101.872						170.718	148.709	263.436	71.0345
		WT TfR 100 luc	5	74147499	6	1.23579e+07		228.539						208.644	194.122	116.655	112.464
		SNAP TfR - luc	1	18376403	2	9.1882e+06	8.80997e+06	169.921	162.926	27.6764				101.872	96.7423	88.0334	84.6068
		SNAP TfR - luc	2	17968143	2	8.98407e+06		166.145						228.539			158.347
		SNAP TfR - luc	3	20389382	2	10194691		188.534
		SNAP TfR - luc	4	19886727	3	6628909		122.591
		SNAP TfR - luc	5	40958115	4	1.02395e+07		189.363					SNAP-	169.921	183.341	289.217	112.418
		SNAP TfR - luc	6	19207081	2	9.60354e+06		177.602						166.145	59.4185	112.447	60.8732
		SNAP TfR - luc	7	47815933	7	6.83085e+06		126.325						188.534	133.445	94.4888	59.8459
		SNAP TfR 100 luc	1	29234221	3	9.74474e+06	8.08209e+06	180.213	149.465	39.4886				122.591	77.0091	175.768	88.9985
		SNAP TfR 100 luc	2	40670210	4	1.01676e+07		188.032						189.363	207.097	228.224	74.2724
		SNAP TfR 100 luc	3	26930976	4	6732744		124.511						177.602	115.807	173.828	101.032
		SNAP TfR 100 luc	4	43591744	4	10897936		201.539						126.325	166.431	186.457	106.314
		SNAP TfR 100 luc	5	34607672	6	5.76795e+06		106.669									145.985
		SNAP TfR 100 luc	6	29746315	5	5949263		110.022
		SNAP TfR 100 luc	7	14628910	2	7314455		135.269					SNAP+Luc	180.213	293.842	148.767	81.8554
														188.032	419.641	283.656	210.131
	Replica II	WT Tf -luc 1	1	76490862	12	6.37424e+06	5.19787e+06	122.632	100	26.2822				124.511	155.241	378.273	65.5694
		WT Tf -luc 2	2	78345729	14	5.59612e+06		107.662						201.539	234.644	327.879	171.42
		WT Tf -luc 3	3	64476701	20	3.22384e+06		62.0223						106.669	209.843	308.378	161.302
		WT Tf -luc 4	4	106348091	19	5.59727e+06		107.684						110.022	261.407	235.416	104.436
		WT Tf 100luc 1	1	93323901	18	5.18466e+06	7.00828e+06	99.746	134.83	46.1511				135.269	448.37	97.7956	129.768
		WT Tf 100luc 2	2	85026556	11	7.72969e+06		148.709								241.178	168.376		the graph rapresents the internalization of CME-marker Tf of all the N of four independent experiments
		WT Tf 100luc 3	3	151353405	15	10090227		194.122									84.7548		statistics has been calculated as Student's t test over the total N of four independent experiments
		WT Tf 100luc 4	4	95542191	19	5.02854e+06		96.7423
		SNAPluc Tf -luc 1	1	38119177	4	9.52979e+06	6.9989e+06	183.341	134.65	54.7237		N of cells
		SNAPluc Tf -luc 2	2	12353983	4	3.0885e+06		59.4185					Replica I	Replica II	Replica III	Replica IV	Total
		SNAPluc Tf -luc 3	3	27745135	4	6.93628e+06		133.445				WT-	71	65	80	78	294
		SNAPluc Tf -luc 4	4	20014161	5	4.00283e+06		77.0091				WT+Luc	55	63	47	93	258
		SNAPluc Tf -luc 5	5	43058411	4	1.07646e+07		207.097				SNAP-	22	30	30	47	129
		SNAPluc Tf -luc 6	6	24077878	4	6.01947e+06		115.807				SNAP+Luc	28	26	40	42	136
		SNAPluc Tf -luc 7	7	43254281	5	8.65086e+06		166.431
		SNAPluc Tf 100luc 1	1	106914463	7	1.52735e+07	1.50217e+07	293.842	288.998	108.292
		SNAPluc Tf 100luc 2	2	43624782	2	21812391		419.641
		SNAPluc Tf 100luc 3	3	24207672	3	8069224		155.241
		SNAPluc Tf 100luc 4	4	48785845	4	1.21965e+07		234.644
		SNAPluc Tf 100luc 5	5	32722127	3	1.09074e+07		209.843
		SNAPluc Tf 100luc 6	6	54350447	4	1.35876e+07		261.407
		SNAPluc Tf 100luc 7	7	69917054	3	2.33057e+07		448.37
	Replica III	Hela Tf -luc 1	1	20224190	13	1.55571e+06	3.41661e+06	45.5336	100	50.3334
		Hela Tf -luc 2	2	35520947	20	1.77605e+06		51.9827
		Hela Tf -luc 3	3	62411805	14	4.45799e+06		130.48
		Hela Tf -luc 4	4	63957527	17	3.76221e+06		110.115
		Hela Tf -luc 5	5	88497942	16	5.53112e+06		161.889
		Hela Tf luc100 1	1	36842481	13	2834037	4.70701e+06	82.9487	137.768	85.0821
		Hela Tf luc100 2	2	72004726	8	9.00059e+06		263.436
		Hela Tf luc100 3	3	51813574	13	3.98566e+06		116.655
		Hela Tf luc100 4	4	39100888	13	3.00776e+06		88.0334
		SNAP Tf -luc 1	1	39525667	4	9.88142e+06	6.152e+06	289.217	180.061	66.1148
		SNAP Tf -luc 2	2	11525665	3	3.84189e+06		112.447
		SNAP Tf -luc 3	3	12913275	4	3.22832e+06		94.4888
		SNAP Tf -luc 4	4	24021241	4	6.00531e+06		175.768
		SNAP Tf -luc 5	5	38987614	5	7.79752e+06		228.224
		SNAP Tf -luc 6	6	35634221	6	5.93904e+06		173.828
		SNAP Tf -luc 7	7	25482008	4	6370502		186.457
		SNAP Tf luc100 1	1	30496758	6	5082793	8.63269e+06	148.767	252.668	93.1265
		SNAP Tf luc100 2	2	38765785	4	9.69145e+06		283.656
		SNAP Tf luc100 3	3	64620654	5	1.29241e+07		378.273
		SNAP Tf luc100 4	4	44809443	4	1.12024e+07		327.879
		SNAP Tf luc100 5	5	31608262	3	1.05361e+07		308.378
		SNAP Tf luc100 6	6	48259591	6	8.04327e+06		235.416
		SNAP Tf luc100 7	7	26730386	8	3.3413e+06		97.7956
		SNAP Tf luc100 8	8	32960475	4	8.24012e+06		241.178
	Replica IV	Ctrl -luc Tf 1	1	48854281	20	2.44271e+06	4.9622e+06	49.2264	100	48.1959
		Ctrl -luc Tf 2	2	55412394	16	3.46327e+06		69.7931
		Ctrl -luc Tf 3	3	58980536	14	4.2129e+06		84.8997
		Ctrl -luc Tf 4	4	84316231	10	8.43162e+06		169.917
		Ctrl -luc Tf 5	5	112689095	18	6.26051e+06		126.164
		Ctrl 100 luc Tf 1	1	47447792	16	2965487	4.82538e+06	59.7615	97.2428	39.4233
		Ctrl 100 luc Tf 2	2	84597057	24	3.52488e+06		71.0345
		Ctrl 100 luc Tf 3	3	94871984	17	5.5807e+06		112.464
		Ctrl 100 luc Tf 4	4	75570508	18	4.19836e+06		84.6068
		Ctrl 100 luc Tf 5	5	141434820	18	7857490		158.347
		SNAPluc -luc Tf 1	1	39048971	7	5.57842e+06	4.65044e+06	112.418	93.7173	29.0816
		SNAPluc -luc Tf 2	2	12082597	4	3.02065e+06		60.8732
		SNAPluc -luc Tf 3	3	14848379	5	2.96968e+06		59.8459
		SNAPluc -luc Tf 4	4	22081418	5	4.41628e+06		88.9985
		SNAPluc -luc Tf 5	5	14742184	4	3685546		74.2724
		SNAPluc -luc Tf 6	6	35093808	7	5.0134e+06		101.032
		SNAPluc -luc Tf 7	7	31653100	6	5.27552e+06		106.314
		SNAPluc -luc Tf 8	8	65196466	9	7.24405e+06		145.985
		SNAPluc 100 luc Tf 1	1	20309146	5	4.06183e+06	6.49283e+06	81.8554	130.846	49.6899
		SNAPluc 100 luc Tf 2	2	41708558	4	1.04271e+07		210.131
		SNAPluc 100 luc Tf 3	3	13014750	4	3.25369e+06		65.5694
		SNAPluc 100 luc Tf 4	4	34024782	4	8.5062e+06		171.42
		SNAPluc 100 luc Tf 5	5	32016522	4	8.00413e+06		161.302
		SNAPluc 100 luc Tf 6	6	25911507	5	5.1823e+06		104.436
		SNAPluc 100 luc Tf 7	7	38635991	6	6.43933e+06		129.768
		SNAPluc 100 luc Tf 8	8	33420652	4	8355163		168.376
		SNAPluc 100 luc Tf 9	9	25234220	6	4.2057e+06		84.7548

## Sheet: c
0=no contact
1=PM-ER contact
	RawData				Analysis									Summary			Summary
	Sample	N cells	PM-ER contact		DMSO	N of cells	Sum of contatti	Count of contatti2		PM-ER contacts	Total contact	Ratio		DMSO	OMY		Sample	Average	StDev	T test
	DMSO	1	0			1	1	39		1	39	0.025641		0.025641	0.166667		DMSO	0.0744102	0.0845259
			0			2	5	49		5	49	0.102041		0.102041	0		OMY	0.0914686	0.102683	0.569621	ns
			0			3	1	15		1	15	0.0666667		0.0666667	0.0526316
			0			4	3	35		3	35	0.0857143		0.0857143	0
			0			5	0	5		0	5	0		0	0.166667
			0			6	0	9		0	9	0		0	0.333333
			0			7	0	4		0	4	0		0	0.153846
			1			8	2	37		2	37	0.0540541		0.054054	0
			0			9	0	14		0	14	0		0	0.0714286
			0			10	3	16		3	16	0.1875		0.1875	0
			0			11	0	11		0	11	0		0	0
			0			12	0	16		0	16	0		0	0.0714286
			0			13	0	6		0	6	0		0	0.142857
			0			14	5	40		5	40	0.125		0.125	0.05
			0			15	0	2		0	2	0		0	0.3
			0			16	2	19		2	19	0.105263		0.105263	0
			0			17	1	5		1	5	0.2		0.2	0.153846
			0			18	3	13		3	13	0.230769		0.230769	0
			0			19	2	8		2	8	0.25		0.25	0
			0			20	1	18		1	18	0.0555556		0.0555556	0.166667
			0			Grand Total	29	361
			0
			0		OMY	N of cells	Sum of contatti	Count of contatti2		PM-ER contacts	Total contact	Ratio		N of cells
			0			1	5	30		5	30	0.166667			Replica I	Total
			0			2	0	4		0	4	0		DMSO	20	20
			0			3	1	19		1	19	0.0526316		OMY	20	20
			0			4	0	9		0	9	0
			0			5	2	12		2	12	0.166667
			0			6	1	3		1	3	0.333333
			0			7	2	13		2	13	0.153846
			0			8	0	17		0	17	0
			0			9	1	14		1	14	0.0714286
			0			10	0	5		0	5	0
			0			11	0	7		0	7	0
			0			12	1	14		1	14	0.0714286
			0			13	1	7		1	7	0.142857
			0			14	1	20		1	20	0.05
			0			15	3	10		3	10	0.3
			0			16	0	2		0	2	0
		2	0			17	2	13		2	13	0.153846
			0			18	0	4		0	4	0
			0			19	0	5		0	5	0
			0			20	2	12		2	12	0.166667
			0			Grand Total	22	220
			0
			0
			1
			1
			0
			0
			0
			0
			0
			0
			0
			0
			0
			0
			0
			0
			0
			0
			0
			0
			0
			0
			0
			1
			0
			1
			0
			1
			0
			0
			0
			0
			0
			0
			0
			0
			0
			0
			0
			0
			0
			0
			0
			0
		3	0
			0
			1
			0
			0
			0
			0
			0
			0
			0
			0
			0
			0
			0
			0
		4	0
			0
			0
			0
			0
			1
			0
			0
			0
			0
			0
			1
			0
			0
			0
			1
			0
			0
			0
			0
			0
			0
			0
			0
			0
			0
			0
			0
			0
			0
			0
			0
			0
			0
			0
		5	0
			0
			0
			0
			0
		6	0
			0
			0
			0
			0
			0
			0
			0
			0
		7	0
			0
			0
			0
		8	0
			0
			0
			0
			0
			0
			0
			0
			0
			1
			0
			0
			0
			0
			0
			0
			0
			0
			1
			0
			0
			0
			0
			0
			0
			0
			0
			0
			0
			0
			0
			0
			0
			0
			0
			0
			0
		9	0
			0
			0
			0
			0
			0
			0
			0
			0
			0
			0
			0
			0
			0
		10	0
			0
			0
			0
			0
			1
			0
			0
			0
			0
			0
			1
			1
			0
			0
			0
		11	0
			0
			0
			0
			0
			0
			0
			0
			0
			0
			0
		12	0
			0
			0
			0
			0
			0
			0
			0
			0
			0
			0
			0
			0
			0
			0
			0
		13	0
			0
			0
			0
			0
			0
		14	0
			1
			0
			0
			0
			0
			0
			0
			0
			0
			0
			1
			0
			0
			1
			0
			0
			1
			0
			0
			0
			0
			0
			0
			1
			0
			0
			0
			0
			0
			0
			0
			0
			0
			0
			0
			0
			0
			0
			0
		15	0
			0
		16	0
			0
			0
			0
			0
			0
			1
			0
			0
			0
			0
			0
			0
			0
			0
			1
			0
			0
			0
		17	1
			0
			0
			0
			0
		18	0
			1
			0
			0
			0
			0
			0
			0
			0
			1
			0
			1
			0
		19	0
			1
			1
			0
			0
			0
			0
			0
		20	0
			0
			0
			0
			0
			0
			0
			0
			0
			0
			0
			0
			0
			0
			0
			1
			0
			0
	OMY	1	0
			1
			1
			0
			0
			0
			0
			0
			0
			0
			0
			0
			0
			0
			0
			0
			0
			0
			0
			0
			1
			0
			0
			0
			1
			0
			0
			0
			1
			0
		2	0
			0
			0
			0
		3	0
			0
			0
			0
			0
			0
			0
			1
			0
			0
			0
			0
			0
			0
			0
			0
			0
			0
			0
		4	0
			0
			0
			0
			0
			0
			0
			0
			0
		5	0
			0
			0
			0
			0
			0
			0
			0
			1
			0
			1
			0
		6	0
			1
			0
		7	0
			0
			0
			0
			0
			1
			0
			0
			0
			0
			1
			0
			0
		8	0
			0
			0
			0
			0
			0
			0
			0
			0
			0
			0
			0
			0
			0
			0
			0
			0
		9	0
			0
			0
			0
			0
			0
			0
			0
			0
			0
			0
			0
			1
			0
		10	0
			0
			0
			0
			0
		11	0
			0
			0
			0
			0
			0
			0
		12	0
			0
			0
			0
			0
			0
			0
			1
			0
			0
			0
			0
			0
			0
		13	0
			0
			0
			0
			1
			0
			0
		14	0
			0
			0
			0
			0
			0
			0
			0
			0
			0
			0
			0
			0
			0
			1
			0
			0
			0
			0
			0
		15	1
			0
			1
			1
			0
			0
			0
			0
			0
			0
		16	0
			0
		17	0
			0
			1
			0
			0
			1
			0
			0
			0
			0
			0
			0
			0
		18	0
			0
			0
			0
		19	0
			0
			0
			0
			0
		20	0
			0
			0
			1
			0
			0
			1
			0
			0
			0
			0
			0

## Sheet: d
Total number of invaginations over 100 µm
	RawData								Summary			Summary						N of cells
	Sample	Replicates	N of cells	PM length (µm)	Total number of TIs	TIs/100µm			DMSO	OMY		Sample	Average	StDev	T test				Replica I	Replica II	Replica III	Total
	DMSO	Replica I	1	42.154	8	18.978			18.978	14.1151		DMSO	7.56311	5.97104				DMSO	20	20	20	60
			2	30.827	4	12.9756			12.9756	8.77347		OMY	3.01933	3.77258	3.77994e-06	****		OMY	20	16	20	56
			3	70.157	8	11.403			11.403	2.87522
			4	26.173	8	30.5659			30.5659	2.30979
			5	39.428	7	17.7539			17.7539	4.54188
			6	89.885	7	7.78773			7.78773	1.42972
			7	71.322	4	5.60837			5.60837	5.22357
			8	26.026	2	7.68462			7.68462	6.95297
			9	79.239	3	3.78601			3.78601	2.49781
			10	87.318	8	9.16191			9.16191	6.73889
			11	45.752	5	10.9285			10.9285	14.7319
			12	19.665	0	0			0	2.76526
			13	58.77	13	22.1201			22.1201	3.51481
			14	47.985	2	4.16797			4.16797	0
			15	49.12	7	14.2508			14.2508	3.59764
			16	34.411	3	8.71814			8.71814	5.47675
			17	27.817	0	0			0	0
			18	88.097	2	2.27022			2.27022	2.53736
			19	34.694	2	5.76469			5.76469	2.66212
			20	36.526	0	0			0	12.4735
									8.13162	3.58012
		Replica II	1	36.893	3	8.13162			2.78025	0
			2	35.968	1	2.78025			0	5.99179
			3	30.872	0	0			3.60354	4.28278
			4	55.501	2	3.60354			11.1694	1.0188
			5	44.765	5	11.1694			2.73575	0
			6	36.553	1	2.73575			8.64006	1.50589
			7	57.87	5	8.64006			6.27412	1.55169
			8	31.877	2	6.27412			5.65515	15.439
			9	35.366	2	5.65515			0	0
			10	31.003	0	0			14.974	2.00725
			11	26.713	4	14.974			6.2315	0
			12	32.095	2	6.2315			14.6929	2.16924
			13	27.224	4	14.6929			9.69865	2.32528
			14	72.175	7	9.69865			7.86194	0
			15	25.439	2	7.86194			4.91063	5.35117
			16	40.728	2	4.91063			0	0
			17	18.803	0	0			13.5971	4.25315
			18	29.418	4	13.5971			5.28053	0
			19	37.875	2	5.28053			2.53595	0.958745		the graph rapresents all the structures identifyed N of three independent experiments
			20	39.433	1	2.53595			11.69	0		statistics has been calculated as Student's t test over the total N of three independent experiments
									11.8532	0
		Replica III	1	59.88	7	11.69			8.79082	0
			2	75.929	9	11.8532			8.47314	3.49716
			3	45.502	4	8.79082			3.336	1.07927
			4	35.406	3	8.47314			6.65705	0
			5	29.976	1	3.336			0	0
			6	45.065	3	6.65705			0	0
			7	34.438	0	0			6.15031	1.65688
			8	64.108	0	0			8.35701	1.81508
			9	48.778	3	6.15031			15.0132	0.995917
			10	35.898	3	8.35701			7.12061	2.31514
			11	33.304	5	15.0132			3.3315	0
			12	56.175	4	7.12061			11.5612	1.729
			13	60.033	2	3.3315			0	1.24482
			14	43.248	5	11.5612			6.10911	1.09635
			15	50.246	0	0			7.77348
			16	16.369	1	6.10911			2.61588
			17	51.457	4	7.77348			5.27426
			18	76.456	2	2.61588			6.98117
			19	18.96	1	5.27426
			20	57.297	4	6.98117
	OMY	Replica I	1	70.846	10	14.1151
			2	45.592	4	8.77347
			3	69.56	2	2.87522
			4	43.294	1	2.30979
			5	66.052	3	4.54188
			6	69.944	1	1.42972
			7	38.288	2	5.22357
			8	86.294	6	6.95297
			9	40.035	1	2.49781
			10	59.357	4	6.73889
			11	40.728	6	14.7319
			12	36.163	1	2.76526
			13	28.451	1	3.51481
			14	22.53	0	0
			15	55.592	2	3.59764
			16	54.777	3	5.47675
			17	51.144	0	0
			18	39.411	1	2.53736
			19	75.128	2	2.66212
			20	48.102	6	12.4735
		Replica II	1	55.864	2	3.58012
			2	46.348	0	0
			3	66.758	4	5.99179
			4	70.048	3	4.28278
			5	98.155	1	1.0188
			6	44.918	0	0
			7	66.406	1	1.50589
			8	64.446	1	1.55169
			9	64.771	10	15.439
			10	29.595	0	0
			11	99.639	2	2.00725
			12	116.052	0	0
			13	46.099	1	2.16924
			14	86.011	2	2.32528
			15	58.604	0	0
			16	74.75	4	5.35117
		Replica III	1	53.565	0	0
			2	94.048	4	4.25315
			3	65.003	0	0
			4	104.303	1	0.958745
			5	114.476	0	0
			6	85.102	0	0
			7	68.415	0	0
			8	85.784	3	3.49716
			9	92.655	1	1.07927
			10	73.67	0	0
			11	57.958	0	0
			12	64.187	0	0
			13	120.709	2	1.65688
			14	55.094	1	1.81508
			15	100.41	1	0.995917
			16	86.388	2	2.31514
			17	43.283	0	0
			18	57.837	1	1.729
			19	80.333	1	1.24482
			20	91.212	1	1.09635

## Sheet: e
		RawData: membranes					IB:		MW:	MERGE WITH PROTEIN MARKER
									250 kDa
									150 kDa
							anti-Dynamin1
									100 kDa
									75 kDa
									250 kDa
									150 kDa
							anti-Dynamin2		100 kDa
									75 kDa
							anti-Tubulin		50 kDa
									37 kDa

## Sheet: f
	PM-Luciferase upon stimulation with high EGF doses
	RawData	WT			MCUi11		MCUi11+Histamine			MCUI11+Succinate
	Time (Sec)	WT_1	WT_2	WT_3	MCUI11_1	MCUI11_2	MCUI11+HIST_1	MCUI11+HIST_2	MCUI11+HIST_3	MCUI11+SUCC_1	MCUI11+SUCC_2	MCUI11+SUCC_3
	0	27300000	21800000	22100000	24600000	145500000	70600000	67100000	144000000	35400000	82800000	205100000
	1	23200000	20500000	26000000	22700000	143100000	71500000	63700000	146500000	34900000	79600000	214200000
	2	20700000	16700000	24000000	23400000	143200000	74100000	62100000	153300000	32300000	85700000	208400000
	3	23000000	16600000	23500000	21900000	141700000	70400000	65000000	146800000	32100000	82200000	205900000
	4	23700000	21400000	25400000	22200000	140000000	64400000	60500000	150800000	30500000	81200000	200400000
	5	23600000	20800000	24500000	24200000	144200000	67300000	66300000	146600000	30000000	85800000	209400000
	6	20400000	20000000	21800000	23300000	142800000	69300000	63800000	153900000	30800000	84300000	199200000
	7	21800000	17300000	22400000	20800000	140900000	67400000	68100000	150300000	32200000	85500000	206600000
	8	21800000	16800000	24400000	22900000	142200000	68700000	73200000	149000000	27900000	89300000	201100000
	9	22700000	15900000	20600000	24300000	138400000	60900000	63000000	150500000	31600000	84500000	200900000
	10	19700000	16600000	23200000	24800000	139900000	69900000	65300000	156000000	30000000	85800000	207900000
	11	21300000	17500000	24500000	25400000	138000000	63100000	66800000	140800000	34000000	93900000	204300000
	12	19800000	15600000	22500000	23200000	136200000	65500000	62200000	144400000	31600000	92600000	196600000
	13	20400000	16800000	22700000	23700000	132200000	70300000	67600000	146600000	32700000	90000000	204500000
	14	15300000	14900000	22300000	22000000	135500000	66400000	66600000	143500000	30100000	89400000	202700000
	15	18800000	18300000	23600000	21100000	138800000	63700000	65900000	148300000	29500000	91700000	195500000
	16	20700000	19600000	26500000	23000000	139100000	69200000	65300000	141800000	28800000	90900000	198900000
	17	23000000	16100000	21600000	24200000	143900000	63400000	69200000	146100000	30000000	85600000	202900000
	18	21600000	14700000	22700000	23500000	136900000	61900000	67100000	144700000	30500000	94800000	198600000
	19	18800000	16200000	25300000	24900000	139500000	59600000	68700000	142800000	26200000	92400000	196600000
	20	14800000	16700000	20500000	24500000	133600000	63900000	73000000	143500000	26000000	90100000	191400000
	21	23900000	13200000	21600000	25700000	144500000	64100000	70300000	137700000	34700000	89200000	189800000
	22	23200000	17000000	24400000	27100000	134100000	63900000	71100000	147700000	31200000	85500000	194200000
	23	22400000	15600000	24300000	25800000	139900000	67300000	64000000	140000000	27900000	85100000	194000000
	24	17300000	15100000	22800000	21900000	141200000	65400000	67900000	136800000	30200000	89900000	197700000
	25	15000000	17600000	24600000	20800000	139700000	66100000	73600000	136400000	31300000	84800000	193900000
	26	14200000	17400000	20400000	27100000	133100000	59600000	70400000	136400000	29400000	91000000	194600000
	27	14400000	15400000	21500000	24600000	119700000	65900000	67400000	143700000	28100000	83200000	183300000
	28	12100000	17800000	23400000	26900000	134400000	60200000	71900000	128400000	30800000	89100000	186200000
	29	21300000	15200000	20500000	23900000	132400000	55700000	61800000	135100000	25500000	90600000	185200000
	30	19200000	16500000	21200000	20600000	136500000	59200000	71900000	134000000	30000000	94700000	184900000
	31	19500000	15700000	20900000	24900000	128900000	62400000	70100000	133400000	27700000	84600000	188600000
	32	17400000	15100000	19600000	26000000	130400000	62200000	73000000	131700000	26600000	87000000	180100000
	33	23800000	15000000	21100000	23900000	128000000	60800000	65200000	133100000	28300000	87300000	181500000
	34	22100000	15100000	22500000	24100000	129800000	60300000	63700000	132100000	30100000	87900000	173000000
	35	19500000	14400000	22400000	22800000	126400000	58000000	74300000	131200000	28100000	86900000	166000000
	36	18400000	15400000	20400000	23600000	120600000	52800000	65800000	123800000	26800000	89200000	173700000
	37	18800000	12800000	19200000	23700000	120500000	55500000	67500000	135200000	26000000	89000000	177100000
	38	18300000	13500000	19800000	28800000	121200000	53900000	67800000	129500000	27900000	87900000	169000000
	39	17700000	17200000	20200000	27500000	120700000	57300000	66800000	131400000	27600000	85300000	171500000
	40	19400000	16500000	23600000	23500000	117400000	52400000	68100000	120600000	26600000	89600000	172400000
	41	20200000	15300000	20200000	23100000	125300000	57600000	66500000	130600000	22500000	83900000	164800000
	42	19000000	13700000	19900000	25700000	121100000	56700000	67900000	129900000	28100000	80200000	168500000
	43	19700000	15700000	18100000	22800000	121300000	57400000	60900000	120900000	25700000	82000000	170300000
	44	17600000	15100000	16200000	20700000	122900000	52000000	60300000	126300000	24900000	85900000	160900000
	45	17800000	14000000	19900000	22200000	121700000	51900000	70300000	123900000	26000000	80300000	161500000
	46	18900000	12400000	19000000	24200000	119900000	51300000	68100000	129400000	25700000	83200000	172700000
	47	20000000	15600000	17800000	23000000	115900000	56200000	64600000	122900000	28800000	84500000	161900000
	48	18100000	13000000	19400000	21800000	115200000	52500000	62400000	124600000	25300000	82100000	159800000
	49	19500000	14200000	17400000	19300000	118200000	52200000	65400000	120300000	25600000	77800000	162000000
	50	20300000	13700000	19300000	24600000	109300000	48500000	62800000	121600000	27300000	78600000	166000000
	51	21400000	16000000	21200000	24800000	112900000	47500000	62500000	119500000	28800000	82800000	158200000
	52	18600000	14500000	14800000	22800000	111500000	52100000	64200000	118900000	27600000	80300000	151700000
	53	15300000	13800000	18700000	24300000	98800000	54000000	59400000	120800000	24800000	79600000	156300000
	54	20100000	13700000	21600000	21700000	104700000	48700000	62200000	120800000	23300000	79000000	151600000
	55	17200000	15400000	17900000	22800000	106900000	53900000	60700000	115700000	22800000	81800000	157900000
	56	20600000	13800000	19700000	23000000	107600000	53200000	58900000	117300000	29900000	76500000	153500000
	57	19100000	16800000	16200000	21100000	113600000	48400000	57300000	114100000	26500000	84300000	158800000
	58	19400000	14100000	17800000	23100000	104900000	51900000	62000000	123000000	27400000	80300000	153300000
	59	16500000	13100000	15200000	23800000	103600000	44600000	61700000	110700000	22800000	80400000	147400000
	60	18700000	16700000	17100000	20300000	104800000	50900000	62600000	113600000	22300000	78300000	149600000
	61	17600000	13000000	17200000	23300000	96400000	52100000	61500000	114800000	22400000	83400000	152900000
	62	19800000	14700000	16400000	22700000	110400000	45600000	64200000	109800000	25100000	81700000	140500000
	63	34600000	15900000	18100000	18700000	107700000	47700000	57700000	112900000	27400000	77100000	145800000
	64	57000000	16600000	16700000	21900000	107300000	48000000	63400000	114800000	24200000	79500000	143000000
	65	89200000	17200000	18300000	22900000	119300000	49300000	60500000	110700000	24800000	77300000	143900000
	66	135900000	28000000	22400000	23900000	121600000	46500000	64800000	110700000	30500000	86800000	155500000
	67	215800000	44200000	28000000	29700000	141200000	47700000	70500000	114000000	37400000	84200000	158000000
	68	294500000	80400000	38600000	34900000	170100000	56300000	81300000	115300000	40400000	87800000	179700000
	69	418300000	129200000	58500000	36000000	206800000	58300000	98000000	120200000	50300000	98200000	209800000
	70	559800000	204200000	84400000	46200000	253700000	69400000	116400000	128000000	54800000	115200000	245000000
	71	719100000	301000000	115000000	64500000	311500000	87400000	140100000	153800000	72500000	119600000	280100000
	72	870500000	433300000	149400000	83900000	367700000	111500000	167600000	162600000	89600000	146400000	329700000
	73	1028700000	569400000	217400000	104800000	455400000	139600000	196300000	175300000	101100000	175800000	385800000
	74	1209000000	758800000	273300000	136200000	535500000	172400000	237400000	210400000	124500000	214500000	449000000
	75	1363300000	947300000	351700000	165500000	626600000	210700000	269800000	231100000	146200000	257400000	547100000
	76	1543400000	1162600000	436700000	216500000	744500000	273600000	333400000	274200000	172600000	291100000	603500000
	77	1795400000	1340300000	523400000	263600000	846800000	333100000	386300000	305000000	210100000	349500000	714400000
	78	1953200000	1589100000	627300000	299000000	983700000	410600000	438100000	340100000	239600000	399800000	822000000
	79	2176300000	1821300000	755800000	368000000	1113500000	490900000	513700000	398100000	266500000	479800000	919200000
	80	2373800000	2024400000	880900000	433200000	1248400000	576300000	573600000	451800000	309600000	562100000	1025200000
	81	2599200000	2223000000	986400000	495300000	1387300000	666000000	634600000	521400000	332900000	640900000	1168400000
	82	2784000000	2444800000	1112900000	546800000	1556600000	782200000	727800000	583300000	394900000	737400000	1277100000
	83	2969600000	2645800000	1235700000	639600000	1703700000	882100000	814600000	638300000	424300000	836300000	1409500000
	84	3198000000	2807000000	1401900000	717500000	1884800000	1019700000	868800000	704000000	462400000	921500000	1558000000
	85	3411700000	3089400000	1540200000	787300000	2042800000	1129000000	972600000	780600000	522500000	1017700000	1676400000
	86	3609600000	3277900000	1656800000	873000000	2172600000	1270100000	1073100000	863200000	560600000	1138000000	1799000000
	87	3827500000	3488700000	1822200000	975800000	2360300000	1408200000	1149000000	924800000	610600000	1260100000	1983400000
	88	4039500000	3692700000	1981400000	1058700000	2542600000	1530400000	1273600000	1022000000	660500000	1355600000	2110500000
	89	4193000000	3898700000	2106100000	1128800000	2734200000	1665600000	1353100000	1078900000	713300000	1496600000	2285600000
	90	4394100000	4135200000	2271100000	1239700000	2884400000	1815900000	1450200000	1163300000	767300000	1625700000	2446900000
	91	4584800000	4308000000	2413200000	1341800000	3101000000	1981900000	1583500000	1280000000	803500000	1768000000	2590000000
	92	4718000000	4561800000	2580000000	1432000000	3263000000	2147300000	1664000000	1363300000	863600000	1875900000	2739000000
	93	4901800000	4721800000	2702300000	1542100000	3463800000	2283900000	1767000000	1450500000	922400000	2010500000	2874500000
	94	5090300000	4932100000	2853600000	1624900000	3644800000	2453400000	1869800000	1547600000	969500000	2122700000	3044900000
	95	5261400000	5119800000	2993600000	1698800000	3761400000	2601100000	1986500000	1631900000	1051100000	2251800000	3239100000
	96	5346300000	5327000000	3133300000	1835400000	3962000000	2773800000	2109500000	1749600000	1118800000	2408500000	3357700000
	97	5557700000	5550300000	3274700000	1915500000	4151300000	2929200000	2231600000	1849100000	1165300000	2554900000	3551200000
	98	5713700000	5674400000	3406600000	2004200000	4376800000	3071800000	2326900000	1968900000	1193800000	2690600000	3730300000
	99	5875700000	5933100000	3542700000	2126500000	4512500000	3287200000	2448800000	2065000000	1252100000	2842200000	3874400000
	100	5992600000	6062100000	3660000000	2261400000	4649600000	3422200000	2572400000	2163400000	1334200000	2959300000	3993200000
	101	6129500000	6311400000	3826200000	2342800000	4829100000	3597900000	2701800000	2233700000	1379800000	3124100000	4177700000
	102	6238900000	6496600000	3958100000	2422600000	5072100000	3754400000	2772200000	2344900000	1436600000	3240800000	4322900000
	103	6357500000	6632600000	4025300000	2519100000	5214300000	3950500000	2896000000	2440500000	1482500000	3399500000	4443200000
	104	6493000000	6840300000	4159900000	2633400000	5374200000	4098400000	2995200000	2560100000	1539000000	3513300000	4622800000
	105	6606100000	6997200000	4314600000	2721700000	5526600000	4252300000	3159000000	2698100000	1568800000	3611900000	4750100000
	106	6726400000	7132000000	4457800000	2820900000	5751600000	4468800000	3264500000	2766500000	1664000000	3775500000	4881400000
	107	6908600000	7334000000	4554500000	2904500000	5876600000	4574900000	3370400000	2872400000	1715900000	3947100000	5037100000
	108	6979300000	7467900000	4611700000	3016000000	6062500000	4756200000	3452600000	2986300000	1731700000	4070000000	5197900000
	109	6989300000	7655500000	4727800000	3109500000	6187100000	4953000000	3568300000	3063000000	1791700000	4238000000	5329100000
	110	7205200000	7747000000	4874600000	3189000000	6377100000	5135700000	3708300000	3184400000	1843400000	4369800000	5470800000
	111	7232100000	7922500000	4946200000	3297200000	6503400000	5263700000	3804500000	3248400000	1912800000	4481000000	5620900000
	112	7356300000	8050800000	5045200000	3390900000	6674700000	5392700000	3936400000	3372900000	1966000000	4624100000	5778500000
	113	7469700000	8145000000	5157800000	3474200000	6805300000	5561800000	4069600000	3503800000	1994100000	4711300000	5907700000
	114	7550700000	8314500000	5226200000	3565800000	6953300000	5713100000	4163200000	3546900000	2068500000	4826500000	6051200000
	115	7623300000	8430000000	5313400000	3633200000	7098800000	5843500000	4260300000	3671100000	2081400000	5005400000	6145300000
	116	7704100000	8571700000	5466500000	3729700000	7230700000	6018400000	4380000000	3757500000	2140300000	5084000000	6298600000
	117	7748100000	8687500000	5504600000	3744000000	7368300000	6176200000	4432600000	3861300000	2208700000	5217900000	6402500000
	118	7858600000	8675300000	5607600000	3861600000	7489800000	6316800000	4549700000	3939300000	2227600000	5385600000	6527700000
	119	7904800000	8798200000	5621800000	3945500000	7624400000	6489100000	4636400000	4066800000	2283800000	5459400000	6662500000
	120	7990400000	8910800000	5692500000	4044400000	7692100000	6619800000	4720400000	4095300000	2334600000	5611800000	6726800000
	121	8067100000	9016200000	5801700000	4136200000	7782600000	6784700000	4874200000	4188100000	2386500000	5756300000	6850100000
	122	8110700000	9025400000	5817700000	4183700000	7946200000	6883400000	4928100000	4284300000	2421900000	5857100000	6989300000
	123	8155300000	9169300000	5885800000	4245700000	8092300000	7057200000	4980500000	4403300000	2433800000	5971000000	7132100000
	124	8258000000	9211400000	5994300000	4299300000	8179400000	7172200000	5117600000	4448700000	2491200000	6071700000	7204600000
	125	8284400000	9318900000	6062700000	4341700000	8261600000	7283300000	5143100000	4545600000	2540100000	6181600000	7309700000
	126	8344100000	9409100000	6079100000	4438200000	8370600000	7437600000	5291300000	4631700000	2580200000	6284600000	7416000000
	127	8398100000	9462400000	6160600000	4507500000	8498900000	7596400000	5366300000	4726600000	2607900000	6386800000	7512500000
	128	8424200000	9525400000	6183400000	4603200000	8559800000	7723300000	5504400000	4779500000	2644900000	6497000000	7634900000
	129	8504300000	9626600000	6280400000	4614800000	8662000000	7876900000	5557300000	4849400000	2653300000	6649500000	7708300000
	130	8469800000	9695500000	6344100000	4675800000	8793200000	7927900000	5646400000	4979000000	2704700000	6648300000	7822400000
	131	8528100000	9737000000	6408400000	4714700000	8856200000	8093300000	5784800000	5053800000	2709400000	6806000000	7925700000
	132	8609300000	9786100000	6394200000	4792500000	8914600000	8246800000	5795800000	5060200000	2764900000	6872000000	8020900000
	133	8621600000	9868900000	6446200000	4816400000	9005300000	8346100000	5926600000	5163700000	2786800000	7009500000	8090100000
	134	8672000000	9872500000	6527300000	4868100000	9126700000	8428900000	5936900000	5223600000	2842100000	7055500000	8141700000
	135	8720200000	9940500000	6551400000	4892000000	9182100000	8511700000	6038400000	5286900000	2846800000	7148400000	8311100000
	136	8751300000	10011200000	6633600000	4972800000	9235700000	8592700000	6073300000	5376200000	2889600000	7256800000	8297400000
	137	8748100000	10038800000	6616500000	5056600000	9290700000	8746800000	6219200000	5465000000	2906600000	7353500000	8417100000
	138	8775500000	10106800000	6630700000	5073200000	9389700000	8836700000	6238300000	5562900000	2936500000	7436000000	8533100000
	139	8826200000	10167600000	6712800000	5126400000	9467300000	8954100000	6298200000	5625200000	2977100000	7472800000	8583900000
	140	8843400000	10184000000	6691600000	5172000000	9517400000	8998200000	6357700000	5637200000	2998300000	7622400000	8651000000
	141	8865100000	10181200000	6808000000	5194900000	9605600000	9092200000	6419500000	5723400000	3007300000	7695200000	8764800000
	142	8901300000	10251100000	6792400000	5271900000	9659900000	9255000000	6458000000	5794200000	3046700000	7789200000	8798700000
	143	8940300000	10242500000	6811700000	5276800000	9656200000	9333400000	6590400000	5839800000	3044300000	7797100000	8911100000
	144	8999500000	10365000000	6806100000	5353100000	9790700000	9372800000	6610300000	5934800000	3102000000	7891000000	8934100000
	145	8949600000	10313400000	6877300000	5390600000	9795700000	9496800000	6677800000	6019000000	3095500000	7986700000	9072800000
	146	9034700000	10419800000	6851600000	5391800000	9915200000	9579200000	6739600000	6081800000	3116400000	8082100000	9116400000
	147	9003800000	10460500000	6883500000	5391700000	9948400000	9639300000	6827200000	6103300000	3179100000	8151800000	9173700000
	148	9011000000	10483200000	6919300000	5467900000	9974400000	9725800000	6857700000	6189000000	3156900000	8218200000	9266000000
	149	9038800000	10454200000	6974400000	5478200000	9989900000	9844700000	6870600000	6212400000	3222800000	8311700000	9291800000
	150	9036900000	10469200000	7013300000	5505700000	10042400000	9910300000	6941400000	6223400000	3233500000	8360800000	9352400000
	151	9133000000	10510800000	7013800000	5527600000	10088000000	9898400000	7006000000	6287800000	3239500000	8372300000	9373800000
	152	9110300000	10556200000	7057700000	5617200000	10133600000	10058500000	7030400000	6362100000	3214200000	8530300000	9467500000
	153	9087500000	10605100000	7078400000	5600300000	10145000000	10151000000	7103700000	6401700000	3228700000	8535200000	9523600000
	154	9122800000	10614100000	7065100000	5645000000	10244300000	10177100000	7168600000	6403700000	3230800000	8559500000	9488100000
	155	9166600000	10701400000	7103800000	5631900000	10194300000	10185600000	7202100000	6497300000	3276200000	8639300000	9571600000
	156	9153700000	10689600000	7084900000	5684400000	10282200000	10248400000	7198100000	6542300000	3263600000	8687000000	9694600000
	157	9159400000	10695800000	7104100000	5731100000	10329700000	10357400000	7320200000	6559900000	3293800000	8678700000	9763100000
	158	9185500000	10712200000	7118700000	5672400000	10327800000	10429200000	7319400000	6590400000	3287700000	8790600000	9708300000
	159	9242600000	10786800000	7135900000	5717300000	10303600000	10467000000	7380200000	6573200000	3324200000	8831300000	9826400000
	160	9189400000	10743200000	7161300000	5764700000	10376900000	10483300000	7401000000	6631300000	3334300000	8932200000	9837100000
	161	9158400000	10775800000	7168900000	5752700000	10354800000	10639200000	7421000000	6724800000	3360300000	8957100000	9905500000
	162	9257900000	10822000000	7199200000	5747500000	10379100000	10621500000	7456800000	6740400000	3324000000	9031300000	9894700000
	163	9239700000	10778500000	7182600000	5863200000	10419400000	10671500000	7533300000	6688600000	3387400000	9052500000	9964400000
	164	9237200000	10742900000	7163600000	5826500000	10490500000	10742800000	7539500000	6781100000	3365200000	9098600000	10004400000
	165	9261500000	10805100000	7183400000	5864200000	10461900000	10754900000	7560400000	6841800000	3404000000	9116900000	10035700000
	166	9222100000	10871600000	7213600000	5830000000	10477600000	10839400000	7539200000	6866700000	3375700000	9168000000	10066500000
	167	9316900000	10842400000	7252600000	5833400000	10492200000	10745700000	7691900000	6851700000	3391800000	9189600000	10114900000
	168	9298300000	10773700000	7282400000	5865000000	10579500000	10902000000	7689400000	6883000000	3372800000	9293700000	10091000000
	169	9312400000	10891300000	7263800000	5916300000	10525700000	10926900000	7729100000	6963000000	3429900000	9321500000	10142400000
	170	9359700000	10862900000	7247200000	5905600000	10574600000	10989800000	7778900000	6945700000	3420000000	9366100000	10149800000
	171	9338000000	10870100000	7273500000	5886900000	10584200000	11003200000	7775700000	6990400000	3432400000	9322700000	10218100000
	172	9270600000	10870900000	7239200000	5890700000	10631600000	11026700000	7848900000	6983600000	3421500000	9434800000	10216100000
	173	9290500000	10875200000	7294700000	5953900000	10654500000	11106500000	7788000000	7020000000	3453900000	9448800000	10266400000
	174	9338400000	10933200000	7332200000	5936700000	10582400000	11072800000	7864700000	6953100000	3436300000	9485600000	10229400000
	175	9375200000	10892100000	7316900000	5925100000	10582100000	11120300000	7878400000	7101600000	3461800000	9500900000	10271700000
	176	9338000000	10962100000	7301000000	5928600000	10595200000	11162900000	7907600000	7051700000	3452300000	9554400000	10346100000
	177	9379900000	10970500000	7309900000	5953800000	10605900000	11224800000	7920100000	7056300000	3463700000	9620800000	10368300000
	178	9360500000	10932000000	7287100000	5981700000	10644900000	11238200000	7918500000	7081400000	3501300000	9587200000	10375300000
	179	9402000000	10909600000	7268600000	5963900000	10576600000	11291300000	8011500000	7135800000	3450800000	9634300000	10357400000
	180	9327100000	10968100000	7314100000	6005600000	10641300000	11270300000	7980300000	7114200000	3463600000	9646900000	10366300000
	181	9380300000	10910900000	7331600000	5984200000	10625900000	11311500000	7981200000	7117000000	3472400000	9625000000	10425000000
	182	9354500000	10945100000	7301300000	5987200000	10647700000	11330500000	8003700000	7168700000	3493000000	9762600000	10433500000
	183	9398400000	10975000000	7337600000	5985100000	10661400000	11393700000	8058000000	7181700000	3496500000	9734100000	10475200000
	184	9329800000	11004700000	7320400000	5979900000	10715200000	11389200000	8074000000	7154800000	3462400000	9758600000	10461800000
	185	9426100000	11004300000	7306400000	6031800000	10702900000	11397000000	8099200000	7202800000	3464500000	9835800000	10496500000
	186	9368700000	10989800000	7297900000	5995800000	10674900000	11421200000	8151400000	7161500000	3486900000	9800000000	10493000000
	187	9396700000	10955100000	7306200000	6003400000	10608200000	11424200000	8127200000	7225300000	3455000000	9818000000	10510000000
	188	9387600000	11032800000	7331400000	5990700000	10698300000	11415600000	8154700000	7290200000	3470400000	9852000000	10464800000
	189	9356600000	10959600000	7296100000	6010900000	10664500000	11506900000	8175400000	7252900000	3475000000	9925200000	10508300000
	190	9422600000	11088900000	7357800000	5984300000	10644200000	11540300000	8203100000	7192200000	3466400000	9884000000	10539700000
	191	9372900000	10994800000	7322000000	6000400000	10644700000	11529200000	8178800000	7206500000	3499000000	9945700000	10615300000
	192	9408400000	10932500000	7338300000	6008400000	10595800000	11501800000	8202400000	7268300000	3455700000	10013100000	10596300000
	193	9431700000	11055400000	7319800000	6011600000	10664500000	11485800000	8212900000	7232400000	3436800000	9977100000	10593500000
	194	9397200000	11001400000	7331800000	6019700000	10692100000	11533900000	8218100000	7242400000	3462100000	10006300000	10651600000
	195	9349200000	11040400000	7295700000	6031400000	10593200000	11550100000	8273400000	7291200000	3461200000	10044300000	10622800000
	196	9431000000	11028100000	7353500000	6025600000	10630100000	11554000000	8246100000	7276400000	3489400000	9989700000	10596200000
	197	9432700000	11000300000	7365400000	5999300000	10679500000	11581400000	8272800000	7245200000	3436900000	10079100000	10632300000
	198	9418900000	11018300000	7283300000	6008300000	10454400000	11563600000	8253900000	7337300000	3471700000	10137200000	10666900000
	199	9366300000	10982500000	7366900000	5999700000	10414600000	11594600000	8229900000	7302900000	3450200000	10107500000	10579700000
	200	9345500000	10851000000	7334000000	5952900000	10348000000	11669100000	8229300000	7252600000	3430400000	10061400000	10691200000
	201	9314700000	10891200000	7328600000	5928500000	10402800000	11672000000	8202900000	7251900000	3456100000	10143300000	10519700000
	202	9351600000	10797700000	7290200000	5914600000	10457900000	11575000000	8148300000	7238600000	3388000000	10164700000	10476900000
	203	9324800000	10957900000	7358500000	5946900000	10497300000	11507500000	8102400000	7226400000	3421900000	10086400000	10473400000
	204	9300600000	10892800000	7347800000	5919900000	10479500000	11553600000	8220500000	7250700000	3431900000	10097200000	10525100000
	205	9381400000	10949700000	7334800000	5952000000	10567700000	11530800000	8242900000	7234100000	3431900000	10074700000	10526800000
	206	9411700000	11019600000	7345700000	5913900000	10585800000	11564300000	8270300000	7290300000	3417400000	10051500000	10638600000
	207	9389500000	11054100000	7353200000	5940000000	10566200000	11561600000	8267300000	7291000000	3434700000	10113800000	10601300000
	208	9459900000	11023600000	7364300000	5960700000	10602200000	11678300000	8319200000	7254100000	3464500000	10084700000	10657000000
	209	9466600000	11038300000	7347900000	5902700000	10509400000	11590600000	8359400000	7292300000	3469100000	10156200000	10655300000
	210	9449100000	11022100000	7344900000	6004700000	10571400000	11632800000	8372100000	7290500000	3425900000	10173600000	10680900000
	211	9461100000	11035400000	7385000000	6010400000	10539200000	11726800000	8361600000	7316300000	3447000000	10190500000	10642400000
	212	9432500000	11093500000	7404800000	5946900000	10582600000	11700600000	8376900000	7290600000	3452800000	10207500000	10629700000
	213	9381400000	11039700000	7312400000	5983400000	10465200000	11741000000	8404600000	7290300000	3431200000	10226300000	10694800000
	214	9442400000	11144200000	7333400000	5919200000	10488600000	11675500000	8414400000	7302100000	3444800000	10249700000	10697900000
	215	9450600000	11042200000	7315000000	5930900000	10516300000	11703700000	8354900000	7334100000	3471000000	10311400000	10646300000
	216	9476600000	11022600000	7322700000	5922200000	10491400000	11694900000	8421400000	7290700000	3430300000	10265700000	10595400000
	217	9497900000	11085300000	7320300000	5950900000	10527300000	11733800000	8365100000	7300200000	3420900000	10263000000	10623900000
	218	9430300000	11071600000	7350900000	5965600000	10525600000	11676100000	8373700000	7286500000	3442300000	10257600000	10690300000
	219	9457100000	11071500000	7345000000	5946400000	10489900000	11748400000	8391600000	7335800000	3424900000	10335700000	10711200000
	220	9448500000	11067400000	7342600000	5929900000	10481800000	11695900000	8406100000	7334700000	3430800000	10296600000	10686200000
	221	9443900000	11071000000	7297900000	5918400000	10428700000	11700800000	8339100000	7328600000	3394600000	10334300000	10636600000
	222	9483400000	11093700000	7323700000	5891300000	10526600000	11694200000	8420300000	7257400000	3392700000	10373700000	10659600000
	223	9505000000	11082700000	7317600000	5955800000	10486600000	11698100000	8405400000	7287600000	3400700000	10365400000	10665400000
	224	9520500000	11071800000	7297000000	5912200000	10431100000	11711400000	8422600000	7263100000	3405800000	10370000000	10649700000
	225	9500600000	11119500000	7363800000	5909700000	10474000000	11701100000	8386600000	7309900000	3432800000	10291000000	10658100000
	226	9458200000	11088100000	7317800000	5922500000	10472600000	11688800000	8360000000	7267800000	3397400000	10335600000	10669400000
	227	9419600000	11108000000	7307200000	5932800000	10356900000	11726500000	8426600000	7320800000	3384300000	10332700000	10688000000
	228	9399800000	11085300000	7261800000	5851100000	10391100000	11661400000	8404500000	7354200000	3397000000	10344200000	10654800000
	229	9425700000	11086200000	7236900000	5889100000	10388500000	11691500000	8388200000	7317700000	3377500000	10344000000	10618600000
	230	9532500000	11109400000	7263700000	5869500000	10366900000	11693900000	8412700000	7339500000	3378200000	10345900000	10693000000
	231	9457400000	11117300000	7241600000	5865600000	10369500000	11677200000	8406600000	7296800000	3366700000	10387200000	10611000000
	232	9447200000	11045500000	7286200000	5859100000	10349200000	11668800000	8445600000	7290700000	3360600000	10334900000	10636600000
	233	9455100000	11096800000	7251500000	5856300000	10382700000	11656000000	8398500000	7239900000	3369500000	10403800000	10571200000
	234	9449000000	11122300000	7252600000	5878200000	10380300000	11625800000	8357500000	7254000000	3342000000	10369700000	10568800000
	235	9455800000	11071700000	7308500000	5799900000	10348600000	11675500000	8366300000	7228400000	3358200000	10354100000	10551500000
	236	9413200000	11137800000	7341400000	5818700000	10338500000	11623800000	8371500000	7231200000	3339500000	10359200000	10527200000
	237	9476800000	11050800000	7316900000	5851000000	10359700000	11666900000	8373700000	7295700000	3308100000	10369200000	10539000000
	238	9475400000	11105000000	7357300000	5854800000	10279200000	11682000000	8301400000	7266600000	3266000000	10387900000	10437600000
	239	9472500000	11041100000	7319300000	5827800000	10256900000	11603400000	8353000000	7302500000	3289200000	10307300000	10309600000
	240	9453600000	11058500000	7248500000	5829900000	10269200000	11613400000	8400600000	7259100000	3269300000	10354300000	10282400000
	241	9429900000	11147400000	7344900000	5835300000	10308000000	11534500000	8285300000	7219000000	3253400000	10291800000	10230500000
	242	9486300000	11059800000	7349500000	5808900000	10299800000	11559200000	8332600000	7201600000	3265000000	10233100000	10239500000
	243	9471000000	11075300000	7303200000	5786800000	10324900000	11556500000	8321100000	7213800000	3218200000	10170300000	10156300000
	244	9462600000	11101500000	7259300000	5799400000	10216700000	11526500000	8309600000	7171800000	3221200000	10159300000	10106000000
	245	9416100000	11005900000	7310700000	5817000000	10168100000	11481500000	8284900000	7204200000	3213200000	10181400000	10091100000
	246	9430900000	11048000000	7333500000	5787900000	10262700000	11484600000	8231700000	7163900000	3215500000	10059000000	10038000000
	247	9462000000	11050300000	7291700000	5820400000	10231900000	11454800000	8260300000	7137600000	3253200000	10011600000	10046600000
	248	9430600000	11075500000	7326200000	5744000000	10167400000	11413500000	8209300000	7113200000	3205100000	10014200000	9945600000
	249	9493100000	11024500000	7328000000	5784600000	10231500000	11418000000	8227200000	7066700000	3222700000	9828800000	9952000000
	250	9388900000	10985100000	7257500000	5797100000	10075300000	11454800000	8163100000	7111300000	3239700000	9851700000	9935100000
	251	9444200000	10945500000	7294700000	5767800000	10110500000	11386300000	8200200000	7088500000	3226000000	9852100000	9855200000
	252	9367100000	10932600000	7342600000	5780400000	10089200000	11349200000	8129500000	7103900000	3257500000	9761200000	9886100000
	253	9395100000	10905700000	7253900000	5730200000	10048700000	11287700000	8119900000	7057600000	3249600000	9662900000	9914900000
	254	9289000000	10798400000	7304900000	5749500000	10051600000	11310300000	8100300000	7046800000	3246200000	9713500000	9850900000
	255	9237600000	10798700000	7312300000	5741400000	10023400000	11243800000	8102900000	7073100000	3293300000	9669400000	9797300000
	256	9245500000	10746900000	7264100000	5742200000	10007800000	11224200000	8111400000	7030100000	3277500000	9661900000	9849100000
	257	9210700000	10638300000	7332700000	5692900000	10018900000	11243400000	8106000000	7059800000	3268100000	9568000000	9803900000
	258	9135100000	10587500000	7301500000	5712000000	9940500000	11165500000	8087300000	7029100000	3298400000	9516400000	9834400000
	259	9119500000	10537700000	7262600000	5695800000	9947800000	11248300000	8133300000	7052200000	3302900000	9599700000	9781700000
	260	9049400000	10499900000	7263500000	5627500000	9950800000	11155000000	8058800000	7101600000	3326700000	9551100000	9739800000
	261	9020600000	10452400000	7279700000	5650400000	9939200000	11193400000	8037000000	7059600000	3351600000	9523300000	9830200000
	262	8952000000	10430100000	7307100000	5625500000	9862400000	11210000000	8135100000	7037500000	3331200000	9479000000	9757400000
	263	8950600000	10404400000	7291100000	5574100000	9853500000	11212300000	8100900000	7019500000	3389400000	9529800000	9780400000
	264	8961100000	10405700000	7247600000	5599800000	9833000000	11199500000	8057500000	7083200000	3361800000	9519200000	9802900000
	265	8948300000	10351300000	7331800000	5584500000	9799800000	11222400000	8070500000	7132100000	3415600000	9520800000	9760900000
	266	8878600000	10371600000	7222900000	5540000000	9773200000	11164400000	8095700000	7112900000	3464900000	9547600000	9825900000
	267	8880100000	10360300000	7293200000	5523100000	9778100000	11159200000	8138900000	7044900000	3437200000	9502900000	9790100000
	268	8884100000	10378400000	7301400000	5499700000	9757500000	11244600000	8102400000	7047800000	3488000000	9522600000	9821300000
	269	8868500000	10344700000	7342500000	5488500000	9673200000	11220300000	8106900000	7100300000	3516100000	9584800000	9843500000
	270	8840600000	10343300000	7308700000	5452100000	9705200000	11181600000	8103300000	7117700000	3495300000	9595400000	9875300000
	271	8904600000	10339600000	7222400000	5464300000	9695500000	11323500000	8136200000	7141300000	3552800000	9624300000	9872700000
	272	8931800000	10316000000	7305400000	5444900000	9690500000	11289900000	8114400000	7093700000	3557200000	9609600000	9949800000
	273	8893000000	10404400000	7283600000	5387400000	9697700000	11234000000	8100700000	7100600000	3588300000	9644900000	9935600000
	274	8966500000	10472900000	7255200000	5407300000	9617100000	11236600000	8150800000	7092400000	3579800000	9641100000	9977400000
	275	8930100000	10390300000	7287400000	5379300000	9614200000	11264300000	8194000000	7117000000	3617100000	9724800000	9913300000
	276	9018900000	10470000000	7298100000	5388900000	9626000000	11241700000	8163600000	7127100000	3650100000	9746800000	10000000000
	277	8995700000	10497600000	7260100000	5398800000	9653800000	11272400000	8154300000	7076700000	3672800000	9799500000	10063700000
	278	9034700000	10564000000	7266900000	5340900000	9533100000	11218800000	8162200000	7089000000	3683400000	9837500000	10037400000
	279	8986800000	10572000000	7196600000	5371000000	9610300000	11289700000	8118000000	7128600000	3724600000	9881100000	10057800000
	280	9058600000	10598200000	7257200000	5358700000	9596200000	11304100000	8150500000	7104100000	3721900000	9955500000	10035200000
	281	9118300000	10638900000	7287500000	5315700000	9561000000	11281200000	8163100000	7167000000	3778600000	9944100000	10038200000
	282	9172000000	10689300000	7282500000	5298700000	9567600000	11316000000	8208900000	7056400000	3829300000	9982900000	10115200000
	283	9109100000	10693200000	7277500000	5313800000	9571100000	11304600000	8191900000	7093700000	3824000000	10038600000	10115900000
	284	9145600000	10772700000	7234800000	5314200000	9517300000	11297800000	8180000000	7059600000	3841600000	10015400000	10193000000
	285	9162400000	10837500000	7231800000	5294100000	9519200000	11286000000	8201900000	7134300000	3881800000	10078800000	10160000000
	286	9163500000	10843700000	7218500000	5315500000	9464700000	11364700000	8156500000	7085300000	3901600000	10162400000	10200300000
	287	9247500000	10853200000	7222800000	5311200000	9494000000	11290700000	8210200000	7088100000	3920200000	10191500000	10202100000
	288	9270500000	10944500000	7139800000	5286200000	9494000000	11317700000	8213400000	7045800000	3938300000	10267000000	10292400000
	289	9289000000	10979400000	7132900000	5249700000	9420100000	11297400000	8180200000	7078500000	3974500000	10308000000	10383400000
	290	9266800000	10941100000	7107200000	5223400000	9492700000	11295000000	8161600000	7044900000	3977700000	10348000000	10321200000
	291	9253000000	11072600000	7161400000	5280600000	9496700000	11254800000	8139800000	7110200000	3970900000	10398200000	10355100000
	292	9334400000	11105200000	7139400000	5273800000	9428500000	11249500000	8212000000	7052300000	4006700000	10403200000	10417900000
	293	9342100000	11035700000	7112700000	5220900000	9445200000	11253400000	8230600000	7102100000	4047700000	10446600000	10424500000
	294	9405200000	11057400000	7096100000	5230600000	9410500000	11193300000	8192300000	7069100000	4098600000	10581200000	10360400000
	295	9342100000	11075300000	7098500000	5241700000	9435400000	11283600000	8175000000	7033800000	4068600000	10604500000	10467100000
	296	9414700000	11208000000	7050900000	5242400000	9432700000	11225800000	8214000000	7037100000	4119800000	10590000000	10481500000
	297	9456300000	11222500000	6980000000	5232800000	9404700000	11213900000	8182300000	7045200000	4147500000	10598500000	10555000000
	298	9421100000	11265000000	6955200000	5198500000	9407500000	11192700000	8196600000	7054300000	4161000000	10670100000	10535300000
	299	9435100000	11243400000	6932800000	5242600000	9371100000	11199000000	8210700000	6968200000	4188600000	10829500000	10618700000
	300	9440700000	11291500000	6934700000	5231200000	9407000000	11181600000	8181300000	6977000000	4197000000	10849400000	10620300000
	301	9527400000	11340100000	6937200000	5195700000	9300300000	11238300000	8168700000	6950000000	4238200000	10966800000	10597300000
	302	9477100000	11306100000	6895200000	5208100000	9357900000	11156600000	8110700000	7006900000	4282000000	11014400000	10632200000
	303	9474100000	11451000000	6895400000	5191200000	9305100000	11188900000	8116100000	6975200000	4245700000	11046900000	10664700000
	304	9507100000	11337300000	6871100000	5211900000	9373300000	11056500000	8135300000	6968500000	4315600000	11063800000	10733700000
	305	9592600000	11347600000	6874200000	5196200000	9350900000	11132000000	8158300000	6925600000	4284100000	11116100000	10692200000
	306	9558700000	11435500000	6870200000	5223600000	9363800000	11094000000	8108800000	6953400000	4347900000	11147000000	10737600000
	307	9549600000	11452600000	6843100000	5171200000	9353200000	11025900000	8124400000	6924000000	4321200000	11264800000	10752000000
	308	9585000000	11388100000	6862600000	5205300000	9309400000	10984400000	8143800000	6885400000	4347000000	11231900000	10788700000
	309	9588400000	11453600000	6799200000	5243000000	9334400000	10994500000	8138000000	6903300000	4381100000	11316500000	10784500000
	310	9581400000	11505200000	6860100000	5193200000	9319400000	10979400000	8135700000	6884500000	4390200000	11366900000	10804800000
	311	9637800000	11469600000	6858700000	5160700000	9305200000	10958500000	8127800000	6841000000	4441800000	11398300000	10825400000
	312	9607100000	11404300000	6855300000	5167300000	9315300000	10943900000	8055900000	6856300000	4432500000	11446400000	10828600000
	313	9582100000	11423100000	6846400000	5232400000	9240900000	10917300000	8105400000	6850300000	4426100000	11470400000	10912200000
	314	9598400000	11450700000	6866400000	5153700000	9266100000	10850100000	8078100000	6811200000	4452200000	11555600000	10935100000
	315	9646100000	11404500000	6856300000	5225200000	9246400000	10871600000	8084100000	6830700000	4478500000	11487800000	10969500000
	316	9599100000	11434000000	6894800000	5137300000	9208400000	10827800000	8069600000	6811700000	4492700000	11645800000	10984100000
	317	9574900000	11366700000	6902300000	5215300000	9233000000	10893500000	8062800000	6794700000	4533300000	11638400000	11033700000
	318	9600900000	11351600000	6963400000	5134500000	9196200000	10788600000	8047700000	6790700000	4548600000	11708100000	11068300000
	319	9613700000	11350300000	6960500000	5169700000	9163600000	10715400000	8030200000	6790700000	4543600000	11746900000	11082200000
	320	9642000000	11388500000	6926500000	5140600000	9207800000	10739900000	8026900000	6798600000	4566100000	11776900000	11068700000
	321	9573400000	11304700000	6982400000	5133400000	9202600000	10716600000	8068800000	6735400000	4570700000	11831600000	11076900000
	322	9607400000	11318600000	6950500000	5143500000	9161600000	10685900000	8047700000	6724800000	4599800000	11886800000	11083200000
	323	9589900000	11318100000	6979000000	5120700000	9142200000	10671100000	7996700000	6703400000	4565800000	11940500000	11125100000
	324	9602700000	11265300000	7063800000	5146200000	9134200000	10622100000	8013200000	6712700000	4631600000	12019700000	11102400000
	325	9548400000	11344800000	6996400000	5140100000	9116300000	10634800000	8040000000	6679500000	4622500000	11984900000	11164500000
	326	9605800000	11299100000	7041700000	5136700000	9118300000	10569900000	7939900000	6705700000	4640600000	12086300000	11156300000
	327	9601900000	11216200000	7113700000	5119900000	9142600000	10560100000	7980400000	6659200000	4607600000	12080700000	11221100000
	328	9507800000	11149800000	7048700000	5146800000	9118000000	10559400000	7937500000	6666200000	4640900000	12094500000	11214400000
	329	9552000000	11224900000	7097700000	5148500000	9115400000	10568900000	7926800000	6614800000	4695200000	12069100000	11206500000
	330	9496300000	11156000000	7138400000	5092500000	9077200000	10489200000	7961300000	6664700000	4694200000	12174200000	11283100000
	331	9498200000	11122100000	7183000000	5149700000	9116900000	10408600000	7929000000	6634900000	4710600000	12131600000	11321300000
	332	9431900000	11106100000	7146300000	5095500000	9046200000	10387500000	7943500000	6611300000	4717400000	12219100000	11266300000
	333	9447800000	11020800000	7194600000	5098900000	9014000000	10410300000	7891500000	6618200000	4719800000	12228100000	11240100000
	334	9425500000	11025700000	7238900000	5078500000	9003500000	10409800000	7872100000	6610300000	4765600000	12266100000	11353700000
	335	9372100000	10994800000	7257000000	5105600000	9067100000	10330100000	7898600000	6622200000	4751200000	12283800000	11365800000
	336	9431700000	11028100000	7325600000	5102100000	9006100000	10357100000	7898300000	6614100000	4773400000	12367300000	11367800000
	337	9421000000	10962800000	7319700000	5085100000	9033400000	10316400000	7927700000	6629800000	4744600000	12365800000	11355100000
	338	9386700000	10945300000	7334900000	5065100000	9004000000	10311900000	7871600000	6586800000	4810600000	12407900000	11347000000
	339	9444700000	10905600000	7335300000	5079500000	9005400000	10282300000	7871900000	6555000000	4778000000	12452500000	11389300000
	340	9345500000	10889500000	7394800000	5071700000	9023900000	10277000000	7870300000	6566700000	4790300000	12516900000	11385300000
	341	9341000000	10913300000	7396900000	5055300000	9000500000	10194200000	7893400000	6555700000	4852900000	12496300000	11432500000
	342	9342800000	10861900000	7445300000	5005400000	8993400000	10192100000	7795300000	6580600000	4820700000	12559500000	11378500000
	343	9325400000	10837000000	7411400000	5072200000	8970300000	10164000000	7815300000	6560200000	4816000000	12589500000	11443300000
	344	9355500000	10817900000	7377100000	5043300000	9024200000	10157200000	7825300000	6514800000	4855200000	12550500000	11475900000
	345	9266700000	10800300000	7396100000	5079500000	8975300000	10133400000	7788000000	6517700000	4822800000	12619400000	11468700000
	346	9331200000	10693200000	7424800000	4982800000	8979800000	10152100000	7839400000	6488500000	4827600000	12688500000	11524700000
	347	9302700000	10804300000	7462300000	5018100000	8918800000	10043900000	7757900000	6489000000	4853000000	12697300000	11507900000
	348	9293600000	10711800000	7429700000	5013800000	8966500000	10065800000	7732600000	6451200000	4867700000	12755700000	11487900000
	349	9298700000	10612000000	7501200000	5000200000	8968600000	10127500000	7668500000	6493800000	4861400000	12785500000	11583000000
	350	9274200000	10548200000	7420300000	4989400000	8939400000	9930200000	7636500000	6451800000	4887000000	12723600000	11511700000
	Removal of Basal ATP content (0-269sec)	WT			MCUi11		MCUi11+Histamine			MCUI11+Succinate
	Time (Sec)	WT_1	WT_2	WT_3	MCUI11_1	MCUI11_2	MCUI11+HIST_1	MCUI11+HIST_2	MCUI11+HIST_3	MCUI11+SUCC_1	MCUI11+SUCC_2	MCUI11+SUCC_3
	270	8840600000	10343300000	7308700000	5452100000	9705200000	11181600000	8103300000	7117700000	3495300000	9595400000	9875300000
	271	8904600000	10339600000	7222400000	5464300000	9695500000	11323500000	8136200000	7141300000	3552800000	9624300000	9872700000
	272	8931800000	10316000000	7305400000	5444900000	9690500000	11289900000	8114400000	7093700000	3557200000	9609600000	9949800000
	273	8893000000	10404400000	7283600000	5387400000	9697700000	11234000000	8100700000	7100600000	3588300000	9644900000	9935600000
	274	8966500000	10472900000	7255200000	5407300000	9617100000	11236600000	8150800000	7092400000	3579800000	9641100000	9977400000
	275	8930100000	10390300000	7287400000	5379300000	9614200000	11264300000	8194000000	7117000000	3617100000	9724800000	9913300000
	276	9018900000	10470000000	7298100000	5388900000	9626000000	11241700000	8163600000	7127100000	3650100000	9746800000	10000000000
	277	8995700000	10497600000	7260100000	5398800000	9653800000	11272400000	8154300000	7076700000	3672800000	9799500000	10063700000
	278	9034700000	10564000000	7266900000	5340900000	9533100000	11218800000	8162200000	7089000000	3683400000	9837500000	10037400000
	279	8986800000	10572000000	7196600000	5371000000	9610300000	11289700000	8118000000	7128600000	3724600000	9881100000	10057800000
	280	9058600000	10598200000	7257200000	5358700000	9596200000	11304100000	8150500000	7104100000	3721900000	9955500000	10035200000
	281	9118300000	10638900000	7287500000	5315700000	9561000000	11281200000	8163100000	7167000000	3778600000	9944100000	10038200000
	282	9172000000	10689300000	7282500000	5298700000	9567600000	11316000000	8208900000	7056400000	3829300000	9982900000	10115200000
	283	9109100000	10693200000	7277500000	5313800000	9571100000	11304600000	8191900000	7093700000	3824000000	10038600000	10115900000
	284	9145600000	10772700000	7234800000	5314200000	9517300000	11297800000	8180000000	7059600000	3841600000	10015400000	10193000000
	285	9162400000	10837500000	7231800000	5294100000	9519200000	11286000000	8201900000	7134300000	3881800000	10078800000	10160000000
	286	9163500000	10843700000	7218500000	5315500000	9464700000	11364700000	8156500000	7085300000	3901600000	10162400000	10200300000
	287	9247500000	10853200000	7222800000	5311200000	9494000000	11290700000	8210200000	7088100000	3920200000	10191500000	10202100000
	288	9270500000	10944500000	7139800000	5286200000	9494000000	11317700000	8213400000	7045800000	3938300000	10267000000	10292400000
	289	9289000000	10979400000	7132900000	5249700000	9420100000	11297400000	8180200000	7078500000	3974500000	10308000000	10383400000
	290	9266800000	10941100000	7107200000	5223400000	9492700000	11295000000	8161600000	7044900000	3977700000	10348000000	10321200000
	291	9253000000	11072600000	7161400000	5280600000	9496700000	11254800000	8139800000	7110200000	3970900000	10398200000	10355100000
	292	9334400000	11105200000	7139400000	5273800000	9428500000	11249500000	8212000000	7052300000	4006700000	10403200000	10417900000
	293	9342100000	11035700000	7112700000	5220900000	9445200000	11253400000	8230600000	7102100000	4047700000	10446600000	10424500000
	294	9405200000	11057400000	7096100000	5230600000	9410500000	11193300000	8192300000	7069100000	4098600000	10581200000	10360400000
	295	9342100000	11075300000	7098500000	5241700000	9435400000	11283600000	8175000000	7033800000	4068600000	10604500000	10467100000
	296	9414700000	11208000000	7050900000	5242400000	9432700000	11225800000	8214000000	7037100000	4119800000	10590000000	10481500000
	297	9456300000	11222500000	6980000000	5232800000	9404700000	11213900000	8182300000	7045200000	4147500000	10598500000	10555000000
	298	9421100000	11265000000	6955200000	5198500000	9407500000	11192700000	8196600000	7054300000	4161000000	10670100000	10535300000
	299	9435100000	11243400000	6932800000	5242600000	9371100000	11199000000	8210700000	6968200000	4188600000	10829500000	10618700000
	300	9440700000	11291500000	6934700000	5231200000	9407000000	11181600000	8181300000	6977000000	4197000000	10849400000	10620300000
	301	9527400000	11340100000	6937200000	5195700000	9300300000	11238300000	8168700000	6950000000	4238200000	10966800000	10597300000
	302	9477100000	11306100000	6895200000	5208100000	9357900000	11156600000	8110700000	7006900000	4282000000	11014400000	10632200000
	303	9474100000	11451000000	6895400000	5191200000	9305100000	11188900000	8116100000	6975200000	4245700000	11046900000	10664700000
	304	9507100000	11337300000	6871100000	5211900000	9373300000	11056500000	8135300000	6968500000	4315600000	11063800000	10733700000
	305	9592600000	11347600000	6874200000	5196200000	9350900000	11132000000	8158300000	6925600000	4284100000	11116100000	10692200000
	306	9558700000	11435500000	6870200000	5223600000	9363800000	11094000000	8108800000	6953400000	4347900000	11147000000	10737600000
	307	9549600000	11452600000	6843100000	5171200000	9353200000	11025900000	8124400000	6924000000	4321200000	11264800000	10752000000
	308	9585000000	11388100000	6862600000	5205300000	9309400000	10984400000	8143800000	6885400000	4347000000	11231900000	10788700000
	309	9588400000	11453600000	6799200000	5243000000	9334400000	10994500000	8138000000	6903300000	4381100000	11316500000	10784500000
	310	9581400000	11505200000	6860100000	5193200000	9319400000	10979400000	8135700000	6884500000	4390200000	11366900000	10804800000
	311	9637800000	11469600000	6858700000	5160700000	9305200000	10958500000	8127800000	6841000000	4441800000	11398300000	10825400000
	312	9607100000	11404300000	6855300000	5167300000	9315300000	10943900000	8055900000	6856300000	4432500000	11446400000	10828600000
	313	9582100000	11423100000	6846400000	5232400000	9240900000	10917300000	8105400000	6850300000	4426100000	11470400000	10912200000
	314	9598400000	11450700000	6866400000	5153700000	9266100000	10850100000	8078100000	6811200000	4452200000	11555600000	10935100000
	315	9646100000	11404500000	6856300000	5225200000	9246400000	10871600000	8084100000	6830700000	4478500000	11487800000	10969500000
	316	9599100000	11434000000	6894800000	5137300000	9208400000	10827800000	8069600000	6811700000	4492700000	11645800000	10984100000
	317	9574900000	11366700000	6902300000	5215300000	9233000000	10893500000	8062800000	6794700000	4533300000	11638400000	11033700000
	318	9600900000	11351600000	6963400000	5134500000	9196200000	10788600000	8047700000	6790700000	4548600000	11708100000	11068300000
	319	9613700000	11350300000	6960500000	5169700000	9163600000	10715400000	8030200000	6790700000	4543600000	11746900000	11082200000
	320	9642000000	11388500000	6926500000	5140600000	9207800000	10739900000	8026900000	6798600000	4566100000	11776900000	11068700000
	321	9573400000	11304700000	6982400000	5133400000	9202600000	10716600000	8068800000	6735400000	4570700000	11831600000	11076900000
	322	9607400000	11318600000	6950500000	5143500000	9161600000	10685900000	8047700000	6724800000	4599800000	11886800000	11083200000
	323	9589900000	11318100000	6979000000	5120700000	9142200000	10671100000	7996700000	6703400000	4565800000	11940500000	11125100000
	324	9602700000	11265300000	7063800000	5146200000	9134200000	10622100000	8013200000	6712700000	4631600000	12019700000	11102400000
	325	9548400000	11344800000	6996400000	5140100000	9116300000	10634800000	8040000000	6679500000	4622500000	11984900000	11164500000
	326	9605800000	11299100000	7041700000	5136700000	9118300000	10569900000	7939900000	6705700000	4640600000	12086300000	11156300000
	327	9601900000	11216200000	7113700000	5119900000	9142600000	10560100000	7980400000	6659200000	4607600000	12080700000	11221100000
	328	9507800000	11149800000	7048700000	5146800000	9118000000	10559400000	7937500000	6666200000	4640900000	12094500000	11214400000
	329	9552000000	11224900000	7097700000	5148500000	9115400000	10568900000	7926800000	6614800000	4695200000	12069100000	11206500000
	330	9496300000	11156000000	7138400000	5092500000	9077200000	10489200000	7961300000	6664700000	4694200000	12174200000	11283100000
	331	9498200000	11122100000	7183000000	5149700000	9116900000	10408600000	7929000000	6634900000	4710600000	12131600000	11321300000
	332	9431900000	11106100000	7146300000	5095500000	9046200000	10387500000	7943500000	6611300000	4717400000	12219100000	11266300000
	333	9447800000	11020800000	7194600000	5098900000	9014000000	10410300000	7891500000	6618200000	4719800000	12228100000	11240100000
	334	9425500000	11025700000	7238900000	5078500000	9003500000	10409800000	7872100000	6610300000	4765600000	12266100000	11353700000
	335	9372100000	10994800000	7257000000	5105600000	9067100000	10330100000	7898600000	6622200000	4751200000	12283800000	11365800000
	336	9431700000	11028100000	7325600000	5102100000	9006100000	10357100000	7898300000	6614100000	4773400000	12367300000	11367800000
	337	9421000000	10962800000	7319700000	5085100000	9033400000	10316400000	7927700000	6629800000	4744600000	12365800000	11355100000
	338	9386700000	10945300000	7334900000	5065100000	9004000000	10311900000	7871600000	6586800000	4810600000	12407900000	11347000000
	339	9444700000	10905600000	7335300000	5079500000	9005400000	10282300000	7871900000	6555000000	4778000000	12452500000	11389300000
	340	9345500000	10889500000	7394800000	5071700000	9023900000	10277000000	7870300000	6566700000	4790300000	12516900000	11385300000
	341	9341000000	10913300000	7396900000	5055300000	9000500000	10194200000	7893400000	6555700000	4852900000	12496300000	11432500000
	342	9342800000	10861900000	7445300000	5005400000	8993400000	10192100000	7795300000	6580600000	4820700000	12559500000	11378500000
	343	9325400000	10837000000	7411400000	5072200000	8970300000	10164000000	7815300000	6560200000	4816000000	12589500000	11443300000
	344	9355500000	10817900000	7377100000	5043300000	9024200000	10157200000	7825300000	6514800000	4855200000	12550500000	11475900000
	345	9266700000	10800300000	7396100000	5079500000	8975300000	10133400000	7788000000	6517700000	4822800000	12619400000	11468700000
	346	9331200000	10693200000	7424800000	4982800000	8979800000	10152100000	7839400000	6488500000	4827600000	12688500000	11524700000
	347	9302700000	10804300000	7462300000	5018100000	8918800000	10043900000	7757900000	6489000000	4853000000	12697300000	11507900000
	348	9293600000	10711800000	7429700000	5013800000	8966500000	10065800000	7732600000	6451200000	4867700000	12755700000	11487900000
	349	9298700000	10612000000	7501200000	5000200000	8968600000	10127500000	7668500000	6493800000	4861400000	12785500000	11583000000
	350	9274200000	10548200000	7420300000	4989400000	8939400000	9930200000	7636500000	6451800000	4887000000	12723600000	11511700000
	Normalized over the baseline (Y=1)	WT			MCUi11		MCUi11+Histamine			MCUI11+Succinate											Quantification of AUC of PM-Luciferase upon stimulation with EGF with PRISM
	Time (Sec)	WT_1	WT_2	WT_3	MCUI11_1	MCUI11_2	MCUI11+HIST_1	MCUI11+HIST_2	MCUI11+HIST_3	MCUI11+SUCC_1	MCUI11+SUCC_2	MCUI11+SUCC_3									Area Under the Curve (AUC)	Samples	Replica I
	270	0.994182	1.001	1.0041	0.999694	1.00084	0.992597	0.998193	1.00002	0.988741	0.998505	0.997579										WT	1.893
	271	1.00138	1.00064	0.992247	1.00193	0.999838	1.00519	1.00225	1.00333	1.00501	1.00151	0.997316											1.945
	272	1.00444	0.998358	1.00365	0.998374	0.999323	1.00221	0.999561	0.996647	1.00625	0.999983	1.0051													Samples	Average	StDev	T Test
	273	1.00007	1.00691	1.00065	0.987831	1.00007	0.997248	0.997873	0.997616	1.01505	1.00366	1.00367										MCUi11	-1.741		WT	1.919	0.0367696
	274	1.00834	1.01354	0.996753	0.99148	0.991754	0.997479	1.00404	0.996464	1.01264	1.00326	1.00789											-2.001		MCUi11	-1.871	0.183848	0.00122136	**
	275	1.00425	1.00555	1.00118	0.986346	0.991454	0.999938	1.00937	0.99992	1.0232	1.01197	1.00142													MCUi11+Histamine	-2.24733	0.903865	0.618853	**
	276	1.01423	1.01326	1.00265	0.988106	0.992671	0.997932	1.00562	1.00134	1.03253	1.01426	1.01018										MCUi11+Histamine	-2.916		MCUi11+Succinate	8.30067	3.15943	0.0229166	*
	277	1.01162	1.01593	0.997426	0.989921	0.995538	1.00066	1.00448	0.994258	1.03895	1.01974	1.01661											-1.219
	278	1.01601	1.02236	0.998361	0.979305	0.983091	0.995899	1.00545	0.995986	1.04195	1.0237	1.01395											-2.607
	279	1.01062	1.02313	0.988702	0.984824	0.991052	1.00219	1	1.00155	1.05361	1.02824	1.01601
	280	1.0187	1.02567	0.997028	0.982569	0.989598	1.00347	1.00401	0.998108	1.05284	1.03598	1.01373										MCUi11+Succinate	10.7
	281	1.02541	1.02961	1.00119	0.974684	0.985968	1.00144	1.00556	1.00695	1.06888	1.03479	1.01403											9.481
	282	1.03145	1.03449	1.0005	0.971567	0.986649	1.00453	1.0112	0.991406	1.08322	1.03883	1.02181											4.721
	283	1.02438	1.03486	0.999817	0.974336	0.98701	1.00352	1.00911	0.996647	1.08172	1.04462	1.02188
	284	1.02848	1.04256	0.99395	0.974409	0.981462	1.00291	1.00764	0.991856	1.0867	1.04221	1.02967
	285	1.03037	1.04883	0.993538	0.970724	0.981658	1.00186	1.01034	1.00235	1.09807	1.04881	1.02634
	286	1.03049	1.04943	0.991711	0.974647	0.976037	1.00885	1.00475	0.995467	1.10367	1.05751	1.03041									n of cells for each replicate
	287	1.03994	1.05035	0.992302	0.973859	0.979059	1.00228	1.01136	0.99586	1.10894	1.06054	1.03059
	288	1.04253	1.05918	0.980899	0.969275	0.979059	1.00468	1.01176	0.989917	1.11406	1.06839	1.03971									Sample	Replica I	Total
	289	1.04461	1.06256	0.979951	0.962582	0.971438	1.00288	1.00767	0.994511	1.1243	1.07266	1.04891									WT	2	2
	290	1.04211	1.05885	0.97642	0.95776	0.978925	1.00266	1.00537	0.989791	1.1252	1.07682	1.04262		The graph represent the median of all the N in the experiment							MCUi11	2	2
	291	1.04056	1.07158	0.983866	0.968248	0.979337	0.999095	1.00269	0.998965	1.12328	1.08205	1.04605									MCUi11+Histamine	3	3
	292	1.04971	1.07473	0.980844	0.967001	0.972304	0.998624	1.01158	0.99083	1.1334	1.08257	1.05239									MCUi11+Succinate	3	3
	293	1.05058	1.06801	0.977176	0.957302	0.974027	0.99897	1.01387	0.997827	1.145	1.08708	1.05306
	294	1.05768	1.07011	0.974895	0.95908	0.970448	0.993635	1.00916	0.993191	1.1594	1.10109	1.04658
	295	1.05058	1.07184	0.975225	0.961116	0.973016	1.00165	1.00703	0.988231	1.15092	1.10351	1.05736
	296	1.05874	1.08468	0.968685	0.961244	0.972737	0.99652	1.01183	0.988695	1.1654	1.102	1.05882
	297	1.06342	1.08609	0.958945	0.959484	0.96985	0.995464	1.00792	0.989833	1.17323	1.10289	1.06624
	298	1.05946	1.0902	0.955538	0.953194	0.970139	0.993582	1.00969	0.991111	1.17705	1.11034	1.06425
	299	1.06104	1.08811	0.95246	0.961281	0.966385	0.994141	1.01142	0.979014	1.18486	1.12693	1.07268
	300	1.06167	1.09276	0.952721	0.95919	0.970087	0.992597	1.0078	0.980251	1.18724	1.129	1.07284
	301	1.07142	1.09747	0.953065	0.952681	0.959084	0.99763	1.00625	0.976457	1.19889	1.14121	1.07051
	302	1.06576	1.09418	0.947295	0.954955	0.965024	0.990377	0.999105	0.984452	1.21128	1.14617	1.07404
	303	1.06542	1.1082	0.947322	0.951856	0.959579	0.993245	0.99977	0.979998	1.20101	1.14955	1.07732
	304	1.06913	1.0972	0.943984	0.955651	0.966612	0.981491	1.00214	0.979057	1.22079	1.15131	1.08429
	305	1.07875	1.09819	0.94441	0.952773	0.964302	0.988194	1.00497	0.973029	1.21188	1.15675	1.0801
	306	1.07494	1.1067	0.94386	0.957797	0.965632	0.98482	0.998871	0.976935	1.22992	1.15997	1.08469
	307	1.07391	1.10836	0.940137	0.948189	0.964539	0.978775	1.00079	0.972804	1.22237	1.17222	1.08614
	308	1.07789	1.10211	0.942816	0.954441	0.960022	0.975091	1.00318	0.967381	1.22967	1.1688	1.08985
	309	1.07828	1.10845	0.934106	0.961354	0.9626	0.975988	1.00247	0.969896	1.23931	1.1776	1.08942
	310	1.07749	1.11345	0.942472	0.952223	0.961054	0.974647	1.00218	0.967255	1.24189	1.18285	1.09147
	311	1.08383	1.11	0.94228	0.946263	0.959589	0.972792	1.00121	0.961143	1.25648	1.18612	1.09356
	312	1.08038	1.10368	0.941813	0.947474	0.960631	0.971496	0.992354	0.963293	1.25385	1.19112	1.09388
	313	1.07757	1.1055	0.94059	0.95941	0.952958	0.969134	0.998452	0.96245	1.25204	1.19362	1.10232
	314	1.0794	1.10817	0.943338	0.94498	0.955557	0.963169	0.995089	0.956956	1.25943	1.20248	1.10464
	315	1.08477	1.1037	0.94195	0.95809	0.953525	0.965078	0.995828	0.959696	1.26687	1.19543	1.10811
	316	1.07948	1.10656	0.94724	0.941973	0.949607	0.96119	0.994042	0.957027	1.27088	1.21187	1.10959
	317	1.07676	1.10004	0.94827	0.956275	0.952144	0.967022	0.993204	0.954638	1.28237	1.2111	1.1146
	318	1.07968	1.09858	0.956664	0.941459	0.948349	0.95771	0.991344	0.954076	1.2867	1.21835	1.11809
	319	1.08112	1.09846	0.956266	0.947914	0.944987	0.951212	0.989189	0.954076	1.28528	1.22239	1.1195
	320	1.0843	1.10215	0.951595	0.942578	0.949545	0.953387	0.988782	0.955186	1.29165	1.22551	1.11813
	321	1.07659	1.09404	0.959275	0.941258	0.949009	0.951318	0.993943	0.946307	1.29295	1.23121	1.11896
	322	1.08041	1.09539	0.954892	0.94311	0.944781	0.948593	0.991344	0.944817	1.30118	1.23695	1.1196
	323	1.07845	1.09534	0.958808	0.938929	0.94278	0.947279	0.985062	0.941811	1.29156	1.24254	1.12383
	324	1.07989	1.09023	0.970458	0.943605	0.941955	0.942929	0.987094	0.943117	1.31018	1.25078	1.12154
	325	1.07378	1.09792	0.961198	0.942486	0.940109	0.944057	0.990396	0.938453	1.3076	1.24716	1.12781
	326	1.08023	1.0935	0.967422	0.941863	0.940315	0.938296	0.978065	0.942134	1.31272	1.25771	1.12698
	327	1.0798	1.08548	0.977313	0.938782	0.942821	0.937426	0.983054	0.935601	1.30339	1.25713	1.13353
	328	1.06921	1.07905	0.968383	0.943715	0.940284	0.937364	0.977769	0.936584	1.31281	1.25856	1.13285
	329	1.07418	1.08632	0.975115	0.944026	0.940016	0.938207	0.976451	0.929363	1.32817	1.25592	1.13205
	330	1.06792	1.07965	0.980707	0.933758	0.936077	0.931132	0.980701	0.936373	1.32788	1.26686	1.13979
	331	1.06813	1.07637	0.986834	0.944246	0.940171	0.923977	0.976722	0.932187	1.33252	1.26242	1.14365
	332	1.06068	1.07482	0.981792	0.934308	0.93288	0.922104	0.978509	0.928871	1.33445	1.27153	1.13809
	333	1.06247	1.06657	0.988428	0.934932	0.929559	0.924128	0.972103	0.92984	1.33512	1.27247	1.13545
	334	1.05996	1.06704	0.994514	0.931191	0.928477	0.924083	0.969713	0.92873	1.34808	1.27642	1.14692
	335	1.05395	1.06405	0.997	0.93616	0.935035	0.917008	0.972978	0.930402	1.34401	1.27826	1.14815
	336	1.06066	1.06727	1.00643	0.935519	0.928745	0.919405	0.972941	0.929264	1.35029	1.28695	1.14835
	337	1.05945	1.06095	1.00561	0.932401	0.93156	0.915792	0.976562	0.93147	1.34214	1.2868	1.14706
	338	1.05559	1.05926	1.0077	0.928734	0.928528	0.915393	0.969652	0.925429	1.36081	1.29118	1.14625
	339	1.06212	1.05542	1.00776	0.931375	0.928673	0.912765	0.969689	0.920961	1.35159	1.29582	1.15052
	340	1.05096	1.05386	1.01593	0.929944	0.93058	0.912295	0.969492	0.922605	1.35507	1.30252	1.15012
	341	1.05046	1.05616	1.01622	0.926937	0.928167	0.904945	0.972337	0.921059	1.37278	1.30037	1.15488
	342	1.05066	1.05119	1.02287	0.917788	0.927435	0.904758	0.960253	0.924558	1.36367	1.30695	1.14943
	343	1.0487	1.04878	1.01821	0.930036	0.925053	0.902264	0.962716	0.921691	1.36234	1.31007	1.15597
	344	1.05209	1.04693	1.0135	0.924737	0.930611	0.90166	0.963948	0.915313	1.37343	1.30602	1.15927
	345	1.0421	1.04523	1.01611	0.931375	0.925569	0.899547	0.959354	0.91572	1.36426	1.31318	1.15854
	346	1.04935	1.03486	1.02005	0.913644	0.926033	0.901207	0.965685	0.911618	1.36562	1.32038	1.1642
	347	1.04615	1.04561	1.02521	0.920116	0.919742	0.891602	0.955646	0.911688	1.3728	1.32129	1.1625
	348	1.04513	1.03666	1.02073	0.919328	0.924661	0.893546	0.952529	0.906377	1.37696	1.32737	1.16048
	349	1.0457	1.027	1.03055	0.916834	0.924878	0.899024	0.944633	0.912362	1.37518	1.33047	1.17009
	350	1.04294	1.02083	1.01944	0.914854	0.921866	0.881509	0.940691	0.906461	1.38242	1.32403	1.16288
																			Quantification of AUC of PM-Luciferase upon stimulation of different doses of EGF with PRISM
																			Area Under the Curve (AUC)	Samples	Replica I
																				WT	1.893
																					1.945
																								Average	StDev	T Test
																				MCUi11	-1.741		WT	1.919	0.0367696
																					-2.001		MCUi11	-1.871	0.183848	0.00122136	**
																							MCUi11+Histamine	-2.24733	0.903865	0.618853	ns
																				MCUi11+Histamine	-2.916		MCUi11+Succinate	8.30067	3.15943	0.0229166	*
																					-1.219
																					-2.607
																				MCUi11+Succinate	10.7
																					9.481
																					4.721
																			N of cells for each replicate
														traces are expressed as median of the entire N of experiment
																			Sample	Replica I	Total
																			WT	2	2
																			MCUi11	2	2
																			MCUi11+Histamine	3	3
																			MCUi11+Succinate	3	3
