# Supplementary material for: A tripartite organelle platform links growth factor receptor signaling to mitochondrial metabolism
Source: Nat Commun. 2024 Jun 15;15:5119. doi: 10.1038/s41467-024-49543-z (PMC11180189; doi:10.1038/s41467-024-49543-z)
Supplement: Supplementary file 11 — Source Data File [file 41467_2024_49543_MOESM11_ESM.zip › Source Data file/SOURCE DATA Supplementary Fig 6.xlsx]

## Sheet: a
	RawData: membranes					IB:		MW:	MERGE WITH PROTEIN MARKER
					anti-Vinculin
								250 kDa
								150 kDa
								100 kDa
								75 kDa
					anti-NWASP			50 kDa
								37 kDa
								25 kDa
								20 kDa
								15 kDa

## Sheet: b
		Internalization of EGF
		Replicates	Sample	Field Of View (FOV)	RawIntDensity	Nuclei	RawIntDensity/Nuclei	Average	% of Control	Average	StDev
														Sample	Replica I	Replica II	Replica III	Replica IV			Sample	Average	StDev	T Test
		Replica I	Control	1	2323050	8	290381	684420	42.4274	100	31.1176			Control	42.4274	93.8814	59.4732	21.6058			Control	100	36.1517
				2	5424105	8	678013		99.0639						99.0639	84.2386	59.2738	66.9955			RTN3-KD	71.7708	25.6473	0.00112489	**
				3	4523190	8	565399		82.6099						82.6099	128.566	73.5454	118.461			CK666	80.6077	31.732	0.0329658	*
				4	5477400	9	608600		88.922						88.922	73.2878	94.7058	54.9185			NWASP-KD	82.916	33.5958	0.0542101
				5	4563480	8	570435		83.3458						83.3458	67.3027	134.476	96.5236
				6	5679615	6	946602		138.307						138.307	85.52	120.875	152.871
				7	4961535	5	992307		144.985						144.985	122.632	76.6709	131.747
				8	4980660	9	553407		80.8578						80.8578	84.805	120.422	139.276
				9	5141820	6	856970		125.211						125.211	81.2165	135.027	62.4935
				10	4692510	6	782085		114.27						114.27	178.55	125.531	185.942
			RTN3 KD	1	1056210	4	264052	480352	38.5805	70.1838	28.5314							69.1657
				2	868275	2	434138		63.4315
				3	2363595	3	787865		115.114					RTN3-KD	38.5805	57.0796		38.3208
				4	2084880	4	521220		76.155						63.4315	67.9552		91.7725
				5	1577940	4	394485		57.6379						115.114	66.4166		50.9327
			NWASP KD	1	1823250	4	455812	575657	66.5984	84.1088	19.4446				76.155	87.8421		47.1885
				2	2391135	4	597784		87.3417						57.6379	55.6612		47.8253
				3	4029000	7	575571		84.0962							60.6892		66.1903
				4	1434375	2	717188		104.788							64.6311		72.2198
				5	2478345	6	413058		60.3515							85.1808		130.589
				6	3545520	7	506503		74.0047							47.3851		126.036
				7	2455395	3	818465		119.585							72.6563		106.778
				8	4446690	7	635241		92.8146
				9	3229065	7	461295		67.3994					NWASP-KD	66.5984	48.3089	62.7168
			CK666	1	1186515	6	197752	495245	28.8934	72.3599	34.5224				87.3417	43.9762	52.6073
				2	2434740	4	608685		88.9344						84.0962	60.927	72.306
				3	5378715	5	1075743		157.176						104.788	78.6477	82.2601
				4	2526540	5	505308		73.8301						60.3515	190.561	87.7883
				5	2544390	7	363484		53.1084						74.0047	65.8444	133.808				the graph rapresents the internalization of NCE-marker CD147 of all the N of at least three independent experiments
				6	2530620	7	361517		52.821						119.585	61.1392	78.4467				statistics has been calculated as Student's t test over the total N of at least three independent experiments
				7	4140945	7	591564		86.4328						92.8146	58.268
				8	3945615	10	394562		57.649						67.3994
				9	2556375	6	426062		62.2516
				10	3849990	9	427777		62.5021					CK666	28.8934	79.4097	96.7432
															88.9344	67.6595	172.56
		Replica II	Control	1	4776660	7	682380	726854	93.8814	100	33.9284				157.176	69.0253	132.505
				2	4286040	7	612291		84.2386						73.8301	65.096	57.1151
				3	2803470	3	934490		128.566						53.1084	77.0276	67.9469
				4	1598085	3	532695		73.2878						52.821	125.272	81.9966
				5	2445960	5	489192		67.3027						86.4328	93.361	89.6882
				6	1864815	3	621605		85.52						57.649	62.4773
				7	1782705	2	891352		122.632						62.2516	125.409
				8	4314855	7	616408		84.805						62.5021	51.8406
				9	2361300	4	590325		81.2165
				10	6488985	5	1297797		178.55				n of cells for each replicate
			RTN3 KD	1	1659540	4	414885	483719	57.0796	66.5497	12.7075
				2	3951480	8	493935		67.9552				EGF
				3	3379260	7	482751		66.4166					Control	RTN3 KD	NWASP-KD	CK666
				4	4469385	7	638484		87.8421				Replica I	73	17	47	66
				5	2832030	7	404576		55.6612				Replica II	46	62	59	52
				6	3970095	9	441122		60.6892				Replica III	154		131	132
				7	1879095	4	469774		64.6311				Replica IV	65	68
				8	3714840	6	619140		85.1808
				9	2066520	6	344420		47.3851				total N	338	147	237	250
				10	2112420	4	528105		72.6563
			NWASP KD	1	2809080	8	351135	552111	48.3089	75.959	47.4929
				2	2557140	8	319642		43.9762
				3	3985650	9	442850		60.927
				4	5144880	9	571653		78.6477
				5	5540385	4	1.3851e+06		190.561
				6	2871555	6	478592		65.8444
				7	3110745	7	444392		61.1392
				8	3388185	8	423523		58.268
			CK666	1	2308770	4	577192	593532	79.4097	81.6578	25.5312
				2	3442500	7	491786		67.6595
				3	3010275	6	501712		69.0253
				4	1892610	4	473152		65.096
				5	2799390	5	559878		77.0276
				6	3642165	4	910541		125.272
				7	4071585	6	678598		93.361
				8	3178830	7	454119		62.4773
				9	2734620	3	911540		125.409
				10	2260830	6	376805		51.8406
		Replica III	Control	1	25961064	15	1.73074e+06	2.91012e+06	59.4732	100	30.7197
				2	29323896	17	1.72494e+06		59.2738
				3	3.21038e+07	15	2.14026e+06		73.5454
				4	44096759	16	2.75605e+06		94.7058
				5	39133927	10	3.91339e+06		134.476
				6	42211213	12	3.5176e+06		120.875
				7	46855461	21	2.23121e+06		76.6709
				8	42053101	12	3.50443e+06		120.422
				9	74659593	19	3.92945e+06		135.027
				10	62102660	17	3.6531e+06		125.531
			NWASP KD	1	27376993	15	1.82513e+06	2.36939e+06	62.7168	81.419	26.0051
				2	22964014	15	1.53093e+06		52.6073
				3	42083779	20	2.10419e+06		72.306
				4	47877290	20	2.39386e+06		82.2601
				5	53649562	21	2.55474e+06		87.7883
				6	62303250	16	3.89395e+06		133.808
				7	54789385	24	2.28289e+06		78.4467
			CK666	1	42230092	15	2.81534e+06	2.90411e+06	96.7432	99.7935	40.0598
				2	80346909	16	5.02168e+06		172.56
				3	61696760	16	3.85605e+06		132.505
				4	46539237	28	1.66212e+06		57.1151
				5	37569325	19	1.97733e+06		67.9469
				6	47723898	20	2.38619e+06		81.9966
				7	46980535	18	2.61003e+06		89.6882
		Replica IV	Control	1	1924995	10	192500	890961	21.6058	100	49.7087
				2	5969040	10	596904		66.9955
				3	4221780	4	1055445		118.461
				4	2935815	6	489302		54.9185
				5	6879900	8	859988		96.5236
				6	5448075	4	1.36202e+06		152.871
				7	5869080	5	1173816		131.747
				8	4963575	4	1.24089e+06		139.276
				9	1113585	2	556792		62.4935
				10	6626685	4	1.65667e+06		185.942
				11	4929915	8	616239		69.1657
			RTN3-KD	1	4097085	12	341424	693038	38.3208	77.7854	34.0431
				2	3270630	4	817658		91.7725
				3	3176535	7	453791		50.9327
				4	3363450	8	420431		47.1885
				5	1704420	4	426105		47.8253
				6	5307570	9	589730		66.1903
				7	5791050	9	643450		72.2198
				8	4654005	4	1.1635e+06		130.589
				9	6737610	6	1122935		126.036
				10	4756770	5	951354		106.778

## Sheet: c
	RawData		ARP3-GFP					Phalloidin-555				merge					RawData increased contrast		ARP3-GFP				Phalloidin-555				merge
	- EGF																- EGF
	Low EGF																Low EGF
	High EGF																High EGF
																															Scale bar, 10 µm
	Quantification of Phalloidin-555 raw integrity density normalized over the number of cells per field of view
		Phalloidin intensity
		Replicates	Sample	Field Of View (FOV)	RawIntDensity	Nuclei	RawIntDensity/Nuclei	Average	% of - EGF	Average	StDev
														Sample	Replica I	Replica II	Replica III		Sample	Average	StDev	T Test
		Replica I	- EGF	1	11745043	5	2.34901e+06	3.24229e+06	72.449	100	15.9707			- EGF	72.449	54.5688	101.395		- EGF	100	33.7437
				2	33607865	8	4.20098e+06		129.568						129.568	66.0592	163.799		Low EGF	112.899	40.7521	0.182712	ns
				3	23018368	7	3.28834e+06		101.42						101.42	86.1243	105.683		High EGF	155.233	77.5174	0.000369762	***
				4	37325499	12	3.11046e+06		95.9339						95.9339	92.0127	123.171
				5	20306534	7	2.90093e+06		89.4717						89.4717	96.0384	70.6786
				6	20380965	7	2.91157e+06		89.7996						89.7996	65.9496	95.0856
				7	19114938	5	3.82299e+06		117.91						117.91	59.6883	110.045
				8	21177291	6	3.52955e+06		108.86						108.86	155.539	73.3874
				9	29186757	9	3242973		100.021						100.021	131.412	103.638
				10	6132273	2	3.06614e+06		94.5669						94.5669	80.4029	53.1163
			Low EGF	1	13760338	5	2.75207e+06	3.34872e+06	84.8803	103.282	46.3711					212.205
				2	23407718	8	2.92596e+06		90.2437
				3	19712182	13	1.51632e+06		46.7669					Low EGF	84.8803	70.6474	156.911
				4	14263886	6	2.37731e+06		73.322						90.2437	79.2227	116.499
				5	26681768	10	2.66818e+06		82.2929						46.7669	79.0494	153.046
				6	8275480	5	1655096		51.0471						73.322	82.7805	85.9766
				7	14035970	4	3.50899e+06		108.226						82.2929	100.909	155.275
				8	16181171	3	5.39372e+06		166.355						51.0471	172.041	99.0552
				9	31975538	6	5.32926e+06		164.367						108.226	136.238	142.934
				10	26801505	5	5360301		165.324						166.355	49.9432	120.627
			High EGF	1	19644503	7	2.80636e+06	4.12503e+06	86.5547	127.226	42.5751				164.367	177.68	124.234
				2	30274833	7	4.32498e+06		133.392						165.324		163.491
				3	43984214	11	3.99856e+06		123.325								87.5692
				4	30228454	8	3.77856e+06		116.54
				5	29077215	7	4.15389e+06		128.116					High EGF	86.5547	279.704	184.85
				6	22591709	7	3227387		99.5403						133.392	129.35	129.919
				7	14889615	2	7.44481e+06		229.615						123.325	212.066	109.568
				8	21290806	5	4.25816e+06		131.332						116.54	119.724	40.0873
				9	26320277	5	5.26406e+06		162.356						128.116	124.863	484.331
				10	36406909	10	3.64069e+06		112.288						99.5403	147.8	115.799
				11	47650594	16	2.97816e+06		91.8536						229.615	101.446	276.955
				12	59821687	12	4.98514e+06		153.754						131.332	107.742	105.834		the graph rapresents intensity pf phalloidin staining of all the N of three independent experiments
				13	37093961	10	3.7094e+06		114.407						162.356	68.5195	220.194		statistics has been calculated as Student's t test over the total N of three independent experiments
				14	7828335	5	1565667		48.2889						112.288	127.569	311.268
				15	34438057	6	5.73968e+06		177.025						91.8536	115.147	174.068
															153.754		162.151
		Replica II	- EGF	1	14529964	10	1.453e+06	2.66269e+06	54.5688	100	48.2885				114.407		164.927
				2	19348431	11	1.75895e+06		66.0592						48.2889		131.058
				3	18345768	8	2293221		86.1243						177.025		132.905
				4	22050078	9	2.45001e+06		92.0127								122.752
				5	15343202	6	2.5572e+06		96.0384								158.995
				6	17560312	10	1.75603e+06		65.9496								155.798
				7	19071752	12	1.58931e+06		59.6883								252.411
				8	24849095	6	4.14152e+06		155.539								264.551
				9	13996309	4	3.49908e+06		131.412
				10	23549660	11	2.14088e+06		80.4029				n of cells for each replicate
				11	28251805	5	5650361		212.205
			Low EGF	1	22573438	12	1.88112e+06	2.80621e+06	70.6474	105.39	45.8409		EGF
				2	21094531	10	2.10945e+06		79.2227					- EGF	Low EGF	High EGF
				3	21048365	10	2.10484e+06		79.0494				Replica I	68	65	118
				4	22041859	10	2.20419e+06		82.7805				Replica II	92	65	59
				5	10747608	4	2686902		100.909				Replica III	36	48	67
				6	27485554	6	4.58093e+06		172.041
				7	7255186	2	3627593		136.238				total N	196	178	244
				8	10638643	8	1.32983e+06		49.9432
				9	14193203	3	4.73107e+06		177.68
			High EGF	1	22342952	3	7.44765e+06	3.71307e+06	279.704	139.448	58.25
				2	13776732	4	3444183		129.35
				3	22586605	4	5.64665e+06		212.066
				4	12751532	4	3187883		119.724
				5	19948281	6	3.32471e+06		124.863
				6	11806317	3	3935439		147.8
				7	29713075	11	2.70119e+06		101.446
				8	20081902	7	2.86884e+06		107.742
				9	12771211	7	1.82446e+06		68.5195
				10	16983857	5	3.39677e+06		127.569
				11	15330015	5	3066003		115.147
		Replica III	- EGF	1	22285115	5	4457023	4.39568e+06	101.395	100	30.8146
				2	28800399	4	7.2001e+06		163.799
				3	18581942	4	4.64549e+06		105.683
				4	16242636	3	5414212		123.171
				5	6213611	2	3.10681e+06		70.6786
				7	16718653	4	4.17966e+06		95.0856
				8	19349002	4	4.83725e+06		110.045
				9	12903501	4	3.22588e+06		73.3874
				10	18222351	4	4.55559e+06		103.638
				11	4669649	2	2.33482e+06		53.1163
			Low EGF	1	20691994	3	6.89733e+06	5.61696e+06	156.911	127.784	28.5104
				2	20483710	4	5.12093e+06		116.499
				4	33637187	5	6.72744e+06		153.046
				5	11337771	3	3779257		85.9766
				6	27301527	4	6.82538e+06		155.275
				7	17416601	4	4.35415e+06		99.0552
				8	31414694	5	6.28294e+06		142.934
				9	31814400	6	5302400		120.627
				10	32765672	6	5.46095e+06		124.234
				11	21559586	3	7.18653e+06		163.491
				12	19246317	5	3.84926e+06		87.5692
			High EGF	2	16250818	2	8125409	8.12854e+06	184.85	184.921	97.0515
				3	22843249	4	5.71081e+06		129.919
				4	19264971	4	4.81624e+06		109.568
				5	5286331	3	1.76211e+06		40.0873
				6	63868970	3	2.12897e+07		484.331
				7	20360699	4	5.09017e+06		115.799
				8	24348102	2	12174051		276.955
				9	27912801	6	4.65213e+06		105.834
				10	19358034	2	9679017		220.194
				11	41047021	3	1.36823e+07		311.268
				12	38257490	5	7651498		174.068
				13	14255275	2	7.12764e+06		162.151
				14	14499362	2	7249681		164.927
				15	34565360	6	5.76089e+06		131.058
				16	23368365	4	5.84209e+06		132.905
				17	26978975	5	5395795		122.752
				18	13977806	2	6988903		158.995
				19	13696794	2	6848397		155.798
				20	33285538	3	1.10952e+07		252.411
				21	34886450	3	1.16288e+07		264.551
		ARP3-GFP colocalization with phalloidin-555 via Pearson coefficient using JACoP plug-in on ImageJ
		Replicates	Sample	Field Of View (FOV)	RawIntDensity	Average	% of - EGF	Average	StDev
												Sample	Replica I	Replica II	Replica III		Sample	Average	StDev	T Test
		Replica I	- EGF	1	0.396904	0.383067	103.612	100	18.0851			- EGF	103.612	82.8169	62.3868		- EGF	100	24.7776
				2	0.33837		88.3317						88.3317	79.0314	105.711		Low EGF	110.399	21.4861	0.0825931	ns
				3	0.353514		92.2852						92.2852	156.821	95.5297		High EGF	128.081	31.145	7.70628e-05	****
				4	0.35437		92.5085						92.5085	121.386	121.524
				5	0.498658		130.175						130.175	103.106	126.94
				6	0.288649		75.3519						75.3519	65.1737	90.7641
				7	0.380092		99.2232						99.2232	123.235	143.403
				8	0.488202		127.446						127.446	98.8915	82.3159
				9	0.348847		91.0667						91.0667	108.794	124.99
			Low EGF	1	0.45139	0.404688	117.836	105.644	11.0623					61.4361	96.1796
				2	0.36963		96.4923							99.3097	50.256
				3	0.456689		119.219
				5	0.421382		110.002					Low EGF	117.836	135.439	87.5148
				6	0.418147		109.158						96.4923	107.94	124.34
				7	0.359692		93.8978						119.219	159.511	122.824
				8	0.39957		104.308						110.002	124.942	124.557
				9	0.431766		112.713						109.158	110.286	72.1347
				10	0.333923		87.1708						93.8978	80.573	133.005
			High EGF	1	0.570748	0.488788	148.994	127.598	20.1738				104.308	115.435	95.963
				2	0.46044		120.198						112.713	107.699	98.1292
				3	0.480993		125.564						87.1708	102.719	88.8145
				4	0.431493		112.642							67.9357	134.738
				5	0.334265		87.26								155.534
				6	0.515961		134.692								121.524
				7	0.576714		150.552
				9	0.598946		156.355					High EGF	148.994	177.455	58.7042
				10	0.559589		146.081						120.198	190.69	86.8649
				11	0.506508		132.224						125.564	95.1947	166.365
				12	0.488193		127.443						112.642	96.2961	148.818
				13	0.406245		106.051						87.26	79.5376	82.0993		the graph rapresents intensity pf phalloidin staining of all the N of three independent experiments
				14	0.424147		110.724						134.692	110.193	158.566		statistics has been calculated as Student's t test over the total N of three independent experiments
													150.552	117.715	129.323
		Replica II	- EGF	1	0.281093	0.339415	82.8169	100	27.8379				156.355	185.442	149.252
				2	0.268244		79.0314						146.081	139.779	110.26
				3	0.532272		156.821						132.224	202.798	123.474
				4	0.412		121.386						127.443	90.6195	131.489
				5	0.349957		103.106						106.051		144.053
				6	0.221209		65.1737						110.724		122.391
				7	0.418276		123.235								96.1796
				8	0.335652		98.8915								146.652
				9	0.369262		108.794								115.675
				10	0.208523		61.4361								150.551
				11	0.337072		99.3097								111.343
			Low EGF	1	0.4597	0.377592	135.439	111.248	25.8923						145.786
				2	0.366362		107.94								141.67
				3	0.541404		159.511								99.6455
				4	0.42407		124.942
				5	0.374328		110.286
				6	0.273476		80.573
				7	0.391805		115.435
				8	0.365547		107.699
				9	0.348642		102.719
				10	0.230584		67.9357
			High EGF	1	0.602307	0.458432	177.455	135.065	45.9455
				2	0.64723		190.69
				3	0.323105		95.1947
				4	0.326843		96.2961
				5	0.269962		79.5376
				6	0.374012		110.193
				7	0.39954		117.715
				8	0.629417		185.442
				9	0.474431		139.779
				10	0.688327		202.798
				11	0.307576		90.6195
		Replica III	- EGF	1	0.288	0.461636	62.3868	100	28.3757
				2	0.488		105.711
				3	0.441		95.5297
				4	0.561		121.524
				5	0.586		126.94
				6	0.419		90.7641
				7	0.662		143.403
				8	0.38		82.3159
				9	0.577		124.99
				10	0.444		96.1796
				11	0.232		50.256
			Low EGF	1	0.404	0.522833	87.5148	113.257	24.3613
				2	0.574		124.34
				3	0.567		122.824
				4	0.575		124.557
				5	0.333		72.1347
				6	0.614		133.005
				7	0.443		95.963
				8	0.453		98.1292
				9	0.41		88.8145
				10	0.622		134.738
				11	0.718		155.534
				12	0.561		121.524
			High EGF	1	0.271	0.575762	58.7042	124.722	28.3307
				2	0.401		86.8649
				3	0.768		166.365
				4	0.687		148.818
				5	0.379		82.0993
				6	0.732		158.566
				7	0.597		129.323
				8	0.689		149.252
				9	0.509		110.26
				10	0.57		123.474
				11	0.607		131.489
				12	0.665		144.053
				13	0.565		122.391
				14	0.444		96.1796
				15	0.677		146.652
				16	0.534		115.675
				17	0.695		150.551
				18	0.514		111.343
				19	0.673		145.786
				20	0.654		141.67
				21	0.46		99.6455

## Sheet: d
	RawData												RawData with increased contrast
			MPAct-mCherry					CaaX-YFP							MPAct-mCherry					CaaX-YFP
			merge					CaaX/MPAct							merge					CaaX/MPAct
																								Scale bar, 10 µm

## Sheet: e
		MPAct-mCherry/YFP-CaaX - expressed as % of Control
		Replicates	Sample	Field Of View (FOV)	RawIntDensity	Nuclei	RawIntDensity/Nuclei	Average	% of - EGF	Average	StDev
		Replica I	- EGF	1	4218.77	4	1054.69	12230.4	8.62355	100	85.8908			Sample	Replica I	Replica II	Replica III	Replica IV		Sample	Replica I	Replica II	Replica III	Replica IV	T Test
				2	19293	2	9646.52		78.8735					- EGF	8.62355	92.2993	58.8666	102.802		- EGF	100	100	100	100
				3	10546.3	3	3515.42		28.7433						78.8735	87.9009	143.216	41.2383		High EGF_2min	133.201	157.593	138.757	135.276	0.000316677	***
				4	27714.2	3	9238.06		75.5337						28.7433	184.57	31.9367	151.037		High EGF_5min	196.501	142.388	163.825	199.839	0.00150891	**
				5	26356.7	3	8785.58		71.8341						75.5337	107.541	197.894	21.5675		High EGF_8min	121.129	167.909	131.671	120.485	0.0195508	*
				6	25253.8	3	8417.94		68.8281						71.8341	62.6518	7.00069	142.59
				7	6822.18	3	2274.06		18.5935						68.8281	151.261	175.172	41.1652
				8	23164.3	1	23164.3		189.4						18.5935	50.2961	68.5901	121.18
				9	36370	1	36370		297.375						189.4	73.7923	112.614	89.2663
				10	9629.55	2	4814.77		39.3673						297.375	119.657	207.596	65.2166
				11	81261.3	3	27087.1		221.474						39.3673	70.0308	52.1909	145.655
				12	78875.8	4	19719		161.229						221.474		70.5795	134.542
				13	9179.75	2	4589.88		37.5285						161.229		89.2237	143.739
				14	62739.7	5	12547.9		102.597						37.5285		132.349
			High EGF_2 min	1	76016.2	2	38008.1	16291	310.768	133.201	108.814				102.597		233.784
				2	27796.3	2	13898.1		113.636								39.3916
				4	11532.7	2	5766.34		47.1476								59.8942
				5	88667.4	3	29555.8		241.659								62.6389
				6	33748.3	4	8437.07		68.9845								111.694
				7	4705.37	5	941.074		7.69456								113.445
				8	104582	6	17430.3		142.517								31.9222
			High EGF_5 min	1	17154.2	3	5718.06	24032.9	46.7529	196.501	155.361
				2	48893.6	2	24446.8		199.886					High EGF_2 min	310.768	218.944	51.299	15.0636
				3	49829.1	2	24914.5		203.71						113.636	262.234	378.896	13.0049
				4	141096	2	70547.8		576.825						47.1476	149.71	212.659	309.394
				5	46560.3	2	23280.2		190.347						241.659	126.156	118.349	62.2584
				6	61656.6	3	20552.2		168.042						68.9845	190.827	277.411	307.478
				7	26084	4	6520.99		53.318						7.69456	166.622	46.2282	196.002
				8	62973.6	4	15743.4		128.724						142.517	360.042	148.051	25.1951
				9	49143.6	2	24571.8		200.908							75.5601	75.5223	100.619
			High EGF_8 min	1	81609.7	2	40804.8	14814.5	333.635	121.129	95.2722					170.185	81.778	98.8911
				2	51954.7	2	25977.4		212.4							129.691	169.185	178.602
				3	24763.5	3	8254.49		67.4917							90.5736	323.387	162.535
				4	29794.4	3	9931.46		81.2032							71.6669	93.4509	154.271
				5	11362.7	2	5681.34		46.4527							135.047	97.9787
				6	34807.8	3	11602.6		94.8671							138.23	321.631
				7	14168.2	3	4722.73		38.6147							121.533	30.6453
				8	64799.2	4	16199.8		132.456							126.842	100.045
				9	20312.2	2	10156.1		83.0398							90.9653	79.1238
																211.85	163.051
		Replica II	- EGF	1	87980.9	6	14663.5	15886.9	92.2993	100	42.0041						136.541
				2	55858.9	4	13964.7		87.9009								57.0687			the graph rapresents the ratio signal between MPAct-cherry and YFP-CaaX of the average of four independent experiments
				3	117290	4	29322.5		184.57								170.809			statistics has been calculated as Student's t test over the average of four independent experiments
				4	85424.7	5	17084.9		107.541								155.71
				5	39813.7	4	9953.42		62.6518								49.4422
				6	120153	5	24030.6		151.261								56.6335
				7	39952.4	5	7990.49		50.2961								95.4535			Sample	Average	StDev
				8	46893.2	4	11723.3		73.7923								157.309			- EGF	100	62.5052
				9	57029.1	3	19009.7		119.657								98.7792			High EGF_2min	142.794	89.3629
				10	44502.8	4	11125.7		70.0308											High EGF_5min	173.176	98.8393
			High EGF_2 min	1	208701	6	34783.4	25036.7	218.944	157.593	71.9433			High EGF_5 min	46.7529	294.522	295.825	203.053		High EGF_8min	135.159	100.137
				2	124982	3	41660.8		262.234						199.886	57.3204	190.089	80.9682
				3	95136.9	4	23784.2		149.71						203.71	80.0171	66.7096	278.524
				4	160339	8	20042.3		126.156						576.825	177.497	110.108	63.6584
				5	121266	4	30316.5		190.827						190.347	76.2376	91.6245	95.5651
				6	105884	4	26471		166.622						168.042	130.788	100.386	152.532
				7	114399	2	57199.4		360.042						53.318	183.817	114.29	164.22
				8	48016.6	4	12004.2		75.5601						128.724	182.61	254.098	74.2507
				9	135185	5	27037.1		170.185						200.908	135.695	79.7565	322.028
				10	82415.6	4	20603.9		129.691							143.632	183.858	376.479
				11	71946.7	5	14389.3		90.5736							104.136	252.096	409.484
				12	91085.2	8	11385.6		71.6669								111.594	191.601
				13	85819.2	4	21454.8		135.047								72.7281	263.523
				14	131763	6	21960.5		138.23								138.365	75.4764
				15	96539.1	5	19307.8		121.533								86.0466	246.219
				16	80605.2	4	20151.3		126.842								307.643
				17	43354.7	3	14451.6		90.9653								84.3775
				18	67312.9	2	33656.4		211.85								111.111
			High EGF_5 min	1	187162	4	46790.4	22621.1	294.522	142.388	66.9763						69.2404
				2	18212.9	2	9106.43		57.3204								233.799
				3	38136.7	3	12712.2		80.0171								193.552
				4	140993	5	28198.7		177.497								181.394
				5	60558.9	5	12111.8		76.2376								192.488
				6	124669	6	20778.2		130.788								149.826
				7	116811	4	29202.8		183.817								186.814
				8	116044	4	29011.1		182.61								343.599
				9	129346	6	21557.7		135.695								235.224
				10	114093	5	22818.6		143.632								134.647
				11	99263.8	6	16544		104.136								179.622
			High EGF_8 min	1	31522.2	4	7880.56	26675.4	49.6041	167.909	177.391
				2	55745.8	3	18581.9		116.964					High EGF_8 min	333.635	49.6041	176.233	86.9603
				3	111235	5	22247.1		140.034						212.4	116.964	62.6482	193.866
				4	51047.3	2	25523.7		160.659						67.4917	140.034	251.285	222.833
				5	38327.5	3	12775.8		80.4175						81.2032	160.659	121.728	49.3665
				6	56652.8	4	14163.2		89.1502						46.4527	80.4175	125.106	40.3804
				7	102718	4	25679.6		161.64						94.8671	89.1502	324.235	168.535
				8	219950	2	109975		692.236						38.6147	161.64	61.744	130.706
				9	64479.9	4	16120		101.467						132.456	692.236	91.4352	99.5887
				10	93232.6	4	23308.2		146.713						83.0398	101.467	48.8072	94.9778
				11	85875.3	5	17175.1		108.108							146.713	100.832	117.641
																108.108	173.802
		Replica III	- EGF	1	34391.9	2	17195.9	29211.7	58.8666	100	64.3345						96.3037
				2	125508	3	41836		143.216								136.884
				3	46646.3	5	9329.26		31.9367								203.643
				4	115616	2	57808.2		197.894								83.2887
				5	4090.04	2	2045.02		7.00069								109.85
				6	204683	4	51170.6		175.172								69.8017
				7	80145.4	4	20036.3		68.5901								109.907
				8	65793.1	2	32896.6		112.614								100.35
				9	181927	3	60642.2		207.596								118.852
				10	60983.4	4	15245.9		52.1909								96.5957
				1	41235	2	20617.5		70.5795								171.172
				2	52127.5	2	26063.8		89.2237								118.522
				3	77323.1	2	38661.5		132.349								94.2575
				4	136585	2	68292.3		233.784								244.482
				5	46027.8	4	11507		39.3916
				6	52488.4	3	17496.1		59.8942				n of cells for each replicate
				7	54893.7	3	18297.9		62.6389
				8	65255.5	2	32627.8		111.694						High EGF
				9	66278.6	2	33139.3		113.445					- EGF	2min	5min	8min
				10	18650	2	9325		31.9222				Replica I	39	24	24	24
			High EGF_2 min	1	29970.6	2	14985.3	40533.3	51.299	138.757	64.3345		Replica II	44	81	50	40
				2	221364	2	110682		378.896				Replica III	55	79	70	67
				3	124243	2	62121.3		212.659				Replica IV	26	35	34	25
				4	69143.7	2	34571.8		118.349
				5	162073	2	81036.6		277.411				Total	164	220	178	157
				6	94528.3	7	13504		46.2282
				7	129744	3	43248.1		148.051
				8	44122.7	2	22061.3		75.5223
				9	95555	4	23888.7		81.778
				10	98843.6	2	49421.8		169.185
				11	188934	2	94466.8		323.387
				12	54597.2	2	27298.6		93.4509
				13	114485	4	28621.2		97.9787
				1	187908	2	93953.9		321.631
				2	35808	4	8952		30.6453
				3	116900	4	29224.9		100.045
				4	92453.6	4	23113.4		79.1238
				5	142890	3	47630		163.051
				6	79771.7	2	39885.9		136.541
				7	33341.5	2	16670.7		57.0687
				8	99792.3	2	49896.2		170.809
				9	181942	4	45485.4		155.71
				10	57771.6	4	14442.9		49.4422
				11	66174.4	4	16543.6		56.6335
				12	55767.2	2	27883.6		95.4535
				13	137858	3	45952.7		157.309
				14	86565.2	3	28855.1		98.7792
			High EGF_5 min	1	172831	2	86415.6	47856	295.825	163.825	77.4894
				2	111057	2	55528.3		190.089
				3	136409	7	19487		66.7096
				4	64328.9	2	32164.5		110.108
				5	26765.1	1	26765.1		91.6245
				6	205270	7	29324.3		100.386
				7	66772.1	2	33386.1		114.29
				8	74226.4	1	74226.4		254.098
				9	46596.4	2	23298.2		79.7565
				10	53708	1	53708		183.858
				11	73641.6	1	73641.6		252.096
				12	130395	4	32598.6		111.594
				13	42490.2	2	21245.1		72.7281
				14	121256	3	40418.7		138.365
				1	100543	4	25135.7		86.0466
				2	179736	2	89867.8		307.643
				3	147889	6	24648.1		84.3775
				4	32457.3	1	32457.3		111.111
				5	40452.6	2	20226.3		69.2404
				6	136593	2	68296.7		233.799
				7	113080	2	56539.9		193.552
				8	105977	2	52988.3		181.394
				9	112458	2	56228.9		192.488
				10	131300	3	43766.8		149.826
				11	54571.7	1	54571.7		186.814
				12	100371	1	100371		343.599
				13	68712.9	1	68712.9		235.224
				14	78665.6	2	39332.8		134.647
				15	104941	2	52470.6		179.622
			High EGF_8 min	1	154442	3	51480.7	38463.2	176.233	131.671	66.5184
				2	73202.4	4	18300.6		62.6482
				3	146809	2	73404.5		251.285
				4	106677	3	35558.8		121.728
				5	146182	4	36545.5		125.106
				6	94714.5	1	94714.5		324.235
				7	36072.9	2	18036.5		61.744
				8	53419.6	2	26709.8		91.4352
				9	57029.6	4	14257.4		48.8072
				10	88364	3	29454.7		100.832
				11	101541	2	50770.5		173.802
				12	112528	4	28132		96.3037
				13	79972.4	2	39986.2		136.884
				1	59487.6	1	59487.6		203.643
				2	48660.1	2	24330		83.2887
				3	64178.4	2	32089.2		109.85
				4	81561.1	4	20390.3		69.8017
				5	96316.8	3	32105.6		109.907
				6	58627.7	2	29313.9		100.35
				7	69437.6	2	34718.8		118.852
				8	112869	4	28217.2		96.5957
				9	150007	3	50002.3		171.172
				10	69244.7	2	34622.4		118.522
				11	110137	4	27534.2		94.2575
				12	142835	2	71417.3		244.482
		Replica IV	NS	1	74878.5	4	18719.6	18209.4	102.802	100	47.1526
				2	15018.5	2	7509.25		41.2383
				3	55006	2	27503		151.037
				4	15709.3	4	3927.32		21.5675
				5	51929.6	2	25964.8		142.59
				6	7495.94	1	7495.94		41.1652
				7	44132.5	2	22066.2		121.18
				8	32509.7	2	16254.9		89.2663
				9	23751.1	2	11875.6		65.2166
				10	26523	1	26523		145.655
				11	48998.6	2	24499.3		134.542
				12	52348	2	26174		143.739
			2 MIN	1	5486	2	2743	24633	15.0636	135.276	102.698
				2	4736.22	2	2368.11		13.0049
				3	112678	2	56338.9		309.394
				4	45347.6	4	11336.9		62.2584
				5	111980	2	55990		307.478
				6	178454	5	35690.9		196.002
				7	18351.5	4	4587.87		25.1951
				8	36644.3	2	18322.2		100.619
				9	90037.4	5	18007.5		98.8911
				10	32522.4	1	32522.4		178.602
				11	118387	4	29596.7		162.535
				12	56183.6	2	28091.8		154.271
			5 MIN	1	73949.6	2	36974.8	36389.5	203.053	199.839	113.658
				2	58975.3	4	14743.8		80.9682
				3	101435	2	50717.7		278.524
				4	11591.8	1	11591.8		63.6584
				5	69607.4	4	17401.9		95.5651
				6	83325.3	3	27775.1		152.532
				7	59807	2	29903.5		164.22
				8	27041.2	2	13520.6		74.2507
				9	58639.5	1	58639.5		322.028
				10	68554.6	1	68554.6		376.479
				11	149129	2	74564.6		409.484
				12	34889.4	1	34889.4		191.601
				13	47986.1	1	47986.1		263.523
				14	82462.9	6	13743.8		75.4764
				15	89670.1	2	44835		246.219
			8 MIN	1	31669.9	2	15835	21939.7	86.9603	120.485	59.5977
				2	70603.6	2	35301.8		193.866
				3	40576.6	1	40576.6		222.833
				4	17978.7	2	8989.35		49.3665
				5	29412.1	4	7353.02		40.3804
				6	61378.3	2	30689.2		168.535
				7	95202.9	4	23800.7		130.706
				8	36269	2	18134.5		99.5887
				9	69179.6	4	17294.9		94.9778
				10	42843.6	2	21421.8		117.641

## Sheet: f
		MPAct-mCherry/YFP-CaaX - expressed as % of Control
		Replicates	Sample	Field Of View (FOV)	RawIntDensity	Nuclei	RawIntDensity/Nuclei	Average	% of -Control	Average	StDev
		Replica I	- EGF	1	6838.58	5	1367.72	33931.5	3.14664	78.0646	49.2974			Sample	Replica I	Replica II	Replica III	Replica IV	Replica V		Sample	Replica I	Replica II	Replica III	Replica IV	Replica V	T Test
				2	91681.2	4	22920.3		52.7317					- EGF	3.14664	47.7483	61.467	97.5242	31.4722		- EGF	78.0646	65.014	42.9661	63.6382	30.6144
				3	41119.4	3	13706.5		31.5338						52.7317	46.0645	18.6076	44.5024	12.6249		Control	100	100	100	100	100	0.000845726	***
				4	132543	3	44181		101.645						31.5338	32.5081	22.3922	101.98	46.2392		RTN3-KD	61.2415	58.576	53.3557	68.6874	48.1735	2.08667e-06	****
				5	98723.9	2	49362		113.565						101.645	96.5324	10.5173	105.186	6.60278		AP2µ-KD	104.45	102.54	63.4507			0.351522	ns
				6	56264.2	2	28132.1		64.7221						113.565	45.6147	28.1285	100.379	43.6531		MCU-KD	52.1734	41.3576	37.737			2.04746e-06	****
				7	23511.1	2	11755.6		27.0454						64.7221	124.158	87.0166	15.0771	12.6025		IP3R-KD	56.9705	72.4502	71.1431			9.54825e-05	****
				8	104853	2	52426.7		120.616						27.0454	32.8642	12.7588	36.0506	37.0987
				9	41778.1	3	13926		32.039						120.616	84.4494	6.09766	84.1218	27.3284
				10	209957	4	52489.2		120.759						32.039	30.0808	64.8137	44.8687	19.9657
				11	228207	3	76069		175.008						120.759	28.5818	4.75718	80.1929	44.5916
				12	12992.7	6	2165.45		4.98196						175.008	47.4764	67.8706	97.5242	41.1893
				13	42131.1	2	21065.5		48.4645						4.98196	102.244	36.5555	66.7536	44.0049
				14	205034	3	68344.8		157.238						48.4645	57.2809	37.697	50.9899
				15	63329.1	2	31664.6		72.8492						157.238	5.44796	24.2738	140.249
				16	94499.1	2	47249.6		108.705						72.8492	61.6621	8.38327	66.9192
				17	8796.1	4	2199.03		5.05919						108.705	128.403	67.1327	5.02571
				18	91826.9	2	45913.5		105.631						5.05919	4.60956	54.7187	27.038
				19	90625.7	4	22656.4		52.1245						105.631	22.756	86.3436	21.0305
				20	82139.7	2	41069.8		94.4874						52.1245	131.316	1.34876	67.303
				21	66541.7	3	22180.6		51.0298						94.4874	63.9051	55.0589	20.0482
				22	73031	2	36515.5		84.0095						51.0298	58.947	72.4743
				23	109805	2	54902.4		126.311						84.0095	99.5535	50.5123
				24	264932	4	66233		152.379						126.311	38.8152	68.8899
				25	138541	7	19791.5		45.5334						152.379	127.611	69.5915
															45.5334	106.722	56.7445
			Control	1	20240.6	3	6746.87	43465.9	15.5222	100	90.9056
				2	110921	2	55460.3		127.595					Control	15.5222	40.5545	112.125	88.9378	178.297
				3	107780	4	26944.9		61.9908						127.595	46.584	98.4136	105.454	72.2512
				4	20006.2	5	4001.25		9.20549						61.9908	158.871	37.3458	114.679	154.329
				5	63529.9	2	31765		73.0802						9.20549	67.2102	154.279	144.951	30.6419
				6	144003	5	28800.7		66.2603						73.0802	28.0442	92.1826	102.056	112.113
				7	66462.9	5	13292.6		30.5816						66.2603	93.2246	117.611	156.664	82.9276
				8	107311	2	53655.4		123.443						30.5816	57.6837	58.137	128.106	171.875
				9	1704.87	4	426.217		0.980578						123.443	110.179	100.653	112.262	76.4578
				10	121689	4	30422.3		69.9912						0.980578	148.851	59.8658	151.578	21.108
				11	107427	2	53713.7		123.577						69.9912	189.99	135.467	34.5532
				12	143409	3	47803		109.978						123.577	223.765	227.234	101.372
				13	158814	4	39703.4		91.3438						109.978	201.215	82.6642	67.5975
				14	124028	3	41342.6		95.1149						91.3438	54.2289	89.4474	77.0341			the graph rapresents the ratio signal between MPAct-cherry and YFP-CaaX of the average of at least three independent experiments
				15	120819	3	40272.9		92.6539						95.1149	87.5668	339.737	110.004			statistics has been calculated as Student's t test over the average of at least three independent experiments
				16	66820.9	4	16705.2		38.4329						92.6539	17.5024	58.7191	174.811
				17	126407	2	63203.3		145.409						38.4329	60.6553	63.0489	92.7779
				18	79003.6	4	19750.9		45.44						145.409	165.405	74.0525	64.5445
				19	158495	2	79247.3		182.32						45.44	142.262	69.9396	117.372			Sample	Average	StDev
				20	248355	4	62088.8		142.845						182.32	309.24	105.911	266.01			- EGF	58.7968	39.8501
				21	108327	2	54163.6		124.612						142.845	71.8823	57.6618	71.561			Control	100	71.1844
				22	71828.2	2	35914.1		82.6259						124.612	34.5784	246.727	30.5683			RTN3-KD	59.5558	37.311
				23	84197.1	2	42098.5		96.8541						82.6259	91.9091	194.816	34.4058			AP2µ-KD	91.368	75.8652
				24	96706.3	5	19341.3		44.4975						96.8541	263.915	31.4508	27.922			MCU-KD	44.4745	32.3073
				25	170508	4	42626.9		98.0697						44.4975	87.6305	91.2789	105.231			IP3R-KD	66.0108	60.2138
				26	431334	2	215667		496.175						98.0697	52.2073	58.906	13.1168
				27	145265	3	48421.8		111.402						496.175	73.0695	25.6068	21.5136
															111.402	109.816	41.599	198.095
			RTN3 KD	1	122556	4	30638.9	26619.2	70.4895	61.2415	47.1864					91.078	26.7596	66.8681
				2	15047.6	2	7523.81		17.3097							40.6046	48.3593	121.637
				3	93754.3	2	46877.2		107.848							35.7268		87.1522
				4	83659.4	3	27886.5		64.1571							5.78434		111.165
				5	48290.5	2	24145.2		55.5498							41.0225
				6	182316	4	45579.1		104.862							97.7418
				7	96449.4	2	48224.7		110.948
				8	79223.1	4	19805.8		45.5662					RTN3-KD	70.4895	55.7018	53.5418	18.4857	34.2417
				9	38922.3	3	12974.1		29.8489						17.3097	19.7612	23.0835	66.5892	16.6887
				10	144802	2	72401.1		166.57						107.848	59.942	81.8621	70.4212	37.4829
				11	42935.9	3	14312		32.9269						64.1571	56.975	23.2238	98.9998	51.1238
				12	115033	4	28758.3		66.163						55.5498	34.5899	8.13649	142.841	23.1816
				13	10807.6	2	5403.81		12.4323						104.862	11.2489	67.2249	46.3575	47.9328
				14	76620.8	3	25540.3		58.7593						110.948	15.7795	69.6303	62.7317	73.7226
				15	148415	3	49471.6		113.817						45.5662	39.3921	49.2362	75.9925	5.16415
				16	19926.8	3	6642.26		15.2815						29.8489	151.343	25.3513	131.429	112.277
				17	157641	3	52547		120.892						166.57	84.4848	23.2689	102.514	71.3894
				18	15958.8	2	7979.4		18.3578						32.9269	22.5539	145.489	30.2781	23.2014
				19	3764.42	4	941.105		2.16516						66.163	13.4843	50.9481	49.4821	81.6757
				20	34736.8	2	17368.4		39.9586						12.4323	152.288	99.4004	64.9863
				21	137941	2	68970.5		158.677						58.7593	91.5046	59.1238	26.6579
				22	20814.8	3	6938.28		15.9626						113.817	65.3654	63.1873	30.1213
				23	55595.7	2	27797.9		63.9532						15.2815	34.0799	99.9595	15.1232
				24	15430.1	2	7715.05		17.7496						120.892	86.6274	46.7931	61.2584
				25	36149.9	4	9037.47		20.7921						18.3578	67.3621	91.7941	77.4713
															2.16516	20.7214	25.9702	79.4056
			AP2µ KD	1	120175	2	60087.4	45400.3	138.24	104.45	90.5724				39.9586	64.3433	83.1456	52.8704
				2	42183.2	3	14061.1		32.3496						158.677	75.613	20.2048	72.0532
				3	38957.2	2	19478.6		44.8135						15.9626	56.4172	22.1289	81.0272
				4	125588	2	62794.2		144.468						63.9532	74.2632	4.02004	79.2977
				5	119287	1	119287		274.438						17.7496	48.1707	35.2624	50.0762
				6	46569.7	2	23284.9		53.5704						20.7921	62.3874	61.9075	59.4456
				7	60762.1	3	20254		46.5975									75.4594
				8	199984	4	49996.1		115.024									139.896
				9	60080.7	2	30040.4		69.1125									39.588
				10	47233.5	2	23616.8		54.3339									108.297
				11	18194.3	1	18194.3		41.8588									51.4646
				12	18646.3	1	18646.3		42.8988
				13	28400.1	1	28400.1		65.3388					AP2µ-KD	138.24	48.6293	8.51531
				14	83644.1	1	83644.1		192.436						32.3496	120.061	41.8549
				15	20753.4	2	10376.7		23.8732						44.8135	118.525	62.1804
				16	201802	1	201802		464.276						144.468	160.307	56.4177
				17	157149	2	78574.6		180.773						274.438	354.184	53.5334
				18	121483	2	60741.5		139.745						53.5704	138.752	14.1198
				19	32473.2	2	16236.6		37.3548						46.5975	63.6404	62.0033
				20	158065	2	79032.3		181.826						115.024	8.26306	11.9605
				21	14700.4	2	7350.19		16.9102						69.1125	13.7111	116.829
				22	51636.9	2	25818.5		59.3993						54.3339	28.0864	64.8011
				23	86384.9	2	43192.4		99.3708						41.8588	187.473	40.5274
				24	58526.9	1	58526.9		134.65						42.8988	45.6866	31.5092
				25	81007.7	3	27002.6		62.1235						65.3388	71.5786	161.358
				26	196945	4	49236.3		113.276						192.436	57.247	139.073
				27	25404.7	1	25404.7		58.4475						23.8732	205.794	91.1096
				28	24399.4	3	8133.12		18.7115						464.276	39.9548	72.8611
				29	176611	3	58870.2		135.44						180.773	67.1477	139.184
				30	74729.5	1	74729.5		171.927						139.745	107.621	81.6613
				31	34246.2	3	11415.4		26.2629						37.3548	41.013	41.5144
				32	44580.9	1	44580.9		102.565						181.826	186.685	73.9823
															16.9102	66.1386	24.067
			IP3R KD	1	3795.59	2	1897.8	24762.8	4.36617	56.9705	55.5561				59.3993	139.689	27.6504
				2	103898	3	34632.6		79.6776						99.3708	68.1589	29.325
				3	54840.6	1	54840.6		126.169						134.65	157.761	61.0576
				4	42307.7	2	21153.9		48.6677						62.1235	67.3936	79.1737
				5	45231	2	22615.5		52.0304						113.276
				6	17827.9	2	8913.94		20.5079						58.4475
				7	15773.4	1	15773.4		36.2891						18.7115
				8	41678.4	2	20839.2		47.9437						135.44
				9	63948.1	1	63948.1		147.122						171.927
				10	42149.6	1	42149.6		96.9716						26.2629
				11	34878.4	1	34878.4		80.243						102.565
				12	99723.6	4	24930.9		57.3574
				13	10247.8	3	3415.95		7.85891					IP3R-KD	4.36617	67.7481	279.124
				14	70661	4	17665.3		40.6416						79.6776	27.5855	10.3848
				15	103429	4	25857.2		59.4885						126.169	10.9976	76.5424
				16	61359.5	4	15339.9		35.2917						48.6677	151.169	71.7725
				17	30199.8	2	15099.9		34.7396						52.0304	99.0986	99.0562
				18	3088.23	2	1544.12		3.55247						20.5079	159.737	83.5591
				19	153655	5	30731		70.7015						36.2891	61.5014	6.87178
				20	83652.1	2	41826.1		96.2272						47.9437	79.3867	68.323
				21	24828.4	2	12414.2		28.5607						147.122	73.7676	287.459
				22	11694.8	4	2923.7		6.72642						96.9716	35.0997	135.169
				23	247894	2	123947		285.159						80.243	60.5461	37.3923
				24	9828.05	2	4914.02		11.3055						57.3574	72.6911	55.0929
				25	7555.51	2	3777.76		8.6913						7.85891	32.3241	109.072
				26	28131.6	6	4688.6		10.7868						40.6416	109.238	5.87547
				27	136967	4	34241.8		78.7785						59.4885	19.7685	22.7012
				28	178094	4	44523.5		102.433						35.2917	162.193	97.1954
				29	78519	4	19629.8		45.1613						34.7396	31.6031	28.9519
				30	65604.5	3	21868.2		50.3111						3.55247	20.7013	29.0057
				31	50800.6	3	16933.5		38.9582						70.7015	29.2035	26.5103
				32	8985.44	2	4492.72		10.3362						96.2272	145.013	35.7319
															28.5607	20.0532	25.5023
			MCU KD	1	29229.8	2	14614.9	22677.6	33.6238	52.1734	35.0167				6.72642	178.807	83.8866
				2	2180.36	2	1090.18		2.50813						285.159	76.0182	79.7833
				3	48080.9	5	9616.17		22.1235						11.3055	18.2674	3.80971
				4	21054.3	2	10527.1		24.2193						8.6913	68.7357	19.805
				5	99637.9	2	49819		114.616						10.7868
				6	75319.8	2	37659.9		86.6423						78.7785
				7	103210	3	34403.2		79.1499						102.433
				8	13008	3	4335.99		9.9756						45.1613
				9	11717.5	2	5858.74		13.4789						50.3111
				10	14174	2	7087.02		16.3048						38.9582
				11	41774.3	2	20887.2		48.0541						10.3362
				12	10741.5	2	5370.77		12.3563
				13	32824.1	1	32824.1		75.5168					MCU-KD	33.6238	13.4573	45.5355
				14	51843.2	2	25921.6		59.6367						2.50813	68.9378	55.7269
				15	70092.6	2	35046.3		80.6294						22.1235	13.9004	71.7689
				16	2109.57	2	1054.79		2.42669						24.2193	88.5145	24.9103
				17	111683	6	18613.8		42.8239						114.616	12.5167	60.0541
				18	115665	3	38554.9		88.7014						86.6423	27.4631	10.0066
				19	82394.8	2	41197.4		94.7809						79.1499	26.2992	72.6407
				20	55588.3	2	27794.1		63.9447						9.9756	21.4954	18.677
				21	21005.5	2	10502.7		24.1632						13.4789	93.1768	84.9709
				22	27250.4	2	13625.2		31.3468						16.3048	36.6119	23.1911
				23	110684	4	27671		63.6613						48.0541	135.034	58.3348
				24	108709	6	18118.2		41.6837						12.3563	12.7362	13.6985
				25	95971.4	3	31990.5		73.5989						75.5168	79.989	12.7765
				26	11922.6	4	2980.64		6.85742						59.6367	93.0356	65.5942
				27	64918.8	4	16229.7		37.3389						80.6294	4.5129	4.2565
				28	172673	3	57557.7		132.42						2.42669	42.1551	23.768
				29	156727	5	31345.3		72.1148						42.8239	49.6512	47.4759
				30	87077.6	2	43538.8		100.168						88.7014	16.4602	61.0562
				31	136301	4	34075.2		78.3953						94.7809	1.68717	36.3983
				32	47317.7	3	15772.6		36.2872						63.9447	35.0739	26.5729
															24.1632	17.058	33.5379
		Replica II	- EGF	1	35280.2	4	8820.05	12009.4	47.7483	65.014	39.4108				31.3468	41.0403	8.32898
				2	25527	3	8509.02		46.0645						63.6613	31.9243	60.9667
				3	24019.5	4	6004.88		32.5081						41.6837	66.2232	17.9047
				4	35662.8	2	17831.4		96.5324						73.5989	4.98445	5.27188
				5	16851.8	2	8425.92		45.6147						6.85742
				6	91737.3	4	22934.3		124.158						37.3389
				7	24282.7	4	6070.67		32.8642						132.42
				8	31198.9	2	15599.4		84.4494						72.1148
				9	11113	2	5556.51		30.0808						100.168
				10	10559.2	2	5279.61		28.5818						78.3953
				11	17539.6	2	8769.82		47.4764						36.2872
				12	37772.8	2	18886.4		102.244
				13	21161.8	2	10580.9		57.2809				n of cells for each replicate
				14	4025.38	4	1006.35		5.44796
				15	22780.4	2	11390.2		61.6621
				16	94874.2	4	23718.6		128.403					- EGF	Control	RTN3-KD	AP2µ-KD	MCU-KD	IP3R-KD
				17	1702.95	2	851.475		4.60956				Replica I	78	87	70	64	91	86
				18	8406.95	2	4203.48		22.756				Replica II	73	83	97	57	60	59
				19	48513.1	2	24256.5		131.316				Replica III	69	69	82	67	63	51
				20	47218.1	4	11804.5		63.9051				Replica IV	70	95	136
				21	43554.6	4	10888.7		58.947				Replica V	26	22	24
				22	91947.4	5	18389.5		99.5535
				23	28679.7	4	7169.92		38.8152				Total	316	356	409	188	214	196
				24	70716.5	3	23572.2		127.611
				25	39427.1	2	19713.6		106.722
			Control	1	29964.8	4	7491.21	18472	40.5545	100	72.8661
				2	34419.9	4	8604.97		46.584
				3	88039.5	3	29346.5		158.871
				4	49660.1	4	12415		67.2102
				5	10360.6	2	5180.31		28.0442
				6	51661.2	3	17220.4		93.2246
				7	31965.9	3	10655.3		57.6837
				8	40704.5	2	20352.2		110.179
				9	54991.6	2	27495.8		148.851
				10	35094.8	1	35094.8		189.99
				11	82667.6	2	41333.8		223.765
				12	111505	3	37168.4		201.215
				13	20034.3	2	10017.1		54.2289
				14	32350.6	2	16175.3		87.5668
				15	12932.1	4	3233.03		17.5024
				16	22408.4	2	11204.2		60.6553
				17	61107.1	2	30553.6		165.405
				18	52557.1	2	26278.5		142.262
				19	57122.7	1	57122.7		309.24
				20	53112.2	4	13278.1		71.8823
				21	12774.6	2	6387.31		34.5784
				22	67909.6	4	16977.4		91.9091
				23	48750.3	1	48750.3		263.915
				24	32374.1	2	16187.1		87.6305
				25	38574.8	4	9643.71		52.2073
				26	26994.7	2	13497.4		73.0695
				27	40570.3	2	20285.2		109.816
				28	33647.8	2	16823.9		91.078
				29	15000.9	2	7500.45		40.6046
				30	13198.9	2	6599.44		35.7268
				31	2136.96	2	1068.48		5.78434
				32	30310.6	4	7577.65		41.0225
				33	36109.6	2	18054.8		97.7418
			RTN3 KD	1	30867.6	3	10289.2	10820.1	55.7018	58.576	36.8828
				2	10950.8	3	3650.28		19.7612
				3	33217.3	3	11072.4		59.942
				4	42097.6	4	10524.4		56.975
				5	31947.2	5	6389.43		34.5899
				6	8311.55	4	2077.89		11.2489
				7	11659.1	4	2914.78		15.7795
				8	21829.5	3	7276.5		39.3921
				9	83867.8	3	27955.9		151.343
				10	78029.9	5	15606		84.4848
				11	16664.6	4	4166.15		22.5539
				12	14944.9	6	2490.82		13.4843
				13	168783	6	28130.5		152.288
				14	33805.4	2	16902.7		91.5046
				15	60371.3	5	12074.3		65.3654
				16	37771.3	6	6295.22		34.0799
				17	32003.5	2	16001.8		86.6274
				18	49772.4	4	12443.1		67.3621
				19	15310.6	4	3827.65		20.7214
				20	35656.4	3	11885.5		64.3433
				21	41901.6	3	13967.2		75.613
				22	31264.1	3	10421.4		56.4172
				23	54871.5	4	13717.9		74.2632
				24	44490.4	5	8898.07		48.1707
				25	34572.5	3	11524.2		62.3874
			AP2µ-KD	1	17965.6	2	8982.78	18941.1	48.6293	102.54	77.3594
				2	44355.2	2	22177.6		120.061
				3	43787.9	2	21894		118.525
				4	29611.8	1	29611.8		160.307
				5	65424.6	1	65424.6		354.184
				6	51260.3	2	25630.1		138.752
				7	23511.2	2	11755.6		63.6404
				8	6105.4	4	1526.35		8.26306
				9	5065.4	2	2532.7		13.7111
				10	10376.2	2	5188.11		28.0864
				11	69259.7	2	34629.9		187.473
				12	25317.6	3	8439.21		45.6866
				13	26443.9	2	13222		71.5786
				14	42298.5	4	10574.6		57.247
				15	38014.1	1	38014.1		205.794
				16	14760.8	2	7380.42		39.9548
				17	24807	2	12403.5		67.1477
				18	39759.5	2	19879.7		107.621
				19	22727.7	3	7575.9		41.013
				20	68968.7	2	34484.3		186.685
				21	48868.4	4	12217.1		66.1386
				22	51606.6	2	25803.3		139.689
				23	37770.8	3	12590.3		68.1589
				24	58283	2	29141.5		157.761
				25	37346.7	3	12448.9		67.3936
			MCU KD	1	4971.65	2	2485.82	7639.55	13.4573	41.3576	34.7066
				2	25468.3	2	12734.1		68.9378
				3	5135.35	2	2567.68		13.9004
				4	32700.7	2	16350.3		88.5145
				5	4624.17	2	2312.08		12.5167
				6	10146	2	5072.98		27.4631
				7	9715.96	2	4857.98		26.2992
				8	11911.9	3	3970.62		21.4954
				9	34423.1	2	17211.6		93.1768
				10	13525.9	2	6762.93		36.6119
				11	49887	2	24943.5		135.034
				12	4705.23	2	2352.62		12.7362
				13	44326.6	3	14775.5		79.989
				14	34371	2	17185.5		93.0356
				15	1667.24	2	833.621		4.5129
				16	15573.7	2	7786.86		42.1551
				17	18343.1	2	9171.55		49.6512
				18	12162	4	3040.51		16.4602
				19	934.959	3	311.653		1.68717
				20	6478.84	1	6478.84		35.0739
				21	12603.8	4	3150.94		17.058
				22	30323.8	4	7580.94		41.0403
				23	23588.2	4	5897.04		31.9243
				24	24465.4	2	12232.7		66.2232
				25	1841.45	2	920.725		4.98445
			IP3R KD	1	37543.2	3	12514.4	13383	67.7481	72.4502	51.776
				2	10191.1	2	5095.57		27.5855
				3	4062.93	2	2031.46		10.9976
				4	55847.7	2	27923.8		151.169
				5	36610.9	2	18305.4		99.0986
				6	29506.6	1	29506.6		159.737
				7	22721	2	11360.5		61.5014
				8	29328.6	2	14664.3		79.3867
				9	40879	3	13626.3		73.7676
				10	19450.8	3	6483.61		35.0997
				11	44736.2	4	11184.1		60.5461
				12	26854.9	2	13427.5		72.6911
				13	17912.7	3	5970.89		32.3241
				14	40356.9	2	20178.4		109.238
				15	7303.24	2	3651.62		19.7685
				16	29960.2	1	29960.2		162.193
				17	11675.4	2	5837.71		31.6031
				18	11471.8	3	3823.94		20.7013
				19	16183.4	3	5394.45		29.2035
				20	80360.4	3	26786.8		145.013
				21	11112.6	3	3704.21		20.0532
				22	33029.1	1	33029.1		178.807
				23	42126.1	3	14042		76.0182
				24	10123.1	3	3374.35		18.2674
				25	25393.6	2	12696.8		68.7357
		Replica III	- EGF	1	26388.5	2	13194.3	9222.93	61.467	42.9661	27.3834
				2	15976.9	4	3994.23		18.6076
				3	9613.23	2	4806.61		22.3922
				4	4515.21	2	2257.61		10.5173
				5	24151.8	4	6037.95		28.1285
				6	37357.3	2	18678.6		87.0166
				7	5477.49	2	2738.75		12.7588
				8	5235.6	4	1308.9		6.09766
				9	27825.3	2	13912.6		64.8137
				10	4084.63	4	1021.16		4.75718
				11	29137.7	2	14568.8		67.8706
				12	31387.4	4	7846.86		36.5555
				13	24275.7	3	8091.89		37.697
				14	5210.51	1	5210.51		24.2738
				15	5398.56	3	1799.52		8.38327
				16	28820.9	2	14410.4		67.1327
				17	35237.1	3	11745.7		54.7187
				18	37068.4	2	18534.2		86.3436
				19	1158.08	4	289.52		1.34876
				20	23637.4	2	11818.7		55.0589
				21	46671.1	3	15557		72.4743
				22	54213.9	5	10842.8		50.5123
				23	44362.9	3	14787.6		68.8899
				24	29876.5	2	14938.2		69.5915
				25	24361.1	2	12180.6		56.7445
			Control	1	48136.6	2	24068.3	21465.6	112.125	100	72.3387
				2	42250.2	2	21125.1		98.4136
				3	16033	2	8016.5		37.3458
				4	99351	3	33117		154.279
				5	59362.7	3	19787.6		92.1826
				6	75737.9	3	25246		117.611
				7	74876.7	6	12479.4		58.137
				8	43211.7	2	21605.9		100.653
				9	25701.1	2	12850.6		59.8658
				10	58157.6	2	29078.8		135.467
				11	97554.3	2	48777.2		227.234
				12	35488.7	2	17744.4		82.6642
				13	38400.9	2	19200.4		89.4474
				14	145853	2	72926.5		339.737
				15	25208.8	2	12604.4		58.7191
				16	27067.7	2	13533.8		63.0489
				17	47687.5	3	15895.8		74.0525
				18	30025.9	2	15013		69.9396
				19	68203.5	3	22734.5		105.911
				20	24754.9	2	12377.4		57.6618
				21	105923	2	52961.4		246.727
				22	41818.5	1	41818.5		194.816
				23	13502.2	2	6751.09		31.4508
				24	58780.7	3	19593.6		91.2789
				25	37933.6	3	12644.5		58.906
				26	10993.3	2	5496.66		25.6068
				27	26788.4	3	8929.48		41.599
				28	11488.2	2	5744.1		26.7596
				29	20761.2	2	10380.6		48.3593
			RTN3 KD	1	22986.1	2	11493.1	11453.1	53.5418	53.3557	34.0516
				2	9910.05	2	4955.02		23.0835
				3	70288.8	4	17572.2		81.8621
				4	24925.7	5	4985.13		23.2238
				5	8732.74	5	1746.55		8.13649
				6	28860.5	2	14430.2		67.2249
				7	59786.2	4	14946.6		69.6303
				8	31706.5	3	10568.8		49.2362
				9	21767.2	4	5441.8		25.3513
				10	9989.63	2	4994.81		23.2689
				11	62460.1	2	31230		145.489
				12	21872.6	2	10936.3		50.9481
				13	128021	6	21336.9		99.4004
				14	50765.1	4	12691.3		59.1238
				15	40690.6	3	13563.5		63.1873
				16	85827.6	4	21456.9		99.9595
				17	30133.3	3	10044.4		46.7931
				18	78816.6	4	19704.2		91.7941
				19	11149.3	2	5574.66		25.9702
				20	53543.1	3	17847.7		83.1456
				21	8674.17	2	4337.09		20.2048
				22	9500.2	2	4750.1		22.1289
				23	5177.56	6	862.927		4.02004
				24	22707.9	3	7569.3		35.2624
				25	39866.5	3	13288.8		61.9075
			AP2µ KD	1	5483.59	3	1827.86	13620.1	8.51531	63.4507	40.9191
				2	26953.2	3	8984.41		41.8549
				3	40042.2	3	13347.4		62.1804
				4	36331.2	3	12110.4		56.4177
				5	34473.8	3	11491.3		53.5334
				6	9092.68	3	3030.89		14.1198
				7	39928.2	3	13309.4		62.0033
				8	5134.8	2	2567.4		11.9605
				9	50156	2	25078		116.829
				10	27819.9	2	13909.9		64.8011
				11	34797.8	4	8699.45		40.5274
				12	20290.9	3	6763.63		31.5092
				13	69273	2	34636.5		161.358
				14	59705.6	2	29852.8		139.073
				15	78228.9	4	19557.2		91.1096
				16	31280.2	2	15640.1		72.8611
				17	89629.7	3	29876.6		139.184
				18	35058.2	2	17529.1		81.6613
				19	17822.6	2	8911.32		41.5144
				20	79403.7	5	15880.7		73.9823
				21	10332.3	2	5166.13		24.067
				22	17806	3	5935.34		27.6504
				23	12589.6	2	6294.79		29.325
				24	26212.7	2	13106.4		61.0576
				25	33990.2	2	16995.1		79.1737
			MCU KD	1	19548.9	2	9774.47	8100.47	45.5355	37.737	24.4524
				2	23924.2	2	11962.1		55.7269
				3	61622.5	4	15405.6		71.7689
				4	10694.3	2	5347.15		24.9103
				5	12891	1	12891		60.0541
				6	4295.93	2	2147.97		10.0066
				7	31185.5	2	15592.8		72.6407
				8	8018.26	2	4009.13		18.677
				9	36479	2	18239.5		84.9709
				10	9956.21	2	4978.11		23.1911
				11	37565.8	3	12521.9		58.3348
				12	5880.92	2	2940.46		13.6985
				13	5485.1	2	2742.55		12.7765
				14	28160.4	2	14080.2		65.5942
				15	1827.37	2	913.684		4.2565
				16	15305.9	3	5101.95		23.768
				17	40764	4	10191		47.4759
				18	26212.2	2	13106.1		61.0562
				19	31252.5	4	7813.12		36.3983
				20	22816.2	4	5704.04		26.5729
				21	14398.2	2	7199.11		33.5379
				22	7151.46	4	1787.87		8.32898
				23	52347.5	4	13086.9		60.9667
				24	7686.71	2	3843.35		17.9047
				25	2263.28	2	1131.64		5.27188
			IP3R KD	1	119831	2	59915.6	15271.3	279.124	71.1431	73.4146
				2	4458.32	2	2229.16		10.3848
				3	32860.6	2	16430.3		76.5424
				4	30812.8	2	15406.4		71.7725
				5	42526	2	21263		99.0562
				6	35872.9	2	17936.5		83.5591
				7	2950.14	2	1475.07		6.87178
				8	29331.9	2	14665.9		68.323
				9	61704.8	1	61704.8		287.459
				10	87044.6	3	29014.9		135.169
				11	16053	2	8026.48		37.3923
				12	23652.1	2	11826		55.0929
				13	46826.1	2	23413.1		109.072
				14	2522.41	2	1261.2		5.87547
				15	14618.8	3	4872.94		22.7012
				16	41727.2	2	20863.6		97.1954
				17	12429.4	2	6214.7		28.9519
				18	12452.5	2	6226.25		29.0057
				19	11381.2	2	5690.59		26.5103
				20	15340.1	2	7670.07		35.7319
				21	10948.4	2	5474.22		25.5023
				22	36013.5	2	18006.8		83.8866
				23	34251.9	2	17126		79.7833
				24	1635.55	2	817.777		3.80971
				25	8502.54	2	4251.27		19.805
		Replica IV	- EGF	1	53573.5	2	26786.8	17479.4	97.5242	63.6382	36.9406
				2	36670.2	3	12223.4		44.5024
				3	84031.8	3	28010.6		101.98
				4	115565	4	28891.3		105.186
				5	55141.6	2	27570.8		100.379
				6	8282.4	2	4141.2		15.0771
				7	29705.8	3	9901.95		36.0506
				8	46211.1	2	23105.6		84.1218
				9	36971.9	3	12324		44.8687
				10	44052.8	2	22026.4		80.1929
				1	53573.5	2	26786.8		97.5242
				2	36670.2	2	18335.1		66.7536
				3	84031.8	6	14005.3		50.9899
				4	115565	3	38521.8		140.249
				5	55141.6	3	18380.5		66.9192
				6	8282.4	6	1380.4		5.02571
				7	29705.8	4	7426.46		27.038
				8	46211.1	8	5776.39		21.0305
				9	36971.9	2	18486		67.303
				10	44052.8	8	5506.6		20.0482
			Control	1	48856.7	2	24428.4	27466.8	88.9378	100	54.8559
				2	115859	4	28964.8		105.454
				3	62997.4	2	31498.7		114.679
				4	79626.6	2	39813.3		144.951
				5	56063.2	2	28031.6		102.056
				6	129091	3	43030.5		156.664
				7	105560	3	35186.6		128.106
				8	92504.7	3	30834.9		112.262
				9	166534	4	41633.6		151.578
				10	18981.3	2	9490.65		34.5532
				11	111375	4	27843.7		101.372
				12	74267.4	4	18566.9		67.5975
				13	63476.3	3	21158.8		77.0341
				14	120859	4	30214.7		110.004
				15	144045	3	48015.1		174.811
				16	101932	4	25483.1		92.7779
				1	70913.2	4	17728.3		64.5445
				2	96714.9	3	32238.3		117.372
				3	146129	2	73064.3		266.01
				4	58966.5	3	19655.5		71.561
				5	33584.6	4	8396.14		30.5683
				6	47250.9	5	9450.18		34.4058
				7	38346.4	5	7669.28		27.922
				8	115614	4	28903.4		105.231
				9	7205.51	2	3602.76		13.1168
				10	11818.2	2	5909.1		21.5136
				11	108820	2	54410.2		198.095
				12	36733	2	18366.5		66.8681
				13	66819.6	2	33409.8		121.637
				14	71813.7	3	23937.9		87.1522
				15	91600.7	3	30533.6		111.165
			RTN3-KD	1	10154.9	2	5077.44	18866.2	18.4857	68.6874	33.0248
				2	36579.8	2	18289.9		66.5892
				3	38684.9	2	19342.4		70.4212
				4	108768	4	27192.1		98.9998
				5	156936	4	39233.9		142.841
				6	101863	8	12732.9		46.3575
				7	51691.2	3	17230.4		62.7317
				8	125236	6	20872.7		75.9925
				9	108298	3	36099.3		131.429
				10	112629	4	28157.3		102.514
				11	49898.6	6	8316.43		30.2781
				12	81546.9	6	13591.1		49.4821
				13	214196	12	17849.7		64.9863
				14	36610.3	5	7322.07		26.6579
				15	33093.5	4	8273.36		30.1213
				1	8307.69	2	4153.85		15.1232
				2	33651.4	2	16825.7		61.2584
				3	63836.6	3	21278.9		77.4713
				4	87240.6	4	21810.2		79.4056
				5	43565.4	3	14521.8		52.8704
				6	39581.4	2	19790.7		72.0532
				7	133533	6	22255.6		81.0272
				8	130683	6	21780.5		79.2977
				9	68771.6	5	13754.3		50.0762
				10	130622	8	16327.8		59.4456
				11	82905.1	4	20726.3		75.4594
				12	192125	5	38425.1		139.896
				13	65241.3	6	10873.6		39.588
				14	148729	5	29745.8		108.297
				15	56542.7	4	14135.7		51.4646
		Replica V	- EGF	1	74878.5	4	18719.6	18209.4	31.4722	30.6144	14.4355
				2	15018.5	2	7509.25		12.6249
				3	55006	2	27503		46.2392
				4	15709.3	4	3927.32		6.60278
				5	51929.6	2	25964.8		43.6531
				6	7495.94	1	7495.94		12.6025
				7	44132.5	2	22066.2		37.0987
				8	32509.7	2	16254.9		27.3284
				9	23751.1	2	11875.6		19.9657
				10	26523	1	26523		44.5916
				11	48998.6	2	24499.3		41.1893
				12	52348	2	26174		44.0049
			Control	1	106051	1	106051	59479.8	178.297	100	58.1431
				2	171899	4	42974.9		72.2512
				3	183589	2	91794.7		154.329
				4	36451.5	2	18225.7		30.6419
				5	133369	2	66684.5		112.113
				6	197301	4	49325.2		82.9276
				7	102231	1	102231		171.875
				8	136431	3	45477		76.4578
				9	37665	3	12555		21.108
			RTN3-KD	1	81467.6	4	20366.9	28653.5	34.2417	48.1735	31.3772
				2	19852.8	2	9926.42		16.6887
				3	44589.6	2	22294.8		37.4829
				4	60816.7	2	30408.4		51.1238
				5	27576.7	2	13788.4		23.1816
				6	57020.7	2	28510.4		47.9328
				7	43850.1	1	43850.1		73.7226
				8	3071.63	1	3071.63		5.16415
				9	133564	2	66782.1		112.277
				10	84924.6	2	42462.3		71.3894
				11	27600.3	2	13800.2		23.2014
				12	97161.2	2	48580.6		81.6757
