# Supplementary material for: A tripartite organelle platform links growth factor receptor signaling to mitochondrial metabolism
Source: Nat Commun. 2024 Jun 15;15:5119. doi: 10.1038/s41467-024-49543-z (PMC11180189; doi:10.1038/s41467-024-49543-z)
Supplement: Supplementary file 11 — Source Data File [file 41467_2024_49543_MOESM11_ESM.zip › Source Data file/SOURCE DATA Supplementary Fig 7.xlsx]

## Sheet: a
	RawData																	RawData increased contrast
			anti-CD147					EGF-Alexa555					merge							anti-CD147					EGF-Alexa555					merge
																		WT
	WT
	DMSO																	DMSO
	CILIOBREVIN																	CILIOBREVIN
																																		Scale bar, 10 µm
		Internalization of NCE-marker CD147 upon Ciliobrevin treatment
		Replicates	Sample	Field Of View (FOV)	RawIntDensity	Nuclei	RawIntDensity/Nuclei	Average	% of Control	Average	StDev								Sample	Average	StDev	T Test
														Sample	Replica I	Replica II	Replica III		WT	81.4583	40.9454
		Replica I	WT	1	11357560	4	2839390	6.82918e+06	23.8203	57.2915	26.7818			WT	23.8203	66.3322	51.1078		DMSO	100	56.1318	0.110612	ns
				2	16008903	4	4.00223e+06		33.5756						33.5756	92.0729	111.591		CILIOBREVIN	43.0697	24.1264	2.25972e-07	****
				3	18524398	4	4.6311e+06		38.8513						38.8513	60.3501	127.07
				4	28362041	4	7.09051e+06		59.4839						59.4839	60.1497	127.635
				5	16971296	6	2.82855e+06		23.7293						23.7293	181.109	140.736
				6	48837773	7	6.97682e+06		58.5301						58.5301	109.714	70.7784
				7	29240805	5	5848161		49.0615						49.0615	29.6057	102.165
				8	18692983	2	9.34649e+06		78.4098						78.4098	113.368	133.795
				9	41325801	5	8.26516e+06		69.3383						69.3383	49.6289	44.9544
				10	54188676	5	1.08377e+07		90.9202						90.9202	173.166	70.1494
				11	62274101	5	1.24548e+07		104.486						104.486	37.4282	86.2899
																128.794
			DMSO	1	39365175	1	39365175	1.19201e+07	330.243	100	89.0767					32.5206
				2	49612997	5	9.9226e+06		83.2429							74.9525
				3	36362511	2	1.81813e+07		152.527							108.284
				4	60470113	4	1.51175e+07		126.824
				5	23134590	4	5.78365e+06		48.5203					DMSO	330.243	49.5984	115.543
				6	41179783	6	6.8633e+06		57.5777						83.2429	96.4271	131.734
				7	37587736	6	6.26462e+06		52.5553						152.527	70.4187	31.3447
				8	37193487	7	5.31336e+06		44.5749						126.824	143.041	83.0505
				9	24260258	5	4.85205e+06		40.7049						48.5203	88.1075	62.1771
				10	67833412	9	7.53705e+06		63.2299						57.5777	113.125	83.2503
															52.5553	154.107	63.1896
			CILIO	1	3704880	4	926220	3.30689e+06	7.77026	27.7422	14.7574				44.5749	80.0967	98.589
				2	34861178	6	5.8102e+06		48.743						40.7049	63.9779	194.447
				3	13324823	5	2.66496e+06		22.357						63.2299	75.7384	136.675
				4	16223948	6	2.70399e+06		22.6844							91.2164			the graph rapresents the internalization of NCE-marker CD147 of all the N of three independent experiments
				5	16343417	5	3.26868e+06		27.4217							131.847			statistics has been calculated as Student's t test over the total N of three independent experiments
				6	20968211	4	5.24205e+06		43.9767							61.7711
				7	4440280	2	2220140		18.6252							77.0711
				8	8439851	4	2.10996e+06		17.7009							146.842
				9	13551815	5	2710363		22.7378							156.615
				10	34838612	5	6.96772e+06		58.4538
				11	15021289	6	2.50355e+06		21.0028					CILIOBREVIN D	7.77026	29.285	105.605
				12	12773936	5	2.55479e+06		21.4327						48.743	58.463	63.8386
															22.357	36.5421	61.037
		Replica II	WT	1	21961135	4	5.49028e+06	7.26979e+06	66.3322	87.8318	47.6798				22.6844	36.4791	72.1073
				2	15241644	2	7620822		92.0729						27.4217	19.6703	93.7725
				3	29970896	6	4.99515e+06		60.3501						43.9767	44.7646	58.4845
				4	29871339	6	4.97856e+06		60.1497						18.6252	29.9452	54.3193
				5	44970946	3	1.49903e+07		181.109						17.7009	37.8892	16.5554
				6	36324015	4	9.081e+06		109.714						22.7378	18.2029	61.7072
				7	12252253	5	2.45045e+06		29.6057						58.4538	28.4221	99.2284
				8	56300630	6	9.38344e+06		113.368						21.0028	20.0365
				9	16431028	4	4107757		49.6289						21.4327	67.2977
				10	71664398	5	1.43329e+07		173.166							54.692
				11	12391634	4	3.09791e+06		37.4282							37.2718
				12	31980638	3	1.06602e+07		128.794							59.5924
				13	10766850	4	2.69171e+06		32.5206							38.5348
				14	24815127	4	6.20378e+06		74.9525
				15	53775843	6	8.96264e+06		108.284				n of cells for each replicate
			DMSO	1	20526175	5	4105235	8.27695e+06	49.5984	100	35.8537		CD147/EGF
				2	31924885	4	7.98122e+06		96.4271					WT	DMSO	CILIOBREVIN D
				3	29142575	5	5828515		70.4187				Replica I	51	49	57
				4	47357680	4	11839420		143.041				Replica II	66	69	79
				5	29170451	4	7.29261e+06		88.1075				Replica III	69	55	69
				6	28089917	3	9.36331e+06		113.125
				7	25510705	2	1.27554e+07		154.107				total N	186	173	205
				8	26518230	4	6.62956e+06		80.0967
				9	26477079	5	5.29542e+06		63.9779
				10	50150610	8	6.26883e+06		75.7384
				11	37749683	5	7.54994e+06		91.2164
				12	32738605	3	1.09129e+07		131.847
				13	25563802	5	5.11276e+06		61.7711
				14	31895682	5	6.37914e+06		77.0711
				15	24308046	2	12154023		146.842
				16	64814818	5	1.2963e+07		156.615
			CILIOBREVIN D	1	9695608	4	2423902	3.19226e+06	29.285	38.568	14.9465
				2	29033725	6	4.83895e+06		58.463
				3	12098270	4	3.02457e+06		36.5421
				4	21135469	7	3.01935e+06		36.4791
				5	6512411	4	1.6281e+06		19.6703
				6	18525725	5	3705145		44.7646
				7	14871289	6	2.47855e+06		29.9452
				8	18816434	6	3.13607e+06		37.8892
				9	7533211	5	1.50664e+06		18.2029
				10	11762429	5	2.35249e+06		28.4221
				11	9950476	6	1.65841e+06		20.0365
				12	27850978	5	5.5702e+06		67.2977
				13	22634146	5	4.52683e+06		54.692
				14	9254898	3	3084966		37.2718
				15	19729712	4	4932428		59.5924
				16	12758007	4	3.1895e+06		38.5348
		Replica III	WT	1	23483707	8	2.93546e+06	5.56756e+06	51.1078	96.9339	34.1863
				2	44866079	7	6.40944e+06		111.591
				3	43790854	6	7.29848e+06		127.07
				4	36654547	5	7.33091e+06		127.635
				5	48500604	6	8083434		140.736
				6	24391674	6	4065279		70.7784
				7	41076243	7	5.86803e+06		102.165
				8	46108561	6	7.68476e+06		133.795
				9	20656264	8	2582033		44.9544
				10	28204076	7	4.02915e+06		70.1494
				11	14868634	3	4.95621e+06		86.2899
			DMSO	1	33181969	5	6.63639e+06	5.74367e+06	115.543	100	46.6463
				2	45398381	6	7.5664e+06		131.734
				3	7201351	4	1.80034e+06		31.3447
				4	28620892	6	4.77015e+06		83.0505
				5	21427505	6	3.57125e+06		62.1771
				6	33471351	7	4.78162e+06		83.2503
				7	25405837	7	3.62941e+06		63.1896
				8	33975777	6	5.66263e+06		98.589
				9	44673600	4	11168400		194.447
				10	31400547	4	7.85014e+06		136.675
			CILIOBREVIN D	1	30327977	5	6.0656e+06	3.94392e+06	105.605	68.6655	26.0249
				2	33000110	9	3.66668e+06		63.8386
				3	10517292	3	3505764		61.037
				4	28991247	7	4.14161e+06		72.1073
				5	37701896	7	5.38599e+06		93.7725
				6	30232402	9	3.35916e+06		58.4845
				7	9359766	3	3119922		54.3193
				8	5705329	6	950888		16.5554
				9	24809817	7	3.54426e+06		61.7072
				10	34196132	6	5.69936e+06		99.2284
		Internalization ofEGF upon Ciliobrevin treatment
		Replicates	Sample	Field Of View (FOV)	RawIntDensity	Nuclei	RawIntDensity/Nuclei	Average	% of Control	Average	StDev								Sample	Average	StDev	T Test
														Sample	Replica I	Replica II	Replica III		WT	105.382	33.6046
		Replica I	WT	1	39235087	4	9.80877e+06	8.22836e+06	87.2361	73.1805	19.0234			WT	87.2361	124.107	76.0943		DMSO	100	49.0147	0.585113	ns
				2	28715140	4	7178785		63.8458						63.8458	145.389	93.5799		CILIOBREVIN	61.4114	20.5023	2.42747e-05	****
				3	30209835	4	7.55246e+06		67.1692						67.1692	103.654	83.2331
				4	30439482	4	7.60987e+06		67.6798						67.6798	81.3564	80.4083
				5	30833731	6	5.13896e+06		45.7042						45.7042	162.945	84.7165
				6	45532453	7	6.50464e+06		57.8502						57.8502	183.608	101.554
				7	60154183	5	1.20308e+07		106.998						106.998	91.2282	127.141
				8	17804927	2	8.90246e+06		79.1757						79.1757	132.438	136.091
				9	54251066	5	1.08502e+07		96.4984						96.4984	105.767	111.227
				10	28784167	5	5.75683e+06		51.1995						51.1995	166.848	137.913
				11	45890861	5	9.17817e+06		81.6278						81.6278	138.049	132.366
																118.131
			DMSO	1	35357640	1	35357640	1.12439e+07	314.46	100	84.5563					104.206
				2	29045672	5	5.80913e+06		51.6646							141.176
				3	39159423	2	1.95797e+07		174.136							130.906
				4	48426268	4	12106567		107.672
				5	22999192	4	5749798		51.1369					DMSO	314.46	70.3975	96.5524
				6	35508968	6	5.91816e+06		52.6343						51.6646	108.715	111.176
				7	42245716	6	7.04095e+06		62.62						174.136	61.7328	64.2159
				8	52435131	7	7490733		66.6202						107.672	74.5506	93.1738
				9	30795235	5	6159047		54.7766						51.1369	91.3242	96.5363
				10	65048447	9	7.22761e+06		64.28						52.6343	125.049	103.645
															62.62	102.856	75.3078
			CILIO D	1	23207599	4	5.8019e+06	6.94637e+06	51.6003	61.7788	28.105				66.6202	127.925	87.013
				2	30909395	6	5.15157e+06		45.8164						54.7766	86.4108	151.711
				3	28830627	5	5.76613e+06		51.2821						64.28	54.2124	120.669
				4	34399230	6	5733205		50.9893							84.0062			the graph rapresents the internalization of NCE-marker CD147 of all the N of three independent experiments
				5	25417784	5	5.08356e+06		45.2115							130.624			statistics has been calculated as Student's t test over the total N of three independent experiments
				6	27436817	4	6.8592e+06		61.0036							106.786
				7	20665556	2	10332778		91.8965							72.2536
				8	29381514	4	7.34538e+06		65.3275							161.641
				9	34639496	5	6.9279e+06		61.6145							141.516
				10	78354686	5	1.56709e+07		139.372
				11	32285948	6	5.38099e+06		47.8568					CILIOBREVIN D	51.6003	12.1755	79.3842
				12	16514657	5	3.30293e+06		29.3752						45.8164	58.0916	55.9942
															51.2821	70.5378	57.6742
		Replica II	WT	1	31242582	4	7.81065e+06	8.09681e+06	124.107	128.654	28.927				50.9893	57.1359	77.4333
				2	18300061	2	9.15003e+06		145.389						45.2115	52.5461	55.9589
				3	39140838	6	6523473		103.654						61.0036	64.3947	74.2184
				4	30720899	6	5.12015e+06		81.3564						91.8965	64.8271	57.7718
				5	30764704	3	1.02549e+07		162.945						65.3275	55.6554	84.559
				6	46221393	4	1.15553e+07		183.608						61.6145	50.7775	30.7967
				7	28707175	5	5741435		91.2282						139.372	85.044	52.7817
				8	50009901	6	8.33498e+06		132.438						47.8568	44.9476	75.8123
				9	26625752	4	6656438		105.767						29.3752	60.0497
				10	52502830	5	10500566		166.848							71.0345
				11	34752328	4	8688082		138.049							56.5976
				12	22303614	3	7434538		118.131							86.1671
				13	26232831	4	6.55821e+06		104.206							61.331
				14	35539499	4	8.88487e+06		141.176
				15	49431138	6	8238523		130.906
			DMSO	1	22152286	5	4.43046e+06	6.29348e+06	70.3975	100	30.9503
				2	27367790	4	6.84195e+06		108.715
				3	19425728	5	3.88515e+06		61.7328
				4	18767319	4	4.69183e+06		74.5506
				5	22989900	4	5747475		91.3242
				6	23609813	3	7.86994e+06		125.049
				7	12946503	2	6.47325e+06		102.856
				8	32203647	4	8.05091e+06		127.925
				9	27191241	5	5.43825e+06		86.4108
				10	27294781	8	3.41185e+06		54.2124
				11	26434601	5	5.28692e+06		84.0062
				12	24662472	3	8220824		130.624
				13	33602767	5	6.72055e+06		106.786
				14	22736359	5	4.54727e+06		72.2536
				15	20345643	2	1.01728e+07		161.641
				16	44531564	5	8.90631e+06		141.516
			CILIOBREVIN D	1	3065054	4	766264	3.74192e+06	12.1755	59.4571	16.8939
				2	21935914	6	3.65599e+06		58.0916
				3	17757139	4	4.43928e+06		70.5378
				4	25170880	7	3595840		57.1359
				5	13227920	4	3306980		52.5461
				6	20263342	5	4.05267e+06		64.3947
				7	24479285	6	4.07988e+06		64.8271
				8	21015999	6	3.50267e+06		55.6554
				9	15978372	5	3.19567e+06		50.7775
				10	26761151	5	5.35223e+06		85.044
				11	16972623	6	2.82877e+06		44.9476
				12	18896081	5	3.77922e+06		60.0497
				13	22352729	5	4.47055e+06		71.0345
				14	10685876	3	3.56196e+06		56.5976
				15	21691665	4	5.42292e+06		86.1671
				16	15439432	4	3859858		61.331
		Replica III	WT	1	36770034	8	4.59625e+06	6.39342e+06	76.0943	105.848	24.0576
				2	39566946	7	5.65242e+06		93.5799
				3	30164702	6	5.02745e+06		83.2331
				4	24284152	5	4.85683e+06		80.4083
				5	30702315	6	5.11705e+06		84.7165
				6	36804547	6	6.13409e+06		101.554
				7	53757259	7	7.67961e+06		127.141
				8	49320961	6	8.22016e+06		136.091
				9	53746639	8	6.71833e+06		111.227
				10	58311699	7	8.33024e+06		137.913
				11	23985478	3	7.99516e+06		132.366
			DMSO	1	29159832	5	5.83197e+06	6.04021e+06	96.5524	100	24.4238
				2	40291727	6	6.71529e+06		111.176
				3	15515096	4	3878774		64.2159
				4	33767369	6	5.62789e+06		93.1738
				5	34985957	6	5.83099e+06		96.5363
				6	43822712	7	6.26039e+06		103.645
				7	31841257	7	4548751		75.3078
				8	31534618	6	5.25577e+06		87.013
				9	36654547	4	9.16364e+06		151.711
				10	29154522	4	7.28863e+06		120.669
			CILIOBREVIN D	1	23974859	5	4.79497e+06	3.85686e+06	79.3842	63.8532	15.8725
				2	30439482	9	3.38216e+06		55.9942
				3	10450920	3	3483640		57.6742
				4	32739932	7	4.67713e+06		77.4333
				5	23660256	7	3.38004e+06		55.9589
				6	31380636	7	4482948		74.2184
				7	31405857	9	3.48954e+06		57.7718
				8	15322617	3	5107539		84.559
				9	11161099	6	1.86018e+06		30.7967
				10	22316889	7	3188127		52.7817
				11	27475313	6	4.57922e+06		75.8123

## Sheet: b
	RawData		Transferrin-Alexa-488				DAPI					merge
	WT
	DMSO
	CILIOBREVIN
																Scale bar, 10 µm
		Internalization of CME-marker TF upon Ciliobrevin treatment
		Replicates	Sample	Field Of View (FOV)	RawIntDensity	Nuclei	RawIntDensity/Nuclei	Average	% of Control	Average	StDev								Sample	Average	StDev	T Test
														Sample	Replica I	Replica II	Replica III		WT	102.802	34.842
		Replica I	WT	1	103023795	6	1.71706e+07	1.41702e+07	125.802	103.819	35.0855			WT	125.802	69.1412	45.1349		DMSO	100	20.615	0.703836	ns
				2	143749594	9	1.59722e+07		117.021						117.021	110.385	66.4242		CILIOBREVIN	99.7952	32.156	0.976397	ns
				3	105455661	7	1.50651e+07		110.376						110.376	115.883	85.2012
				4	71162627	7	1.01661e+07		74.4826						74.4826	92.862	79.2576
				5	89065784	5	1.78132e+07		130.509						130.509	91.1069	92.4667
				6	28604963	4	7.15124e+06		52.3941						52.3941	104.303	95.4792
				7	53516993	6	8.9195e+06		65.3494						65.3494	84.0677	114.273
				8	87929497	9	9.76994e+06		71.5802						71.5802	205.973	167.983
				9	110956565	6	1.84928e+07		135.489						135.489	115.167	96.9814
				10	105906990	5	21181398		155.187						155.187		110.97
			DMSO	1	102564501	7	1.46521e+07	1.36489e+07	107.349	100	19.8124
				2	84521963	6	1.4087e+07		103.209
				3	126555289	7	18079327		132.46
				4	93660047	7	1.338e+07		98.0296
				5	61244009	6	1.02073e+07		74.7848
				6	65150660	5	13030132		95.4662					DMSO	107.349	114.993	68.4789
				7	62566138	5	1.25132e+07		91.6791						103.209	111.849	130.277
				8	48618746	5	9.72375e+06		71.2418						132.46	116.146	125.441
				9	125557056	7	1.79367e+07		131.415						98.0296	65.6769	103.345
				10	105698582	9	1.17443e+07		86.0454						74.7848	59.2965	105.265
				11	88707375	6	1.47846e+07		108.32						95.4662	89.0443	67.3205
															91.6791	122.728	107.78
			CILIOBREVIN D	1	62831625	4	1.57079e+07	1.29289e+07	115.085	94.7248	41.8157				71.2418	122.998	102.696
				2	121416776	6	2.02361e+07		148.261						131.415	96.0284	80.696
				3	99979979	5	1.9996e+07		146.502						86.0454	101.239	108.7
				4	55644876	7	7949268		58.2409						108.32
				5	40182877	6	6.69715e+06		49.0671
				6	36282864	7	5.18327e+06		37.9756										the graph rapresents the internalization of NCE-marker CD147 of all the N of three independent experiments
				7	38100127	4	9.52503e+06		69.7858										statistics has been calculated as Student's t test over the total N of three independent experiments
				8	68413502	4	1.71034e+07		125.309
				9	77136098	8	9.64201e+06		70.6429
				10	120745093	7	17249299		126.378
														CILIOBREVIN D	115.085	182.06	83.7294
															148.261	104.678	75.5806
		Replica II	WT	1	115217641	10	1.15218e+07	1.83099e+07	69.1412	109.877	36.9996				146.502	88.4967	103.954
				2	73578564	4	18394641		110.385						58.2409	91.8145	96.749
				3	135175672	7	1.93108e+07		115.883						49.0671	85.536	93.5727
				4	30949218	2	15474609		92.862						37.9756	121.422	76.9148
				5	167003654	11	1.51822e+07		91.1069						69.7858	95.1999	79.4269
				6	69524568	4	17381142		104.303						125.309	148.691	107.914
				7	112072940	8	1.40091e+07		84.0677						70.6429	65.4435	117.575
				8	102970697	3	3.43236e+07		205.973						126.378	121.575	106.275
				9	95957842	5	1.91916e+07		115.167
			DMSO	1	95813151	5	1.91626e+07	1.66641e+07	114.993	100	22.7146
				2	93192789	5	1.86386e+07		111.849
				3	116128263	6	1.93547e+07		116.146
				4	54722306	5	1.09445e+07		65.6769
				5	59287366	6	9.88123e+06		59.2965
				6	59353738	4	1.48384e+07		89.0443				n of cells for each replicate
				7	102257863	5	2.04516e+07		122.728
				8	122979171	6	2.04965e+07		122.998				TF
				9	64009063	4	1.60023e+07		96.0284					WT	DMSO	CILIOBREVIN D
				10	118094199	7	1.68706e+07		101.239				Replica I	64	70	58
													Replica II	54	53	59
			CILIOBREVIN D	1	121354387	4	3.03386e+07	1.84124e+07	182.06	110.492	34.2796		Replica III	69	66	70
				2	139549580	8	1.74437e+07		104.678
				3	58988692	4	14747173		88.4967				total N	187	189	187
				4	91800306	6	15300051		91.8145
				5	85522851	6	1.42538e+07		85.536
				6	121403502	6	20233917		121.422
				7	79321061	5	1.58642e+07		95.1999
				8	173445711	7	2.4778e+07		148.691
				9	65433404	6	1.09056e+07		65.4435
				10	141815517	7	2.02594e+07		121.575
		Replica III	WT	1	34743036	7	4.96329e+06	1.04926e+07	45.1349	95.4171	32.6748
				2	58435151	8	7.30439e+06		66.4242
				3	74953790	8	9.36922e+06		85.2012
				4	34862506	4	8.71563e+06		79.2576
				5	40672702	4	1.01682e+07		92.4667
				6	94495005	9	10499445		95.4792
				7	113095067	9	1.25661e+07		114.273
				8	92361812	5	1.84724e+07		167.983
				9	85317099	8	1.06646e+07		96.9814
				10	85420639	7	1.22029e+07		110.97
			DMSO	1	45182009	6	7.53033e+06	1.09966e+07	68.4789	100	21.5524
				2	57304173	4	1.4326e+07		130.277
				3	110353908	8	1.37942e+07		125.441
				4	68186511	6	1.13644e+07		103.345
				5	104179993	9	1.15756e+07		105.265
				6	59223649	8	7.40296e+06		67.3205
				7	59260817	5	1.18522e+07		107.78
				8	56465232	5	1.1293e+07		102.696
				9	97611830	11	8.8738e+06		80.696
				10	47812991	4	1.19532e+07		108.7
			CILIOBREVIN D	1	46036879	5	9.20738e+06	1.03554e+07	83.7294	94.1691	14.7409
				2	58178955	7	8.31128e+06		75.5806
				3	57156828	5	1.14314e+07		103.954
				4	85112673	8	1.06391e+07		96.749
				5	82318416	8	10289802		93.5727
				6	76121935	9	8.45799e+06		76.9148
				7	78608227	9	8.73425e+06		79.4269
				8	71201122	6	1.18669e+07		107.914
				9	51716987	4	1.29292e+07		117.575
				10	105179554	9	1.16866e+07		106.275

## Sheet: c
0=no contact
1=PM-ER contact
	RawData				Analysis									Summary			Summary
	Sample	N cells	PM-ER contact		DMSO	N of cells	Sum of contatti	Count of contatti2		PM-ER contacts	Total contact	Ratio		DMSO	CILIOBREVIN D		Sample	Average	SEM	T test
	DMSO	1	0			1	2	35		2	35	0.0571429		0.0571429	0		DMSO	0.0924798	0.0185837
			0			2	2	24		2	24	0.0833333		0.0833333	0		CILIOBREVIN D	0.0314134	0.0144729	0.013449	*
			0			3	1	19		1	19	0.0526316		0.0526316	0.125
			0			4	1	13		1	13	0.0769231		0.0769231	0
			0			5	2	32		2	32	0.0625		0.0625	0
			0			6	0	4		0	4	0		0	0
			0			7	4	27		4	27	0.148148		0.148148	0
			0			8	0	8		0	8	0		0	0.222222
			0			9	2	8		2	8	0.25		0.25	0
			0			10	2	8		2	8	0.25		0.25	0.166667
			0			11	3	21		3	21	0.142857		0.142857	0
			0			12	0	9		0	9	0		0	0.0555556
			0			13	1	15		1	15	0.0666667		0.0666667	0
			0			14	2	18		2	18	0.111111		0.111111	0
			0			15	2	31		2	31	0.0645161		0.0645161	0
			0			16	1	7		1	7	0.142857		0.142857	0
			0			17	2	8		2	8	0.25		0.25	0
			0			18	1	11		1	11	0.0909091		0.0909091	0
			0			19	0	5		0	5	0		0	0
			0			20	0	10		0	10	0		0	0.0588235
			0			Grand Total	28	313
			0											N of cells
			1		CILIOBREVIN D	N of cells	Sum of contatti	Count of contatti2		PM-ER contacts	Total contact	Ratio			Replica I	Total
			0			1	0	3		0	3	0		DMSO	20	20
			0			2	0	20		0	20	0		CILIO D	20	20
			1			3	1	8		1	8	0.125
			0			4	0	11		0	11	0
			0			5	0	7		0	7	0
			0			6	0	10		0	10	0
			0			7	0	19		0	19	0
			0			8	2	9		2	9	0.222222
			0			9	0	16		0	16	0
			0			10	2	12		2	12	0.166667
			0			11	0	2		0	2	0
			0			12	1	18		1	18	0.0555556
		2	0			13	0	8		0	8	0
			0			14	0	6		0	6	0
			0			15	0	3		0	3	0
			0			16	0	4		0	4	0
			0			17	0	4		0	4	0
			0			18	0	9		0	9	0
			0			19	0	8		0	8	0
			1			20	1	17		1	17	0.0588235
			1			Grand Total	7	194
			0
			0
			0
			0
			0
			0
			0
			0
			0
			0
			0
			0
			0
			0
			0
		3	0
			0
			0
			0
			1
			0
			0
			0
			0
			0
			0
			0
			0
			0
			0
			0
			0
			0
			0
		4	0
			0
			0
			0
			0
			0
			0
			0
			0
			0
			0
			1
			0
		5	0
			0
			0
			0
			0
			0
			0
			0
			0
			0
			0
			1
			0
			0
			0
			0
			0
			0
			1
			0
			0
			0
			0
			0
			0
			0
			0
			0
			0
			0
			0
			0
		6	0
			0
			0
			0
		7	0
			0
			0
			0
			0
			0
			0
			0
			0
			0
			1
			0
			1
			0
			0
			0
			0
			0
			0
			0
			1
			0
			0
			0
			1
			0
			0
		8	0
			0
			0
			0
			0
			0
			0
			0
		9	0
			0
			0
			0
			0
			0
			1
			1
		10	1
			0
			0
			0
			0
			0
			0
			1
		11	0
			0
			0
			0
			0
			0
			1
			0
			0
			0
			0
			0
			1
			0
			0
			0
			1
			0
			0
			0
			0
		12	0
			0
			0
			0
			0
			0
			0
			0
			0
		13	0
			0
			0
			0
			0
			0
			0
			1
			0
			0
			0
			0
			0
			0
			0
		14	0
			0
			0
			0
			0
			0
			1
			0
			0
			0
			0
			0
			0
			0
			0
			0
			0
			1
		15	0
			0
			0
			0
			0
			0
			0
			0
			0
			0
			0
			0
			0
			0
			0
			0
			0
			0
			0
			0
			0
			1
			0
			0
			0
			0
			1
			0
			0
			0
			0
		16	1
			0
			0
			0
			0
			0
			0
		17	0
			0
			0
			0
			0
			1
			1
			0
		18	0
			0
			0
			0
			1
			0
			0
			0
			0
			0
			0
		19	0
			0
			0
			0
			0
		20	0
			0
			0
			0
			0
			0
			0
			0
			0
			0
	CILIOBREVIN D	1	0
			0
			0
		2	0
			0
			0
			0
			0
			0
			0
			0
			0
			0
			0
			0
			0
			0
			0
			0
			0
			0
			0
			0
		3	0
			1
			0
			0
			0
			0
			0
			0
		4	0
			0
			0
			0
			0
			0
			0
			0
			0
			0
			0
		5	0
			0
			0
			0
			0
			0
			0
		6	0
			0
			0
			0
			0
			0
			0
			0
			0
			0
		7	0
			0
			0
			0
			0
			0
			0
			0
			0
			0
			0
			0
			0
			0
			0
			0
			0
			0
			0
		8	0
			1
			0
			0
			1
			0
			0
			0
			0
		9	0
			0
			0
			0
			0
			0
			0
			0
			0
			0
			0
			0
			0
			0
			0
			0
		10	0
			0
			0
			0
			1
			0
			0
			1
			0
			0
			0
			0
		11	0
			0
		12	1
			0
			0
			0
			0
			0
			0
			0
			0
			0
			0
			0
			0
			0
			0
			0
			0
			0
		13	0
			0
			0
			0
			0
			0
			0
			0
		14	0
			0
			0
			0
			0
			0
		15	0
			0
			0
		16	0
			0
			0
			0
		17	0
			0
			0
			0
		18	0
			0
			0
			0
			0
			0
			0
			0
			0
		19	0
			0
			0
			0
			0
			0
			0
			0
		20	0
			0
			0
			0
			0
			0
			0
			0
			1
			0
			0
			0
			0
			0
			0
			0
			0

## Sheet: d
Total number of invaginations over 100 µm
		RawData						Summary			Summary
		Sample	N of cells	PM length (µm)	Total number of TIs	TIs/100µm		DMSO	CILIOBREVIN D		Sample	Average	SEM	T test
		DMSO	1	42.154	8	18.978		18.978	4.95896		DMSO	9.69627	1.7923
			2	30.827	4	12.9756		12.9756	14.2529		CILIOBREVIN D	5.56804	0.868847	0.0450405	*
			3	70.157	8	11.403		11.403	6.77254
			4	26.173	8	30.5659		30.5659	5.21567
			5	39.428	7	17.7539		17.7539	5.78536
			6	89.885	7	7.78773		7.78773	3.14044
			7	71.322	4	5.60837		5.60837	0
			8	26.026	2	7.68462		7.68462	5.96623
			9	79.239	3	3.78601		3.78601	5.7006
			10	87.318	8	9.16191		9.16191	3.8906
			11	45.752	5	10.9285		10.9285	4.914
			12	19.665	0	0		0	2.3839
			13	58.77	13	22.1201		22.1201	3.00743
			14	47.985	2	4.16797		4.16797	12.1465
			15	49.12	7	14.2508		14.2508	12.5362
			16	34.411	3	8.71814		8.71814	9.48641
			17	27.817	0	0		0	4.26064
			18	88.097	2	2.27022		2.27022	0
			19	34.694	2	5.76469		5.76469	4.8384
			20	36.526	0	0		0	2.10393
		CILIOBREVIN D	1	40.331	2	4.95896
			2	70.161	10	14.2529		N of cells
			3	29.531	2	6.77254			Replica I	Total
			4	76.692	4	5.21567		DMSO	20	20
			5	51.855	3	5.78536		CILIO D	20	20
			6	95.528	3	3.14044
			7	47.58	0	0
			8	33.522	2	5.96623
			9	87.71	5	5.7006
			10	77.109	3	3.8906
			11	61.05	3	4.914
			12	41.948	1	2.3839
			13	33.251	1	3.00743
			14	49.397	6	12.1465
			15	71.792	9	12.5362
			16	52.707	5	9.48641
			17	70.412	3	4.26064
			18	38.443	0	0
			19	41.336	2	4.8384
			20	47.53	1	2.10393
Total number of CCPs over 100 µm
		RawData						Summary			Summary
		Sample	N of cells	PM length (µm)	Total number of CCPSs	CCPs/100µm		DMSO	CILIOBREVIN D		Sample	Average	StDev	T test
		DMSO	1	42.154	1	2.37225		2.37225	0		DMSO	2.18859	1.75626
			2	30.827	0	0		0	2.85059		CILIOBREVIN D	1.78532	1.77437	0.474481	ns
			3	70.157	1	1.42537		1.42537	3.38627
			4	26.173	1	3.82073		3.82073	6.51958
			5	39.428	1	2.53627		2.53627	3.85691
			6	89.885	3	3.3376		3.3376	0
			7	71.322	1	1.40209		1.40209	2.10172
			8	26.026	0	0		0	2.98312
			9	79.239	2	2.52401		2.52401	2.28024
			10	87.318	0	0		0	0
			11	45.752	1	2.1857		2.1857	0
			12	19.665	1	5.08518		5.08518	0
			13	58.77	3	5.10465		5.10465	0
			14	47.985	0	0		0	2.02441
			15	49.12	2	4.07166		4.07166	2.78583
			16	34.411	1	2.90605		2.90605	1.89728
			17	27.817	1	3.59492		3.59492	0
			18	88.097	3	3.40534		3.40534	2.60125
			19	34.694	0	0		0	2.4192
			20	36.526	0	0		0	0
		CILIOBREVIN D	1	40.331	0	0
			2	70.161	2	2.85059
			3	29.531	1	3.38627
			4	76.692	5	6.51958
			5	51.855	2	3.85691
			6	95.528	0	0
			7	47.58	1	2.10172
			8	33.522	1	2.98312
			9	87.71	2	2.28024
			10	77.109	0	0
			11	61.05	0	0
			12	41.948	0	0
			13	33.251	0	0
			14	49.397	1	2.02441
			15	71.792	2	2.78583
			16	52.707	1	1.89728
			17	70.412	0	0
			18	38.443	1	2.60125
			19	41.336	1	2.4192
			20	47.53	0	0
