# Supplementary material for: A tripartite organelle platform links growth factor receptor signaling to mitochondrial metabolism
Source: Nat Commun. 2024 Jun 15;15:5119. doi: 10.1038/s41467-024-49543-z (PMC11180189; doi:10.1038/s41467-024-49543-z)
Supplement: Supplementary file 11 — Source Data File [file 41467_2024_49543_MOESM11_ESM.zip › Source Data file/SOURCE DATA Supplementary Fig 8.xlsx]

## Sheet: a
	RawData		anti-CD147				EGF-Alexa555					merge				RawData increased contrast		anti-CD147				EGF-Alexa555					merge
	Control															Control
	RTN3-KD															RTN3-KD
	RTN4-KD															RTN4-KD
																															Scale bar, 10 µm

## Sheet: b
	RawData: membranes					IB:
						anti-GAPDH
						anti-RTN4
						anti-RTN3

## Sheet: c
		Internalization of EGF in HaCaT cells
		Replicates	Sample	Field Of View (FOV)	RawIntDensity	Nuclei	RawIntDensity/Nuclei	Average	% of Control	Average	StDev
														Sample	Replica I	Replica II	Replica III	Replica IV	Replica V	Replica VI		Sample	Average	StDev	T Test
		Replica I	Control	1	25504414	7	3.64349e+06	5.78866e+06	62.9418	100	39.7382			Control	62.9418	35.8316	113.04	109.174	142.043	27.0591		Control	100	41.3566
				2	33517346	10	3.35173e+06		57.9017						57.9017	70.4668	82.2843	113.427	176.361	172.571		RTN3-KD	70.9175	51.7226	0.0057603	**
				3	21167518	5	4.2335e+06		73.1344						73.1344	51.8998	139.871	102.55	170.056	199.667		RTN4-KD	115.056	60.4482	0.129734	ns
				4	33397432	6	5.56624e+06		96.1576						96.1576	185.936	51.4998	53.5963	71.8453	70.5496		MCU-KD	79.4568	50.0258	0.0266641	*
				5	51949488	6	8658248		149.572						149.572	77.319	88.9659	56.5131	100.114	79.1557		IP3R-KD	76.1935	36.2015	0.00803813	**
				6	12497722	3	4.16591e+06		71.9667						71.9667	111.201	46.1737	173.724	46.8878	81.7986
				7	40646910	5	8129382		140.436						140.436	141.612	121.326	140.755	74.2487	97.8317
				8	42804033	5	8.56081e+06		147.889						147.889	79.8858	156.839	108.934	88.9149	93.7751
			RTN4-KD	1	16813223	6	2.8022e+06	4.29427e+06	48.4085	74.1842	26.3203					145.847		66.0162	124.447	70.5882
				2	15580457	3	5.19349e+06		89.7182									75.3104	71.3335	114.624
				3	13138863	4	3.28472e+06		56.7439										44.7904	124.054
				4	17064563	4	4.26614e+06		73.6982										88.9586	78.9911
				5	17576554	4	4.39414e+06		75.9094											89.334
				6	17113768	5	3.42275e+06		59.1286
				7	9738451	2	4.86923e+06		84.1166					RTN3-KD		90.5282	71.3483			38.0457
				8	7933852	3	2.64462e+06		45.6861							75.7536	42.9161			33.759
				9	16662950	4	4.16574e+06		71.9637							293.555	108.354			47.2985
				10	23699157	3	7899719		136.469							68.4881	89.3605			68.1977
																43.5232	64.5597			148.481
		Replica II	Control	1	8206730	6	1.36779e+06	3.81727e+06	35.8316	100	49.4551					58.855	19.562			74.4274
				2	21519249	8	2.68991e+06		70.4668							29.648	44.8517			81.8337
				3	11886937	6	1.98116e+06		51.8998							45.8328				35.5834
				4	28390741	4	7.09769e+06		185.936											92.0366
				5	11805893	4	2.95147e+06		77.319											40.0652
				6	16979440	4	4244860		111.201											36.257
				8	21622879	4	5.40572e+06		141.612											63.667
				9	12197828	4	3049457		79.8858											78.9028
				10	38971669	7	5.56738e+06		145.847
			RTN3-KD	1	10367120	3	3.45571e+06	3.3567e+06	90.5282	87.9345	85.1889			RTN4-KD	48.4085	85.2262	50.758	131.187		44.2948
				2	8675153	3	2.89172e+06		75.7536						89.7182	162.443	91.0618	74.786		173.279
				3	11205794	1	11205794		293.555						56.7439	83.97	113.083	196.09		380.224
				4	5228750	2	2614375		68.4881						73.6982	189.287	93.4876	180.474		114.45		the graph rapresents the internalization of EGF of all the N of at least three independent experiments
				5	4984192	3	1.6614e+06		43.5232						75.9094	125.315	82.9359	134.942		107.92		statistics has been calculated as Student's t test over the total N of at least three independent experiments
				6	6739957	3	2.24665e+06		58.855						59.1286	96.9952	58.7739	138.733		116.041
				7	6790464	6	1131744		29.648						84.1166	152.623	67.3356	159.823		219.318
				8	5248687	3	1.74956e+06		45.8328						45.6861		82.5241	143.024		188.349
			RTN4-KD	1	16266569	5	3.25331e+06	5.15734e+06	85.2262	135.105	41.4034				71.9637		36.0939	134.086		157.012
				2	24803492	4	6200873		162.443						136.469		86.2076	97.5052		116.155
				3	22437518	7	3.20536e+06		83.97
				4	28902385	4	7.2256e+06		189.287					MCU-KD			34.0027	213.548	116.339	62.625
				5	28701563	6	4.78359e+06		125.315								26.3196	91.7042	61.37	107.72
				9	14810278	4	3.70257e+06		96.9952								26.0369	98.4731	68.5436	29.1527
				10	17478149	3	5.82605e+06		152.623								39.1974	131.823	81.0099	58.0973
																	46.5993	108.086	130.272	55.6171
		Replica III	Control	1	36305216	6	6.05087e+06	5.35286e+06	113.04	100	39.8755						34.048	70.4237	38.7798	239.89
				2	30831922	7	4.40456e+06		82.2843								45.7099	128.597	146.283	83.8532
				3	29948364	4	7487091		139.871								60.6043	34.3646	55.2559	40.6578
				4	16540248	6	2756708		51.4998								38.7823		48.7173	112.543
				5	23811079	5	4.76222e+06		88.9659								48.2658		108.188	173.3
				6	19772904	8	2471613		46.1737										51.1484	43.4331
				7	38966470	6	6.49441e+06		121.326										68.3468
				8	41976914	5	8.39538e+06		156.839
			RTN3-KD	1	11457515	3	3.81917e+06	3.37193e+06	71.3483	62.9932	30.1207			IP3R-KD				101.9	113.754	143.982
				2	6891718	3	2.29724e+06		42.9161									80.5302	125.415	62.0338
				3	17400066	3	5800022		108.354									68.4994	44.9683	45.4432
				4	14350024	3	4.78334e+06		89.3605									135.201	77.9241	37.6719
				5	13823151	4	3.45579e+06		64.5597									103.541	119.859	60.1862
				6	4188513	4	1.04713e+06		19.562									121.792	103.945	68.8036
				7	12004245	5	2400849		44.8517									72.0652	46.2273	11.7658
			RTN4-KD	1	8151008	3	2.717e+06	4.08028e+06	50.758	76.2261	22.8611							41.2839	74.3072	54.5077
				2	24372032	5	4.87441e+06		91.0618									59.1504	74.3854	35.3659
				3	24212703	4	6.05318e+06		113.083										142.079	29.3325
				4	10008519	2	5.00426e+06		93.4876										74.4441	31.6359
				5	22197191	5	4.43944e+06		82.9359
				6	18876508	6	3.14608e+06		58.7739				N of cells
				7	21626262	6	3604377		67.3356
				8	22086988	5	4.4174e+06		82.5241				Sample	Replica I	Replica II	Replica III	Replica IV	Replica V	Replica VI	Total
				9	13524380	7	1.93205e+06		36.0939				Control	47	47	47	70	76	65	352
				10	18458269	4	4.61457e+06		86.2076				RTN3-KD		24	25			63	112
			MCU-KD	1	9100584	5	1.82012e+06	2.13882e+06	34.0027	39.9566	10.67		RTN4-KD	38	33	47	50		46	214
				2	2817699	2	1.40885e+06		26.3196				MCU-KD			61	39	93	64	257
				3	9756017	7	1.39372e+06		26.0369				IP3R-KD				45	63	71	179
				4	10490896	5	2.09818e+06		39.1974
				5	14966376	6	2494396		46.5993
				6	12757766	7	1822538		34.048
				7	19574267	8	2.44678e+06		45.7099
				8	16220305	5	3244061		60.6043
				9	22835541	11	2.07596e+06		38.7823
				10	12917983	5	2.5836e+06		48.2658
		Replica IV	Control	1	16915324	7	2.41647e+06	2.21342e+06	109.174	100	38.3781
				2	17574277	7	2510611		113.427
				3	15889109	7	2.26987e+06		102.55
				4	9490507	8	1.18631e+06		53.5963
				5	11257879	9	1.25088e+06		56.5131
				6	19226299	5	3.84526e+06		173.724
				7	15577531	5	3.11551e+06		140.755
				8	16878200	7	2.41117e+06		108.934
				9	16073403	11	1.46122e+06		66.0162
				10	6667751	4	1.66694e+06		75.3104
			RTN4-KD	1	11614864	4	2903716	3.0781e+06	131.187	139.065	35.553
				2	6621322	4	1.65533e+06		74.786
				3	13020915	3	4340305		196.09
				4	23967938	6	3.99466e+06		180.474
				5	14934155	5	2986831		134.942
				6	15353713	5	3.07074e+06		138.733
				7	17687839	5	3.53757e+06		159.823
				8	18994312	6	3.16572e+06		143.024
				9	17807333	6	2.96789e+06		134.086
				10	12949219	6	2.1582e+06		97.5052
			MCU-KD	1	14180201	3	4.72673e+06	2.42652e+06	213.548	109.628	52.5106
				2	10149018	5	2.0298e+06		91.7042
				3	10898141	5	2.17963e+06		98.4731
				4	11671172	4	2917793		131.823
				5	11962054	5	2.39241e+06		108.086
				6	10911423	7	1.55877e+06		70.4237
				7	11385602	4	2.8464e+06		128.597
				8	4563804	6	760634		34.3646
			IP3R-KD	1	6766441	3	2.25548e+06	1.92805e+06	101.9	87.1069	30.6228
				2	7129900	4	1782475		80.5302
				3	7580907	5	1.51618e+06		68.4994
				4	8977704	3	2992568		135.201
				5	16042606	7	2.2918e+06		103.541
				6	10783061	4	2.69577e+06		121.792
				7	9570647	6	1.59511e+06		72.0652
				8	7310303	8	913788		41.2839
				9	6546243	5	1.30925e+06		59.1504
		Replica V	Control	1	15679318	3	5.22644e+06	3.67947e+06	142.043	100	44.2056
				2	32445859	5	6.48917e+06		176.361
				3	31285802	5	6.25716e+06		170.056
				4	23791776	9	2.64353e+06		71.8453
				5	22102012	6	3.68367e+06		100.114
				6	15527028	9	1.72523e+06		46.8878
				7	27319623	10	2.73196e+06		74.2487
				8	26172808	8	3271601		88.9149
				9	18315933	4	4.57898e+06		124.447
				10	15748180	6	2.6247e+06		71.3335
				11	6592200	4	1648050		44.7904
				12	22912463	7	3273209		88.9586
			MCU-KD	1	21403386	5	4.28068e+06	2.98729e+06	116.339	81.1879	35.3636
				2	24839036	11	2.25809e+06		61.37
				3	17654322	7	2522046		68.5436
				4	20865161	7	2.98074e+06		81.0099
				5	28760015	6	4.79334e+06		130.272
				6	12842032	9	1.42689e+06		38.7798
				7	37677101	7	5382443		146.283
				8	14231896	7	2033128		55.2559
				9	14340335	8	1.79254e+06		48.7173
				10	39807521	10	3.98075e+06		108.188
				11	13173959	7	1.88199e+06		51.1484
				12	22633238	9	2.5148e+06		68.3468
			IP3R-KD	1	16742153	4	4.18554e+06	3.33597e+06	113.754	90.6643	32.3011
				2	23073107	5	4.61462e+06		125.415
				3	9927574	6	1.6546e+06		44.9683
				4	17203190	6	2.8672e+06		77.9241
				5	26461131	6	4.41019e+06		119.859
				6	19123070	5	3824614		103.945
				7	8504604	5	1.70092e+06		46.2273
				8	16404679	6	2.73411e+06		74.3072
				9	16421951	6	2.73699e+06		74.3854
				10	31366458	6	5227743		142.079
				11	21913207	8	2.73915e+06		74.4441
		Replica VI	Control	1	2095590	8	261949	968060	27.0591	100	45.1015
				2	10023540	6	1670590		172.571
				3	7731600	4	1932900		199.667
				4	4780740	7	682963		70.5496
				5	5363925	7	766275		79.1557
				6	2375580	3	791860		81.7986
				7	4735350	5	947070		97.8317
				8	5446800	6	907800		93.7751
				9	2733345	4	683336		70.5882
				10	2219265	2	1.10963e+06		114.624
				11	4803690	4	1.20092e+06		124.054
				12	3058725	4	764681		78.9911
				13	4324035	5	864807		89.334
			RTN3 KD	1	2209830	6	368305	624440	38.0457	64.5042	32.4082
				2	1634040	5	326808		33.759
				3	2289390	5	457878		47.2985
				4	1320390	2	660195		68.1977
				5	7186920	5	1437384		148.481
				6	2882010	4	720502		74.4274
				7	2376600	3	792200		81.8337
				8	2411280	7	344469		35.5834
				9	2672910	3	890970		92.0366
				10	775710	2	387855		40.0652
				11	2456925	7	350989		36.257
				12	5547015	9	616335		63.667
				13	3819135	5	763827		78.9028
			RTN4 KD	1	3001605	7	428801	1.56539e+06	44.2948	161.704	91.2911
				2	8387205	5	1677441		173.279
				3	7361595	2	3.6808e+06		380.224
				4	8863545	8	1.10794e+06		114.45
				5	2089470	2	1044735		107.92
				6	7863435	7	1.12335e+06		116.041
				7	8492520	4	2123130		219.318
				8	5470005	3	1823335		188.349
				9	4559910	3	1519970		157.012
				10	5622240	5	1124448		116.155
			MCU KD	1	5456235	9	606248	886118	62.625	91.5354	64.4166
				2	5213985	5	1042797		107.72
				3	3104370	11	282215		29.1527
				4	5061750	9	562417		58.0973
				5	5384070	10	538407		55.6171
				6	4644570	2	2322285		239.89
				7	2435250	3	811750		83.8532
				8	787185	2	393592		40.6578
				9	2178975	2	1.08949e+06		112.543
				10	6710580	4	1677645		173.3
				11	2943210	7	420459		43.4331
			IP3R KD	1	8362980	6	1393830	511073	143.982	52.7935	34.6155
				2	3002625	5	600525		62.0338
				3	2639505	6	439918		45.4432
				4	2552805	7	364686		37.6719
				5	4078470	7	582639		60.1862
				6	1332120	2	666060		68.8036
				7	1366800	12	113900		11.7658
				8	3693675	7	527668		54.5077
				9	1711815	5	342363		35.3659
				10	2555610	9	283957		29.3325
				11	1531275	5	306255		31.6359

## Sheet: d
		Internalization of CME-marker Transferrin in HaCaT cells
		Replicates	Sample	Field Of View (FOV)	RawIntDensity	Nuclei	RawIntDensity/Nuclei	Average	% of Control	Average	StDev
														Sample	Replica I		Sample	Average	StDev	T Test
		Replica I	Control	1	13182990	5	2636598	2.92509e+06	90.1373	100	33.1541			Control	90.1373		Control	100	33.1541
				2	7179525	3	2393175		81.8154						81.8154		RTN3-KD	99.7861	48.7723	0.990976	ns
				3	26083695	8	3.26046e+06		111.465						111.465		RTN4-KD	91.7156	17.882	0.495643	ns
				4	15007260	5	3001452		102.611						102.611		MCU-KD	96.6321	32.4464	0.821002	ns
				5	25195020	8	3.14938e+06		107.668						107.668		IP3R-KD	116.314	36.0624	0.306216	ns
				6	16757580	5	3351516		114.578						114.578
				7	13755465	5	2751093		94.0516						94.0516
				8	9382470	6	1563745		53.4597						53.4597
				9	15471870	3	5157290		176.312						176.312
				10	11917170	6	1986195		67.902						67.902
			RTN3 KD	1	6032790	4	1.5082e+06	2.91883e+06	51.5607	99.7861	48.7723
				2	9165720	4	2291430		78.3371					RTN3 KD	51.5607
				3	19532490	4	4.88312e+06		166.939						78.3371
				4	12027585	5	2405517		82.2374						166.939
				5	9699435	6	1.61657e+06		55.2657						82.2374
				6	15414750	7	2.20211e+06		75.2834						55.2657
				7	5785695	5	1157139		39.5591						75.2834
				8	13003980	3	4334660		148.189						39.5591
				9	12397845	3	4132615		141.282						148.189
				10	13970940	3	4656980		159.208						141.282
			RTN4 KD	1	13354860	5	2670972	2.68276e+06	91.3125	91.7156	17.882				159.208
				2	14068350	6	2344725		80.1591
				3	7810140	2	3905070		133.503					RTN4 KD	91.3125
				4	15011085	5	3002217		102.637						80.1591
				5	11376825	4	2.84421e+06		97.2348						133.503
				6	13224810	5	2644962		90.4233						102.637
				7	9109620	4	2277405		77.8576						97.2348
				8	14064525	5	2812905		96.1647						90.4233
				9	10656705	5	2131341		72.8641						77.8576
				10	8775315	4	2.19383e+06		75.0004						96.1647
			MCU KD	1	14850690	3	4950230	2.82658e+06	169.233	96.6321	32.4464				72.8641
				2	15957900	6	2659650		90.9254						75.0004		the graph rapresents the internalization of EGF of all the N
				3	18605310	6	3100885		106.01								statistics has been calculated as Student's t test over the total N
				4	12245610	8	1.5307e+06		52.3301					MCU KD	169.233
				5	7378170	4	1.84454e+06		63.0593						90.9254
				6	18313335	6	3.05222e+06		104.346						106.01
				7	17502435	6	2.91707e+06		99.7259						52.3301
				8	17525385	7	2.50363e+06		85.5914						63.0593
				9	22680210	10	2268021		77.5368						104.346
				10	6877605	2	3.4388e+06		117.562						99.7259
			IP3R KD	1	9265935	4	2.31648e+06	3.40229e+06	79.1936	116.314	36.0624				85.5914
				2	17400180	3	5800060		198.287						77.5368
				3	19102815	5	3820563		130.614						117.562
				4	19180590	5	3836118		131.145
				5	13936005	5	2787201		95.286					IP3R KD	79.1936
				6	13710330	6	2285055		78.1191						198.287
				7	15110280	4	3777570		129.144						130.614
				8	15452490	6	2575415		88.0457						131.145
				9	15217890	5	3043578		104.051						95.286
				10	15123285	4	3.78082e+06		129.255						78.1191
															129.144
															88.0457
															104.051
															129.255
													N of cells
													Sample	Replica I	Total
													Control	54	54
													RTN3-KD	44	44
													RTN4-KD	45	45
													MCU-KD	58	58
													IP3R-KD	47	47

## Sheet: e
	PM-GCaMP6f in HaCaT cells subjected to RTN3/RTN4 KDs or mock transfection and stimulated with high doses EGF
	Graph
	graphical rapresentation	RawData	Samples				Baseline corrected Y=1	Samples
		Time (sec)	Control	RTN3-KD	RTN4-KD		Time (sec)	Control	RTN3-KD	RTN4-KD
		0	1.034	1.115	0.864		0	1.00466	1.00414	0.99356
		0.5	1.041	1.134	0.829		0.5	1.01147	1.02125	0.953312
		1	1.021	1.158	0.815		1	0.992033	1.04287	0.937213
		1.5	1.029	1.097	0.942		1.5	0.999806	0.987932	1.08326
		2	1.021	1.048	0.898		2	0.992033	0.943804	1.03266
		2.5	1.009	1.042	0.888		2.5	0.980373	0.938401	1.02116
		3	0.976	1.157	0.89		3	0.948309	1.04197	1.02346
		3.5	0.954	1.09	0.893		3.5	0.926934	0.981628	1.02691
		4	0.96	1.107	0.925		4	0.932763	0.996938	1.06371
		4.5	1.034	1.075	0.846		4.5	1.00466	0.96812	0.972861
		5	0.986	1.103	0.797		5	0.958026	0.993336	0.916513
		5.5	0.981	1.078	0.865		5.5	0.953168	0.970821	0.99471
		6	1.039	1.182	0.847		6	1.00952	1.06448	0.974011
		6.5	1.067	1.019	0.894		6.5	1.03673	0.917687	1.02806
		7	1.026	1.135	0.924		7	0.996891	1.02215	1.06256
		7.5	0.963	1.12	0.835		7.5	0.935678	1.00865	0.960212
		8	1.038	1.079	0.826		8	1.00855	0.971722	0.949862
		8.5	0.978	1.115	0.866		8.5	0.950253	1.00414	0.99586
		9	1.068	1.069	0.821		9	1.0377	0.962716	0.944112
		9.5	0.97	1.11	0.853		9.5	0.94248	0.99964	0.980911
		10	1.014	1.08	0.84		10	0.985231	0.972622	0.965961
		10.5	1.017	1.023	0.837		10.5	0.988146	0.92129	0.962511
		11	0.991	1.207	0.879		11	0.962884	1.087	1.01081		A rapresentative trace for each condition is shown
		11.5	1.022	1.149	0.84		11.5	0.993004	1.03476	0.965961
		12	1.006	1.059	0.979		12	0.977458	0.95371	1.1258
		12.5	0.986	1.019	0.875		12.5	0.958026	0.917687	1.00621
		13	1.01	1.117	0.798		13	0.981345	1.00594	0.917663
		13.5	1.017	1.141	0.959		13.5	0.988146	1.02756	1.10281
		14	0.982	1.084	0.816		14	0.954139	0.976225	0.938362
		14.5	1.007	1.148	0.828		14.5	0.97843	1.03386	0.952162
		15	1.067	1.071	0.922		15	1.03673	0.964517	1.06026
		15.5	0.98	1.1	0.927		15.5	0.952196	0.990634	1.06601
		16	0.997	1.033	0.843		16	0.968714	0.930295	0.969411
		16.5	1.017	1.136	0.825		16.5	0.988146	1.02305	0.948712
		17	1.085	1.044	0.873		17	1.05422	0.940202	1.00391
		17.5	1.011	1.102	0.853		17.5	0.982316	0.992435	0.980911
		18	1.015	1.077	0.897		18	0.986203	0.969921	1.03151
		18.5	1.036	1.079	0.915		18.5	1.00661	0.971722	1.05221
		19	0.969	1.102	0.829		19	0.941508	0.992435	0.953312
		19.5	1.019	1.045	0.789		19.5	0.990089	0.941102	0.907314
		20	0.975	1.157	0.883		20	0.947338	1.04197	1.01541
		20.5	0.994	1.12	0.879		20.5	0.965799	1.00865	1.01081
		21	1.075	1.04	0.793		21	1.0445	0.936599	0.911914
		21.5	0.993	1.139	0.787		21.5	0.964827	1.02576	0.905014
		22	1.044	1.176	0.879		22	1.01438	1.05908	1.01081
		22.5	0.997	1.074	0.955		22.5	0.968714	0.967219	1.09821
		23	1.023	1.144	0.775		23	0.993976	1.03026	0.891214
		23.5	0.998	1.115	0.871		23.5	0.969685	1.00414	1.00161
		24	1.059	1.041	0.854		24	1.02895	0.9375	0.982061
		24.5	1.013	1.064	0.823		24.5	0.98426	0.958213	0.946412
		25	1.03	1.124	0.847		25	1.00078	1.01225	0.974011
		25.5	1.015	1.144	0.896		25.5	0.986203	1.03026	1.03036
		26	1.012	1.093	0.867		26	0.983288	0.98433	0.99701
		26.5	1.048	1.138	0.899		26.5	1.01827	1.02486	1.03381
		27	0.993	1.146	0.944		27	0.964827	1.03206	1.08556
		27.5	1.092	1.141	0.881		27.5	1.06102	1.02756	1.01311
		28	1.023	1.134	0.855		28	0.993976	1.02125	0.983211
		28.5	0.997	1.115	0.901		28.5	0.968714	1.00414	1.03611
		29	0.977	1.044	0.866		29	0.949281	0.940202	0.99586
		29.5	1.072	1.096	0.908		29.5	1.04159	0.987032	1.04416
		30	1.063	1.078	0.83		30	1.03284	0.970821	0.954462
		30.5	0.981	1.087	0.92		30.5	0.953168	0.978927	1.05796
		31	1.049	1.115	0.891		31	1.01924	1.00414	1.02461
		31.5	1.029	1.027	0.876		31.5	0.999806	0.924892	1.00736
		32	0.999	1.17	0.942		32	0.970657	1.05367	1.08326
		32.5	1.048	1.085	0.904		32.5	1.01827	0.977125	1.03956
		33	0.991	1.095	0.891		33	0.962884	0.986131	1.02461
		33.5	0.99	1.009	0.88		33.5	0.961912	0.908682	1.01196
		34	1.006	1.09	0.895		34	0.977458	0.981628	1.02921
		34.5	0.993	1.067	0.858		34.5	0.964827	0.960915	0.986661
		35	0.996	1.131	0.882		35	0.967742	1.01855	1.01426
		35.5	1.045	1.143	0.947		35.5	1.01535	1.02936	1.08901
		36	0.983	1.088	0.899		36	0.955111	0.979827	1.03381
		36.5	1.028	1.035	0.857		36.5	0.998834	0.932097	0.985511
		37	1.03	1.193	0.9		37	1.00078	1.07439	1.03496
		37.5	1.006	1.059	0.849		37.5	0.977458	0.95371	0.976311
		38	1.012	1.132	0.838		38	0.983288	1.01945	0.963661
		38.5	1.051	1.065	0.898		38.5	1.02118	0.959114	1.03266
		39	1.014	1.028	0.898		39	0.985231	0.925793	1.03266
		39.5	1.004	1.082	0.92		39.5	0.975515	0.974424	1.05796
		40	1.049	1.054	0.901		40	1.01924	0.949207	1.03611
		40.5	1.026	1.106	0.849		40.5	0.996891	0.996037	0.976311
		41	1.032	1.099	0.909		41	1.00272	0.989733	1.04531
		41.5	1.054	1.141	0.811		41.5	1.0241	1.02756	0.932613
		42	1.029	1.051	0.842		42	0.999806	0.946506	0.968261
		42.5	0.949	1.103	0.89		42.5	0.922075	0.993336	1.02346
		43	1.002	1.108	0.798		43	0.973572	0.997839	0.917663
		43.5	1.039	1.091	0.855		43.5	1.00952	0.982529	0.983211
		44	0.996	1.045	0.917		44	0.967742	0.941102	1.05451
		44.5	1.03	1.044	0.888		44.5	1.00078	0.940202	1.02116
		45	1.069	1.165	0.875		45	1.03867	1.04917	1.00621
		45.5	1.025	1.081	0.947		45.5	0.995919	0.973523	1.08901
		46	1.084	1.059	0.912		46	1.05325	0.95371	1.04876
		46.5	1.028	1.056	0.851		46.5	0.998834	0.951009	0.978611
		47	1.01	1.182	0.923		47	0.981345	1.06448	1.06141
		47.5	1.028	1.085	0.868		47.5	0.998834	0.977125	0.99816
		48	1.03	1.102	0.91		48	1.00078	0.992435	1.04646
		48.5	1.031	1.054	0.97		48.5	1.00175	0.949207	1.11546
		49	1.027	1.081	0.847		49	0.997862	0.973523	0.974011
		49.5	0.98	1.063	0.862		49.5	0.952196	0.957313	0.99126
		50	0.992	1.022	0.92		50	0.963855	0.920389	1.05796
		50.5	1.056	1.09	0.879		50.5	1.02604	0.981628	1.01081
		51	1.037	1.107	0.869		51	1.00758	0.996938	0.99931
		51.5	0.96	1.2	0.838		51.5	0.932763	1.08069	0.963661
		52	0.998	1.063	0.88		52	0.969685	0.957313	1.01196
		52.5	0.998	1.095	0.933		52.5	0.969685	0.986131	1.07291
		53	1.03	1.064	0.893		53	1.00078	0.958213	1.02691
		53.5	1.013	1.058	0.834		53.5	0.98426	0.95281	0.959062
		54	1.042	1.109	0.892		54	1.01244	0.998739	1.02576
		54.5	1.025	1.067	0.933		54.5	0.995919	0.960915	1.07291
		55	1.067	1.086	0.938		55	1.03673	0.978026	1.07866
		55.5	1.057	1.072	0.847		55.5	1.02701	0.965418	0.974011
		56	1.03	1.069	0.836		56	1.00078	0.962716	0.961362
		56.5	0.969	1.101	0.892		56.5	0.941508	0.991535	1.02576
		57	1.101	1.073	0.88		57	1.06976	0.966318	1.01196
		57.5	1.072	0.951	0.862		57.5	1.04159	0.856448	0.99126
		58	1.057	1.051	0.992		58	1.02701	0.946506	1.14075
		58.5	1.009	1.08	0.858		58.5	0.980373	0.972622	0.986661
		59	1.054	1.008	0.883		59	1.0241	0.907781	1.01541
		59.5	1.073	1.057	0.907		59.5	1.04256	0.951909	1.04301
		60	1.063	1.151	0.915		60	1.03284	1.03656	1.05221
		60.5	1.018	1.063	0.785		60.5	0.989118	0.957313	0.902714
		61	1.03	1.144	0.793		61	1.00078	1.03026	0.911914
		61.5	1.084	1.065	0.928		61.5	1.05325	0.959114	1.06716
		62	0.989	1.118	0.9		62	0.960941	1.00684	1.03496
		62.5	0.944	1.163	0.922		62.5	0.917217	1.04737	1.06026
		63	1.011	1.128	0.908		63	0.982316	1.01585	1.04416
		63.5	1.013	1.133	0.957		63.5	0.98426	1.02035	1.10051
		64	0.949	1.079	0.881		64	0.922075	0.971722	1.01311
		64.5	0.965	1.02	0.912		64.5	0.937621	0.918588	1.04876
		65	0.925	1.027	0.904		65	0.898756	0.924892	1.03956
		65.5	0.944	1.138	0.858		65.5	0.917217	1.02486	0.986661
		66	0.967	1.103	0.91		66	0.939565	0.993336	1.04646
		66.5	0.979	1.055	0.903		66.5	0.951224	0.950108	1.03841
		67	0.982	1.029	0.925		67	0.954139	0.926693	1.06371
		67.5	0.952	0.998	0.887		67.5	0.92499	0.898775	1.02001
		68	0.94	1.08	0.868		68	0.913331	0.972622	0.99816
		68.5	0.948	1.184	0.926		68.5	0.921104	1.06628	1.06486
		69	0.96	1.065	0.868		69	0.932763	0.959114	0.99816
		69.5	1.003	1.058	0.87		69.5	0.974543	0.95281	1.00046
		70	0.942	1.067	0.896		70	0.915274	0.960915	1.03036
		70.5	0.911	1.101	0.972		70.5	0.885154	0.991535	1.11776
		71	0.899	1.127	0.87		71	0.873494	1.01495	1.00046
		71.5	0.97	1.104	0.806		71.5	0.94248	0.994236	0.926863
		72	0.937	1.044	0.868		72	0.910416	0.940202	0.99816
		72.5	0.965	1.205	0.875		72.5	0.937621	1.08519	1.00621
		73	0.953	1.061	0.91		73	0.925962	0.955512	1.04646
		73.5	1.016	1.124	0.868		73.5	0.987175	1.01225	0.99816
		74	0.91	1.07	0.912		74	0.884182	0.963617	1.04876
		74.5	0.889	1.103	0.867		74.5	0.863778	0.993336	0.99701
		75	0.992	1.094	0.9		75	0.963855	0.985231	1.03496
		75.5	0.906	1.061	0.945		75.5	0.880295	0.955512	1.08671
		76	0.944	1.118	0.874		76	0.917217	1.00684	1.00506
		76.5	1.036	1.102	0.887		76.5	1.00661	0.992435	1.02001
		77	0.998	1.112	0.987		77	0.969685	1.00144	1.135
		77.5	0.948	1.1	0.839		77.5	0.921104	0.990634	0.964811
		78	0.961	1.019	0.906		78	0.933735	0.917687	1.04186
		78.5	0.964	1.052	0.974		78.5	0.93665	0.947406	1.12006
		79	0.907	1.055	0.88		79	0.881267	0.950108	1.01196
		79.5	0.926	1.088	0.892		79.5	0.899728	0.979827	1.02576
		80	0.946	1.102	0.905		80	0.919161	0.992435	1.04071
		80.5	0.972	1.033	0.954		80.5	0.944423	0.930295	1.09706
		81	0.988	1.071	0.882		81	0.959969	0.964517	1.01426
		81.5	0.954	1.086	0.928		81.5	0.926934	0.978026	1.06716
		82	0.942	1.079	0.928		82	0.915274	0.971722	1.06716
		82.5	0.95	1.104	0.943		82.5	0.923047	0.994236	1.08441
		83	0.982	1.09	0.834		83	0.954139	0.981628	0.959062
		83.5	0.933	1.122	0.831		83.5	0.906529	1.01045	0.955612
		84	1.022	1.033	0.878		84	0.993004	0.930295	1.00966
		84.5	0.984	1.014	0.855		84.5	0.956082	0.913184	0.983211
		85	0.992	1.061	0.863		85	0.963855	0.955512	0.99241
		85.5	1.004	1.194	0.859		85.5	0.975515	1.07529	0.98781
		86	0.963	1.055	0.981		86	0.935678	0.950108	1.1281
		86.5	0.955	1.151	0.937		86.5	0.927905	1.03656	1.07751
		87	0.982	1.051	0.982		87	0.954139	0.946506	1.12925
		87.5	1.013	1.142	0.847		87.5	0.98426	1.02846	0.974011
		88	0.963	1.076	0.878		88	0.935678	0.96902	1.00966
		88.5	0.967	1.135	0.867		88.5	0.939565	1.02215	0.99701
		89	0.944	1.17	0.981		89	0.917217	1.05367	1.1281
		89.5	1.005	0.999	0.889		89.5	0.976487	0.899676	1.02231
		90	0.99	1.073	0.969		90	0.961912	0.966318	1.11431
		90.5	0.998	1.099	0.897		90.5	0.969685	0.989733	1.03151
		91	1.007	1.046	0.938		91	0.97843	0.942003	1.07866
		91.5	1.017	1.058	0.932		91.5	0.988146	0.95281	1.07176
		92	0.959	1.131	0.988		92	0.931792	1.01855	1.13615
		92.5	0.982	1.054	0.857		92.5	0.954139	0.949207	0.985511
		93	0.969	1.047	0.928		93	0.941508	0.942903	1.06716
		93.5	0.948	1.116	0.918		93.5	0.921104	1.00504	1.05566
		94	1.019	1.065	0.922		94	0.990089	0.959114	1.06026
		94.5	1.037	1.091	0.98		94.5	1.00758	0.982529	1.12695
		95	1.048	1.094	1.019		95	1.01827	0.985231	1.1718
		95.5	1.026	1.061	0.973		95.5	0.996891	0.955512	1.11891
		96	1.013	1.099	0.892		96	0.98426	0.989733	1.02576
		96.5	0.986	1.048	0.85		96.5	0.958026	0.943804	0.977461
		97	1.029	1.09	0.98		97	0.999806	0.981628	1.12695
		97.5	1.071	1.054	1.047		97.5	1.04061	0.949207	1.204
		98	0.984	1.145	0.882		98	0.956082	1.03116	1.01426
		98.5	0.972	1.075	0.949		98.5	1.02021	0.96812	1.09131
		99	1.01	1.1	1.084		99	1.03576	0.990634	1.24655
		99.5	0.955	1.118	1.054		99.5	0.983288	1.00684	1.21205
		100	0.973	1.052	1.112		100	1.06102	0.947406	1.27875
		100.5	0.985	1.106	1.174		100.5	0.988146	0.996037	1.35005
		101	1.017	1.088	1.482		101	1.01438	0.979827	1.70423
		101.5	0.932	1.078	1.667		101.5	1.02993	0.970821	1.91697
		102	1.009	1.095	2.092		102	1.01147	0.986131	2.4057
		102.5	0.97	1.071	2.773		102.5	0.968714	0.964517	3.18882
		103	1.038	1.024	3.382		103	1.05033	0.92219	3.88914
		103.5	1.004	1.071	4.115		103.5	1.03964	0.964517	4.73206
		104	1.056	1.088	4.871		104	1.10086	0.979827	5.60143
		104.5	1.001	1.044	5.297		104.5	1.08628	0.940202	6.09131
		105	0.973	1.123	5.67		105	1.08239	1.01135	6.52024
		105.5	0.963	1.115	5.352		105.5	1.16595	1.00414	6.15455
		106	1.093	1.114	5.665		106	1.28255	1.00324	6.51449
		106.5	1.011	1.074	5.693		106.5	1.51283	0.967219	6.54669
		107	0.982	1.058	5.628		107	1.84609	0.95281	6.47194
		107.5	0.981	1.175	4.986		107.5	2.0618	1.05818	5.73367
		108	1.018	1.124	4.562		108	2.48154	1.01225	5.24609
		108.5	0.99	1.044	4.08		108.5	2.90711	0.940202	4.69181
		109	1.028	1.085	3.839		109	3.39001	0.977125	4.41467
		109.5	0.94	1.072	3.432		109.5	3.6028	0.965418	3.94664
		110	1.024	1.108	3.204		110	4.11096	0.997839	3.68445
		110.5	0.979	1.097	2.799		110.5	4.70268	0.987932	3.21872
		111	0.978	1.07	2.268		111	4.93101	0.963617	2.6081
		111.5	1.008	1.106	2.34		111.5	5.08453	0.996037	2.69089
		112	1.039	1.072	2.112		112	5.32744	0.965418	2.4287
		112.5	1.086	1.026	2.209		112.5	5.43626	0.923991	2.54025
		113	0.985	1.089	1.767		113	5.685	0.980728	2.03197
		113.5	0.995	1.01	1.914		113.5	5.80839	0.909582	2.20101
		114	1.01	1.028	1.986		114	6.04256	0.925793	2.28381
		114.5	1.022	1.096	2.142		114.5	5.57423	0.987032	2.4632
		115	1.054	1.096	2.145		115	5.52759	0.987032	2.46665
		115.5	0.983	1.104	2.255		115.5	5.5616	0.994236	2.59315
		116	0.981	1.096	2.511		116	5.76564	0.987032	2.88753
		116.5	1.031	1.082	2.765		116.5	5.53925	0.974424	3.17962
		117	0.993	1.093	3.217		117	5.63447	0.98433	3.6994
		117.5	1.049	1.129	3.469		117.5	5.25165	1.01675	3.98919
		118	1.04	1.03	3.522		118	5.11951	0.927594	4.05014
		118.5	1.036	1.077	3.907		118.5	4.80567	0.969921	4.49287
		119	1.075	1.083	4.084		119	4.73766	0.975324	4.69641
		119.5	0.992	1.059	3.963		119.5	4.5307	0.95371	4.55727
		120	1.039	1.077	4.317		120	4.48309	0.969921	4.96435
		120.5	0.988	1.06	4.11		120.5	4.26642	0.954611	4.72631
		121	1.102	1.088	3.815		121	4.1848	0.979827	4.38707
		121.5	1.068	1.05	3.848		121.5	3.9759	0.945605	4.42502
		122	1.039	1.105	3.637		122	3.76117	0.995137	4.18238
		122.5	1.026	1.097	3.639		122.5	3.91275	0.987932	4.18468
		123	1.017	1.052	3.462		123	3.86319	0.947406	3.98114
		123.5	1.034	1.105	3.358		123.5	3.55325	0.995137	3.86155
		124	1.026	1.093	3.065		124	3.83405	0.98433	3.52461
		124.5	0.975	1.115	2.712		124.5	3.70773	1.00414	3.11868
		125	1.051	1.083	2.263		125	4.12845	0.975324	2.60235
		125.5	1.026	1.085	2.25		125.5	4.20229	0.977125	2.5874
		126	1.014	1.124	2.362		126	4.43937	1.01225	2.71619
		126.5	0.939	1.038	2.244		126.5	4.57928	0.934798	2.5805
		127	1.003	1.051	2.112		127	4.53556	0.946506	2.4287
		127.5	1.027	1.068	2.337		127.5	4.70657	0.961816	2.68744
		128	1.051	1.057	2.67		128	4.53848	0.951909	3.07038
		128.5	1.026	1.062	2.304		128.5	4.73475	0.956412	2.64949
		129	1.009	1.091	2.858		129	4.3665	0.982529	3.28657
		129.5	1.077	1.18	2.663		129.5	4.54139	1.06268	3.06233
		130	1.007	1.104	2.763		130	4.35484	0.994236	3.17732
		130.5	1.113	1.101	2.908		130.5	4.25379	0.991535	3.34407
		131	1.002	1.085	3.008		131	4.041	0.977125	3.45906
		131.5	1.023	1.076	2.92		131.5	4.2946	0.96902	3.35787
		132	1.018	1.08	3.349		132	4.09153	0.972622	3.8512
		132.5	1.097	1.094	3.456		132.5	3.93704	0.985231	3.97424
		133	1.021	1.029	3.425		133	3.94481	0.926693	3.93859
		133.5	1.09	1.081	3.666		133.5	3.5649	0.973523	4.21573
		134	0.976	1.124	4.088		134	3.70579	1.01225	4.70101
		134.5	0.987	1.07	4.101		134.5	3.53187	0.963617	4.71596
		135	1.028	1.1	3.858		135	3.45511	0.990634	4.43652
		135.5	1.077	1.066	4.036		135.5	3.42888	0.960014	4.64121
		136	0.99	1.096	3.858		136	3.39195	0.987032	4.43652
		136.5	1	1.018	3.593		136.5	3.51535	0.916787	4.13178
		137	0.99	1.193	3.481		137	3.68636	1.07439	4.00299
		137.5	1.05	1.083	3.182		137.5	3.52604	0.975324	3.65915
		138	1.041	1.062	3.205		138	3.68053	0.956412	3.6856
		138.5	1.018	1.056	3.287		138.5	3.85251	0.951009	3.7799
		139	1.023	1.103	2.892		139	4.03906	0.993336	3.32567
		139.5	0.986	1.068	2.736		139.5	3.97882	0.961816	3.14627
		140	1.031	1.071	2.475		140	4.08181	0.964517	2.84614
		140.5	1.002	0.953	2.414		140.5	3.89429	0.858249	2.77599
		141	0.98	1.072	2.26		141	3.79712	0.965418	2.5989
		141.5	1.057	1.034	2.105		141.5	3.87	0.931196	2.42065
		142	1.032	1.057	2.145		142	3.84668	0.951909	2.46665
		142.5	1.017	1.054	1.79		142.5	4.06529	0.949207	2.05842
		143	1.024	1.113	1.778		143	4.02157	1.00234	2.04462
		143.5	0.994	1.1	1.788		143.5	4.1129	0.990634	2.05612
		144	0.977	1.09	1.705		144	4.08667	0.981628	1.96067
		144.5	1.061	1.056	1.845		144.5	4.13622	0.951009	2.12167
		145	0.982	1.207	1.909		145	3.8117	1.087	2.19526
		145.5	1.02	1.056	1.941		145.5	3.81267	0.951009	2.23206
		146	1.036	1.069	2.024		146	3.9351	0.962716	2.32751
		146.5	1.042	1.126	1.943		146.5	3.73105	1.01405	2.23436
		147	1.057	1.088	2.086		147	3.70968	0.979827	2.3988
		147.5	0.986	1.092	2.092		147.5	3.6815	0.983429	2.4057
		148	1.034	1.11	2.392		148	3.4726	0.99964	2.75069
		148.5	1.02	1.104	2.617		148.5	3.50175	0.994236	3.00943
		149	1.041	0.993	2.748		149	3.21901	0.894272	3.16007
		149.5	1.031	1.072	2.906		149.5	3.4862	0.965418	3.34177
		150	1.022	1.12	2.747		150	3.43859	1.00865	3.15892
		150.5	1.078	1.092	2.862		150.5	3.21318	0.983429	3.29117
		151	1.03	1.044	2.82		151	3.25496	0.940202	3.24287
		151.5	1.085	1.105	2.626		151.5	3.22386	0.995137	3.01978
		152	0.985	1.086	2.897		152	3.20443	0.978026	3.33142
		152.5	1.041	1.058	2.683		152.5	3.22095	0.95281	3.08533
		153	1.064	1.071	2.4		153	3.53478	0.964517	2.75989
		153.5	1.084	1.126	2.587		153.5	3.63583	1.01405	2.97493
		154	1.031	1.11	2.62		154	3.67373	0.99964	3.01288
		154.5	1.081	1.009	2.558		154.5	3.77672	0.908682	2.94158
		155	0.983	1.063	2.61		155	3.65527	0.957313	3.00138
		155.5	1.034	1.091	2.734		155.5	3.8321	0.982529	3.14397
		156	1.066	1.123	2.953		156	3.86708	1.01135	3.39581
		156.5	1.05	1.056	2.801		156.5	4.13914	0.951009	3.22102
		157	1.066	1.047	2.546		157	4.12262	0.942903	2.92778
		157.5	1.012	0.993	2.353		157.5	4.26934	0.894272	2.70584
		158	1.092	1.098	2.332		158	4.21007	0.988833	2.68169
		158.5	1.017	1.049	2.512		158.5	4.13719	0.944705	2.88868
		159	1.044	1.057	2.333		159	4.05266	0.951909	2.68284
		159.5	1.06	1.045	2.142		159.5	4.08181	0.941102	2.4632
		160	1.041	1.05	2.276		160	3.92732	0.945605	2.6173
		160.5	0.997	1.066	2.218		160.5	3.73785	0.960014	2.5506
		161	1.081	1.026	2.186		161	3.83502	0.923991	2.5138
		161.5	1.07	1.059	2.204		161.5	3.596	0.95371	2.5345
		162	1.133	1.11	2.166		162	3.30062	0.99964	2.4908
		162.5	1.118	1.101	2.127		162.5	3.39195	0.991535	2.44595
		163	1.114	1.043	2.521		163	3.23358	0.939301	2.89903
		163.5	1.2	1.087	2.348		163.5	3.29965	0.978927	2.70009
		164	1.32	1.066	2.187		164	3.29674	0.960014	2.51495
		164.5	1.557	1.12	2.441		164.5	3.32491	1.00865	2.80704
		165	1.9	1.013	2.311		165	3.34046	0.912284	2.65754
		165.5	2.122	1.043	2.345		165.5	3.27244	0.939301	2.69664
		166	2.554	1.063	2.247		166	3.11407	0.957313	2.58395
		166.5	2.992	1.115	2.336		166.5	3.18305	1.00414	2.68629
		167	3.489	1.077	2.632		167	3.06257	0.969921	3.02668
		167.5	3.708	0.958	2.802		167.5	3.19277	0.862752	3.22217
		168	4.231	1.031	3.125		168	3.28702	0.928494	3.59361
		168.5	4.84	1.091	3.222		168.5	3.39098	0.982529	3.70515
		169	5.075	1.114	3.262		169	3.46483	1.00324	3.75115
		169.5	5.233	1.071	3.17		169.5	3.3288	0.964517	3.64535
		170	5.483	1.076	3.19		170	3.26953	0.96902	3.66835
		170.5	5.595	1.096	3.062		170.5	3.5513	0.987032	3.52116
		171	5.851	0.979	2.864		171	3.49009	0.881664	3.29347
		171.5	5.978	1.091	2.714		171.5	3.58628	0.982529	3.12098
		172	6.219	1.062	2.798		172	3.56102	0.956412	3.21757
		172.5	5.737	1.051	2.661		172.5	3.68247	0.946506	3.06003
		173	5.689	1.105	2.694		173	3.71259	0.995137	3.09798
		173.5	5.724	1.151	2.267		173.5	3.60766	1.03656	2.60695
		174	5.934	1.111	2.375		174	3.71551	1.00054	2.73114
		174.5	5.701	1.011	2.238		174.5	3.79032	0.910483	2.5736
		175	5.799	1.052	2.164		175	3.73494	0.947406	2.4885
		175.5	5.405	1.071	2.21		175.5	4.05655	0.964517	2.5414
		176	5.269	1.07	2.398		176	3.8768	0.963617	2.75759
		176.5	4.946	1.032	2.304		176.5	3.767	0.929395	2.64949
		177	4.876	1.132	2.351		177	3.48329	1.01945	2.70354
		177.5	4.663	1.063	2.174		177.5	3.37155	0.957313	2.5
		178	4.614	1.122	2.147		178	3.38515	1.01045	2.46895
		178.5	4.391	1.016	2.08		178.5	3.12962	0.914986	2.3919
		179	4.307	1.014	2.109		179	3.09172	0.913184	2.42525
		179.5	4.092	1.062	2.084		179.5	3.05966	0.956412	2.3965
		180	3.871	1.098	1.874		180	2.95764	0.988833	2.15501
		180.5	4.027	1.141	1.812		180.5	2.83035	1.02756	2.08372
		181	3.976	1.085	2.13		181	2.94403	0.977125	2.4494
		181.5	3.657	1.128	2.153		181.5	2.88088	1.01585	2.47585
		182	3.946	1.158	2.317		182	2.86436	1.04287	2.66444
		182.5	3.816	1.123	2.444		182.5	2.83813	1.01135	2.81049
		183	4.249	1.075	2.579		183	2.80995	0.96812	2.96573
		183.5	4.325	1.076	2.938		183.5	2.75068	0.96902	3.37856
		184	4.569	1.072	3.034		184	2.72347	0.965418	3.48896
		184.5	4.713	1.05	2.888		184.5	2.774	0.945605	3.32107
		185	4.668	1.124	2.584		185	2.76817	1.01225	2.97148
		185.5	4.844	1.107	2.631		185.5	2.72736	0.996938	3.02553
		186	4.671	1.012	2.211		186	2.7672	0.911383	2.54255
		186.5	4.873	1.09	2.163		186.5	2.79246	0.981628	2.48735
		187	4.494	1.031	2.167		187	2.78955	0.928494	2.49195
		187.5	4.674	1.102	1.928		187.5	2.8527	0.992435	2.21711
		188	4.482	1.054	1.912		188	2.83424	0.949207	2.19871
		188.5	4.378	1.077	1.951		188.5	2.80218	0.969921	2.24356
		189	4.159	1.062	1.985		189	2.83327	0.956412	2.28266
		189.5	4.42	1.101	1.843		189.5	2.7672	0.991535	2.11937
		190	4.211	1.126	1.982		190	2.90808	1.01405	2.27921
		190.5	4.052	1.01	1.881		190.5	2.8255	0.909582	2.16306
		191	4.06	1.024	1.725		191	2.79926	0.92219	1.98367
		191.5	3.669	1.049	1.874		191.5	2.9829	0.944705	2.15501
		192	3.814	1.13	1.83		192	3.05286	1.01765	2.10442
		192.5	3.635	1.061	2.101		192.5	3.04217	0.955512	2.41605
		193	3.556	0.976	2.295		193	3.00719	0.878963	2.63914
		193.5	3.529	1.049	2.72		193.5	2.97804	0.944705	3.12787
		194	3.491	1.057	2.589		194	3.04411	0.951909	2.97723
		194.5	3.618	1.117	2.649		194.5	2.9693	1.00594	3.04623
		195	3.794	1.085	2.823		195	3.10144	0.977125	3.24632
		195.5	3.629	1.055	2.906		195.5	3.09852	0.950108	3.34177
		196	3.788	1.14	3.33		196	3.01205	1.02666	3.82935
		196.5	3.965	1.068	3.157		196.5	3.23261	0.961816	3.6304
		197	4.157	1.105	3.058		197	3.06549	0.995137	3.51656
		197.5	4.095	1.073	3.116		197.5	2.98484	0.966318	3.58326
		198	4.201	1.044	2.613		198	2.94986	0.940202	3.00483
		198.5	4.008	1.068	2.581		198.5	3.16362	0.961816	2.96803
		199	3.908	1.077	2.263		199	3.1714	0.969921	2.60235
		199.5	3.983	1.048	2.122		199.5	2.98387	0.943804	2.4402
		200	3.959	1.047	1.736		200	2.95569	0.942903	1.99632
		200.5	4.184	1.07	1.772		200.5	2.91391	0.963617	2.03772
		201	4.139	1.105	1.583		201	3.04606	0.995137	1.82038
		201.5	4.233	1.084	1.573		201.5	2.7808	0.976225	1.80888
		202	4.206	1.051	1.662		202	2.8527	0.946506	1.91122
		202.5	4.257	1.117	1.382		202.5	2.94598	1.00594	1.58924
		203	3.923	1.057	1.437		203	3.03925	0.951909	1.65248
		203.5	3.924	1.157	1.466		203.5	2.99164	1.04197	1.68583
		204	4.05	1.042	1.419		204	3.0101	0.938401	1.63178
		204.5	3.84	1.031	1.261		204.5	2.95181	0.928494	1.45009
		205	3.818	1.024	1.375		205	3.10047	0.92219	1.58119
		205.5	3.789	1.103	1.245		205.5	3.00233	0.993336	1.43169
		206	3.574	1.086	1.261		206	3.24913	0.978026	1.45009
		206.5	3.604	1.051	1.376		206.5	3.18014	0.946506	1.58234
		207	3.313	0.956	1.496		207	3.16071	0.860951	1.72033
		207.5	3.588	1.046	1.73		207.5	3.23164	0.942003	1.98942
		208	3.539	1.072	1.917		208	3.05091	0.965418	2.20446
		208.5	3.307	1.083	2.146		208.5	3.15002	0.975324	2.4678
		209	3.35	1.096	2.409		209	3.19277	0.987032	2.77024
		209.5	3.318	1.075	2.627		209.5	3.23455	0.96812	3.02093
		210	3.298	1.099	2.624		210	3.03828	0.989733	3.01748
		210.5	3.315	1.047	2.798		210.5	2.99747	0.942903	3.21757
		211	3.638	1.068	2.766		211	2.92266	0.961816	3.18077
		211.5	3.742	1.098	2.923		211.5	2.93335	0.988833	3.36132
		212	3.781	1.068	2.639		212	3.02954	0.961816	3.03473
		212.5	3.887	1.048	2.394		212.5	3.00816	0.943804	2.75299
		213	3.762	1.119	2.155		213	3.02954	1.00774	2.47815
		213.5	3.944	1.059	2.007		213.5	2.99359	0.95371	2.30796
		214	3.98	1.116	2.127		214	3.08298	1.00504	2.44595
		214.5	4.26	1.087	1.841		214.5	2.92266	0.978927	2.11707
		215	4.243	1.131	1.765		215	2.91683	1.01855	2.02967
		215.5	4.394	1.007	1.778		215.5	3.01302	0.90688	2.04462
		216	4.333	1.057	1.802		216	2.76914	0.951909	2.07222
		216.5	4.258	1.033	1.823		216.5	2.774	0.930295	2.09637
		217	4.171	1.139	1.502		217	2.79538	1.02576	1.72723
		217.5	4.201	1.078	1.472		217.5	2.71473	0.970821	1.69273
		218	4.042	1.066	1.491		218	2.61271	0.960014	1.71458
		218.5	3.847	1.099	1.611		218.5	2.58065	0.989733	1.85258
		219	3.947	1.042	1.834		219	2.64283	0.938401	2.10902
		219.5	3.701	1.111	2.015		219.5	2.42518	1.00054	2.31716
		220	3.397	1.062	2.241		220	2.45725	0.956412	2.57705
		220.5	3.491	1.016	2.072		220.5	2.38632	0.914986	2.3827
		221	3.328	1.021	2.171		221	2.42518	0.919488	2.49655
		221.5	3.396	1.177	1.87		221.5	2.3766	1.05998	2.15041
		222	3.393	1.1	1.986		222	2.38243	0.990634	2.28381
		222.5	3.422	1.08	2.387		222.5	2.3115	0.972622	2.74494
		223	3.438	1.027	2.225		223	2.31442	0.924892	2.55865
		223.5	3.368	1.02	2.359		223.5	2.41838	0.918588	2.71274
		224	3.205	1.096	2.3		224	2.47279	0.987032	2.64489
		224.5	3.276	1.07	2.305		224.5	2.42713	0.963617	2.65064
		225	3.152	1.074	2.492		225	2.50583	0.967219	2.86569
		225.5	3.286	1.081	2.398		225.5	2.68947	0.973523	2.75759
		226	3.383	1.054	2.241		226	2.58939	0.949207	2.57705
		226.5	3.49	1.086	2.537		226.5	2.77108	0.978026	2.91743
		227	3.566	1.127	2.61		227	2.91974	1.01495	3.00138
		227.5	3.426	1.091	2.502		227.5	3.00136	0.982529	2.87718
		228	3.365	1.055	2.267		228	3.00039	0.950108	2.60695
		228.5	3.655	1.019	2.138		228.5	3.0344	0.917687	2.4586
		229	3.592	1.1	2.029		229	3.26953	0.990634	2.33326
		229.5	3.691	1.046	2.303		229.5	3.52021	0.942003	2.64834
		230	3.665	1.02	2.22		230	3.66012	0.918588	2.5529
		230.5	3.79	1.109	2.089		230.5	3.84376	0.998739	2.40225
		231	3.821	1.089	2.124		231	3.75826	0.980728	2.4425
		231.5	3.713	1.141	1.958		231.5	4.13817	1.02756	2.25161
		232	3.824	1.014	1.883		232	3.92927	0.913184	2.16536
		232.5	3.901	1.042	1.819		232.5	4.03809	0.938401	2.09177
		233	3.844	1.077	1.621		233	4.26351	0.969921	1.86408
		233.5	4.175	1.046	1.543		233.5	4.28099	0.942003	1.77438
		234	3.99	1.083	1.713		234	4.36844	0.975324	1.96987
		234.5	3.877	1.1	1.688		234.5	4.45589	0.990634	1.94112
		235	3.585	1.044	1.747		235	4.47241	0.940202	2.00897
		235.5	3.47	1.049	1.542		235.5	4.35484	0.944705	1.77323
		236	3.484	1.116	1.537		236	4.49378	1.00504	1.76748
		236.5	3.221	1.116	1.753		236.5	4.2946	1.00504	2.01587
		237	3.182	1.021	2.052		237	4.02546	0.919488	2.35971
		237.5	3.149	1.041	2.231		237.5	3.95939	0.9375	2.56555
		238	3.044	1.061	2.305		238	3.55616	0.955512	2.65064
		238.5	2.913	1.056	2.549		238.5	3.56879	0.951009	2.93123
		239	3.03	1.019	2.623		239	3.54353	0.917687	3.01633
		239.5	2.965	1.041	3.054		239.5	3.43859	0.9375	3.51196
		240	2.948	1.058	3.169		240	3.31228	0.95281	3.6442
		240.5	2.921	1.108	2.729		240.5	3.23261	0.997839	3.13822
		241	2.892	1.124	2.815		241	3.02759	1.01225	3.23712
		241.5	2.831	1.065	2.697		241.5	2.9042	0.959114	3.10143
		242	2.803	1.123	2.682		242	3.02565	1.01135	3.08418
		242.5	2.855	1.007	2.497		242.5	2.88088	0.90688	2.87144
		243	2.849	1.087	2.45		243	2.9829	0.978927	2.81739
		243.5	2.807	1.085	2.135		243.5	2.91294	0.977125	2.45515
		244	2.848	1.045	2.15		244	3.04994	0.941102	2.4724
		244.5	2.874	1.088	2.038		244.5	2.94695	0.979827	2.34361
		245	2.871	1.015	1.797		245	3.01496	0.914085	2.06647
		245.5	2.936	1.163	1.74		245.5	3.10435	1.04737	2.00092
		246	2.917	1.004	1.542		246	3.04606	0.904179	1.77323
		246.5	2.884	0.986	1.621		246.5	3.29479	0.887968	1.86408
		247	2.916	1.052	1.488		247	3.24524	0.947406	1.71113
		247.5	2.848	1.152	1.542		247.5	3.356	1.03746	1.77323
		248	2.993	1.107	1.62		248	3.35017	0.996938	1.86293
		248.5	2.908	1.046	1.524		248.5	3.48815	0.942003	1.75253
		249	2.881	1.038	1.616		249	3.51438	0.934798	1.85833
		249.5	3.07	1.073	1.609		249.5	3.62223	0.966318	1.85028
		250	3.142	1.014	1.599		250	3.80976	0.913184	1.83878
		250.5	3.131	1.136	1.702		250.5	3.85542	1.02305	1.95722
		251	3.095	1.06	1.573		251	3.81267	0.954611	1.80888
		251.5	3.065	1.073	1.669		251.5	3.82627	0.966318	1.91927
		252	3.133	1.075	1.782		252	3.80393	0.96812	2.04922
		252.5	3.056	1.026	2.079		252.5	3.61543	0.923991	2.39075
		253	3.192	1.1	2.094		253	3.66012	0.990634	2.408
		253.5	3.189	1.054	2.419		253.5	3.55616	0.949207	2.78174
		254	3.1	1.036	2.329		254	3.57171	0.932997	2.67824
		254.5	3.327	1.074	2.682		254.5	3.58725	0.967219	3.08418
		255	3.155	1.076	2.624		255	3.64264	0.96902	3.01748
		255.5	3.072	1.046	2.57		255.5	3.4211	0.942003	2.95538
		256	3.036	1.116	2.428		256	3.54256	1.00504	2.79209
		256.5	3.256	1.006	2.485		256.5	3.54256	0.90598	2.85764
		257	3.264	1.053	2.426		257	3.46094	0.948307	2.78979
		257.5	3.071	1.055	2.517		257.5	3.41527	0.950108	2.89443
		258	3.042	1.033	2.23		258	3.4211	0.930295	2.5644
		258.5	2.999	1.016	2.008		258.5	3.31714	0.914986	2.30911
		259	3.135	1.009	1.904		259	3.47843	0.908682	2.18951
		259.5	2.862	1.088	2.056		259.5	3.39973	0.979827	2.36431
		260	2.936	1.048	2.069		260	3.48523	0.943804	2.37925
		260.5	3.032	1.041	2.19		260.5	3.37252	0.9375	2.5184
		261	3.128	1.09	2.084		261	3.33171	0.981628	2.3965
		261.5	3.079	1.01	2.281		261.5	3.49883	0.909582	2.62305
		262	3.098	1.086	2.053		262	3.61154	0.978026	2.36086
		262.5	3.038	1.049	2.391		262.5	3.42208	0.944705	2.74954
		263	3.191	1.005	2.437		263	3.65915	0.905079	2.80244
		263.5	3.09	1.047	2.123		263.5	3.63098	0.942903	2.44135
		264	3.344	1.089	2.265		264	3.63098	0.980728	2.60465
		264.5	3.273	0.983	2.276		264.5	3.74563	0.885267	2.6173
		265	3.253	1.031	2.285		265	3.60086	0.928494	2.62764
		265.5	3.326	1.007	2.319		265.5	3.52312	0.90688	2.66674
		266	3.14	1.008	1.999		266	3.70288	0.907781	2.29876
		266.5	3.242	1.088	2.244		266.5	3.40264	0.979827	2.5805
		267	3.286	1.083	1.97		267	3.52993	0.975324	2.26541
		267.5	3.329	1.054	1.889		267.5	3.39584	0.949207	2.17226
		268	3.127	1.053	1.797		268	3.49495	0.948307	2.06647
		268.5	3.085	1.016	1.674		268.5	3.60377	0.914986	1.92502
		269	3.008	1.077	1.583		269	3.47649	0.969921	1.82038
		269.5	3.019	1.089	1.492		269.5	3.64069	0.980728	1.71573
		270	3.118	1.117	1.52		270	3.72328	1.00594	1.74793
		270.5	3.096	1.024	1.549		270.5	3.65721	0.92219	1.78128
		271	3.118	1.053	1.552		271	3.64069	0.948307	1.78473
		271.5	3.081	1.047	1.5		271.5	3.81656	0.942903	1.72493
		272	3.173	1.106	1.813		272	3.76798	0.996037	2.08487
		272.5	3.008	0.995	1.713		272.5	3.96327	0.896073	1.96987
		273	3.002	1.131	1.914		273	3.97299	1.01855	2.20101
		273.5	3.101	1.018	1.779		273.5	4.10999	0.916787	2.04577
		274	2.85	1.131	1.852		274	4.10805	1.01855	2.12971
		274.5	2.855	1.075	1.769		274.5	4.14691	0.96812	2.03427
		275	2.877	1.05	1.889		275	4.33152	0.945605	2.17226
		275.5	2.794	1.002	1.883		275.5	4.20132	0.902378	2.16536
		276	2.689	1.083	2.119		276	4.51127	0.975324	2.43675
		276.5	2.656	1.076	2.202		276.5	4.46172	0.96902	2.5322
		277	2.72	1.085	2.029		277	4.48212	0.977125	2.33326
		277.5	2.496	1.019	2.039		277.5	4.65119	0.917687	2.34476
		278	2.529	1.065	1.972		278	4.94073	0.959114	2.26771
		278.5	2.456	1.178	2.041		278.5	4.8426	1.06088	2.34706
		279	2.496	1.106	2.104		279	4.64827	0.996037	2.4195
		279.5	2.446	1.111	2.284		279.5	4.83677	1.00054	2.62649
		280	2.452	1.05	2.434		280	4.59969	0.945605	2.79899
		280.5	2.379	1.057	2.489		280.5	4.34707	0.951909	2.86224
		281	2.382	1.086	2.522		281	4.09444	0.978026	2.90018
		281.5	2.489	1.043	2.074		281.5	4.26642	0.939301	2.385
		282	2.545	1.031	2.128		282	4.09736	0.928494	2.4471
		282.5	2.498	1.087	2.108		282.5	3.74563	0.978927	2.4241
		283	2.579	1.022	2.126		283	3.73397	0.920389	2.4448
		283.5	2.768	1.089	2.103		283.5	3.66012	0.980728	2.41835
		284	2.665	1.073	2.082		284	3.45997	0.966318	2.3942
		284.5	2.852	1.052	1.994		284.5	3.37932	0.947406	2.29301
		285	3.005	1.014	2.099		285	3.41236	0.913184	2.41375
		285.5	3.089	1.029	2.114		285.5	3.20249	0.926693	2.431
		286	3.088	1.007	1.856		286	3.17237	0.90688	2.13431
		286.5	3.123	1.038	2.053		286.5	3.03634	0.934798	2.36086
		287	3.365	1.109	2.088		287	3.14127	0.998739	2.4011
		287.5	3.623	1.07	2.107		287.5	2.9829	0.963617	2.42295
		288	3.767	1.079	2.001		288	3.10824	0.971722	2.30106
		288.5	3.956	1.041	1.9		288.5	2.96152	0.9375	2.18491
		289	3.868	1.032	1.767		289	3.07132	0.929395	2.03197
		289.5	4.259	0.954	1.822		289.5	3.17528	0.85915	2.09522
		290	4.044	1.057	1.674		290	3.28896	0.951909	1.92502
		290.5	4.156	1.08	1.679		290.5	3.3803	0.972622	1.93077
		291	4.388	1.095	1.586		291	3.41333	0.986131	1.82383
		291.5	4.406	1.045	1.776		291.5	3.59891	0.941102	2.04232
		292	4.496	1.09	1.745		292	3.63098	0.981628	2.00667
		292.5	4.586	1.003	1.789		292.5	3.57559	0.903278	2.05727
		293	4.603	1.046	2.089		293	3.84182	0.942003	2.40225
		293.5	4.482	1.063	2.038		293.5	4.00214	0.957313	2.34361
		294	4.625	0.956	2.042		294	4.0789	0.860951	2.34821
		294.5	4.42	1.168	2.227		294.5	4.47046	1.05187	2.56095
		295	4.143	1.002	2.202		295	4.16246	0.902378	2.5322
		295.5	4.075	1.065	2.226		295.5	4.3014	0.959114	2.5598
		296	3.66	1.023	2.123		296	4.52682	0.92129	2.44135
		296.5	3.673	1.027	2.226		296.5	4.32083	0.924892	2.5598
		297	3.647	0.979	2.183		297	4.26156	0.881664	2.51035
		297.5	3.539	1.072	1.827		297.5	4.22561	0.965418	2.10097
		298	3.409	1.029	1.849		298	4.29654	0.926693	2.12626
		298.5	3.327	1.093	1.906		298.5	3.93315	0.98433	2.19181
		299	3.116	1.041	1.83		299	3.88846	0.9375	2.10442
		299.5	2.989	1.09	1.794		299.5	3.94773	0.981628	2.06302
		300	3.114	0.967	2.128		300	3.86125	0.870857	2.4471
		300.5	2.965	1.098	2.071		300.5	3.8185	0.988833	2.38155
		301	3.07	1.074	1.981		301	3.59891	0.967219	2.27806
		301.5	2.998	1.049	2.143		301.5	3.64944	0.944705	2.46435
		302	3.139	1.056	2.06		302	3.33463	0.951009	2.36891
		302.5	3.033	0.992	2.243		302.5	3.27342	0.893372	2.57935
		303	3.103	1	2.143		303	3.17528	0.900576	2.46435
		303.5	3.195	1.039	2.136		303.5	3.27827	0.935699	2.4563
		304	3.135	1.122	2.094		304	3.10047	1.01045	2.408
		304.5	3.391	1.044	2.035		304.5	3.16168	0.940202	2.34016
		305	3.34	1.06	2.21		305	2.94403	0.954611	2.5414
		305.5	3.454	1.049	1.909		305.5	2.99553	0.944705	2.19526
		306	3.448	1.07	1.785		306	2.84201	0.963617	2.05267
		306.5	3.59	1.08	1.728		306.5	2.68752	0.972622	1.98712
		307	3.617	1.065	1.936		307	2.71279	0.959114	2.22631
		307.5	3.728	1.13	1.753		307.5	2.73513	1.01765	2.01587
		308	3.921	1.043	1.635		308	2.7672	0.939301	1.88017
		308.5	3.968	0.977	1.581		308.5	2.79149	0.879863	1.81808
		309	3.924	1.011	1.619		309	2.76137	0.910483	1.86178
		309.5	3.938	0.988	1.675		309.5	2.97415	0.889769	1.92617
		310	3.915	1.048	1.716		310	3.03342	0.943804	1.97332
		310.5	3.721	1.109	1.669		310.5	2.99942	0.998739	1.91927
		311	3.767	1.084	1.749		311	3.18403	0.976225	2.01127
		311.5	3.66	1.083	2.104		311.5	3.31617	0.975324	2.4195
		312	3.676	1.009	2.04		312	3.33852	0.908682	2.34591
		312.5	3.692	1.089	2.154		312.5	3.49981	0.980728	2.477
		313	3.749	1.077	1.871		313	3.40653	0.969921	2.15156
		313.5	3.521	1.099	2.051		313.5	3.29965	0.989733	2.35856
		314	3.646	1.089	2.2		314	3.46677	0.980728	2.5299
		314.5	3.646	1.007	2.046		314.5	3.44442	0.90688	2.35281
		315	3.562	1.053	1.947		315	3.54256	0.948307	2.23896
		315.5	3.515	1.041	1.861		315.5	3.50272	0.9375	2.14006
		316	3.521	0.985	2.007		316	3.47066	0.887068	2.30796
		316.5	3.414	1.046	1.714		316.5	3.34046	0.942003	1.97102
		317	3.58	1.089	1.683		317	3.43665	0.980728	1.93537
		317.5	3.499	1.104	1.524		317.5	3.36281	0.994236	1.75253
		318	3.587	1.082	1.487		318	3.43568	0.974424	1.70998
		318.5	3.471	1.068	1.438		318.5	3.38807	0.961816	1.65363
		319	3.429	1.045	1.511		319	3.21609	0.941102	1.73758
		319.5	3.601	1.077	1.501		319.5	3.25884	0.969921	1.72608
		320	3.717	1.037	1.636		320	3.1199	0.933898	1.88132
		320.5	3.522	1.097	1.577		320.5	3.05966	0.987932	1.81348
		321	3.766	0.983	1.569		321	3.03731	0.885267	1.80428
		321.5	3.737	1.019	1.554		321.5	3.05286	0.917687	1.78703
		322	3.737	1.063	1.595		322	2.93237	0.957313	1.83418
		322.5	3.855	1.03	1.636		322.5	2.90031	0.927594	1.88132
		323	3.706	1.07	1.818		323	2.63408	0.963617	2.09062
		323.5	3.626	1.02	1.965		323.5	2.71667	0.918588	2.25966
		324	3.811	0.981	2.018		324	2.70793	0.883465	2.32061
		324.5	3.502	1.064	2.146		324.5	2.6506	0.958213	2.4678
		325	3.633	1.095	1.866		325	2.76331	0.986131	2.14581
		325.5	3.495	1.046	1.833		325.5	2.68267	0.942003	2.10787
		326	3.597	1.019	2.127		326	2.83521	0.917687	2.44595
		326.5	3.709	1.076	1.859		326.5	2.71279	0.96902	2.13776
		327	3.578	1.042	2.013		327	2.92557	0.938401	2.31486
		327.5	3.747	1.077	1.862		327.5	2.89157	0.969921	2.14121
		328	3.832	1.144	1.674		328	3.00039	1.03026	1.92502
		328.5	3.764	1.04	1.612		328.5	3.07715	0.936599	1.85373
		329	3.747	1.124	1.585		329	3.09269	1.01225	1.82268
		329.5	3.928	1.062	1.66		329.5	3.15293	0.956412	1.90892
		330	3.878	1.071	1.812		330	3.29771	0.964517	2.08372
		330.5	4.079	0.956	1.538		330.5	3.32977	0.860951	1.76863
		331	4.089	1.034	1.711		331	3.58725	0.931196	1.96757
		331.5	4.23	1.099	1.813		331.5	3.45705	0.989733	2.08487
		332	4.228	1.005	1.616		332	3.52215	0.905079	1.85833
		332.5	4.268	1.011	1.783		332.5	3.41139	0.910483	2.05037
		333	4.458	1.009	1.933		333	3.29188	0.908682	2.22286
		333.5	4.324	1.025	1.816		333.5	3.44928	0.923091	2.08832
		334	4.643	1.016	1.71		334	3.34532	0.914986	1.96642
		334.5	4.592	1.03	1.559		334.5	3.15779	0.927594	1.79278
		335	4.613	1.087	1.702		335	3.36086	0.978927	1.95722
		335.5	4.787	0.97	1.494		335.5	3.08006	0.873559	1.71803
		336	5.085	0.986	1.586		336	3.09755	0.887968	1.82383
		336.5	4.984	1.047	1.458		336.5	2.95472	0.942903	1.67663
		337	4.784	1.084	1.313		337	2.94112	0.976225	1.50989
		337.5	4.978	1.049	1.432		337.5	2.93529	0.944705	1.64673
		338	4.734	0.991	1.384		338	2.85173	0.892471	1.59154
		338.5	4.474	1.043	1.325		338.5	2.96444	0.939301	1.52369
		339	4.214	0.983	1.322		339	3.01593	0.885267	1.52024
		339.5	4.391	1.033	1.314		339.5	3.01205	0.930295	1.51104
		340	4.217	1.056	1.566		340	3.04023	0.951009	1.80083
		340.5	3.855	1.072	1.367		340.5	3.01108	0.965418	1.57199
		341	3.843	1.111	1.542		341	2.84493	1.00054	1.77323
		341.5	3.767	1.024	1.681		341.5	2.92946	0.92219	1.93307
		342	3.561	1.065	1.559		342	2.90906	0.959114	1.79278
		342.5	3.478	1.079	1.621		342.5	2.88088	0.971722	1.86408
		343	3.512	1.052	1.639		343	3.02371	0.947406	1.88477
		343.5	3.296	1.007	1.653		343.5	2.91003	0.90688	1.90087
		344	3.265	1.046	1.649		344	2.84007	0.942003	1.89627
		344.5	3.125	1.068	1.592		344.5	2.74194	0.961816	1.83073
		345	3.233	1.014	1.685		345	2.72639	0.913184	1.93767
		345.5	3.07	1.067	1.789		345.5	2.6438	0.960915	2.05727
		346	3.199	1.105	1.616		346	2.7225	0.995137	1.85833
		346.5	3.048	1.07	1.698		346.5	2.78663	0.963617	1.95262
		347	3.161	1.091	1.771		347	3.00233	0.982529	2.03657
		347.5	3.268	1.126	1.644		347.5	2.97415	1.01405	1.89052
		348	3.385	1.103	1.748		348	3.05771	0.993336	2.01012
		348.5	3.479	1.028	1.855		348.5	3.0752	0.925793	2.13316
		349	3.513	1.096	1.981		349	3.0616	0.987032	2.27806
		349.5	3.704	1.053	2.033		349.5	2.91003	0.948307	2.33786
		350	3.737	0.985	1.883		350	2.90517	0.887068	2.16536
		350.5	3.68	1.059	1.89		350.5	2.88282	0.95371	2.17341
		351	3.954	1.026	1.871		351	2.84687	0.923991	2.15156
		351.5	4.119	1.13	1.929		351.5	2.94695	1.01765	2.21826
		352	4.198	1.017	1.935		352	2.91586	0.915886	2.22516
		352.5	4.601	1.016	1.98		352.5	2.7944	0.914986	2.27691
		353	4.284	0.996	2.125		353	2.85464	0.896974	2.44365
		353.5	4.427	1.049	2.147		353.5	2.87991	0.944705	2.46895
		354	4.659	1.105	2.074		354	2.8391	0.995137	2.385
		354.5	4.447	1.076	2.352		354.5	2.91974	0.96902	2.70469
		355	4.386	1.014	2.501		355	2.87116	0.913184	2.87603
		355.5	4.349	1.097	2.656		355.5	2.87019	0.987932	3.05428
		356	4.422	1.027	2.331		356	2.98096	0.924892	2.68054
		356.5	4.048	1.062	2.711		356.5	2.92169	0.956412	3.11753
		357	4.002	0.98	2.517		357	3.06257	0.882565	2.89443
		357.5	4.063	0.963	2.522		357.5	2.96347	0.867255	2.90018
		358	3.974	1.121	2.395		358	3.07909	1.00955	2.75414
		358.5	3.93	0.994	2.57		358.5	3.30159	0.895173	2.95538
		359	3.704	1.116	2.352		359	3.26273	1.00504	2.70469
		359.5	3.756	1.058	2.185		359.5	3.15876	0.95281	2.51265
		360	3.432	1.034	2.202		360	3.01885	0.931196	2.5322
		360.5	3.369	1.108	2.197		360.5	3.04314	0.997839	2.52645
		361	3.268	1.02	2.218		361	2.94015	0.918588	2.5506
		361.5	3.374	1.018	2.418		361.5	2.86047	0.916787	2.78059
		362	3.191	1.034	2.174		362	2.79149	0.931196	2.5
		362.5	3.254	1.053	2.241		362.5	2.63894	0.948307	2.57705
		363	3.03	1.118	2.349		363	2.60882	1.00684	2.70124
		363.5	3.083	1.031	2.166		363.5	2.63214	0.928494	2.4908
		364	2.925	1.007	2.217		364	2.75457	0.90688	2.54945
		364.5	2.766	1.063	2.117		364.5	2.62631	0.957313	2.43445
		365	2.792	1.015	2.102		365	2.64477	0.914085	2.4172
		365.5	2.815	1.1	1.852		365.5	2.56218	0.990634	2.12971
		366	2.848	1.079	1.886		366	2.58745	0.971722	2.16881
		366.5	2.873	1.036	1.712		366.5	2.60008	0.932997	1.96872
		367	2.842	1.128	2.023		367	2.65643	1.01585	2.32636
		367.5	3.061	1.069	1.796		367.5	2.69141	0.962716	2.06532
		368	3.122	1.081	1.692		368	2.55538	0.973523	1.94572
		368.5	3.087	1.057	1.965		368.5	2.61562	0.951909	2.25966
		369	3.277	1.102	1.817		369	2.52429	0.992435	2.08947
		369.5	3.413	1.172	1.802		369.5	2.52526	1.05548	2.07222
		370	3.436	1.075	1.701		370	2.53401	0.96812	1.95607
		370.5	3.602	1.07	1.66		370.5	2.43296	0.963617	1.90892
		371	3.506	1.021	2.106		371	2.45142	0.919488	2.4218
		371.5	3.396	0.995	1.835		371.5	2.4417	0.896073	2.11017
		372	3.568	1.08	1.698		372	2.44073	0.972622	1.95262
		372.5	3.545	1.09	1.676		372.5	2.65643	0.981628	1.92732
		373	3.646	1.084	1.812		373	2.41838	0.976225	2.08372
		373.5	3.605	1.028	1.736		373.5	2.54858	0.925793	1.99632
		374	3.572	1.062	1.78		374	2.66615	0.956412	2.04692
		374.5	3.438	1.077	1.982		374.5	2.52235	0.969921	2.27921
		375	3.537	1.016	2.081		375	2.72833	0.914986	2.39305
		375.5	3.461	1.059	1.887		375.5	2.67781	0.95371	2.16996
		376	3.536	1.069	1.879		376	2.8595	0.962716	2.16076
		376.5	3.487	1.044	1.886		376.5	2.74194	0.940202	2.16881
		377	3.31	1.113	1.735		377	2.80315	1.00234	1.99517
		377.5	3.354	1.06	1.877		377.5	2.82841	0.954611	2.15846
		378	3.211	1.023	1.713		378	2.84881	0.92129	1.96987
		378.5	3.149	1.083	1.799		378.5	2.86825	0.975324	2.06877
		379	3.126	1.087	1.53		379	2.7536	0.978927	1.75943
		379.5	3.142	1.013	1.703		379.5	2.77691	0.912284	1.95837
		380	3.018	0.991	1.659		380	3.03925	0.892471	1.90777
		380.5	2.985	0.989	1.541		380.5	2.87408	0.89067	1.77208
		381	2.711	1.023	1.679		381	2.67781	0.92129	1.93077
		381.5	2.796	1.085	1.551		381.5	2.74582	0.977125	1.78358
		382	2.787	1.005	1.567		382	2.67781	0.905079	1.80198
		382.5	2.728	1.079	1.45		382.5	2.91974	0.971722	1.66743
		383	2.844	1.01	1.396		383	2.88088	0.909582	1.60534
		383.5	2.761	1.036	1.455		383.5	2.92654	0.932997	1.67318
		384	2.918	1.026	1.501		384	2.95084	0.923991	1.72608
		384.5	2.792	1.033	1.576		384.5	2.99359	0.930295	1.81233
		385	3.011	1.045	1.663		385	3.14322	0.941102	1.91237
		385.5	2.976	1.033	1.837		385.5	3.2054	0.930295	2.11247
		386	3.088	1.058	1.785		386	2.94306	0.95281	2.05267
		386.5	3.167	1.029	1.788		386.5	3.05286	0.926693	2.05612
		387	3.183	1.112	2.004		387	3.04508	1.00144	2.30451
		387.5	3.245	1.015	2.233		387.5	2.99942	0.914085	2.56785
		388	3.394	1.075	2.219		388	3.12767	0.96812	2.55175
		388.5	3.427	0.966	2.273		388.5	3.27633	0.869957	2.61385
		389	3.692	0.998	2.258		389	3.37544	0.898775	2.5966
		389.5	3.558	1.091	2.236		389.5	3.50564	0.982529	2.5713
		390	3.625	1.101	1.958		390	3.73591	0.991535	2.25161
		390.5	3.511	1.096	1.852		390.5	3.56393	0.987032	2.12971
		391	3.388	1.136	1.891		391	3.5513	1.02305	2.17456
		391.5	3.55	1.12	1.925		391.5	3.57268	1.00865	2.21366
		392	3.443	1.041	1.705		392	3.50758	0.9375	1.96067
		392.5	3.25	1.109	1.869		392.5	3.75243	0.998739	2.14926
		393	3.459	1.051	2.161		393	3.60474	0.946506	2.48505
		393.5	3.17	0.989	2.13		393.5	3.56005	0.89067	2.4494
		394	3.188	1.087	2.038		394	3.43665	0.978927	2.34361
		394.5	3.041	1.106	2.131		394.5	3.52021	0.996037	2.45055
		395	3.027	1.099	2.303		395	3.47357	0.989733	2.64834
		395.5	3.021	1.111	2.425		395.5	3.37641	1.00054	2.78864
		396	2.935	0.948	2.675		396	3.30839	0.853746	3.07613
		396.5	3.051	1.056	2.59		396.5	3.42402	0.951009	2.97838
		397	3.104	1.013	2.625		397	3.2433	0.912284	3.01863
		397.5	3.1	0.999	2.506		397.5	2.97221	0.899676	2.88178
		398	3.129	1.103	2.379		398	2.97415	0.993336	2.73574
		398.5	3.099	1.082	2.358		398.5	2.69821	0.974424	2.71159
		399	2.928	1.027	2.166		399	2.61757	0.924892	2.4908
		399.5	3.015	1.051	2.1		399.5	2.7293	0.946506	2.4149
		400	2.994	1.062	1.848		400	2.67781	0.956412	2.12511
		400.5	2.965	0.982	1.845		400.5	2.66421	0.884366	2.12167
		401	3.112	1.074	1.878		401	2.52332	0.967219	2.15961
		401.5	2.995	1.046	1.814		401.5	2.32414	0.942003	2.08602
		402	2.923	1.06	1.729		402	2.37952	0.954611	1.98827
		402.5	2.822	1.015	1.893		402.5	2.37466	0.914085	2.17686
		403	2.806	1.076	1.929		403	2.28624	0.96902	2.21826
		403.5	2.721	1.074	2.04		403.5	2.34648	0.967219	2.34591
		404	2.802	0.984	2.366		404	2.34745	0.886167	2.72079
		404.5	2.868	1.009	2.104		404.5	2.29693	0.908682	2.4195
		405	3.09	1.093	2.18		405	2.37855	0.98433	2.5069
		405.5	3.061	1.006	2.169		405.5	2.45822	0.90598	2.49425
		406	3.147	1.18	2.191		406	2.47862	1.06268	2.51955
		406.5	3.165	1.108	2.224		406.5	2.65157	0.997839	2.5575
		407	3.151	1.04	2.346		407	2.74874	0.936599	2.69779
		407.5	2.995	1.129	2.324		407.5	2.8974	1.01675	2.67249
		408	2.99	1.067	2.321		408	2.79635	0.960915	2.66904
		408.5	2.967	1.052	2.255		408.5	2.84396	0.947406	2.59315
		409	2.93	1.115	1.863		409	2.74388	1.00414	2.14236
		409.5	3.033	1.073	1.792		409.5	2.68461	0.966318	2.06072
		410	3.001	1.021	1.97		410	2.61174	0.919488	2.26541
		410.5	2.876	1.017	1.902		410.5	2.57482	0.915886	2.18721
		411	2.938	1.077	1.832		411	2.39215	0.969921	2.10672
		411.5	2.964	1.051	1.643		411.5	2.50874	0.946506	1.88937
		412	2.922	1.085	1.786		412	2.44073	0.977125	2.05382
		412.5	3.005	1.07	1.66		412.5	2.3562	0.963617	1.90892
		413	2.955	1.091	1.62		413	2.2911	0.982529	1.86293
		413.5	2.954	1.037	1.796		413.5	2.25515	0.933898	2.06532
		414	3.068	1.044	2.038		414	2.22989	0.940202	2.34361
		414.5	3.007	1.011	1.916		414.5	2.17159	0.910483	2.20331
		415	3.152	1.053	1.931		415	2.20851	0.948307	2.22056
		415.5	3.05	1.059	2.144		415.5	2.13855	0.95371	2.4655
		416	3.169	0.99	1.988		416	2.13661	0.891571	2.28611
		416.5	3.398	1.039	2.104		416.5	2.05402	0.935699	2.4195
		417	3.358	1.152	1.908		417	2.1988	1.03746	2.19411
		417.5	3.251	1.101	2.137		417.5	2.13564	0.991535	2.45745
		418	3.107	1.045	2.18		418	2.11038	0.941102	2.5069
		418.5	3.132	1.049	2.087		418.5	2.07346	0.944705	2.39995
		419	3.026	1.012	2.264		419	2.10552	0.911383	2.6035
		419.5	2.944	1.079	2.367		419.5	2.04916	0.971722	2.72194
		420	2.873	1.092	2.802		420	2.16382	0.983429	3.22217
		420.5	2.716	1.063	2.463		420.5	2.08997	0.957313	2.83234
		421	2.685	1.038	2.611		421	2.24543	0.934798	3.00253
		421.5	2.709	0.999	2.564		421.5	2.25515	0.899676	2.94848
		422	2.835	1.048	2.431		422	2.29013	0.943804	2.79554
		422.5	2.703	1.016	2.531		422.5	2.16965	0.914986	2.91053
		423	2.722	1.03	2.259		423	2.22114	0.927594	2.59775
		423.5	2.637	1.07	2.088		423.5	2.3834	0.963617	2.4011
		424	2.663	1.106	2.081		424	2.32219	0.996037	2.39305
		424.5	2.676	1.113	2.116		424.5	2.30665	1.00234	2.4333
		425	2.734	0.996	1.92		425	2.32316	0.896974	2.20791
		425.5	2.77	1.026	1.854		425.5	2.53012	0.923991	2.13201
		426	2.63	1.042	1.823		426	2.62631	0.938401	2.09637
		426.5	2.692	1.061	1.807		426.5	2.48543	0.955512	2.07797
		427	2.598	1.091	1.994		427	2.39409	0.982529	2.29301
		427.5	2.599	1.041	2.132		427.5	2.49417	0.9375	2.4517
		428	2.608	1.037	2.104		428	2.48737	0.933898	2.4195
		428.5	2.504	1.115	2.296		428.5	2.65546	1.00414	2.64029
		429	2.523	1.08	2.368		429	2.79149	0.972622	2.72309
		429.5	2.513	0.974	2.631		429.5	2.81384	0.877161	3.02553
		430	2.512	1.003	2.869		430	2.77789	0.903278	3.29922
		430.5	2.734	1.021	2.924		430.5	2.89254	0.919488	3.36247
		431	2.489	1.076	2.826		431	2.91877	0.96902	3.24977
		431.5	2.623	1.05	2.758		431.5	3.01691	0.945605	3.17157
		432	2.744	0.954	2.834		432	3.13933	0.85915	3.25897
		432.5	2.596	0.974	2.521		432.5	3.04217	0.877161	2.89903
		433	2.808	1.027	2.411		433	3.23358	0.924892	2.77254
		433.5	2.756	1.09	1.973		433.5	3.13933	0.981628	2.26886
		434	2.943	1.058	1.96		434	2.99456	0.95281	2.25391
		434.5	2.822	1.092	1.717		434.5	2.95472	0.983429	1.97447
		435	2.885	1.1	1.89		435	2.87213	0.990634	2.17341
		435.5	2.911	1.13	1.631		435.5	2.90323	1.01765	1.87557
		436	2.932	1.051	1.513		436	2.94889	0.946506	1.73988
		436.5	2.952	1.009	1.658		436.5	2.86436	0.908682	1.90662
		437	2.834	1.008	1.571		437	2.83716	0.907781	1.80658
		437.5	2.858	1.023	1.488		437.5	2.74971	0.92129	1.71113
		438	3.128	1.014	1.582		438	2.81092	0.913184	1.81923
		438.5	2.958	1.058	1.61		438.5	2.90517	0.95281	1.85143
		439	2.756	1.042	1.641		439	3.00525	0.938401	1.88707
		439.5	2.826	1.079	1.779		439.5	2.84979	0.971722	2.04577
		440	2.756	1.05	1.599		440	2.83327	0.945605	1.83878
		440.5	3.005	1.042	1.611		440.5	2.76234	0.938401	1.85258
		441	2.965	1.059	1.878		441	2.77594	0.95371	2.15961
		441.5	3.012	1.105	1.71		441.5	2.65546	0.995137	1.96642
		442	3.037	1.073	1.894		442	2.71862	0.966318	2.17801
		442.5	3.081	1.017	1.852		442.5	2.62825	0.915886	2.12971
		443	3.235	0.969	1.931		443	2.73125	0.872659	2.22056
		443.5	3.299	1.023	2.178		443.5	2.73319	0.92129	2.5046
		444	3.029	1.029	2.491		444	2.76623	0.926693	2.86454
		444.5	3.142	1.082	2.873		444.5	2.64477	0.974424	3.30382
		445	3.134	1.044	2.963		445	2.60591	0.940202	3.40731
		445.5	3.087	1.029	2.765		445.5	2.70793	0.926693	3.17962
		446	3.219	0.953	2.775		446	2.62437	0.858249	3.19112
		446.5	3.372	1.07	2.647		446.5	2.61368	0.963617	3.04393
		447	3.474	0.972	2.204		447	2.35717	0.87536	2.5345
		447.5	3.608	1.101	2.212		447.5	2.26681	0.991535	2.5437
		448	3.845	1.082	1.905		448	2.22017	0.974424	2.19066
		448.5	3.668	1.068	1.947		448.5	2.23377	0.961816	2.23896
		449	3.655	1.026	1.748		449	2.23766	0.923991	2.01012
		449.5	3.677	1.093	1.759		449.5	2.07054	0.98433	2.02277
		450	3.61	1.012	1.908		450	2.12204	0.911383	2.19411
		450.5	3.862	0.988	1.774		450.5	2.09872	0.889769	2.04002
		451	3.71	1.052	1.692		451	2.15021	0.947406	1.94572
		451.5	3.664	1.037	1.73		451.5	1.97435	0.933898	1.98942
		452	3.537	1.039	1.723		452	1.98115	0.935699	1.98137
		452.5	3.623	0.983	1.7		452.5	1.98504	0.885267	1.95492
		453	3.575	1.122	1.621		453	2.18325	1.01045	1.86408
		453.5	3.475	0.966	1.639		453.5	2.29401	0.869957	1.88477
		454	3.405	1.014	1.712		454	2.31831	0.913184	1.96872
		454.5	3.524	1.015	1.819		454.5	2.32414	0.914085	2.09177
		455	3.338	1.059	2.034		455	2.3766	0.95371	2.33901
		455.5	3.059	1.076	2.085		455.5	2.5136	0.96902	2.39765
		456	3.061	1.037	2.042		456	2.46405	0.933898	2.34821
		456.5	2.777	0.967	2.46		456.5	2.53984	0.870857	2.82889
		457	2.694	1.024	2.556		457	2.55344	0.92219	2.93928
		457.5	2.809	1.11	2.565		457.5	2.51846	0.99964	2.94963
		458	2.756	1.01	2.761		458	2.49709	0.909582	3.17502
		458.5	2.742	0.974	2.775		458.5	2.44462	0.877161	3.19112
		459	2.597	1.033	2.72		459	2.32219	0.930295	3.12787
		459.5	2.392	1.055	2.615		459.5	2.3494	0.950108	3.00713
		460	2.449	1.006	2.438		460	2.24738	0.90598	2.80359
		460.5	2.444	1.048	2.19		460.5	2.21143	0.943804	2.5184
		461	2.353	1.091	2.185		461	2.10941	0.982529	2.51265
		461.5	2.415	0.977	2.097		461.5	2.15313	0.879863	2.41145
		462	2.416	1.057	2.007		462	1.96463	0.951909	2.30796
		462.5	2.364	1.111	2.228		462.5	1.92091	1.00054	2.5621
		463	2.448	1.016	1.907		463	1.94909	0.914986	2.19296
		463.5	2.53	1.102	1.9		463.5	1.97532	0.992435	2.18491
		464	2.551	1.043	2.177		464	1.9452	0.939301	2.50345
		464.5	2.729	1.018	2.002		464.5	1.90634	0.916787	2.30221
		465	2.829	1.179	1.822		465	1.97241	1.06178	2.09522
		465.5	2.982	0.996	1.738		465.5	1.94326	0.896974	1.99862
		466	2.878	1.031	1.71		466	1.85581	0.928494	1.96642
		466.5	2.927	1.121	1.976		466.5	1.90342	1.00955	2.27231
		467	2.824	0.977	1.859		467	1.86067	0.879863	2.13776
		467.5	2.763	1.088	2.173		467.5	1.9899	0.979827	2.49885
		468	2.688	1.048	2.273		468	1.82277	0.943804	2.61385
		468.5	2.65	1.083	2.36		468.5	1.89662	0.975324	2.71389
		469	2.462	1.027	2.3		469	1.86747	0.924892	2.64489
		469.5	2.582	1.038	2.035		469.5	1.94909	0.934798	2.34016
		470	2.512	1.067	2.186		470	1.92577	0.960915	2.5138
		470.5	2.425	1.112	1.957		470.5	1.7946	1.00144	2.25046
		471	2.358	1.031	1.772		471	1.82375	0.928494	2.03772
		471.5	2.321	1.037	1.807		471.5	1.83443	0.933898	2.07797
		472	2.295	1.086	1.7		472	1.84998	0.978026	1.95492
		472.5	2.235	1.064	1.608		472.5	1.82375	0.958213	1.84913
		473	2.273	1.109	1.607		473	1.79654	0.998739	1.84798
		473.5	2.201	1.089	1.686		473.5	1.85678	0.980728	1.93882
		474	2.199	0.999	1.684		474	1.7946	0.899676	1.93652
		474.5	2.114	1.097	1.68		474.5	1.88302	0.987932	1.93192
		475	2.263	1.062	1.929		475	1.97241	0.956412	2.21826
		475.5	2.198	1.029	2.174		475.5	2.02002	0.926693	2.5
		476	2.172	1.088	2.248		476	2.02682	0.979827	2.5851
		476.5	2.134	1.051	2.503		476.5	2.0822	0.946506	2.87833
		477	2.167	0.979	2.394		477	2.18033	0.881664	2.75299
		477.5	2.109	1.017	2.457		477.5	2.27361	0.915886	2.82544
		478	2.227	1.003	2.388		478	2.37563	0.903278	2.74609
		478.5	2.151	1.046	2.498		478.5	2.38243	0.942003	2.87259
		479	2.311	1.018	2.269		479	2.34648	0.916787	2.60925
		479.5	2.321	0.985	2.311		479.5	2.38049	0.887068	2.65754
		480	2.357	1.036	2.102		480	2.44559	0.932997	2.4172
		480.5	2.233	1.055	2.113		480.5	2.30859	0.950108	2.42985
		481	2.286	1.068	1.991		481	2.36883	0.961816	2.28956
		481.5	2.453	1.1	1.916		481.5	2.28721	0.990634	2.20331
		482	2.39	1.097	1.729		482	2.1677	0.987932	1.98827
		482.5	2.374	1.021	1.448		482.5	2.18131	0.919488	1.66513
		483	2.391	1.064	1.458		483	2.2775	0.958213	1.67663
		483.5	2.604	1.011	1.594		483.5	2.06471	0.910483	1.83303
		484	2.703	1.074	1.525		484	2.14244	0.967219	1.75368
		484.5	2.558	1.009	1.427		484.5	2.13661	0.908682	1.64098
		485	2.464	1.019	1.341		485	2.11038	0.917687	1.54209
		485.5	2.567	1.027	1.368		485.5	2.26681	0.924892	1.57314
		486	2.56	1.011	1.362		486	2.04333	0.910483	1.56624
		486.5	2.733	1.075	1.352		486.5	2.02002	0.96812	1.55474
		487	2.873	1.027	1.326		487	2.03362	0.924892	1.52484
		487.5	2.896	1.061	1.273		487.5	2.0375	0.955512	1.46389
		488	2.859	1.035	1.426		488	2.05597	0.932097	1.63983
		488.5	2.977	1.048	1.26		488.5	2.04625	0.943804	1.44894
		489	3.004	0.966	1.349		489	2.0103	0.869957	1.55129
		489.5	3.105	0.967	1.433		489.5	1.98795	0.870857	1.64788
		490	3.231	1.111	1.489		490	1.90536	1.00054	1.71228
		490.5	3.131	0.989	1.494		490.5	1.91119	0.89067	1.71803
		491	3.328	1.047	1.846		491	1.93937	0.942903	2.12282
		491.5	3.231	1.008	1.683		491.5	1.87621	0.907781	1.93537
		492	3.082	1.072	1.696		492	1.84221	0.965418	1.95032
		492.5	3.041	1.066	1.94		492.5	1.81306	0.960014	2.23091
		493	2.956	1.047	2.243		493	1.77322	0.942903	2.57935
		493.5	2.988	1.103	2.186		493.5	1.81597	0.993336	2.5138
		494	3.035	1.049	2.222		494	1.69355	0.944705	2.5552
		494.5	2.948	0.976	2.056		494.5	1.72853	0.878963	2.36431
		495	2.92	1.067	2.155		495	1.71492	0.960915	2.47815
		495.5	2.83	1.023	2.169		495.5	1.53906	0.92129	2.49425
		496	2.893	1.018	2.098		496	1.67897	0.916787	2.4126
		496.5	2.99	1.022	2.055		496.5	1.60124	0.920389	2.36316
		497	3.093	0.987	1.973		497	1.64011	0.888869	2.26886
		497.5	2.933	1.027	1.912		497.5	1.52934	0.924892	2.19871
		498	2.916	1.03	1.935		498	1.53517	0.927594	2.22516
		498.5	2.843	1.032	1.857		498.5	1.57598	0.929395	2.13546
		499	2.857	1.013	1.848		499	1.53031	0.912284	2.12511
		499.5	2.733	1.006	1.719		499.5	1.64108	0.90598	1.97677
		500	2.798	1.027	1.794		500	1.58473	0.924892	2.06302
		500.5	2.705	1.091	1.509		500.5	1.60805	0.982529	1.73528
		501	2.811	1.019	1.489		501	1.53226	0.917687	1.71228
		501.5	2.813	1.013	1.544		501.5	1.56238	0.912284	1.77553
		502	2.847	0.994	1.556		502	1.62553	0.895173	1.78933
		502.5	2.722	1.009	1.513		502.5	1.6508	0.908682	1.73988
		503	2.682	1.053	1.47		503	1.70035	0.948307	1.69043
		503.5	2.787	1.106	1.774		503.5	1.82472	0.996037	2.04002
		504	2.701	1.055	1.769		504	1.93063	0.950108	2.03427
		504.5	2.69	1.057	1.812		504.5	2.15119	0.951909	2.08372
		505	2.426	1.043	1.836		505	2.36689	0.939301	2.11132
		505.5	2.333	1.007	1.859		505.5	2.53109	0.90688	2.13776
		506	2.285	1.161	1.826		506	2.58842	1.04557	2.09982
		506.5	2.299	1.093	1.924		506.5	2.73708	0.98433	2.21251
		507	2.303	1.088	1.982		507	2.80898	0.979827	2.27921
		507.5	2.131	1.02	2.084		507.5	2.91294	0.918588	2.3965
		508	2.184	1.06	2.096		508	3.06743	0.954611	2.4103
		508.5	2.16	1.007	2.168		508.5	2.92946	0.90688	2.4931
		509	2.213	1.057	2.098		509	2.9042	0.951909	2.4126
		509.5	2.032	1.073	2.024		509.5	2.87602	0.966318	2.32751
		510	2.039	1.077	2.191		510	2.75942	0.969921	2.51955
		510.5	2.043	1.074	2.474		510.5	2.65352	0.967219	2.84499
		511	2.247	0.961	2.374		511	2.50291	0.865454	2.72999
		511.5	2.361	1.061	2.333		511.5	2.3834	0.955512	2.68284
		512	2.386	1.026	2.558		512	2.39798	0.923991	2.94158
		512.5	2.392	1.065	2.52		512.5	2.14147	0.959114	2.89788
		513	2.446	1.006	2.329		513	2.06277	0.90598	2.67824
		513.5	2.587	1.148	2.438		513.5	2.02973	1.03386	2.80359
		514	2.536	1.061	2.437		514	1.88593	0.955512	2.80244
		514.5	2.614	1.088	2.191		514.5	1.86941	0.979827	2.51955
		515	2.628	1.089	2.225		515	1.79848	0.980728	2.55865
		515.5	2.592	1.106	1.98		515.5	1.87524	0.996037	2.27691
		516	2.57	1.015	1.928		516	1.74407	0.914085	2.21711
		516.5	2.516	0.983	1.831		516.5	1.71104	0.885267	2.10557
		517	2.39	1.042	1.78		517	1.82958	0.938401	2.04692
		517.5	2.418	1.017	1.695		517.5	1.87427	0.915886	1.94917
		518	2.313	1.058	1.632		518	1.86844	0.95281	1.87672
		518.5	2.276	1.015	1.563		518.5	1.92285	0.914085	1.79738
		519	2.171	1.1	1.617		519	1.90731	0.990634	1.85948
		519.5	2.216	0.955	1.589		519.5	1.97143	0.86005	1.82728
		520	2.022	1.092	1.552		520	1.98018	0.983429	1.78473
		520.5	1.977	1.111	1.7		520.5	2.08803	1.00054	1.95492
		521	2.006	1.042	1.755		521	2.04722	0.938401	2.01817
		521.5	2.033	0.985	1.731		521.5	2.00738	0.887068	1.99057
		522	2.002	1.009	1.753		522	2.04528	0.908682	2.01587
		522.5	1.962	1.068	1.889		522.5	2.089	0.961816	2.17226
		523	2.03	1.009	1.846		523	1.95783	0.908682	2.12282
		523.5	2	1.041	2.059		523.5	1.97241	0.9375	2.36776
		524	1.91	1.012	1.991		524	1.97629	0.911383	2.28956
		524.5	1.959	1.076	2.042		524.5	1.89468	0.96902	2.34821
		525	1.915	0.961	1.948		525	1.90731	0.865454	2.24011
		525.5	2.048	1.042	2.091		525.5	1.8286	0.938401	2.40455
		526	1.876	1.043	1.873		526	1.85484	0.939301	2.15386
		526.5	1.952	1.021	1.828		526.5	1.88885	0.919488	2.10212
		527	1.922	1.031	1.767		527	1.9248	0.928494	2.03197
		527.5	2.006	1.116	1.805		527.5	1.89856	1.00504	2.07567
		528	1.982	0.974	1.984		528	1.83249	0.877161	2.28151
		528.5	1.847	1.078	1.954		528.5	1.73727	0.970821	2.24701
		529	1.877	1.065	1.982		529	1.77225	0.959114	2.27921
		529.5	1.888	1.094	1.858		529.5	1.79071	0.985231	2.13661
		530	1.904	1.072	2.107		530	1.64691	0.965418	2.42295
		530.5	1.877	0.976	1.898		530.5	1.72561	0.878963	2.18261
		531	1.849	1.117	2.025		531	1.7946	1.00594	2.32866
		531.5	1.911	1.03	1.786		531.5	1.80043	0.927594	2.05382
		532	1.847	0.985	1.792		532	1.77808	0.887068	2.06072
		532.5	1.938	1.003	1.573		532.5	1.68772	0.903278	1.80888
		533	2.03	1.076	1.41		533	1.68383	0.96902	1.62144
		533.5	2.079	1.106	1.433		533.5	1.81112	0.996037	1.64788
		534	2.086	1.043	1.342		534	1.87136	0.939301	1.54324
		534.5	2.143	1.075	1.283		534.5	1.74019	0.96812	1.47539
		535	2.244	1.038	1.332		535	1.78877	0.934798	1.53174
		535.5	2.34	1.078	1.116		535.5	1.70229	0.970821	1.28335
		536	2.445	1.048	1.212		536	1.66634	0.943804	1.39374
		536.5	2.452	1.034	1.066		536.5	1.74796	0.931196	1.22585
		537	2.415	1.165	1.218		537	1.644	1.04917	1.40064
		537.5	2.45	1.086	1.374		537.5	1.63039	0.978026	1.58004
		538	2.517	1.031	1.227		538	1.70035	0.928494	1.41099
		538.5	2.376	1.111	1.225		538.5	1.69063	1.00054	1.40869
		539	2.438	1.067	1.22		539	1.60222	0.960915	1.40294
		539.5	2.354	1.069	1.187		539.5	1.67995	0.962716	1.365
		540	2.231	0.976	1.174		540	1.71784	0.878963	1.35005
		540.5	2.245	1.01	1.199		540.5	1.71395	0.909582	1.37879
		541	2.344	1.106	1.142		541	1.76351	0.996037	1.31325
		541.5	2.125	1.064	1.119		541.5	1.68772	0.958213	1.2868
		542	2.205	1.04	1.167		542	1.74893	0.936599	1.342
		542.5	2.199	1.066	1.088		542.5	1.75087	0.960014	1.25115
		543	2.172	1.069	1.235		543	1.80917	0.962716	1.42019
		543.5	2.333	1.027	1.129		543.5	1.81889	0.924892	1.2983
		544	2.103	1.048	1.308		544	1.61485	0.943804	1.50414
		544.5	2.079	1.038	1.257		544.5	1.62359	0.934798	1.44549
		545	2.093	1.115	1.324		545	1.55849	1.00414	1.52254
		545.5	2.097	1.045	1.181		545.5	1.66051	0.941102	1.3581
		546	2.116	0.984	1.281		546	1.5857	0.886167	1.47309
		546.5	2.106	1.036	1.272		546.5	1.60513	0.932997	1.46274
		547	2.069	0.979	1.154		547	1.46327	0.881664	1.32705
		547.5	2.046	0.948	1.401		547.5	1.47105	0.853746	1.61109
		548	1.961	1.062	1.259		548	1.47007	0.956412	1.44779
		548.5	1.967	0.928	1.084		548.5	1.55169	0.835735	1.24655
		549	1.996	0.925	1.217		549	1.45161	0.833033	1.39949
		549.5	1.931	0.921	1.246		549.5	1.43121	0.829431	1.43284
		550	1.896	0.963	1.356		550	1.35348	0.867255	1.55934
		550.5	1.866	1.025	1.237		550.5	1.39137	0.923091	1.42249
		551	1.825	1.008	1.25		551	1.41761	0.907781	1.43744
		551.5	1.869	1.005	1.285		551.5	1.39526	0.905079	1.47769
		552	1.743	1.02	1.389		552	1.46327	0.918588	1.59729
		552.5	1.779	1.122	1.505		552.5	1.41955	1.01045	1.73068
		553	1.765	0.965	1.315		553	1.38651	0.869056	1.51219
		553.5	1.584	1.065	1.303		553.5	1.42927	0.959114	1.49839
		554	1.728	1.106	1.219		554	1.3253	0.996037	1.40179
		554.5	1.648	1.012	1.339		554.5	1.36417	0.911383	1.53979
		555	1.688	1.057	1.287		555	1.33599	0.951909	1.47999
		555.5	1.574	1.004	1.306		555.5	1.34085	0.904179	1.50184
		556	1.58	1.076	1.317		556	1.28644	0.96902	1.51449
		556.5	1.622	1.062	1.356		556.5	1.31656	0.956412	1.55934
		557	1.575	1.046	1.443		557	1.22328	0.942003	1.65938
		557.5	1.689	1.072	1.321		557.5	1.31267	0.965418	1.51909
		558	1.631	1.006	1.534		558	1.28352	0.90598	1.76403
		558.5	1.655	1.018	1.401		558.5	1.31461	0.916787	1.61109
		559	1.577	1.021	1.594		559	1.29421	0.919488	1.83303
		559.5	1.608	0.962	1.518		559.5	1.27769	0.866354	1.74563
		560	1.673	1.05	1.732		560	1.40012	0.945605	1.99172
		560.5	1.699	1.097	1.912		560.5	1.37485	0.987932	2.19871
		561	1.75	1.138	1.974		561	1.42538	1.02486	2.27001
		561.5	1.878	0.998	2.146		561.5	1.3972	0.898775	2.4678
		562	1.987	1.093	1.963		562	1.33307	0.98433	2.25736
		562.5	2.214	1.117	2.011		562.5	1.47688	1.00594	2.31256
		563	2.436	0.978	2.376		563	1.40789	0.880764	2.73229
		563.5	2.605	1.052	2.117		563.5	1.37874	0.947406	2.43445
		564	2.664	1.063	2.086		564	1.43024	0.957313	2.3988
		564.5	2.817	1.012	1.85		564.5	1.37971	0.911383	2.12741
		565	2.891	1.053	1.864		565	1.37194	0.948307	2.14351
		565.5	2.998	1.041	1.874		565.5	1.42052	0.9375	2.15501
		566	3.157	0.991	1.783		566	1.34182	0.892471	2.05037
		566.5	3.015	1.036	1.774		566.5	1.30878	0.932997	2.04002
		567	2.989	1.033	1.791		567	1.43024	0.930295	2.05957
		567.5	2.96	0.97	1.693		567.5	1.40789	0.873559	1.94687
		568	2.84	1.116	1.62		568	1.42635	1.00504	1.86293
		568.5	2.731	1.007	1.749		568.5	1.4691	0.90688	2.01127
		569	2.576	1.027	1.922		569	1.42635	0.924892	2.21021
		569.5	2.453	1.012	1.593		569.5	1.46036	0.911383	1.83188
		570	2.468	1.129	1.607		570	1.4555	1.01675	1.84798
		570.5	2.204	1.071	1.369		570.5	1.43995	0.964517	1.57429
		571	2.123	1.03	1.473		571	1.47688	0.927594	1.69388
		571.5	2.089	1.025	1.35		571.5	1.57695	0.923091	1.55244
		572	1.941	1.023	1.416		572	1.60999	0.92129	1.62833
		572.5	1.924	1.006	1.394		572.5	1.7295	0.90598	1.60304
		573	1.851	1.062	1.525		573	1.88107	0.956412	1.75368
		573.5	1.93	1.027	1.44		573.5	1.76059	0.924892	1.65593
		574	1.795	1.109	1.531		574	1.90731	0.998739	1.76058
		574.5	1.761	1.044	1.513		574.5	1.83929	0.940202	1.73988
		575	1.883	1.012	1.601		575	1.86455	0.911383	1.84108
		575.5	1.929	1.085	1.529		575.5	1.95103	0.977125	1.75828
		576	1.923	0.959	1.593		576	1.99572	0.863653	1.83188
		576.5	1.979	0.971	1.652		576.5	1.97532	0.87446	1.89972
		577	1.963	1.025	1.518		577	1.97143	0.923091	1.74563
		577.5	2.029	1.034	1.584		577.5	2.02779	0.931196	1.82153
		578	2.038	1.118	1.512		578	2.01516	1.00684	1.73873
		578.5	2.149	1.072	1.72		578.5	2.09192	0.965418	1.97792
		579	2.107	1.041	1.774		579	2.14438	0.9375	2.04002
		579.5	2.066	1.032	1.865		579.5	2.21337	0.929395	2.14466
		580	2.105	0.998	1.962		580	2.35911	0.898775	2.25621
		580.5	2.15	1.034	1.876		580.5	2.33482	0.931196	2.15731
		581	2.015	1.089	1.954		581	2.4349	0.980728	2.24701
		581.5	2.03	1.005	2.008		581.5	2.41644	0.905079	2.30911
		582	2.034	0.998	1.89		582	2.5068	0.898775	2.17341
		582.5	1.95	1.077	1.829		582.5	2.4417	0.969921	2.10327
		583	1.963	1.107	2.073		583	2.52138	0.996938	2.38385
		583.5	1.882	1.029	2.065		583.5	2.4796	0.926693	2.37466
		584	1.909	1.063	2.446		584	2.58647	0.957313	2.81279
		584.5	1.944	1.041	2.083		584.5	2.48251	0.9375	2.39535
		585	1.981	1.064	2.251		585	2.53498	0.958213	2.58855
		585.5	1.954	1.072	2.091		585.5	2.74582	0.965418	2.40455
		586	1.886	1.048	2.197		586	2.63408	0.943804	2.52645
		586.5	1.788	1.077	2.31		586.5	2.57287	0.969921	2.65639
		587	1.824	1.049	2.585		587	2.63506	0.944705	2.97263
		587.5	1.843	0.988	2.457		587.5	2.47668	0.889769	2.82544
		588	1.695	1.013	2.403		588	2.37175	0.912284	2.76334
		588.5	1.776	0.975	2.664		588.5	2.49028	0.878062	3.06348
		589	1.847	1.176	2.752		589	2.32899	1.05908	3.16467
		589.5	1.853	1.059	2.738		589.5	2.23863	0.95371	3.14857
		590	1.83	0.992	2.875		590	2.38632	0.893372	3.30612
		590.5	1.737	1.014	2.946		590.5	2.37077	0.913184	3.38776
		591	1.733	1.013	2.81		591	2.4417	0.912284	3.23137
		591.5	1.864	1.125	3.313		591.5	2.3115	1.01315	3.8098
		592	1.926	0.965	3.003		592	2.35426	0.869056	3.45331
		592.5	1.791	1.073	2.717		592.5	2.25806	0.966318	3.12443
		593	1.841	1.089	2.901		593	2.2707	0.980728	3.33602
		593.5	1.752	0.962	2.302		593.5	2.28721	0.866354	2.64719
		594	1.715	1.09	2.838		594	2.20948	0.981628	3.26357
		594.5	1.799	1.037	2.453		594.5	2.16867	0.933898	2.82084
		595	1.692	1.026	2.741		595	2.2775	0.923991	3.15202
		595.5	1.678	1.072	2.517		595.5	2.25515	0.965418	2.89443
		596	1.75	1.08	2.287		596	2.40478	0.972622	2.62994
		596.5	1.74	1.023	2.41		596.5	2.22794	0.92129	2.77139
		597	1.649	1.032	2.1		597	2.24058	0.929395	2.4149
		597.5	1.729	1.097	2.034		597.5	2.06763	0.987932	2.33901
		598	1.768	1.04	2.037		598	1.99475	0.936599	2.34246
		598.5	1.764	1.069	1.872		598.5	1.89953	0.962716	2.15271
		599	1.815	1.013	1.676		599	1.78197	0.912284	1.92732
		599.5	1.737	1.012	1.744		599.5	1.80529	0.911383	2.00552
		600	1.8	1.002	1.674		600	1.87233	0.902378	1.92502
		600.5	1.802	1.019	1.7		600.5	1.85775	0.917687	1.95492
		601	1.862	1.005	1.795		601	1.79848	0.905079	2.06417
		601.5	1.872	0.993	1.901		601.5	1.88204	0.894272	2.18606
		602	1.662	1.014	1.91		602	1.76836	0.913184	2.19641
		602.5	1.671	0.991	1.834		602.5	1.69063	0.892471	2.10902
		603	1.604	1.07	2		603	1.62165	0.963617	2.29991
		603.5	1.709	1	1.909		603.5	1.65468	0.900576	2.19526
		604	1.632	1.01	1.84		604	1.6129	0.909582	2.11592
		604.5	1.652	1.145	1.909		604.5	1.5925	1.03116	2.19526
		605	1.506	1.013	1.762		605	1.60999	0.912284	2.02622
		605.5	1.514	0.998	1.739		605.5	1.68383	0.898775	1.99977
		606	1.513	1.063	1.995		606	1.62748	0.957313	2.29416
		606.5	1.597	1.042	2.017		606.5	1.73921	0.938401	2.31946
		607	1.494	1.095	2.085		607	1.71687	0.986131	2.39765
		607.5	1.473	0.972	1.933		607.5	1.68578	0.87536	2.22286
		608	1.393	1.054	1.952		608	1.71395	0.949207	2.24471
		608.5	1.432	1.052	1.799		608.5	1.7159	0.947406	2.06877
		609	1.459	1.096	1.725		609	1.77419	0.987032	1.98367
		609.5	1.436	1.039	1.807		609.5	1.73339	0.935699	2.07797
		610	1.506	1.075	1.738		610	1.76059	0.96812	1.99862
		610.5	1.461	1.018	1.928		610.5	1.71007	0.916787	2.21711
		611	1.427	1.051	1.865		611	1.80431	0.946506	2.14466
		611.5	1.471	0.99	2.054		611.5	1.71881	0.891571	2.36201
		612	1.364	0.975	2.234		612	1.77614	0.878062	2.569
		612.5	1.404	1.018	2.433		612.5	1.78099	0.916787	2.79784
		613	1.375	1.022	2.296		613	1.67703	0.920389	2.64029
		613.5	1.38	1.088	2.081		613.5	1.74213	0.979827	2.39305
		614	1.324	0.998	2.043		614	1.67509	0.898775	2.34936
		614.5	1.355	1.039	2.189		614.5	1.68286	0.935699	2.51725
		615	1.259	1.1	2.071		615	1.63234	0.990634	2.38155
		615.5	1.351	1.081	2.032		615.5	1.64205	0.973523	2.33671
		616	1.321	1.029	1.923		616	1.67023	0.926693	2.21136
		616.5	1.353	1.121	1.88		616.5	1.74504	1.00955	2.16191
		617	1.332	1.068	1.937		617	1.70812	0.961816	2.22746
		617.5	1.315	1.176	1.936		617.5	1.7363	1.05908	2.22631
		618	1.441	1.055	1.997		618	1.80237	0.950108	2.29646
		618.5	1.415	1.049	1.911		618.5	1.77517	0.944705	2.19756
		619	1.467	0.992	1.833		619	1.84124	0.893372	2.10787
		619.5	1.438	1.007	1.827		619.5	1.75573	0.90688	2.10097
		620	1.372	1.052	1.791		620	1.67023	0.947406	2.05957
		620.5	1.52	0.983	1.794		620.5	1.65371	0.885267	2.06302
		621	1.449	1.054	1.852		621	1.63331	0.949207	2.12971
		621.5	1.419	1.05	1.819		621.5	1.57307	0.945605	2.09177
		622	1.472	1.02	1.593		622	1.59541	0.918588	1.83188
		622.5	1.42	1.044	1.623		622.5	1.60027	0.940202	1.86638
		623	1.412	1.095	1.496		623	1.54295	0.986131	1.72033
		623.5	1.462	1.032	1.532		623.5	1.59347	0.929395	1.76173
		624	1.381	1.106	1.406		624	1.42344	0.996037	1.61684
		624.5	1.347	1.111	1.462		624.5	1.52351	1.00054	1.68123
		625	1.472	1.033	1.566		625	1.45453	0.930295	1.80083
		625.5	1.449	1.059	1.54		625.5	1.42344	0.95371	1.77093
		626	1.468	1.052	1.824		626	1.35348	0.947406	2.09752
		626.5	1.512	1.076	1.921		626.5	1.36805	0.96902	2.20906
		627	1.468	1.066	1.771		627	1.35154	0.960014	2.03657
		627.5	1.503	1.059	1.718		627.5	1.43218	0.95371	1.97562
		628	1.498	1.002	1.889		628	1.50505	0.902378	2.17226
		628.5	1.482	1.085	1.856		628.5	1.52643	0.977125	2.13431
		629	1.52	1.043	1.809		629	1.48951	0.939301	2.08027
		629.5	1.623	1.054	1.723		629.5	1.5138	0.949207	1.98137
		630	1.657	1.104	1.573		630	1.48271	0.994236	1.80888
		630.5	1.78	1.059	1.425		630.5	1.46424	0.95371	1.63868
		631	1.936	1.041	1.496		631	1.4487	0.9375	1.72033
		631.5	1.812	1.02	1.366		631.5	1.40692	0.918588	1.57084
		632	1.963	1.017	1.482		632	1.38457	0.915886	1.70423
		632.5	1.893	1.105	1.435		632.5	1.43801	0.995137	1.65018
		633	1.919	0.966	1.378		633	1.41761	0.869957	1.58464
		633.5	2.008	0.974	1.397		633.5	1.37583	0.877161	1.60649
		634	2.054	1.092	1.308		634	1.32919	0.983429	1.50414
		634.5	2.033	1.107	1.271		634.5	1.42635	0.996938	1.46159
		635	2.029	0.987	1.315		635	1.38943	0.888869	1.51219
		635.5	2.087	1.097	1.291		635.5	1.41275	0.987932	1.48459
		636	2.074	1.179	1.269		636	1.37	1.06178	1.45929
		636.5	2.153	1.025	1.292		636.5	1.31656	0.923091	1.48574
		637	2.207	1.009	1.187		637	1.40595	0.908682	1.365
		637.5	2.278	0.984	1.291		637.5	1.37	0.886167	1.48459
		638	2.428	1.045	1.281		638	1.40595	0.941102	1.47309
		638.5	2.403	1.039	1.243		638.5	1.35639	0.935699	1.42939
		639	2.506	1.013	1.271		639	1.35154	0.912284	1.46159
		639.5	2.487	1.021	1.182		639.5	1.3185	0.919488	1.35925
		640	2.58	1.038	1.224		640	1.27769	0.934798	1.40754
		640.5	2.513	1.076	1.115		640.5	1.31364	0.96902	1.2822
		641	2.595	1.01	1.235		641	1.31753	0.909582	1.42019
		641.5	2.552	0.976	1.194		641.5	1.29032	0.878963	1.37305
		642	2.662	1.05	1.228		642	1.24854	0.945605	1.41214
		642.5	2.555	1.023	1.292		642.5	1.21065	0.92129	1.48574
		643	2.609	1.003	1.249		643	1.32627	0.903278	1.43629
		643.5	2.826	1.039	1.355		643.5	1.25437	0.935699	1.55819
		644	2.711	1.049	1.322		644	1.27575	0.944705	1.52024
		644.5	2.648	1.027	1.13		644.5	1.25146	0.924892	1.29945
		645	2.712	1.121	1.174		645	1.28449	1.00955	1.35005
		645.5	2.549	0.975	1.126		645.5	1.29615	0.878062	1.29485
		646	2.441	1.129	1.163		646	1.21065	1.01675	1.3374
		646.5	2.563	1.067	1.064		646.5	1.23202	0.960915	1.22355
		647	2.397	0.97	0.979		647	1.20579	0.873559	1.1258
		647.5	2.304	1.001	1.067		647.5	1.22037	0.901477	1.227
		648	2.456	1.035	1.033		648	1.27963	0.932097	1.1879
		648.5	2.44	1.054	0.984		648.5	1.23688	0.949207	1.13155
		649	2.513	1.095	0.971		649	1.25146	0.986131	1.11661
		649.5	2.379	1.051	1.024		649.5	1.27186	0.946506	1.17755
		650	2.423	1.013	1.053		650	1.3117	0.912284	1.2109
		650.5	2.324	1.025	0.99		650.5	1.28352	0.923091	1.13845
		651	2.337	0.982	1.049		651	1.21842	0.884366	1.2063
		651.5	2.354	1.087	1.079		651.5	1.20676	0.978927	1.2408
		652	2.274	0.979	0.957		652	1.17178	0.881664	1.10051
		652.5	2.232	1.064	0.928		652.5	1.21648	0.958213	1.06716
		653	2.344	0.984	0.988		653	1.21939	0.886167	1.13615
		653.5	2.321	1.059	1.047		653.5	1.26895	0.95371	1.204
		654	2.475	1.146	0.99		654	1.21551	1.03206	1.13845
		654.5	2.293	1.024	0.996		654.5	1.21356	0.92219	1.14535
		655	2.306	1.058	0.955		655	1.28546	0.95281	1.09821
		655.5	2.128	1.105	0.939		655.5	1.26603	0.995137	1.07981
		656	2.053	1.08	1.046		656	1.12806	0.972622	1.20285
		656.5	1.955	0.995	0.948		656.5	1.19607	0.896073	1.09016
		657	1.834	0.935	1.012		657	1.23688	0.842039	1.16375
		657.5	1.858	1.095	0.969		657.5	1.21551	0.986131	1.11431
		658	1.927	1.015	0.977		658	1.21065	0.914085	1.12351
		658.5	1.912	1.081	0.908		658.5	1.1951	0.973523	1.04416
		659	1.851	1.058	0.89		659	1.19996	0.95281	1.02346
		659.5	1.937	1.038	1.058		659.5	1.25146	0.934798	1.21665
		660	1.82	1.022	0.875		660	1.14652	0.920389	1.00621
		660.5	1.74	1.001	0.974		660.5	1.16401	0.901477	1.12006
		661	1.669	1.03	0.971		661	1.22231	0.927594	1.11661
		661.5	1.703	1.062	0.954		661.5	1.20385	0.956412	1.09706
		662	1.66	1.054	0.867		662	1.14846	0.949207	0.99701
		662.5	1.639	1.071	0.977		662.5	1.14846	0.964517	1.12351
		663	1.657	1.096	0.903		663	1.17178	0.987032	1.03841
		663.5	1.733	1.056	0.971		663.5	1.20968	0.951009	1.11661
		664	1.675	1.041	1.009		664	1.2019	0.9375	1.1603
		664.5	1.79	1.103	1.01		664.5	1.22814	0.993336	1.16145
		665	1.767	1.073	0.991		665	1.18247	0.966318	1.1396
		665.5	1.735	1.037	0.961		665.5	1.25632	0.933898	1.10511
		666	1.764	1.075	0.907		666	1.18442	0.96812	1.04301
		666.5	1.766	1	0.94		666.5	1.13681	0.900576	1.08096
		667	1.826	1.045	0.99		667	1.22231	0.941102	1.13845
		667.5	1.784	1.067	1.058		667.5	1.19122	0.960915	1.21665
		668	1.812	1.02	1.11		668	1.16207	0.918588	1.27645
		668.5	1.76	1.041	1.034		668.5	1.15041	0.9375	1.18905
		669	1.857	1.082	0.976		669	1.15721	0.974424	1.12236
		669.5	1.769	1.011	0.955		669.5	1.23591	0.910483	1.09821
		670	1.828	0.976	0.86		670	1.23397	0.878963	0.98896
		670.5	1.833	1.075	0.947		670.5	1.14264	0.96812	1.08901
		671	1.726	1.014	0.924		671	1.20871	0.913184	1.06256
		671.5	1.793	1.046	0.939		671.5	1.20482	0.942003	1.07981
		672	1.724	1.03	0.89		672	1.21745	0.927594	1.02346
		672.5	1.732	1.012	0.936		672.5	1.26992	0.911383	1.07636
		673	1.68	1.104	0.98		673	1.15041	0.994236	1.12695
		673.5	1.69	1.04	1.05		673.5	1.14361	0.936599	1.20745
		674	1.719	1.09	1.009		674	1.1951	0.981628	1.1603
		674.5	1.796	1.035	0.997		674.5	1.19122	0.932097	1.1465
		675	1.758	1.148	0.951		675	1.24466	1.03386	1.09361
		675.5	1.787	0.972	0.952		675.5	1.20385	0.87536	1.09476
		676	1.855	1.04	0.963		676	1.19316	0.936599	1.10741
		676.5	1.827	1.002	0.936		676.5	1.22911	0.902378	1.07636
		677	1.895	1.011	0.992		677	1.19802	0.910483	1.14075
		677.5	1.807	1.072	0.973		677.5	1.16984	0.965418	1.11891
		678	1.719	0.98	0.879		678	1.21356	0.882565	1.01081
		678.5	1.702	0.993	0.984		678.5	1.14458	0.894272	1.13155
		679	1.681	1.078	0.858		679	1.19024	0.970821	0.986661
		679.5	1.619	1.01	1.026		679.5	1.26312	0.909582	1.17985
		680	1.642	1.161	0.915		680	1.19219	1.04557	1.05221
		680.5	1.647	1.135	1		680.5	1.20288	1.02215	1.14995
		681	1.588	0.962	0.868		681	1.2534	0.866354	0.99816
		681.5	1.64	1.054	1.089		681.5	1.20871	0.949207	1.2523
		682	1.465	1.113	1.022		682	1.22911	1.00234	1.17525
		682.5	1.568	1.013	0.93		682.5	1.2602	0.912284	1.06946
		683	1.497	0.985	1.013		683	1.21356	0.887068	1.1649
		683.5	1.465	1.054	0.905		683.5	1.16012	0.949207	1.04071
		684	1.393	1.122	1.027		684	1.23688	1.01045	1.181
		684.5	1.408	1.074	0.958		684.5	1.19122	0.967219	1.10166
		685	1.391	1.145	0.951		685	1.15818	1.03116	1.09361
		685.5	1.474	0.967	0.956		685.5	1.20579	0.870857	1.09936
		686	1.549	1	0.93		686	1.20676	0.900576	1.06946
		686.5	1.571	1.023	0.946		686.5	1.13292	0.92129	1.08786
		687	1.533	1.007	0.985		687	1.19316	0.90688	1.1327
		687.5	1.558	1.135	0.984		687.5	1.21259	1.02215	1.13155
		688	1.526	1.071	0.973		688	1.21842	0.964517	1.11891
		688.5	1.507	1.024	0.995		688.5	1.1815	0.92219	1.1442
		689	1.491	1.072	0.878		689	1.25146	0.965418	1.00966
		689.5	1.448	1.09	0.992		689.5	1.17567	0.981628	1.14075
		690	1.425	1.055	0.97		690	1.1951	0.950108	1.11546
		690.5	1.48	1.011	1		690.5	1.20579	0.910483	1.14995
		691	1.459	1.025	0.949		691	1.19802	0.923091	1.09131
		691.5	1.416	1.095	1.059		691.5	1.23494	0.986131	1.2178
		692	1.368	1.115	1.033		692	1.1611	1.00414	1.1879
		692.5	1.468	1.001	1.021		692.5	1.24563	0.901477	1.1741
		693	1.43	1.114	1.057		693	1.1232	1.00324	1.2155
		693.5	1.454	1.043	0.967		693.5	1.20676	0.939301	1.11201
		694	1.41	1.087	0.937		694	1.16207	0.978927	1.07751
		694.5	1.355	1.053	1.062		694.5	1.14166	0.948307	1.22125
		695	1.447	1.013	0.966		695	1.21454	0.912284	1.11086
		695.5	1.41	0.973	0.999		695.5	1.15332	0.876261	1.1488
		696	1.447	1.016	0.966		696	1.23883	0.914986	1.11086
		696.5	1.396	0.974	1.031		696.5	1.20093	0.877161	1.1856
		697	1.391	1.076	1.064		697	1.21356	0.96902	1.22355
		697.5	1.357	1.025	0.889		697.5	1.22328	0.923091	1.02231
		698	1.315	0.974	1.02		698	1.12612	0.877161	1.17295
		698.5	1.352	1.077	0.954		698.5	1.1611	0.969921	1.09706
		699	1.356	1.041	0.979		699	1.17859	0.9375	1.1258
		699.5	1.328	1.088	0.983		699.5	1.12126	0.979827	1.1304
		700	1.285	0.985	1.006		700	1.27283	0.887068	1.15685

## Sheet: f
	TMRM in HaCaT cells subjected to RTN3/RTN4 KDs or mock transfection and stimulated with high doses EGF
	Graph
		RawData	Samples				Baseline corrected Y=1	Samples
		Time (sec)	- EGF	Low EGF	High EGF		Time (sec)	- EGF	Low EGF	High EGF
		0	89018	89607	24750		0	0.994497	1.01888	0.998161
		2	89018	89607	24750		2	0.994497	1.01888	0.998161
		4	90781	88330	25146		4	1.01419	1.00435	1.01413
		6	89153	85439	24159		6	0.996005	0.971483	0.974326
		8	89583	86752	25173		8	1.00081	0.986412	1.01522
		10	90503	85155	24568		10	1.01109	0.968254	0.990821
		12	85413	83421	25116		12	0.954222	0.948537	1.01292
		14	87001	85442	26239		14	0.971963	0.971517	1.05821
		16	88081	82188	24833		16	0.984029	0.934517	1.00151
		18	83845	85725	25201		18	0.936705	0.974735	1.01635
		20	87452	81152	24032		20	0.977002	0.922738	0.969204
		22	87162	78770	24554		22	0.973762	0.895653	0.990256
		24	90306	82345	25377		24	1.00889	0.936303	1.02345
		26	91423	83560	25695		26	1.02137	0.950118	1.03627
		28	87640	84688	25564		28	0.979102	0.962944	1.03099
		30	85324	84843	24696		30	0.953228	0.964706	0.995983
		32	85180	85271	25664		32	0.951619	0.969573	1.03502
		34	88113	82196	25210		34	0.984386	0.934608	1.01671		A rapresentative trace for each condition is shown
		36	86696	84980	23840		36	0.968556	0.966264	0.961461
		38	87429	84591	24765		38	0.976745	0.961841	0.998766
		40	85551	83690	24085		40	0.955764	0.951596	0.971342
		42	89431	84028	24932		42	0.999111	0.955439	1.0055
		44	87275	85600	24329		44	0.975024	0.973313	0.981182
		46	86718	84290	23679		46	0.968801	0.958418	0.954968
		48	88865	81961	25491		48	0.992787	0.931936	1.02805
		50	87912	78776	24579		50	0.982141	0.895721	0.991265
		52	87420	82991	25019		52	0.976644	0.943648	1.00901
		54	88606	85247	27139		54	0.989894	0.9693	1.09451
		56	90928	91075	24365		56	1.01583	1.03557	0.982634
		58	87562	90451	25524		58	0.978231	1.02847	1.02938
		60	88256	95462	25651		60	0.985984	1.08545	1.0345
		62	89635	93256	25619		62	1.00139	1.06037	1.03321
		64	88619	87654	24058		64	0.990039	0.996668	0.970253
		66	86183	87400	25164		66	0.962825	0.99378	1.01486
		68	88533	88867	24191		68	0.989078	1.01046	0.975617
		70	86346	86180	25775		70	0.964646	0.979908	1.0395
		72	89480	90067	24896		72	0.999658	1.02411	1.00405
		74	89056	86844	26050		74	0.994921	0.987458	1.05059
		76	85022	90059	23785		76	0.949854	1.02401	0.959243
		78	83992	87691	25792		78	0.938347	0.997089	1.04018
		80	86910	86146	24666		80	0.970946	0.979522	0.994773
		82	89369	87445	23917		82	0.998418	0.994292	0.964566
		84	86549	87183	24977		84	0.966913	0.991313	1.00732
		86	85926	86817	24734		86	0.959953	0.987151	0.997516
		88	82867	86054	24579		88	0.925779	0.978476	0.991265
		90	85221	84809	24484		90	0.952077	0.964319	0.987433
		92	79739	84908	25268		92	0.890833	0.965445	1.01905
		94	82328	84253	25462		94	0.919757	0.957997	1.02688
		96	84352	86374	24523		96	0.942369	0.982114	0.989006
		98	85384	85463	25634		98	0.953898	0.971756	1.03381
		100	84950	87058	23319		100	0.94905	0.989892	0.940449
		102	80934	85976	25807		102	0.904183	0.977589	1.04079
		104	83346	85304	25516		104	0.93113	0.969948	1.02905
		106	80728	83760	26636		106	0.901882	0.952392	1.07422
		108	81964	86047	26577		108	0.91569	0.978396	1.07184
		110	83796	84991	25956		110	0.936157	0.966389	1.0468
		112	81631	83322	25218		112	0.91197	0.947412	1.01704
		114	85582	82665	26297		114	0.95611	0.939941	1.06055
		116	84322	86786	25685		116	0.942034	0.986799	1.03587
		118	80898	87513	26491		118	0.903781	0.995065	1.06838
		120	84974	85444	25996		120	0.949318	0.97154	1.04841
		122	82444	84807	26526		122	0.921053	0.964297	1.06979
		124	81950	87620	27142		124	0.915534	0.996282	1.09463
		126	81828	85542	27083		126	0.914171	0.972654	1.09225
		128	80637	83770	27134		128	0.900865	0.952505	1.09431
		130	81963	85988	26641		130	0.915679	0.977725	1.07442
		132	82313	84767	28201		132	0.919589	0.963842	1.13734
		134	83494	82765	27948		134	0.932783	0.941078	1.12714
		136	83414	88441	27348		136	0.93189	1.00562	1.10294
		138	82926	85346	26807		138	0.926438	0.970425	1.08112
		140	85360	81790	28653		140	0.95363	0.929992	1.15557
		142	81733	84344	27360		142	0.91311	0.959032	1.10342
		144	82570	82952	26748		144	0.922461	0.943204	1.07874
		146	80313	82217	28881		146	0.897246	0.934847	1.16476
		148	81719	83096	27257		148	0.912953	0.944842	1.09927
		150	81725	82924	27825		150	0.91302	0.942886	1.12217
		152	84014	79463	30243		152	0.938593	0.903533	1.21969
		154	82013	84930	28657		154	0.916238	0.965695	1.15573
		156	81131	82563	27304		156	0.906384	0.938781	1.10116
		158	81346	84693	28077		158	0.908786	0.963	1.13234
		160	82824	84143	28993		160	0.925298	0.956747	1.16928
		162	81296	81855	29320		162	0.908228	0.930731	1.18247
		164	81394	83058	28959		164	0.909322	0.94441	1.16791
		166	83169	86063	30129		166	0.929153	0.978578	1.21509
		168	78362	84634	28836		168	0.875449	0.96233	1.16295
		170	81867	84646	29045		170	0.914607	0.962466	1.17138
		172	79534	83210	29382		172	0.888543	0.946138	1.18497
		174	81015	81784	29862		174	0.905088	0.929924	1.20433
		176	81072	82813	28589		176	0.905725	0.941624	1.15299
		178	77730	82644	28990		178	0.868389	0.939702	1.16916
		180	78099	84108	30859		180	0.872511	0.956349	1.24454
		182	79409	83959	29339		182	0.887146	0.954655	1.18323
		184	78601	85377	29616		184	0.878119	0.970778	1.19441
		186	76829	84803	29827		186	0.858323	0.964251	1.20292
		188	78591	83876	30175		188	0.878008	0.953711	1.21695
		190	78125	83214	32553		190	0.872802	0.946183	1.31285
		192	78107	82123	30398		192	0.872601	0.933778	1.22594
		194	82301	82148	29549		194	0.919455	0.934063	1.1917
		196	77417	85981	32655		196	0.864892	0.977646	1.31697
		198	79212	83891	31617		198	0.884945	0.953881	1.27511
		200	75434	82417	29499		200	0.842738	0.937121	1.18969
		202	79711	81329	30553		202	0.89052	0.92475	1.23219
		204	78683	83608	30105		204	0.879036	0.950663	1.21413
		206	78686	83608	30258		206	0.879069	0.950663	1.2203
		208	79300	80683	32554		208	0.885929	0.917405	1.31289
		210	76909	80359	31044		210	0.859217	0.913721	1.252
		212	77469	80476	31945		212	0.865473	0.915051	1.28833
		214	77381	81561	31713		214	0.86449	0.927388	1.27898
		216	76716	80190	29540		216	0.857061	0.911799	1.19134
		218	79985	82295	30900		218	0.893581	0.935734	1.24619
		220	76006	83572	32593		220	0.849128	0.950254	1.31447
		222	79666	82721	30803		222	0.890017	0.940578	1.24228
		224	78208	84969	31265		224	0.873729	0.966139	1.26091
		226	79550	82257	32778		226	0.888722	0.935302	1.32193
		228	77796	83894	31540		228	0.869126	0.953915	1.272
		230	78721	83915	32309		230	0.87946	0.954154	1.30301
		232	75921	85532	31008		232	0.848179	0.97254	1.25054
		234	79421	85863	31925		234	0.88728	0.976304	1.28753
		236	76997	81234	31836		236	0.8602	0.92367	1.28394
		238	76190	80729	30650		238	0.851184	0.917928	1.23611
		240	76959	84879	30350		240	0.859775	0.965115	1.22401
		242	79765	84897	31944		242	0.891124	0.96532	1.28829
		244	76190	82095	29608		244	0.851184	0.93346	1.19408
		246	76530	82657	31581		246	0.854983	0.93985	1.27365
		248	77061	81104	33647		248	0.860915	0.922192	1.35697
		250	73580	83616	29388		250	0.822026	0.950754	1.18521
		252	75974	83844	32139		252	0.848771	0.953347	1.29616
		254	76089	82526	31855		254	0.850056	0.938361	1.2847
		256	74335	85632	31201		256	0.83046	0.973677	1.25833
		258	75873	83516	32214		258	0.847643	0.949617	1.29918
		260	74326	86048	33380		260	0.83036	0.978407	1.34621
		262	77779	84114	31315		262	0.868936	0.956417	1.26293
		264	77385	83619	31623		264	0.864534	0.950789	1.27535
		266	74268	83260	32155		266	0.829712	0.946707	1.2968
		268	75810	80478	32647		268	0.846939	0.915074	1.31664
		270	74135	78223	32463		270	0.828226	0.889433	1.30922
		272	73765	83098	33240		272	0.824092	0.944865	1.34056
		274	76516	83864	31361		274	0.854826	0.953574	1.26478
		276	74917	85118	31455		276	0.836962	0.967833	1.26857
		278	74110	80687	31157		278	0.827947	0.91745	1.25655
		280	76095	84395	29617		280	0.850123	0.959612	1.19445
		282	74177	83480	32271		282	0.828695	0.949208	1.30148
		284	76883	82788	32273		284	0.858926	0.94134	1.30156
		286	74772	83480	32146		286	0.835342	0.949208	1.29644
		288	77976	83130	31586		288	0.871137	0.945228	1.27386
		290	73972	81321	31870		290	0.826405	0.924659	1.28531
		292	74755	83915	31014		292	0.835152	0.954154	1.25079
		294	74786	81825	32214		294	0.835499	0.93039	1.29918
		296	74911	83888	28458		296	0.836895	0.953847	1.1477
		298	74905	82957	33182		298	0.836828	0.943261	1.33822
		300	71657	83160	31168		300	0.800542	0.945569	1.257
