# Supplementary material for: A tripartite organelle platform links growth factor receptor signaling to mitochondrial metabolism
Source: Nat Commun. 2024 Jun 15;15:5119. doi: 10.1038/s41467-024-49543-z (PMC11180189; doi:10.1038/s41467-024-49543-z)
Supplement: Supplementary file 11 — Source Data File [file 41467_2024_49543_MOESM11_ESM.zip › Source Data file/SOURCE DATA Supplementary Fig 9.xlsx]

## Sheet: a
		RawData: membranes					IB:		MW:	MERGE WITH PROTEIN MARKER					IB:
									250 kDa
							anti-EGFR pY 1068		150 kDa						anti-EGFR pY 1068
									150 kDa
							anti-vinculin		100 kDa						anti-vinculin
							anti-pMAPK		37 kDa						anti-pMAPK
									250 kDa
							anti-EGFR pY 992		150 kDa						anti-EGFR pY 992
									75 kDa
							anti-Akt								anti-Akt
									50 kDa
							anti-GAPDH		37 kDa						anti-GAPDH
									25 kDa
									250 kDa
							anti-EGFR		150 kDa						anti-EGFR
							anti-vinculin		150 kDa						anti-vinculin
									100 kDa
							anti-GAPDH		37 kDa						anti-GAPDH
							anti-pAkt		50 kDa						anti-pAkt
									37 kDa
									50 kDa
							anti-GAPDH		37 kDa						anti-GAPDH
									50 kDa
							anti-MAPK		37 kDa						anti-MAPK
							anti-vinculin		150 kDa						anti-vinculin
									100 kDa

## Sheet: b
																												Significance
														Summary: % of Wound closure (relative to DMSO T=48h)														Sample	Significance			T TEST
														Time	DMSO			Gefitinib at time 0			Gefitinib at time 12			Gefitinib at time 18				DMSO	DMSO_T12	DMSO_T48
															Replica I	Replica II	Replica III	Replica I	Replica II	Replica III	Replica I	Replica II	Replica III	Replica I	Replica II	Replica III			21.4726	100		1.21726e-06	****
														0	0	0	0	0	0	0	0	0	0	0	0	0			20.7782	100
														12	21.4726	20.7782	26.0104	7.37784			23.8541	15.0571	28.8958						26.0104	100
														18	43.56	31.9969	40.0834	10.0124						39.3275	31.3178	32.0853
														48	100	100	100	16.2615	4.50054	17.9595	31.286	21.568	32.0022	59.5184	42.0359	45.7345			DMSO_T18	DMSO_T48
																													43.56	100		5.67294e-05	****
																													31.9969	100
																													40.0834	100
																												Addition of Gefitinib at time 12	T12	T48
																													23.8541	31.286		0.340798	ns
																													15.0571	21.568
																													28.8958	32.0022
																												Addition of Gefitinib at time 18	T18	T48
																													39.3275	59.5184		0.0655263	ns
																													31.3178	42.0359
																													32.0853	45.7345
